# Supplementary material for: BUSCO Update: Novel and Streamlined Workflows along with Broader and Deeper Phylogenetic Coverage for Scoring of Eukaryotic, Prokaryotic, and Viral Genomes
Source: Mol Biol Evol. 2021 Jul 28;38(10):4647–54. doi: 10.1093/molbev/msab199 (PMC8476166; doi:10.1093/molbev/msab199)
Supplement: msab199_Supplementary_Data [file msab199_supplementary_data.zip]

Archive with 10 entries (10 files):
- Manni_et_al_2021_Supplementary.pdf
- Supplementary_table10.xlsx
- Supplementary_table11.xlsx
- Supplementary_table12.xlsx
- Supplementary_table2.xlsx
- Supplementary_table4.xlsx
- Supplementary_table5.xlsx
- Supplementary_table6.xlsx
- Supplementary_table7.xlsx
- Supplementary_table8.xlsx
