# Supplementary material for: BUSCO Update: Novel and Streamlined Workflows along with Broader and Deeper Phylogenetic Coverage for Scoring of Eukaryotic, Prokaryotic, and Viral Genomes
Source: Mol Biol Evol. 2021 Jul 28;38(10):4647–54. doi: 10.1093/molbev/msab199 (PMC8476166; doi:10.1093/molbev/msab199)
Supplement: msab199_Supplementary_Data [file msab199_supplementary_data.zip › Supplementary_table10.xlsx]

## Sheet: Sheet 1
Accession	#cpus	time_(s)	h:m:s	max_rss	max_vms	max_uss	max_pss	io_in	io_out	mean_load	cpu_time
GCF_000015945.1	8	20.74	0:00:20	1435.11	7814.03	137.89	461.89	33.68	61.63	239.83	2.34
GCF_000016125.1	8	25.7614	0:00:25	1778.39	8275.78	518.04	629.8	33.68	62.86	205.83	5.79
GCF_000020905.1	8	20.8997	0:00:20	1304.81	7981.12	367.69	449.73	33.68	60.62	256.22	2.3
GCF_000023985.1	8	25.3668	0:00:25	1747.59	8343.8	555.29	638.59	33.68	61.85	216.49	5.72
GCF_000153385.1	8	49.7993	0:00:49	1786.54	8496.12	290.38	448.35	66.99	50.85	47.46	19.08
GCF_000214415.1	8	26.2092	0:00:26	1799.47	8062.17	466.31	637.31	33.68	62.86	223.96	4.96
GCF_000226975.2	8	40.1859	0:00:40	1172.96	8057.39	91.59	204.3	33.66	28.54	33.35	4.51
GCF_000299395.1	8	24.7021	0:00:24	1511.9	8250.68	510.33	597.92	33.68	60.28	202.47	4.72
GCF_000363885.1	8	22.4983	0:00:22	1577.43	7843.95	434.79	542.7	33.68	58.2	251.4	2.07
GCF_000739065.1	8	24.0802	0:00:24	1776.89	8043.16	380.36	634.94	33.68	62.31	215.62	2.29
GCF_000813245.1	8	24.6034	0:00:24	957.41	7820.35	101.16	189.54	33.66	35.45	224.53	28.2
GCF_000820525.2	8	14.2654	0:00:14	1140.98	6943.45	134.45	180.01	113.66	44.06	46.53	2.52
GCF_000949015.1	8	22.7889	0:00:22	944.17	7813.76	101.83	187.04	33.66	35.22	235.31	30.07
GCF_000974285.1	8	44.6882	0:00:44	1823.62	8544.07	291.2	454.1	66.99	52.97	78.31	32.18
GCF_001006085.1	8	21.6452	0:00:21	1264.18	8145.95	449.34	528.09	33.68	57.04	242.54	3.8
GCF_001017125.1	8	27.6968	0:00:27	1503.44	8485.37	615.4	707.04	33.66	59.01	207.99	3.88
GCF_001266695.1	8	31.7998	0:00:31	990.92	7864.34	241.01	273.06	33.66	39.68	180.81	31.17
GCF_001304615.1	8	30.1846	0:00:30	1031.36	7909.4	104.04	200.56	33.66	33.77	115.07	20.8
GCF_001399695.1	8	22.8568	0:00:22	1429.41	8374.33	596.51	680.83	33.66	59.63	218.47	2.57
GCF_001402935.1	8	21.7566	0:00:21	1296.04	8179.08	471.13	560	33.68	62.49	252.42	3.17
GCF_001482745.2	8	48.0125	0:00:48	1487.93	42812.47	518.45	623.65	67.02	357.08	31.03	13.19
GCF_001552895.1	8	44.9553	0:00:44	1662.2	8379.52	305.46	449.56	66.99	66.12	111.94	16.46
GCF_001560045.1	8	29.9708	0:00:29	991.66	7862.52	103.51	195.55	33.66	37.77	185.71	29.56
GCF_001595645.1	8	45.8952	0:00:45	1740.21	8453.79	291.1	443.99	66.99	47.97	85.01	38.97
GCF_001650235.2	8	42.8571	0:00:42	1817.38	8526.74	291.31	453.98	66.99	50.74	49.59	18.6
GCF_001861355.1	8	44.1952	0:00:44	655.76	6490.1	87.33	143.51	3.08	14.84	32.14	1.73
GCF_001866375.1	8	40.9045	0:00:40	1579.69	8346.1	307.56	442.12	66.99	61.2	128.2	18.11
GCF_001886955.1	8	29.5058	0:00:29	984.94	7858.69	143.97	195.46	33.66	37.39	166.08	21.86
GCF_001889405.1	8	25.6819	0:00:25	1280.09	8256.21	414.54	504.2	33.66	56.48	211.01	4.03
GCF_001931755.2	8	43.6187	0:00:43	1691.69	8391.16	318.71	463.49	66.99	63.37	114.78	17.4
GCF_001953745.1	8	38.6633	0:00:38	1122.86	7998.59	108.93	197.52	33.66	26.58	63.75	16.5
GCF_001968985.1	8	43.4767	0:00:43	1678.79	8392.05	304.32	450.59	66.99	64.03	116.9	19.26
GCF_002007215.1	8	45.1285	0:00:45	1737.4	8455.72	290.42	443.64	66.99	48.77	73.92	35.27
GCF_002009625.1	8	39.2208	0:00:39	1568.78	8308.45	304.07	437.41	66.99	60.13	143.74	21.02
GCF_002093115.1	8	45.8566	0:00:45	1829.61	8541.43	291.65	455.89	66.99	54.07	38.33	13.67
GCF_002100115.1	8	51471	0:00:51	1750.81	8461.35	290.92	446.16	66.99	49.03	58.43	31.32
GCF_002113825.1	8	53.9096	0:00:53	803.55	6628.18	197.15	251.24	97.12	420.88	26.56	3.51
GCF_002117975.1	8	47.4063	0:00:47	918.62	6877.25	124.3	210	68.46	424.79	33.03	2.03
GCF_002155105.1	8	46.5926	0:00:46	1779.55	8499.56	290.68	448.72	66.99	51.18	54.88	24
GCF_002156965.1	8	22.2489	0:00:22	1527.22	7805.99	138.27	512.53	33.68	60.92	232.93	2.44
GCF_002159945.1	8	44.8875	0:00:44	1760.48	8481.7	290.51	445.7	66.99	50.06	78.84	33.25
GCF_002194565.1	8	22.5201	0:00:22	1499.94	7838.86	143.22	482.99	33.69	64.09	244.03	3.94
GCF_002197185.1	8	20.6896	0:00:20	1700.41	7991.04	368.69	575.44	33.68	63.74	268.62	4.41
GCF_002212765.2	8	34.1927	0:00:34	1727.19	8441.77	291.27	444.07	66.99	45.79	110.01	40.56
GCF_002214385.1	8	19.9612	0:00:19	1664.39	7919.9	360.11	568.27	33.68	62.74	283.68	5.64
GCF_002214565.1	8	22.1779	0:00:22	1153.27	7960.19	276.36	379.13	33.68	63.79	264.55	3.11
GCF_002216005.1	8	43.6909	0:00:43	1760.32	8463.18	297.46	453.27	66.99	50.7	105.78	48.62
GCF_002232035.1	8	44.7038	0:00:44	1702.89	8416.7	290.98	440.42	67	46.47	84.21	36.08
GCF_002240205.1	8	54006	0:00:54	737.52	6592.95	243.17	276.26	66.99	42.11	24.86	6.89
GCF_002252185.2	8	46725	0:00:46	1658.38	8415.55	304.8	447.42	66.99	65.65	114.04	16.74
GCF_002257705.1	8	57173	0:00:57	1024.55	6886.37	374.85	450.94	66.99	50.67	29.2	6.24
GCF_002285055.1	8	41.6885	0:00:41	1699.9	8411.8	302.92	450.37	66.99	64.88	100.08	15.74
GCF_002287235.1	8	36011	0:00:36	842.38	6673.11	82.61	157.64	23.75	32.67	36.25	2.03
GCF_002334685.1	8	50.7675	0:00:50	845.44	6904.28	125.4	202.75	66.99	51.74	27.64	7.88
GCF_002335445.1	8	43.3836	0:00:43	1677.68	8393.88	296.64	442.85	66.99	64.03	106.58	15.44
GCF_002356555.2	8	45613	0:00:45	1751.73	8470.31	291.58	446.92	66.99	49.57	66.54	28.42
GCF_002412335.2	8	55.8226	0:00:55	1909.26	8638.61	290.67	462.58	66.99	59.3	24.31	10.71
GCF_002563855.1	8	44.7968	0:00:44	1789.19	8499	291.1	450.75	66.99	49.65	67.58	28.91
GCF_002727185.1	8	64.6546	0:01:04	2823.77	10666.53	930.43	1192.04	67.04	359.1	25.81	15.2
GCF_002761295.1	8	26648	0:00:26	1510.99	8509.4	648.84	737.59	33.66	61.17	198.04	2.77
GCF_002798115.1	8	60036	0:01:00	3682.19	9942.21	2045.93	2221.21	67.05	353.04	34.41	17.76
GCF_002817655.1	8	41.6866	0:00:41	1624.17	8341.44	304.47	444.41	66.99	63.03	112.01	19.9
GCF_002838185.1	8	42.8594	0:00:42	1738.7	8447.24	297.3	450.88	66.99	65.53	111.23	20.36
GCF_002838205.1	8	44509	0:00:44	1716.55	8427.18	292.94	443.63	66.99	46.59	103.98	46.92
GCF_002844335.1	8	36.7247	0:00:36	1125.65	8001.3	90.77	197.8	33.66	25.97	33.73	6.07
GCF_002872415.1	8	44.8663	0:00:44	1894.98	8605.84	291.03	462.51	66.99	55.29	58.42	24.2
GCF_002878295.2	8	41.8134	0:00:41	1704.52	8422.95	293.91	443.29	66.99	45.81	111.23	45.64
GCF_002898515.1	8	45.5164	0:00:45	1837.36	8547.2	327.75	454.75	66.99	54.54	38.59	15.78
GCF_002901265.1	8	64.0407	0:01:04	4412.22	11957.05	2698.74	2885.33	67.04	357.19	25.58	19.3
GCF_002903145.1	8	44.4291	0:00:44	1813.34	8522.55	290.54	451.49	66.99	52.12	84.93	37.09
GCF_002915595.1	8	49.9748	0:00:49	1853.45	8583.87	291.24	456.87	66.99	56.19	36.2	15.61
GCF_002916695.1	8	47.0321	0:00:47	1799.57	8509.97	291.56	452.29	66.99	52.32	54.06	23.99
GCF_002928315.1	8	58.7619	0:00:58	2331.95	8527.38	661.42	842.16	67.02	353.29	35.37	18.36
GCF_002930185.1	8	11.1927	0:00:11	723.65	6584.81	142.96	192.17	113.66	30.44	53.26	1.93
GCF_002943105.1	8	50.1443	0:00:50	1763.31	8474.85	291.14	446.47	66.99	49.54	43.47	17.86
GCF_002949735.1	8	74.3728	0:01:14	1505.77	7485.63	409.26	528.5	67.01	361.69	19.8	11.39
GCF_002949795.1	8	83.9308	0:01:23	758.69	6591.52	192.09	232.93	19.19	23.92	15.88	4.8
GCF_002952055.1	8	44.7446	0:00:44	1769.18	8483.25	291.53	448.97	66.99	48.87	57.35	23.52
GCF_002958735.1	8	49.5012	0:00:49	1872.77	8601.8	291.65	460.78	66.99	55.38	26.78	10.36
GCF_002959965.1	8	52.6025	0:00:52	843.36	6706.11	291.11	353.88	66.99	44.04	23.71	6.46
GCF_002967725.1	8	44.8996	0:00:44	761.22	6593.61	229.98	270.58	3.1	24.15	33.08	1.84
GCF_002968355.1	8	11.7488	0:00:11	960.04	6749.79	395.25	454.22	91.86	31.07	70.9	4.24
GCF_002973515.1	8	24.7396	0:00:24	1496.91	8424.63	591.94	679.26	33.67	61.14	207.84	3.71
GCF_002995755.1	8	46.3137	0:00:46	1765.21	8475.97	291.33	448.34	66.99	49.58	83.98	37.17
GCF_002995805.1	8	49.8815	0:00:49	1823.99	8534.4	291.53	455.04	66.99	52.96	56.05	26.36
GCF_002995935.1	8	42.7017	0:00:42	1640.39	8386.21	304.45	446.29	66.99	63.97	128.39	17.73
GCF_003002135.1	8	28.5018	0:00:28	1590.33	8310.08	318.25	452.48	66.99	59.07	228.08	27.53
GCF_003003885.1	8	53.7498	0:00:53	1956.09	8685.86	380.76	469.67	66.99	61.26	31.8	9.94
GCF_003003925.1	8	52.7035	0:00:52	810.11	6654.59	187.41	256.4	68.42	414.89	25.77	2.23
GCF_003004015.1	8	56.7209	0:00:56	1120.63	6983.14	198.71	239.04	68.42	434.04	21.89	2.97
GCF_003007785.1	8	49.3961	0:00:49	1954.27	8684.59	290.7	467.52	66.99	62.27	33.7	14.95
GCF_003011125.1	8	51.5124	0:00:51	796.45	6650.46	123.52	195.73	66.99	33.32	26.47	5.77
GCF_003011885.1	8	49.8818	0:00:49	774.18	6617.44	249.02	281.88	66.99	29.97	28.17	5.1
GCF_003013815.1	8	57.0317	0:00:57	1993.26	8724.07	369.02	474.21	66.99	63.24	29.25	11.17
GCF_003014495.1	8	57.7406	0:00:57	6833.94	13170.4	1947.52	3791.9	67.47	344.15	26.8	22.73
GCF_003015105.1	8	53.0187	0:00:53	1062.18	6922.53	283.02	343.81	66.99	50.69	29.52	6.14
GCF_003015145.1	8	44.3494	0:00:44	1644.44	8368.5	290.21	432.69	67.05	41.99	94.92	44.4
GCF_003015225.1	8	48.8336	0:00:48	1881.65	8592.02	291.2	461.34	66.99	54.68	27.59	10.73
GCF_003017785.1	8	48.6442	0:00:48	1986.79	8716.37	290.36	470.89	66.99	62.12	28.82	9.93
GCF_003017855.1	8	55.8827	0:00:55	1083.5	6945.42	307.43	352.84	67.01	430.56	26.01	2.34
GCF_003018975.1	8	54.6573	0:00:54	1078.11	6938.79	313.88	358.62	66.99	45.26	25.65	5.3
GCF_003019315.1	8	46.7966	0:00:46	1775.47	8495.34	291.66	449.7	66.99	49.38	90.15	44.8
GCF_003019735.1	8	57.8796	0:00:57	1988.69	8699.46	290.45	471.34	66.99	59.06	30.05	13.84
GCF_003022385.1	8	52.5514	0:00:52	1006.24	6865.39	169.08	227.11	66.99	46.89	24.94	5.79
GCF_003044185.1	8	52.0571	0:00:52	1498.01	45711.74	653.57	743.72	67.04	347.27	36.9	16.45
GCF_003044305.1	8	73.6276	0:01:13	2569.99	9298.73	360.04	537.83	66.99	103.49	23.27	42.73
GCF_003045125.1	8	21.5577	0:00:21	1352.27	41561	472.38	552.78	33.68	60.44	239.38	2.93
GCF_003046625.1	8	58838	0:00:58	647.45	6642.07	93.91	150.07	4.82	14.28	24.07	1.82
GCF_003046795.1	8	54.4198	0:00:54	859.64	6721.79	124.53	203.65	68.45	423.7	25.54	2.1
GCF_003050825.1	8	47.5339	0:00:47	1812.36	8525.51	290.8	452.85	66.99	52.16	37.14	15.11
GCF_003050965.1	8	48.1846	0:00:48	1812.85	8525.37	290.71	452.69	66.99	52.12	35.07	15.5
GCF_003053505.1	8	48.7194	0:00:48	1490.67	45806.5	718.57	800.71	67.05	345.79	42.28	17.17
GCF_003053905.1	8	47.4137	0:00:47	1800.68	8509.79	291.51	452.39	66.99	51.24	45.58	18.08
GCF_003054515.1	8	50.5834	0:00:50	1792.1	8503.04	291.52	451.72	75.6	424.8	27.31	2.99
GCF_003054695.1	8	64.4856	0:01:04	1941.64	8617.07	261.41	441.54	66.99	88.18	25.22	37.23
GCF_003054705.1	8	61.6922	0:01:01	273.93	1665.12	178.26	218.8	0.01	0.03	25.21	16.85
GCF_003056015.1	8	33.6692	0:00:33	1616.83	8336.21	303.38	441.31	66.99	62.83	170.92	21.31
GCF_003057965.1	8	48.2882	0:00:48	1708.73	8414.84	300.59	450.3	66.99	45.55	94.8	48.34
GCF_003058365.1	8	31.7969	0:00:31	1011.34	7885.9	212.15	262.75	33.66	40.06	105.72	7.5
GCF_003060805.1	8	58.0333	0:00:58	1062.46	6893.32	377.14	457.97	66.99	42.97	24.26	5.33
GCF_003072465.1	8	40.0215	0:00:40	1620.89	8396.18	330.49	467.05	66.99	61.83	121.63	18.35
GCF_003072485.1	8	36.8663	0:00:36	1601	8353.9	311.32	447.78	66.99	61.62	128.1	14.76
GCF_003073135.1	8	48993	0:00:48	1277.5	7286.14	438.13	528.2	67.04	350.68	41.33	12.33
GCF_003076275.1	8	52.8998	0:00:52	981.3	6822.34	123.05	215.2	66.99	47.14	25.1	6.44
GCF_003076595.1	8	40.1359	0:00:40	1658.76	8426.36	332.53	472.39	66.99	63.27	133.81	19.64
GCF_003096195.1	8	56.4568	0:00:56	3268.32	10564.86	1531.06	1801.25	67.03	341.56	28.22	15.78
GCF_003112675.1	8	47.3255	0:00:47	1849.36	8577.79	394.87	458.02	98.71	432.69	47.69	5.88
GCF_003112695.1	8	48.1338	0:00:48	841.39	6909.36	320.94	364.63	66.99	54.22	27.83	7.54
GCF_003113895.1	8	85.0728	0:01:25	821.15	6633.13	311.68	373.17	19.19	26.81	16.14	4.34
GCF_003114815.1	8	47.2772	0:00:47	1863.77	8592.16	290.38	457.16	66.99	56.9	36.23	16.49
GCF_003114835.1	8	46.2736	0:00:46	1864.88	8595.54	291.41	459.75	66.99	57.25	38.49	14.79
GCF_003114855.1	8	47.3415	0:00:47	1846.13	8574.45	291.06	457.18	66.99	55.8	38.86	14.33
GCF_003116855.1	8	24.8841	0:00:24	944.54	7823.25	99.89	186.16	33.66	36	204.61	27.2
GCF_003116935.1	8	48.7975	0:00:48	1810.23	8522.2	291.55	453.57	107.42	427.16	52.04	4.42
GCF_003121985.1	8	58.9889	0:00:58	5262.45	11439.91	2083.36	3061.6	67	345.86	25.29	22.4
GCF_003131205.1	8	57.6895	0:00:57	1015.74	6850.04	177.13	245.21	66.99	33.97	23.2	2.76
GCF_003149435.1	8	48.6163	0:00:48	868.45	6945.09	124.06	202.76	66.99	55.98	27.61	7.7
GCF_003149495.1	8	61.5696	0:01:01	2999.01	9351.77	900.2	1198.87	67.02	363.67	27.41	15.68
GCF_003149675.1	8	22.6338	0:00:22	1633.04	7874.92	500.8	615.61	33.68	62.23	230.96	2.35
GCF_003172895.1	8	46.9895	0:00:46	1893.89	8623.59	293.16	464.5	66.99	59.32	28.77	11.19
GCF_003173335.1	8	29.8066	0:00:29	1228.26	8149.2	247.25	350.18	33.66	55.46	197.87	21.37
GCF_003173355.1	8	30.1603	0:00:30	1082.11	7964.32	317.15	364.47	33.66	44.95	173.63	30.91
GCF_003175215.1	8	22.7003	0:00:22	1508.53	8148.36	478.5	566.07	33.72	62.88	240.24	4.92
GCF_003182595.1	8	56.2063	0:00:56	770.42	6613.37	123.48	192.75	68.44	416.34	24.38	1.81
GCF_003185655.1	8	50.8945	0:00:50	1103.05	7093.56	400.18	475.04	67.04	339.81	41.25	10.21
GCF_003185865.1	8	63.4536	0:01:03	1759.6	42895.21	514.12	649.99	67.02	368.38	25.47	13.64
GCF_003201565.1	8	46.3149	0:00:46	1812.59	8523.43	291.48	453.73	66.99	52.34	48.16	17.85
GCF_003201675.1	8	32.6748	0:00:32	1013.6	7883.93	99.34	193.83	33.66	38.94	160.61	26.97
GCF_003201765.1	8	29.4956	0:00:29	1768.84	8116.65	487.02	595.51	33.68	63.03	198.4	5.05
GCF_003201835.1	8	32.4437	0:00:32	1465.17	8283.54	504.49	604.58	33.66	61.06	158.69	3.82
GCF_003202105.1	8	46.7193	0:00:46	1821.93	8548.61	290.76	452.96	66.99	54.1	64.79	28.01
GCF_003202155.1	8	58.2267	0:00:58	7032.6	13210.34	2382.47	4080.42	67	347.99	24.97	23.06
GCF_003205235.1	8	21.7679	0:00:21	1557.18	7845.45	324.38	595.86	33.68	62.37	243.93	4.27
GCF_003205875.1	8	54.9333	0:00:54	949.22	6763.54	383.08	440.81	31.25	32.97	27.58	3.02
GCF_003208255.1	8	45.2024	0:00:45	1769.78	8479.35	290.77	446.89	66.99	49.96	66.34	29.17
GCF_003226565.1	8	54.2283	0:00:54	1256.64	7264.32	434.77	522.2	67.01	347.34	36.53	11.65
GCF_003228205.1	8	42398	0:00:42	1722.53	8439.35	299.61	450.49	66.99	47.7	111.92	48.11
GCF_003231495.1	8	54.7978	0:00:54	1020.26	6881.18	388.11	455.12	68.42	427.31	32.68	2.78
GCF_003253565.1	8	50.9314	0:00:50	1406.43	7442.56	401.97	510.32	67.03	357.51	28.87	10.47
GCF_003254475.1	8	48.7833	0:00:48	1869.8	8592.48	290.75	459.08	90.97	433.92	37.84	4.04
GCF_003254505.1	8	53.0464	0:00:53	1878.71	8600.64	439.02	520.79	67.02	341.8	33.07	12.41
GCF_003254525.1	8	48.2864	0:00:48	1011.44	6842.3	125.22	207.58	96.07	435.17	29.74	4.74
GCF_003258315.1	8	49788	0:00:49	1249.61	7300.54	435.91	523.82	67.05	346.42	42.62	12.67
GCF_003258605.2	8	70.0472	0:01:10	211.8	1592.12	114.69	155.66	0.01	10.88	20.7	1.39
GCF_003259155.1	8	51.9005	0:00:51	840.08	6682.77	125.75	202.47	66.99	50.21	27.19	7.41
GCF_003259895.1	8	44.1131	0:00:44	1805.84	8515.28	291.45	451.48	66.99	52.61	95.64	41.54
GCF_003260125.1	8	49.1745	0:00:49	1308.98	42544.13	526.34	609.37	67.05	346.94	39.4	13.55
GCF_003261095.1	8	54.7331	0:00:54	1233.02	7239.02	440	525.51	67.04	392.45	36.04	12.62
GCF_003261635.1	8	60.4482	0:01:00	3556.89	9748.74	1692.21	1895.58	67.02	362.92	25.87	16.38
GCF_003263355.1	8	47.1099	0:00:47	1566.43	8285.73	304.11	437.24	66.99	60.33	128.9	24.03
GCF_003264935.1	8	25.2256	0:00:25	1600.13	8082.73	480.98	726.78	33.68	61.78	214.72	4.66
GCF_003265145.1	8	49.5487	0:00:49	1781.44	8490.81	291.36	450.2	137.14	432.11	71.36	6.46
GCF_003265365.1	8	43.0313	0:00:43	1715.52	8423.75	304.68	453.46	66.99	65.8	107.63	18.04
GCF_003265405.1	8	23.9114	0:00:23	1907.29	8163.46	517.61	768.68	33.68	62.02	232.05	4.23
GCF_003265435.1	8	52.1608	0:00:52	851.35	6710.44	124.39	201.98	66.99	51.85	25.28	7.36
GCF_003268005.1	8	27.7124	0:00:27	1438.98	8339.14	531.16	623.67	33.66	59.17	181.12	3.77
GCF_003268325.1	8	50.91	0:00:50	1947.47	8677.28	291.37	467.31	66.99	60	41.2	21.19
GCF_003268475.1	8	53.1209	0:00:53	1286.05	7334.37	432.41	524.07	67.03	350.32	38.52	11.77
GCF_003268805.1	8	46.7027	0:00:46	846.29	6688.47	125.18	202.74	68.45	421.48	29.13	2.39
GCF_003268955.1	8	45.8451	0:00:45	1822.26	8533.63	290.93	453.04	66.99	53.11	46.78	21.21
GCF_003269155.1	8	18.8583	0:00:18	1035.8	41678.42	144.06	300.94	76.56	60.64	284.14	3.57
GCF_003269275.1	8	43.1671	0:00:43	1715.82	8436.21	291.02	441.82	66.99	47.56	100.66	44.8
GCF_003269445.1	8	8.8373	0:00:08	609.91	6435.86	75.08	118.16	109.53	20.19	54.11	3.33
GCF_003285045.1	8	8.7442	0:00:08	624.11	6541.16	239.45	273.4	95.26	20.26	42.19	2.47
GCF_003285065.1	8	9.8537	0:00:09	676.5	6581.66	65.62	128.8	112.92	24.3	49.65	3.84
GCF_003285105.1	8	58.5894	0:00:58	180	1543.32	82.29	122.91	0.01	0.03	26.48	16.84
GCF_003287355.1	8	36.8717	0:00:36	1073.81	7959.99	326.42	370.86	33.66	24.79	65.54	19.8
GCF_003289645.1	8	64.83	0:01:04	200.76	1594.16	105.09	145.48	0.01	11.47	20.78	14.78
GCF_003290325.1	8	54.4132	0:00:54	1127.59	7167.36	417.16	493.55	67.04	339.58	27.3	11.18
GCF_003290445.1	8	40.5141	0:00:40	1727.77	8433.83	303.17	453.67	66.99	63.79	118.23	20.54
GCF_003298465.1	8	41761	0:00:41	257.8	1660.8	161.52	201.8	0.01	6.58	37.22	16.88
GCF_003308995.1	8	79.2985	0:01:19	1147.53	7211.12	107.07	162.57	66.99	75	20.94	8.43
GCF_003312285.1	8	44.5432	0:00:44	1660.36	8376.08	305.17	449.34	66.99	62.96	108.41	18.59
GCF_003313395.1	8	68.0163	0:01:08	6415.04	12557.1	1823	3339.46	67.02	366.92	23.7	23.03
GCF_003315205.1	8	80.1935	0:01:20	1446.98	7424.05	420.07	531.03	67.04	360.19	30.07	11.21
GCF_003315595.1	8	67.9041	0:01:07	4613.46	10872.59	2943.57	3122.47	67.01	352.71	23.29	15.14
GCF_003315775.1	8	46.4584	0:00:46	1800.71	8509.44	291.57	451.72	67	50.11	62.89	29.87
GCF_003315795.1	8	72.2504	0:01:12	2633.97	9015.91	602.46	824.28	67.01	370.38	23.71	12.76
GCF_003319095.1	8	45.4526	0:00:45	1846.96	8575.25	291.32	457.57	66.99	55.74	29.36	9.89
GCF_003323745.1	8	67.5394	0:01:07	251.74	1701.97	156.4	196.71	0.01	10.06	23.25	17.03
GCF_003324525.1	8	57.2051	0:00:57	1151.51	7158.42	438.79	514.78	67.01	340.67	36.48	11.87
GCF_003325455.1	8	48.0268	0:00:48	1800.63	8522.94	290.94	451.31	66.99	52.58	35.38	16.56
GCF_003326015.1	8	40.4044	0:00:40	1681.06	8396.04	304.66	451	66.99	65.17	116.36	19.74
GCF_003326125.1	8	8.0778	0:00:08	603.45	6469.79	72.41	121.75	84.38	18.38	36.46	1.95
GCF_003326245.1	8	75.1088	0:01:15	1539.19	7488.16	434.81	555.01	67.01	360.15	30.17	12.61
GCF_003327535.1	8	49323	0:00:49	1848.37	8575.64	404.2	464.18	120.83	435.22	28.8	6.12
GCF_003330725.1	8	60538	0:01:00	5000.98	11227.18	3205.05	3402.12	67.04	358.77	23.35	20.8
GCF_003332325.1	8	8.6371	0:00:08	624.85	6449.32	198.99	250.83	112.36	21.58	50.53	2.99
GCF_003332885.1	8	61.7723	0:01:01	4744.83	13908.18	2930.13	3221.42	67.01	344.92	26.13	19.86
GCF_003333285.1	8	51.2499	0:00:51	972.43	6789.41	318.73	408.44	88.5	434.63	26.97	4.62
GCF_003333395.1	8	44.7429	0:00:44	1819.71	8548.92	291.28	454.26	66.99	53.14	78.11	32.34
GCF_003335255.1	8	56.7861	0:00:56	1854.72	8565.02	291.41	457.01	66.99	54.99	36.55	18.99
GCF_003335505.1	8	50.5361	0:00:50	1283.08	7292.11	414.26	507.57	67.04	352.44	41.31	10.86
GCF_003336225.1	8	54.3537	0:00:54	889.59	6731.85	125.21	207.46	68.42	424.15	24.66	2.28
GCF_003336245.1	8	37.2579	0:00:37	1094.5	7968.43	92.41	196.8	33.66	25.11	58.16	13.35
GCF_003336425.1	8	59.3309	0:00:59	1307.91	7317.5	433.25	527.86	67.01	430.33	33.96	13.25
GCF_003336705.1	8	44.6909	0:00:44	1817.94	8528.57	291.72	454.55	66.99	53.24	46.66	17.59
GCF_003336745.1	8	44.9237	0:00:44	734.21	6587.6	241.42	274.37	66.99	41.6	31.37	6.94
GCF_003336805.1	8	46.0932	0:00:46	1787.17	8497.38	290.4	449.55	66.99	51.26	57.98	25.79
GCF_003336875.1	8	51.8153	0:00:51	1247.95	7309.3	460.95	545.83	67.02	391.2	39.88	12.54
GCF_003337235.1	8	48.4728	0:00:48	923.76	6765.72	123.87	210.15	66.99	41.56	27.55	5.74
GCF_003337245.1	8	44.2872	0:00:44	1738.11	8446.72	294.38	448.11	66.99	48.19	106.2	46.84
GCF_003337275.1	8	51.5888	0:00:51	1851.06	8582.36	383.01	458.33	91.2	433.79	34.71	5.33
GCF_003337655.1	8	48.4203	0:00:48	1000.82	6832.15	125.11	206.77	90.53	434.23	29.86	3.87
GCF_003337665.1	8	44.5467	0:00:44	1789.29	8507.54	291.82	451.42	66.99	52.15	85.84	38.98
GCF_003337725.1	8	59.3802	0:00:59	249.82	1643.32	153.64	194.53	0.01	7.65	25.48	1.34
GCF_003337735.1	8	48549	0:00:48	884.15	6725.42	124.23	205.58	66.99	53.89	28.87	7.6
GCF_003338615.1	8	44.2359	0:00:44	1728.39	8450.55	292.52	443.98	66.99	48.15	106.61	47.37
GCF_003339615.1	8	41.0492	0:00:41	1609.64	8328.73	318.52	454.94	66.99	61.42	151.12	23.81
GCF_003339685.1	8	48.4582	0:00:48	1817.3	8540.48	291.6	454.66	66.99	53.49	29.67	9.08
GCF_003339775.1	8	13.2	0:00:13	917.59	6719.6	249.03	341.09	70.95	27.7	74.77	3.73
GCF_003339805.1	8	47.3245	0:00:47	1704.23	8416.7	290.75	439.61	68.43	413.22	72.1	1.77
GCF_003339865.1	8	61.3307	0:01:01	3764.14	9959.58	2188.56	2358.48	67.01	347.22	26.18	17.38
GCF_003340305.1	8	46.6292	0:00:46	1743.65	8456.14	291.84	446.36	66.99	49.17	57.19	23.79
GCF_003340315.1	8	47.3812	0:00:47	1719.07	8433.89	290.88	442.1	126.07	423.11	73.57	4.82
GCF_003340345.1	8	46.4083	0:00:46	1750.64	8463.67	290.91	444.94	66.99	49.6	55.88	25.17
GCF_003340395.1	8	47.9036	0:00:47	1817.67	8531.48	291.03	452.79	66.99	53.66	29.73	11.35
GCF_003340495.1	8	57.2935	0:00:57	6195.9	12382.27	1517.33	3187.07	67.01	350.79	27.42	20.58
GCF_003342675.1	8	38.1342	0:00:38	1140.39	8014.31	111.16	201.99	33.66	26.22	33.93	7.1
GCF_003342695.1	8	36.6922	0:00:36	1083.13	7968.75	290.63	346.54	33.72	25.04	67.17	16.78
GCF_003344345.1	8	42.0074	0:00:42	1730.72	8450.34	293.07	445.17	66.99	61.84	115.28	25.13
GCF_003344365.1	8	55.3217	0:00:55	785.32	6595.61	284.88	348.64	69.21	418.66	27.4	2.72
GCF_003344375.1	8	54.8051	0:00:54	884.23	6865.54	246.84	279.82	76.12	420.74	26.56	2.8
GCF_003344485.1	8	50.4685	0:00:50	901.95	6763.01	123.82	206.43	68.42	425.42	31	2.06
GCF_003344565.1	8	42.5776	0:00:42	165.89	1533.95	72.18	110.45	0.01	14.61	29.27	1.24
GCF_003344635.1	8	49.4634	0:00:49	1871.34	8602.04	291.16	460.25	66.99	57.06	34.32	15.75
GCF_003344765.1	8	49.3232	0:00:49	878.77	6739.55	125.77	206.88	66.99	54.78	27.71	7.55
GCF_003344865.1	8	50.5332	0:00:50	1354.8	7333.84	414.75	516.62	67.04	354.72	28.86	11.12
GCF_003345255.1	8	47.2888	0:00:47	1812.51	8522.91	292	452.82	66.99	51.31	36.17	16.89
GCF_003345655.1	8	49.1381	0:00:49	1850.48	8578.95	290.93	456.9	66.99	56.2	27.35	10.55
GCF_003345675.1	8	46.6999	0:00:46	1806.26	8515.91	292.02	453.46	66.99	51.9	83.61	37.58
GCF_003346715.1	8	49.6498	0:00:49	991.29	6853.05	159.8	216.34	66.99	57.74	25.4	6.82
GCF_003346865.1	8	43.2911	0:00:43	1800.64	8512.39	291.18	451.56	66.99	51.48	89.36	39.8
GCF_003347095.1	8	39828	0:00:39	1683.76	8399.81	305.23	451.94	66.99	64.17	128.04	18.02
GCF_003347115.1	8	40366	0:00:40	1685.23	8401.04	304.58	450.78	66.99	64.19	115.67	18.35
GCF_003347135.1	8	39.7245	0:00:39	1709.64	8416.68	305.22	454.65	66.99	64.23	104.55	16.1
GCF_003347495.1	8	65.5483	0:01:05	186.18	1574.21	89.16	129.2	0.01	0.03	23.67	16.84
GCF_003347595.1	8	63.6504	0:01:03	2328.99	8995.79	292.15	511.65	66.99	83.36	26.75	28.68
GCF_003347635.1	8	58.3973	0:00:58	1458.86	45910.81	627.88	717.64	67.02	347.14	34.95	15
GCF_003349965.1	8	57.6333	0:00:57	670.6	6503.56	153.98	194.21	17.8	18.91	26.55	2.3
GCF_003350065.1	8	49.3223	0:00:49	1731.24	8452.35	291.61	444.83	66.99	48.56	61.94	27.52
GCF_003350205.1	8	47.1093	0:00:47	1808.03	8529.48	291.58	453.41	117.46	430.99	52.09	5.29
GCF_003350295.1	8	60.3064	0:01:00	1859.66	8590.12	291.82	459.44	66.99	56.96	21.47	9.28
GCF_003350325.1	8	62.1825	0:01:02	1206.38	7212.66	439.33	522	67.01	343.96	27.04	12.14
GCF_003350345.1	8	49.5336	0:00:49	1806.93	8529.34	290.83	452.16	66.99	52.74	35.52	12.89
GCF_003350405.1	8	50.1814	0:00:50	868.85	6721.08	265.85	346.14	66.99	53.87	27.87	7.49
GCF_003351025.1	8	70292	0:01:10	5358.74	14294.42	3567.79	3761.77	67.01	357.15	23.2	22.03
GCF_003351045.1	8	42.6879	0:00:42	1797.42	8519.07	291.72	452.31	66.99	51.61	68.36	30.19
GCF_003351065.1	8	37.6081	0:00:37	1118.65	8002.32	91.46	197.47	33.66	26.48	43.69	9.98
GCF_003351105.1	8	43.0561	0:00:43	1712.5	8417.35	304.87	453.2	66.99	65.44	101.22	16.75
GCF_003351125.1	8	48.1325	0:00:48	1774.7	8485.92	291.57	449.66	152.76	434.57	71.83	7.98
GCF_003351145.1	8	40.3418	0:00:40	1739.39	8450.8	291.49	445.56	66.99	48.3	86.68	33.16
GCF_003351565.1	8	46.1278	0:00:46	1730.68	8445.53	290.57	442.55	66.99	46.1	75.07	34.27
GCF_003351745.1	8	49.9733	0:00:49	1865.05	8577.01	291.61	459.93	66.99	53.74	25.91	12.11
GCF_003351765.1	8	47.2798	0:00:47	1880.81	8593.75	391.47	461.98	130.43	438.67	31.16	6.47
GCF_003351785.1	8	47.4189	0:00:47	1852.16	8563.09	292	458.64	116.19	429.6	58.61	5.7
GCF_003351905.1	8	41.9415	0:00:41	1639.63	8341.98	318.9	459.02	66.99	50.8	118.18	34.95
GCF_003351965.1	8	48.4482	0:00:48	1037.96	6872.45	346.09	436.91	66.99	58.71	25.23	7.43
GCF_003352045.1	8	56.4478	0:00:56	1284.95	7346.55	463.17	551.29	67.02	390.06	34.91	12.38
GCF_003352065.1	8	55.3489	0:00:55	942.94	6785.04	122.83	210.9	67.94	424.84	25.51	1.83
GCF_003352085.1	8	59.1586	0:00:59	1282.95	7332.62	421.04	512.93	67.02	348.2	33.9	10.96
GCF_003352105.1	8	55.0955	0:00:55	880.11	6724.71	124.53	205.93	70.36	423.17	26.35	2.49
GCF_003352165.1	8	51.2034	0:00:51	913.79	6755.51	125.23	210.24	68.43	423.32	25.16	2.07
GCF_003352445.1	8	73.3442	0:01:13	7941.87	14114.23	465.81	3482.47	67.01	358.22	20.17	22.7
GCF_003352465.1	8	64708	0:01:04	10557.59	16866.88	5071.36	7158.9	67	347.39	24.94	36.5
GCF_003352785.1	8	23.0004	0:00:23	594.06	6411.5	242.81	282.83	19.19	11.1	61.64	9.28
GCF_003352805.1	8	74.0669	0:01:14	4940.92	11079.8	1840.17	2666.57	67.01	359.83	20.48	21.25
GCF_003353065.1	8	55.1801	0:00:55	3126.37	9312.29	435.73	1196.76	67.04	342.05	23.51	16.23
GCF_003353085.1	8	55.4792	0:00:55	948.49	6810.14	161.32	212.91	66.99	42.66	23.14	5.74
GCF_003353425.1	8	54.7816	0:00:54	1215.59	42329.62	520.27	594.44	71.47	338.17	39.03	12.83
GCF_003353445.1	8	42.9525	0:00:42	1660.62	8382.56	294.1	438.58	66.99	43.91	107.16	46.23
GCF_003353515.1	8	58.8891	0:00:58	1185.54	7185.55	395.31	480.56	67.01	344.88	23.89	10.06
GCF_003355005.1	8	54.8146	0:00:54	1858.91	8580.18	290.72	457.71	66.99	54.12	30.98	14.04
GCF_003355455.1	8	54.4975	0:00:54	1848.7	8559.61	291.62	458.17	71.82	426.52	34.62	2.9
GCF_003355475.1	8	47.4063	0:00:47	1827.04	8540.52	290.85	453.54	66.99	53.89	37.6	14.05
GCF_003355495.1	8	51.1163	0:00:51	1801.27	8513.91	291.57	452.63	66.99	51.6	45.29	18.9
GCF_003355565.1	8	60.2614	0:01:00	3439.05	9709.04	1673.89	1863.38	67	357.94	23.99	15.87
GCF_003358775.1	8	50.0762	0:00:50	902.69	6764.72	122.43	205.23	66.99	41.85	23.4	5.62
GCF_003362725.1	8	52.1859	0:00:52	801.57	6644.29	230.73	276.83	66.99	51.06	26.48	7.5
GCF_003362755.1	8	47.5724	0:00:47	1849.21	8576.77	290.67	456.27	66.99	55.98	45.39	17.85
GCF_003362805.1	8	49.9029	0:00:49	920.25	6989.03	124.37	209.49	66.99	58.01	26.56	7.8
GCF_003363015.1	8	50.2179	0:00:50	915.62	6769.88	123.83	208.74	66.99	49.24	26.05	6.52
GCF_003363135.1	8	55.8833	0:00:55	1813.79	8523.36	457.66	531.86	67.02	385.27	39.18	12.3
GCF_003363155.1	8	53.2775	0:00:53	1237.25	7226.76	427.6	515.05	67.02	345.93	40.54	12.27
GCF_003363195.1	8	76.9508	0:01:16	260.84	1688.69	167.56	205.64	261.61	494.62	21.99	3.7
GCF_003363255.1	8	42.1128	0:00:42	1706.82	8413.18	297.99	447.79	67	47.81	110.48	48.55
GCF_003363265.1	8	55.6225	0:00:55	902.15	6756.37	123.45	207.44	66.99	37.17	24.48	5.25
GCF_003363435.1	8	47.5164	0:00:47	1833.2	8561.37	376.35	456.75	96.44	431.16	54.09	4.97
GCF_003363715.1	8	59.2427	0:00:59	4666.43	10926.25	3123.59	3291.38	67	345.97	26.49	21.05
GCF_003363775.1	8	11.5859	0:00:11	790.03	6672.96	323.01	370.42	112.67	29.67	54.35	4.61
GCF_003364205.1	8	45.5308	0:00:45	1669.84	8389.35	291.21	437.69	66.99	44.31	92.58	43.85
GCF_003364335.1	8	44.7321	0:00:44	1674.77	8388.95	302.71	447.87	66.99	63.49	105.04	18.72
GCF_003366055.1	8	39.2186	0:00:39	1646.24	8395.66	314	455.12	66.99	63.06	139.9	17.8
GCF_003366075.1	8	62.6712	0:01:02	6227.86	12370.88	1982.67	3377.09	67	360.01	24.6	20.93
GCF_003367175.1	8	59.8798	0:00:59	5308.61	11509.05	447.53	2188.94	67	357.58	23.63	21.37
GCF_003367195.1	8	50.2642	0:00:50	890.07	6732.19	124.6	207.08	66.99	46.34	26.66	6.89
GCF_003367205.1	8	50.0671	0:00:50	1039.89	7032.51	123.07	205.65	91.62	433.61	26.92	3.81
GCF_003367235.1	8	54.4588	0:00:54	1802.84	8523.71	291.68	452.99	66.99	52.26	26.72	9.71
GCF_003367245.1	8	61.7717	0:01:01	5922.36	13776.81	3439.75	4028.75	67.02	351.42	26.37	21.09
GCF_003367335.1	8	53.1509	0:00:53	1040.88	6881.35	176.11	219.63	66.99	31.97	25.3	3.65
GCF_003367355.1	8	52546	0:00:52	1796.42	8507.58	290.4	450.46	66.99	51.42	30.72	17.18
GCF_003367375.1	8	48.3953	0:00:48	875.54	6726.76	125.51	206.22	66.99	53.89	28.18	7.43
GCF_003367395.1	8	55.9489	0:00:55	1547.84	42698.78	610.55	711.36	67.01	349.52	40.89	14.68
GCF_003367475.1	8	52.6469	0:00:52	1834.64	8546.07	291.61	456.51	66.99	54.46	26.83	9.37
GCF_003367505.1	8	48879	0:00:48	1900.03	8632.31	291.62	463.94	66.99	58.76	25.58	12.86
GCF_003367535.1	8	48.9229	0:00:48	1295.98	42435.19	503.61	589.09	67.05	348.24	44.65	12.67
GCF_003367645.1	8	71.8944	0:01:11	6262.27	12405.4	1667.96	3229.85	67.01	361.72	19.62	22.39
GCF_003367665.1	8	48.5649	0:00:48	876.03	6737.55	125.17	206.04	66.99	54.55	27.48	7.75
GCF_900036045.1	8	33.3074	0:00:33	1035.14	7909.77	92.31	190.32	33.66	20.88	101.95	27.37
GCF_900069765.1	8	24.1907	0:00:24	987.63	7859.49	157.65	210.51	33.66	38.01	215.31	27.29
GCF_900095385.1	8	27.7692	0:00:27	1022.85	7888.83	250.7	283.4	33.66	39.88	194.25	30.42
GCF_900097055.1	8	39.3899	0:00:39	1648.99	8365.25	304.77	447.69	66.99	64.43	134.42	15.76
GCF_900106765.1	8	50.7812	0:00:50	1798.68	8508.32	291.43	451.56	66.99	51.42	84.68	42.47
GCF_900107215.1	8	45.5309	0:00:45	1700.33	8414.73	290.89	439.26	66.99	45.94	94.52	44.08
GCF_900129645.1	8	44.1267	0:00:44	1702.62	8417.16	292.02	441.83	66.99	46.29	96.22	42.23
GCF_900142005.1	8	48.2899	0:00:48	1837.71	8569.17	292.18	457.48	66.99	56.01	34.63	13.36
GCF_900142435.1	8	45.6909	0:00:45	1650.95	8373.49	290.92	435.38	66.99	43.06	93.69	42.95
GCF_900149535.2	8	41.3118	0:00:41	1635.47	8338.68	319.07	457.41	66.99	59.76	111.28	17.58
GCF_900156425.1	8	40.8533	0:00:40	177.77	1537.23	80.52	120.92	0.01	7.03	38.1	16.85
GCF_900156445.1	8	39.5663	0:00:39	1087.08	7982.46	91.22	194.71	33.66	26	43.19	8.09
GCF_900166985.1	8	41.8677	0:00:41	1665.18	8379.69	305.08	449.61	66.99	65.9	111.12	19.9
GCF_900170035.1	8	58.7848	0:00:58	1341.44	7385.08	414.59	513.73	67.04	353.74	32.97	10.8
GCF_900175965.1	8	46.9492	0:00:46	1840.79	8550.61	313.89	457.29	109.35	431.47	61.38	2.72
GCF_900176045.1	8	44.4215	0:00:44	1711.66	8419.78	297.49	447.84	66.99	46.03	105.03	47.53
GCF_900176365.1	8	54.9909	0:00:54	1218.68	7225.65	443.42	525.68	67.05	392.39	35.83	12.43
GCF_900176435.1	8	22.0288	0:00:22	1258.53	7798.94	461.77	546.3	33.68	61.36	253.25	3.03
GCF_900177735.1	8	44.6393	0:00:44	1756.04	8469.86	290.21	444.92	66.99	49.48	85.71	38.86
GCF_900186465.1	8	51.9307	0:00:51	1726.27	8440.96	291.45	444.17	99.51	420.38	57.78	4.16
GCF_900186505.1	8	44.5818	0:00:44	1712.58	8428.51	290.61	440.53	66.99	47.06	75.67	31.68
GCF_900187405.1	8	46.3299	0:00:46	864.25	6708.02	124.1	203.29	66.99	53.35	26.71	7.66
GCF_900188225.1	8	52.6669	0:00:52	920.56	6734.75	124.99	201.5	73.42	426.99	28.54	2.89
GCF_900188395.1	8	40.8017	0:00:40	1687.69	8404.94	304.37	450.91	66.99	64.63	110.46	16.91
GCF_900198835.1	8	21.1494	0:00:21	1326.23	7858.13	392.86	523.93	33.68	65.39	234.37	3.54
GCF_900199705.1	8	44.4026	0:00:44	1651.39	8379.01	291.5	435.91	66.99	43.9	86.98	40.7
GCF_900205865.1	8	49.3996	0:00:49	1814.1	8533.56	294.21	456.35	66.99	52.69	68.98	33.99
GCF_900215515.1	8	40.2418	0:00:40	1714.9	8425.91	292.84	444.19	66.99	46.54	118.42	47.07
GCF_900215655.1	8	40.9576	0:00:40	1683.04	8397.35	304.9	450.87	66.99	63.87	109.51	16.79
GCF_900215725.1	8	43.2999	0:00:43	1678.6	8388.24	304.61	449.38	66.99	63.58	117.07	18.54
GCF_900217235.1	8	54.5844	0:00:54	891.91	6745.79	123.53	205.73	67.04	424.28	23.31	1.74
GCF_900235925.1	8	51224	0:00:51	1860.08	45590.54	730.39	811.52	67.02	344.13	34.18	16.72
GCF_900239945.1	8	42.4305	0:00:42	1640.09	8390.32	310.67	450.05	66.99	63.48	128.21	20.63
GCF_900250115.1	8	58.2669	0:00:58	4792.17	10977	435.23	1933.99	67	355.11	26.86	16.35
GCF_900289035.1	8	23.9754	0:00:23	1644.49	7899.52	502.52	742.8	33.68	63.99	238.51	4.45
GCF_900290195.1	8	50.1601	0:00:50	1709.54	8420.04	292.95	443.01	66.99	46.35	91.27	46.98
GCF_900290255.1	8	54.2008	0:00:54	1457.38	45722.71	639.88	728.37	67.04	348.47	39.93	15.38
GCF_900290285.1	8	52.3753	0:00:52	1735.56	8449.18	291.86	445.56	66.99	48.4	51.22	24.32
GCF_900290305.1	8	47.7555	0:00:47	1913.36	46105.65	647.33	785.61	67.02	368.7	36.66	15.69
GCF_900290315.1	8	45.4942	0:00:45	352.39	1777.16	255.89	295.78	0.02	27.47	31.97	1.37
GCF_900343085.1	8	44.6586	0:00:44	1686.79	8410.79	290.56	438.32	66.99	45.89	93.51	44.22
GCF_900343135.1	8	43.6261	0:00:43	1637.33	8360.57	297.09	437.93	66.99	42.75	108.54	47.47
GCF_900444835.1	8	53273	0:00:53	1815.28	8543.82	291.36	453.89	66.99	53.44	41.87	18.28
GCF_900444865.1	8	48.9638	0:00:48	1811.5	8522.45	291.18	452.02	66.99	52.04	59.61	31.41
GCF_900444945.1	8	48.5387	0:00:48	1721.11	8430.08	298.84	450.13	66.99	47.15	99.53	47.82
GCF_900444965.1	8	54.5085	0:00:54	1783.66	8496.4	290.87	448.6	66.99	49.18	68.51	39.86
GCF_900444975.1	8	50.7665	0:00:50	1749.79	8461.73	291.93	447.06	66.99	47.71	86.16	42.79
GCF_900445205.1	8	42.8104	0:00:42	1725.71	8417.74	318.82	467.25	66.99	55.96	114.49	34.92
GCF_900445235.1	8	59.4713	0:00:59	1301.91	7308.07	401.36	498.89	67	351.48	36.49	10.78
GCF_900445245.1	8	48.8759	0:00:48	1767.09	8477.7	293.35	449.78	66.99	49.3	34.83	17.58
GCF_900445285.1	8	51.2375	0:00:51	1736.48	8427.76	318.6	468.33	68.42	411.62	98.95	2.06
GCF_900445875.1	8	46.4513	0:00:46	1812.8	8535.04	313.82	454.35	66.99	53.36	31.54	9.15
GCF_900445915.1	8	47.5398	0:00:47	1825.05	8533.7	291.51	455.09	66.99	52.73	43.31	20.13
GCF_900445975.1	8	44858	0:00:44	1752.58	8464.23	291.5	447.15	66.99	48.98	91.94	44.8
GCF_900446275.1	8	58.0769	0:00:58	769.94	6582.89	293.99	354.31	19.19	35.28	26.25	1.66
GCF_900446335.1	8	45.1205	0:00:45	1713.48	8427.95	291.48	442.76	66.99	46.13	93.82	43.89
GCF_900446395.1	8	45.1995	0:00:45	1679.68	8392.99	304.88	449.87	66.99	63.5	110.21	18.62
GCF_900446405.1	8	43.3669	0:00:43	1708.27	8419.65	294.05	444.59	66.99	45.58	107.93	46.37
GCF_900446675.1	8	55.0829	0:00:55	1085.98	7077.66	436.05	505.09	67	335.61	32.32	11.58
GCF_900446735.1	8	52.9793	0:00:52	1252.38	7250.88	434.94	523.17	67.01	346.15	40.05	11.98
GCF_900446755.1	8	42.5889	0:00:42	1745.22	8455.69	291.74	446.57	66.99	48.77	101.21	42.86
GCF_900446905.1	8	52.2734	0:00:52	1517.08	45894.69	640.23	735.47	67	346.82	38.93	15.93
GCF_900446955.1	8	50.5966	0:00:50	944.01	6796.09	124	211.28	68.42	434.68	27.13	2.58
GCF_900447255.1	8	44.6298	0:00:44	1723.48	8447.29	291.12	442.9	66.99	47.84	65.95	30.76
GCF_900450505.1	8	42.9973	0:00:42	1681.52	8404.04	290.55	437.61	66.99	45.95	87.88	38.58
GCF_900450765.1	8	44.9537	0:00:44	1692.21	8408.77	303.45	450	66.99	65.24	112.33	19.11
GCF_900450945.1	8	46.0365	0:00:46	1725.78	8437.97	291.39	444.04	66.99	47.76	72.36	35.41
GCF_900451175.1	8	45.4561	0:00:45	1727.2	8442.86	290.32	441.82	66.99	46.91	67.79	27.24
GCF_900452515.1	8	48.2932	0:00:48	1820.15	8539.78	292.06	455.12	66.99	54.28	35.66	15.95
GCF_900452565.1	8	47.8088	0:00:47	1848.12	8568.29	319.17	456.56	66.99	53.37	64.5	29.15
GCF_900452755.1	8	45.2841	0:00:45	1723.52	8445.7	290.73	441.87	66.99	47.89	82.93	40.06
GCF_900452835.1	8	47.0111	0:00:47	1828.23	8558.77	377.35	454.72	164.83	439.11	61.5	2.62
GCF_900453105.1	8	48.1708	0:00:48	1715.09	8437.55	291.46	442.91	66.99	47.06	79.55	37.67
GCF_900453235.1	8	42.7803	0:00:42	1700.1	8414.13	290.89	440.73	66.99	46.37	78.08	35.47
GCF_900453275.1	8	42.4939	0:00:42	1740.77	8452.59	290.7	443.61	66.99	48.45	68.35	30.77
GCF_900453355.1	8	48.1979	0:00:48	1744.36	8461.63	293.72	448.25	163.02	430.69	97.1	7.06
GCF_900453365.1	8	58.0976	0:00:58	1387.12	7397.91	430.27	534.07	67.01	354.99	25.23	12.04
GCF_900453685.1	8	49.6398	0:00:49	1755.64	8464.2	291.84	447.6	133.67	425.54	48.43	5.62
GCF_900454305.1	8	68.4027	0:01:08	2133.09	8887.59	305.66	501.99	66.99	95.72	24.33	36.14
GCF_900454515.1	8	49.3177	0:00:49	1724.26	8444.44	291.64	444.01	186.71	430.13	89.95	8.62
GCF_900454665.1	8	45.1239	0:00:45	1727.41	8435.06	299.38	451.27	66.99	47.24	104.34	47.83
GCF_900454715.1	8	46.8511	0:00:46	1687.8	8403.22	304.76	451.99	66.99	64.87	95.15	16.81
GCF_900454815.1	8	50.1427	0:00:50	1689.05	8407.17	291.65	440.44	66.99	45.44	35.12	13.48
GCF_900454935.1	8	49.8771	0:00:49	775.41	6620.46	246.81	280.37	66.99	45.46	28.25	6.86
GCF_900454985.1	8	50.6774	0:00:50	743.8	6597.55	123.84	190.11	68.44	419.61	27.16	2.45
GCF_900455725.1	8	54.2159	0:00:54	1249.75	7259.41	452.07	536.85	67.01	393.63	40.97	12.32
GCF_900455755.1	8	53.8854	0:00:53	1057.15	7057.18	432.1	499.02	67	334.87	38.68	12.13
GCF_900455865.1	8	51.7238	0:00:51	863.29	6723.44	124.44	202.64	67.73	424.16	27.83	1.87
GCF_900456835.1	8	50.2224	0:00:50	1881.86	8608.58	291.29	461.2	66.99	57.56	43.86	18.64
GCF_900457435.1	8	62.8503	0:01:02	6889.11	13068.05	457.41	3035.06	67.01	346.67	23.27	25.41
GCF_900458845.1	8	42.5915	0:00:42	1753.29	8464.37	291.36	447.04	66.99	48.62	100.84	42.33
GCF_900459315.1	8	44.1013	0:00:44	1708.07	8420.78	291.09	441.75	66.99	46.3	97.5	42.94
GCF_900459405.1	8	43.0357	0:00:43	1751.58	8462.51	290.26	445.35	66.99	48.63	89.49	40.27
GCF_900460215.1	8	42818	0:00:42	1743.42	8454.77	290.45	443.62	66.99	48.06	79.06	35.84
GCF_900460225.1	8	62.6254	0:01:02	1397.86	42267.6	590.47	677.62	67.01	346.54	30.9	14
GCF_900460305.1	8	56.25	0:00:56	1820.98	8538.34	319	452.59	66.99	53.58	47.64	25.41
GCF_900460315.1	8	44.4685	0:00:44	1710.33	8419.28	296.46	447.01	66.99	46.66	107.12	47.47
GCF_900460625.1	8	50.3814	0:00:50	1730.96	8443.84	291.36	444.52	66.99	47.74	74.45	40.04
GCF_900460955.1	8	40.5921	0:00:40	1786.08	8496.82	291.2	450.5	66.99	49.05	52.67	19.89
GCF_900460995.1	8	58.4788	0:00:58	5217.95	11378.09	1927.46	2932.59	67	345.46	36.73	26.78
GCF_900461105.1	8	44.2858	0:00:44	1775.18	8492.67	292.57	450.49	66.99	50.87	97.56	43.43
GCF_900461125.1	8	54.5287	0:00:54	6017.16	12276.8	2387.22	3557.04	67.01	352.94	38.48	30.67
GCF_900461275.1	8	51.7273	0:00:51	1316.55	7348.31	436.42	531.69	67.01	346.93	33.83	12.06
GCF_900461435.1	8	53.9416	0:00:53	1403.26	42557.32	632.07	715.26	67	344.28	40.9	14.99
GCF_900473965.1	8	52.6606	0:00:52	819.71	6671.76	288.04	345.37	68.42	413.87	26.12	1.92
GCF_900492185.1	8	65.6394	0:01:05	915.44	6776.82	122.79	207.03	66.99	48.95	21.68	6.38
GCF_900492725.1	8	51.2276	0:00:51	1866.41	8594.98	291.72	459.89	66.99	56.98	33.9	16.72
GCF_900499005.1	8	40.6709	0:00:40	1728.86	8444.72	290.87	442.46	66.99	47.96	95.68	39.18
GCF_000015945.1	12	18.1112	0:00:18	1827.51	45845.21	466.06	552.16	49.39	71.54	287.63	3.05
GCF_000016125.1	12	21.2565	0:00:21	2194.21	13470.41	651.29	739.88	33.68	62.87	241.63	6.08
GCF_000020905.1	12	18.1075	0:00:18	1797.63	13169.33	414.17	498.1	49.76	70.07	283.65	2.92
GCF_000023985.1	12	20.1418	0:00:20	2133.74	45891.02	269.32	657.01	85.85	75.12	242.79	5.06
GCF_000153385.1	12	47.7465	0:00:47	2570.36	13865.91	426.11	584.64	159.12	310.52	74.73	7.71
GCF_000214415.1	12	20.9286	0:00:20	2199.89	12911.68	538.1	667.86	33.68	62.9	245	2.86
GCF_000226975.2	12	34.4134	0:00:34	1644.84	13184.23	128.49	238.77	33.66	28.54	58.04	14.02
GCF_000299395.1	12	19.6802	0:00:19	1919.64	12920.88	170.34	528.2	50.62	72.43	257.11	2.96
GCF_000363885.1	12	18.1175	0:00:18	1539.27	12838.46	246.16	415.08	115.95	77.22	307.05	6.15
GCF_000739065.1	12	20.3694	0:00:20	2167.55	13246.21	446.65	668.41	33.68	62.31	258.65	2.8
GCF_000813245.1	12	20.3324	0:00:20	2222.55	12939.36	567.66	686.14	33.69	62.64	266.84	4.19
GCF_000820525.2	12	12.1351	0:00:12	1243.92	11321.81	134.16	176.17	113.66	41.71	52.81	3.03
GCF_000949015.1	12	19.6262	0:00:19	1786.61	45846.77	580.69	667.7	33.68	62.38	268.61	3.23
GCF_000974285.1	12	40.3144	0:00:40	2616.89	13936.04	426.4	588.19	66.99	52.26	152	63.34
GCF_001006085.1	12	18.4934	0:00:18	1529.39	12982.68	409.27	490	33.81	66.62	268	1.96
GCF_001017125.1	12	22.3657	0:00:22	2143.76	13558.95	699.18	791.54	33.68	66.24	242.55	5.82
GCF_001266695.1	12	25.1087	0:00:25	1793.59	12952.21	563.8	656.24	33.68	64.98	188.44	3.99
GCF_001304615.1	12	26.7936	0:00:26	1748.82	13386.67	404.81	502.34	33.66	55.49	170.48	4.51
GCF_001399695.1	12	19.6234	0:00:19	1857.52	45920.56	540.46	627.26	33.68	62.79	261.91	3.24
GCF_001402935.1	12	19385	0:00:19	1611.49	12888.15	432.96	521.64	33.68	62.5	261.79	3.5
GCF_001482745.2	12	43.4125	0:00:43	324.93	1998.73	229.45	269.85	19.19	26.14	32.95	2.08
GCF_001552895.1	12	40.9631	0:00:40	2454.2	13847.96	509.47	653.77	66.99	77.34	162.59	15.81
GCF_001560045.1	12	23797	0:00:23	2281.57	12953.53	428.21	690.68	33.68	64.92	253.58	2.94
GCF_001595645.1	12	41.3533	0:00:41	2509.46	13807.26	426.17	579.55	66.99	47.27	146.7	62.82
GCF_001650235.2	12	37591	0:00:37	2605.21	13912.63	426.14	586.87	66.99	50.04	109.81	43.22
GCF_001861355.1	12	37.2291	0:00:37	171.62	1790.68	74.8	115.58	0.01	14.24	37.75	1.7
GCF_001866375.1	12	37.4404	0:00:37	2490.59	13974.32	667.81	802.24	66.99	72.58	162.16	17.19
GCF_001886955.1	12	24.3545	0:00:24	1408.61	12952.11	127.78	219.47	33.66	47.56	204.61	15.34
GCF_001889405.1	12	21.0263	0:00:21	2504.37	13115.24	650.72	816.99	33.68	64.18	215.6	2.98
GCF_001931755.2	12	39.9395	0:00:39	2499.95	13952.52	507.16	654.88	66.99	77.73	151.76	15.55
GCF_001953745.1	12	32.8502	0:00:32	1615.39	13154.48	129.52	237	33.66	26.6	120.76	32.95
GCF_001968985.1	12	38.1484	0:00:38	2472.22	13825.92	497.91	644.33	66.99	68.11	162.03	32.12
GCF_002007215.1	12	40.6908	0:00:40	2512.15	13807.87	426.12	579.98	66.99	48.07	149.85	62.69
GCF_002009625.1	12	37.4547	0:00:37	2242.47	13559.5	425.41	558.67	66.99	71.47	160.52	19.1
GCF_002093115.1	12	38.7586	0:00:38	2624.73	13933.3	426.47	588.8	66.99	53.38	85.36	35.47
GCF_002100115.1	12	45.6969	0:00:45	2511.54	13817.88	426.29	579.73	66.99	48.33	134.78	63.45
GCF_002113825.1	12	45.5484	0:00:45	2516.85	13833.05	425.33	579.74	66.99	47.08	29.75	9.66
GCF_002117975.1	12	40.2579	0:00:40	2726.38	14036.59	426.12	596.68	66.99	56.22	31.71	13.75
GCF_002155105.1	12	40.8333	0:00:40	2579.36	13871.7	426.17	585.17	66.99	50.47	98.49	44.47
GCF_002156965.1	12	18.1256	0:00:18	1891.52	45905.66	492.62	578.54	108.99	75.74	310.32	5.65
GCF_002159945.1	12	39.5262	0:00:39	2551.82	13847.08	426.22	582.88	66.99	49.35	153.46	62.55
GCF_002194565.1	12	18.6259	0:00:18	1790.43	45882.58	244.95	504.07	34.34	72.79	235.15	2.11
GCF_002197185.1	12	18.1952	0:00:18	2064.21	12915.64	290.02	595.01	33.68	63.77	262.62	4.73
GCF_002212765.2	12	29083	0:00:29	2496.56	13792.17	438.14	589.97	66.99	45.08	232.58	67.78
GCF_002214385.1	12	17.4834	0:00:17	2044.52	13281.26	483.3	603.46	56.58	74.63	294.43	2.2
GCF_002214565.1	12	18.7846	0:00:18	2127.54	13278.16	465.36	621.84	33.68	63.84	274.1	2.99
GCF_002216005.1	12	41457	0:00:41	2528.25	13820.87	426.76	581.84	66.99	47.9	143.4	63.65
GCF_002232035.1	12	38.8296	0:00:38	2442.01	13751.71	426.74	575.26	66.99	45.78	157.96	64.72
GCF_002240205.1	12	47.0184	0:00:47	2478.14	13794.46	425.91	577.4	218.33	312.22	31.8	10.11
GCF_002252185.2	12	43.5391	0:00:43	2513.89	14073.28	572.64	716.33	66.99	77.08	140.58	16.04
GCF_002257705.1	12	50.6467	0:00:50	1425.2	11555.79	166.81	230.12	66.99	60.42	26.19	7.78
GCF_002285055.1	12	41.3336	0:00:41	2428.52	13740.29	425.88	573	66.99	79.41	141.74	15.3
GCF_002287235.1	12	31.3083	0:00:31	1205.94	11534.88	110.52	178.29	33.66	36.2	40.94	2.72
GCF_002334685.1	12	50.4815	0:00:50	2624.66	13931.01	426.35	588.81	66.99	51.02	58.67	24.38
GCF_002335445.1	12	38.0549	0:00:38	2408.16	13719	425.72	571.34	66.99	78.56	152.65	15.32
GCF_002356555.2	12	39.6169	0:00:39	2536.06	13829.45	426.21	581.89	66.99	48.86	136.83	55.92
GCF_002412335.2	12	49.3705	0:00:49	2749.17	14073.35	425.82	598.14	66.99	58.6	40.36	19.22
GCF_002563855.1	12	39.7845	0:00:39	2564.8	13872.56	426.37	584	66.99	48.95	135.56	57.87
GCF_002727185.1	12	57.0309	0:00:57	4167.89	14783.72	338.79	1195.13	67.03	237.56	28.99	15.88
GCF_002761295.1	12	21.2387	0:00:21	2476.16	13088.93	477.59	797.98	33.68	64.47	220.97	2.83
GCF_002798115.1	12	55.9845	0:00:55	1560.22	11897.22	460.61	567.37	67.03	231.2	35.63	10.4
GCF_002817655.1	12	35092	0:00:35	2333.95	13642.86	438.47	577.64	66.99	74.86	191.39	16.55
GCF_002838185.1	12	42.0673	0:00:42	2504.98	13795.55	431.67	584.29	66.99	45.94	141.74	66.85
GCF_002838205.1	12	46.5417	0:00:46	2471.96	13766.84	429.16	579.48	66.99	45.88	128.74	65.94
GCF_002844335.1	12	32.4301	0:00:32	1577.46	13130.05	129.38	234.26	33.66	25.97	66.38	15.5
GCF_002872415.1	12	39.4686	0:00:39	2732.31	14025.21	425.88	596.83	66.99	54.58	105.68	44.73
GCF_002878295.2	12	43.1762	0:00:43	2448.56	13760.24	425.68	574.44	66.99	45.09	137.32	61.84
GCF_002898515.1	12	39.4277	0:00:39	2645.82	13940.51	456.41	591.22	66.99	53.84	73.88	29.38
GCF_002901265.1	12	55.3574	0:00:55	4352.74	14968.75	1906.8	2090.18	67.02	235.49	29.79	15.65
GCF_002903145.1	12	38.9799	0:00:38	2611.38	13906.48	427.02	588.46	66.99	51.43	158.44	63.29
GCF_002915595.1	12	45.0554	0:00:45	2671.9	13991.85	426.54	592.7	66.99	55.49	78.3	32.99
GCF_002916695.1	12	43.2793	0:00:43	2593.5	13886.88	426.29	586.32	66.99	51.62	110.08	48.27
GCF_002928315.1	12	49.3607	0:00:49	1439.52	11567.54	130.07	228.51	66.99	37.58	24.99	4.72
GCF_002930185.1	12	8.8069	0:00:08	823.59	10905.8	90.49	138.6	31.47	10.5	27.61	2.4
GCF_002943105.1	12	47.6788	0:00:47	2540.62	13836.05	426.14	582.11	66.99	48.84	70.8	33.99
GCF_002949735.1	12	63772	0:01:03	1167	11261.28	147.68	208.61	68.41	317.08	21.1	3.36
GCF_002949795.1	12	72.7802	0:01:12	6704.43	18143.88	4068.76	4269.35	67	243.51	21.5	17.18
GCF_002952055.1	12	38.1114	0:00:38	2539.16	13849.86	425.96	581.94	66.99	48.17	130.07	48.82
GCF_002958735.1	12	42.4668	0:00:42	2703.68	14019.12	425.88	594.37	66.99	54.68	64.45	26.99
GCF_002959965.1	12	47.0047	0:00:47	1167.17	11512.1	457.27	505.6	182.29	321.23	41.4	3.31
GCF_002967725.1	12	40.3805	0:00:40	325.31	2002.57	229.77	270.04	0.01	23.61	34.98	1.73
GCF_002968355.1	12	9.1111	0:00:09	1218.82	11276.91	112.43	168.81	113.66	33.95	33.06	2.48
GCF_002973515.1	12	20.1639	0:00:20	2519.71	46258.12	703.42	836.66	38.1	72.24	268.11	2.31
GCF_002995755.1	12	40.7352	0:00:40	2545.1	13838.95	426.21	582.32	66.99	48.88	149.48	62.77
GCF_002995805.1	12	43.3531	0:00:43	2613.26	13923.8	426.15	587.62	66.99	52.25	125.45	56.61
GCF_002995935.1	12	36.4074	0:00:36	2424.27	13937.98	512.53	654.59	66.99	75.37	188.95	16.72
GCF_003002135.1	12	25.6753	0:00:25	2250.71	13561.89	425.67	559.41	66.99	70.2	256.34	20.39
GCF_003003885.1	12	45.3815	0:00:45	2827.15	14142.52	426.37	604.29	66.99	60.56	59.47	30.12
GCF_003003925.1	12	48.7751	0:00:48	1136.63	11242.46	130.26	205.53	66.99	22.66	29.14	4.17
GCF_003004015.1	12	51.3257	0:00:51	1567.32	11697.32	389.5	482.83	66.99	50.26	26.46	5.87
GCF_003007785.1	12	45.7017	0:00:45	2820.94	14138.96	426.26	603.55	66.99	61.56	72.93	34.45
GCF_003011125.1	12	46.5425	0:00:46	1096.94	11215.31	132.76	204.84	66.99	42.01	29.17	7.1
GCF_003011885.1	12	46.7187	0:00:46	1063.32	11166.65	356.44	389.39	159.85	306.42	33.19	3.11
GCF_003013815.1	12	50764	0:00:50	2875.1	14197.92	425.71	607.7	66.99	62.53	55.46	28.08
GCF_003014495.1	12	54.5547	0:00:54	3060.73	13652.69	697.64	935.99	67	222.61	27.29	28
GCF_003015105.1	12	48.81	0:00:48	1480.7	11608.16	132.68	234.24	66.99	61.11	27.86	7.59
GCF_003015145.1	12	38.4548	0:00:38	2371.17	13682.69	426.08	569.08	66.99	41.29	154.4	62.24
GCF_003015225.1	12	45885	0:00:45	2715.14	14006.73	426.17	595.53	66.99	53.99	58.78	30.44
GCF_003017785.1	12	45.4085	0:00:45	2862.96	14184.77	426.46	607.47	66.99	61.41	44.84	20.32
GCF_003017855.1	12	48.6819	0:00:48	1511.11	11642.32	429.92	494.88	66.99	47.24	27.69	6.05
GCF_003018975.1	12	47.7501	0:00:47	1503.28	11631.37	455.73	508.53	66.99	56.73	32.78	7.06
GCF_003019315.1	12	39.2656	0:00:39	2538.46	13832.55	426.52	582.55	66.99	48.68	149.89	62.34
GCF_003019735.1	12	49.8904	0:00:49	2855.29	14161.92	426.29	606.38	66.99	58.36	70.37	31.79
GCF_003022385.1	12	49.0487	0:00:49	1396.71	11524.76	170.26	227.7	66.99	48.83	27.72	6.89
GCF_003044185.1	12	42508	0:00:42	2816.48	14084.52	426.1	603.24	66.99	59.29	45.9	20.54
GCF_003044305.1	12	63962	0:01:03	502.23	2256.05	406.76	446.96	0.01	0.03	24.33	17.37
GCF_003045125.1	12	17.7875	0:00:17	1836.39	13126.05	465.47	559.29	111.49	75.16	303.74	5.75
GCF_003046625.1	12	54.3286	0:00:54	174.15	1791.69	77.9	117.23	19.19	16.04	25.98	1.84
GCF_003046795.1	12	46.8901	0:00:46	2658.15	13981.18	426	591.55	165.39	327.55	32.54	3.48
GCF_003050825.1	12	45.0058	0:00:45	2601.89	13909.12	426.51	587.15	66.99	51.45	76.3	34.78
GCF_003050965.1	12	42.8635	0:00:42	2599.49	13908.97	426.11	586.68	66.99	51.42	79.75	34.15
GCF_003053505.1	12	39.7692	0:00:39	1238.05	11369.81	132.79	215.46	66.99	57.71	33.9	8.06
GCF_003053905.1	12	43.6228	0:00:43	2579.08	13888.4	426.91	586.02	66.99	50.53	93.97	42.29
GCF_003054515.1	12	42.9348	0:00:42	2570.95	13878.5	426.39	584.8	66.99	50.98	60.35	30.59
GCF_003054695.1	12	59.4955	0:00:59	204.35	1837.86	108.56	149.12	0.01	0.03	26.08	17.32
GCF_003054705.1	12	54.7798	0:00:54	4975.07	16172.73	2570.38	2814.57	67.02	226.92	29.56	19.77
GCF_003056015.1	12	28.7711	0:00:28	2326.05	13637.69	437.96	576.59	66.99	74.17	244.96	18.05
GCF_003057965.1	12	40.0942	0:00:40	2448.35	13751.69	438.74	586.51	66.99	44.1	164.75	67.82
GCF_003058365.1	12	26.7777	0:00:26	1473.08	13002.05	354.95	387.06	33.66	20.65	167.49	44.6
GCF_003060805.1	12	50.5778	0:00:50	1479.52	11565.85	546.65	614.73	66.99	54.41	26.05	7.16
GCF_003072465.1	12	36.3668	0:00:36	2281.63	13601.64	432.76	568.72	66.99	73.23	177.07	18.89
GCF_003072485.1	12	32.9432	0:00:32	2297.04	13602.19	437.8	574.3	66.99	73.03	200.44	14.81
GCF_003073135.1	12	41.7997	0:00:41	1333.01	11465.19	131.66	221.96	66.99	44.29	32.46	5.9
GCF_003076275.1	12	46.8057	0:00:46	1347.49	11463.26	133.63	224.88	182.29	332.06	31.15	3.64
GCF_003076595.1	12	36.3172	0:00:36	2331.24	13647.45	429.32	569.33	66.99	74.64	179.83	17.69
GCF_003096195.1	12	55.8541	0:00:55	3687.55	14275.7	1521.26	1683.17	67.02	219.92	28.59	14.03
GCF_003112675.1	12	41.5061	0:00:41	2665.61	13986.46	425.7	591.32	66.99	55.31	114.41	45.58
GCF_003112695.1	12	45.6278	0:00:45	2631.27	13938.12	426.34	589.46	66.99	53.51	44.26	18.83
GCF_003113895.1	12	74.5897	0:01:14	4806.59	18518.71	2023.19	2270.68	67	249.33	18.73	15.24
GCF_003114815.1	12	41.9746	0:00:41	2686.57	14006.88	426.5	593.79	66.99	56.21	82.46	33.81
GCF_003114835.1	12	41.4214	0:00:41	2691.8	14010.33	425.62	593.03	66.99	56.55	86.7	31.72
GCF_003114855.1	12	41.9694	0:00:41	2665.5	13981.13	425.46	590.82	66.99	55.1	78.13	36.02
GCF_003116855.1	12	21.86	0:00:21	1714.79	12902.4	268.76	441.38	33.71	63.29	235.46	5.2
GCF_003116935.1	12	43.8439	0:00:43	2597.75	13906.23	426.34	586.35	66.99	51.31	124.66	56.52
GCF_003121985.1	12	57.8947	0:00:57	5672.7	16261.37	3432.96	3600.84	67	224.34	27.11	19.44
GCF_003131205.1	12	50.3103	0:00:50	1432.39	11522.48	185.89	253.39	66.99	33.97	27.69	3.98
GCF_003149435.1	12	45843	0:00:45	2670.39	13989.62	426.37	592.08	66.99	55.28	43.85	22.11
GCF_003149495.1	12	52.0008	0:00:52	5730.86	16301.7	1943.09	2694.37	67.03	242.29	32.11	19.4
GCF_003149675.1	12	19.8316	0:00:19	2176.31	45890.22	459.06	674.11	58.24	72.48	239.72	3.18
GCF_003172895.1	12	41.0094	0:00:41	2731.53	14052.63	425.77	596.35	66.99	58.61	64.28	30.02
GCF_003173335.1	12	24.3433	0:00:24	2121.75	13122.3	282.95	614.06	33.68	72.4	195.92	4.81
GCF_003173355.1	12	24.7093	0:00:24	1761.88	13101.3	351.78	475.53	33.68	71.91	241.97	3.63
GCF_003175215.1	12	19.5188	0:00:19	1919.83	46068.46	161.37	525.96	56.95	73.46	254.87	3.19
GCF_003182595.1	12	50.0081	0:00:50	1058.46	11161.98	132.94	202.01	66.99	44.52	28.29	7.33
GCF_003185655.1	12	45.4363	0:00:45	1125.29	11230.48	120.62	195.31	67.4	21.2	29.09	3.26
GCF_003185865.1	12	54.0489	0:00:54	226.84	1893.68	131.59	171.97	0.01	15.01	27.57	16.71
GCF_003201565.1	12	42.9273	0:00:42	2601.34	13907.91	426.77	587.14	66.99	51.63	93.37	42.21
GCF_003201675.1	12	26428	0:00:26	1434.11	12988.57	354.25	387.15	33.66	49.12	155.88	16.78
GCF_003201765.1	12	22.8499	0:00:22	2216	46462.55	512.09	642.91	55.19	76.45	238.64	4.13
GCF_003201835.1	12	26322	0:00:26	2392.2	13058.5	425.88	697.15	33.68	68.69	182.27	5.14
GCF_003202105.1	12	45.6956	0:00:45	2623.73	13943.1	426.05	588.24	66.99	53.39	117.47	54.88
GCF_003202155.1	12	53.6986	0:00:53	252.16	1916.99	156.49	196.67	19.19	27.94	26.94	2.05
GCF_003205235.1	12	18.0143	0:00:18	2106.4	45976.67	487.23	630.83	33.68	62.42	289.38	3.29
GCF_003205875.1	12	54.9768	0:00:54	8563.14	19178.59	371.47	3463.47	67.02	230.89	38.86	21.47
GCF_003208255.1	12	40.8929	0:00:40	2545.71	13842.45	426.65	583.1	66.99	49.26	113.13	50.74
GCF_003226565.1	12	48.1236	0:00:48	1307.23	11435.99	132.11	220.24	66.99	44.29	31.74	6.06
GCF_003228205.1	12	38.9728	0:00:38	2485.09	13781.11	429.06	580.45	66.99	45.67	154.54	66.79
GCF_003231495.1	12	48.9928	0:00:48	1420.06	11549.81	178.24	245.59	66.99	53.83	29.98	7.2
GCF_003253565.1	12	48.5569	0:00:48	1956.99	50441.96	518.29	627.09	67.02	235.78	26.9	13.97
GCF_003254475.1	12	42.2016	0:00:42	2750.16	14041.36	426.27	598.37	66.99	55.61	82.57	31.17
GCF_003254505.1	12	45.8574	0:00:45	2727.21	14017.7	472	596.46	66.99	54.42	64.65	28.55
GCF_003254525.1	12	43.5863	0:00:43	2699.55	14024.7	426.29	594.58	66.99	56.32	68.07	25.83
GCF_003258315.1	12	43.0261	0:00:43	1284.06	11399.18	132.09	218.56	66.99	46.58	32.62	6.7
GCF_003258605.2	12	62.9057	0:01:02	3089.21	13664.11	596.21	783.14	67.01	234.11	24.32	18.45
GCF_003259155.1	12	46.5459	0:00:46	2631.87	13924.31	426.54	589.44	66.99	53.42	41.96	21.32
GCF_003259895.1	12	41.4038	0:00:41	2605.22	13894.3	431.06	591.52	66.99	51.9	144.87	65.77
GCF_003260125.1	12	41.5701	0:00:41	1250.93	11353.84	133.32	217.28	66.99	52.79	31.63	7.39
GCF_003261095.1	12	47.4826	0:00:47	1269.79	11397.71	133.07	218.43	66.99	56.74	32.15	7.84
GCF_003261635.1	12	54.7294	0:00:54	1933.72	12185.36	401.15	499.79	67.01	241.41	25.95	11.16
GCF_003263355.1	12	41515	0:00:41	2243.5	13558.89	425.6	558.81	66.99	71.63	144.82	18.93
GCF_003264935.1	12	21.0091	0:00:21	2376.79	12994.66	502.36	778.48	33.68	61.78	232.35	9.07
GCF_003265145.1	12	41.5753	0:00:41	2568.64	13860.68	426.27	584.33	66.99	49.43	147.88	64.71
GCF_003265365.1	12	39.9319	0:00:39	2457.78	13758.1	426.22	575.87	66.99	45.59	148.57	62.41
GCF_003265405.1	12	19.1297	0:00:19	1960.04	45886.75	398.58	689.08	96.49	75.8	257.08	4.74
GCF_003265435.1	12	46.7489	0:00:46	2642.03	13964.27	425.85	589.85	66.99	55.06	45.67	18.67
GCF_003268005.1	12	23.2988	0:00:23	2518.3	13130.36	379.6	811.19	33.69	66.48	196.07	6.9
GCF_003268325.1	12	44.8064	0:00:44	2808.79	14128.65	425.98	602.69	66.99	59.3	97.08	39.96
GCF_003268475.1	12	47.6518	0:00:47	1339.27	11455.75	131.57	222.09	66.99	43.83	27.67	5.71
GCF_003268805.1	12	40.8096	0:00:40	2624.22	13932.53	425.84	588.19	66.99	53.49	63.59	28.34
GCF_003268955.1	12	45576	0:00:45	2627.3	13920.86	426.22	588.65	66.99	52.42	90.42	43.57
GCF_003269155.1	12	15.7995	0:00:15	1242.27	45692.12	214.66	299.65	111.67	67.6	317.94	2.01
GCF_003269275.1	12	41.9777	0:00:41	2546.99	13831.9	512.49	663.5	66.99	72.23	163.99	27.77
GCF_003269445.1	12	6.6343	0:00:06	791.78	10873.23	77.21	127.82	45.55	10.29	3.63	2.32
GCF_003285045.1	12	6.7679	0:00:06	895.52	10976.01	87.39	141.34	113.66	22.5	37.01	2.19
GCF_003285065.1	12	7.6271	0:00:07	726.18	10824.13	82.43	128.98	19.19	4.94	15.62	2.76
GCF_003285105.1	12	51.3655	0:00:51	1482.75	11792.64	317.5	404.9	67.02	223.63	31.37	10.49
GCF_003287355.1	12	30.3669	0:00:30	1543.21	13098.43	129.36	231.57	33.66	24.79	152.37	41.42
GCF_003289645.1	12	58.7037	0:00:58	1759.14	12095.96	431.13	506.04	67.01	237.82	25.63	10.27
GCF_003290325.1	12	46.9571	0:00:46	1110.07	11196.75	109.48	171.09	62.35	20.87	29.04	2.64
GCF_003290445.1	12	35.3194	0:00:35	2465.45	13774.96	427	576.93	66.99	45.24	165.71	63.28
GCF_003298465.1	12	36.7692	0:00:36	258.3	1916.74	162.58	203.01	0.01	6.57	42.32	17.36
GCF_003308995.1	12	73.4697	0:01:13	3100.21	14373.93	426.51	625.22	66.99	74.28	22.45	38.07
GCF_003312285.1	12	38.1892	0:00:38	2489.52	13926.79	546.86	690.91	66.99	68.68	182.31	27.73
GCF_003313395.1	12	62.1914	0:01:02	345.65	2039.65	249.91	290.1	19.19	46.42	21.25	2.28
GCF_003315205.1	12	75.0319	0:01:15	1603.58	11688.52	253.51	293.92	66.99	41.47	22.07	4.65
GCF_003315595.1	12	63.4964	0:01:03	5909.04	16524.7	3502.91	3683.15	67	231.2	26.04	18.72
GCF_003315775.1	12	44.5302	0:00:44	2593.5	13886.07	425.37	585.33	66.99	49.41	126.01	54.65
GCF_003315795.1	12	65.5442	0:01:05	7298.72	17833.51	4377.68	4600.45	67.01	248.95	25.95	25.5
GCF_003319095.1	12	41.2291	0:00:41	2665.71	13982.56	425.81	591.24	66.99	55.03	86.98	32.64
GCF_003323745.1	12	60252	0:01:00	3882.32	14457.83	337.59	944.72	67.01	245.18	27.87	14.87
GCF_003324525.1	12	51.7683	0:00:51	1149.94	11279.59	131.54	207.75	66.99	35.46	25	5.54
GCF_003325455.1	12	44.3134	0:00:44	2611.6	13905.67	426.51	587.99	66.99	51.87	76.48	33.3
GCF_003326015.1	12	33.6647	0:00:33	2429.76	13723.8	436.99	583.56	66.99	43.72	194.96	67.89
GCF_003326125.1	12	6.4853	0:00:06	815.79	10902.63	90.71	133.36	72.17	17.38	9.32	2.03
GCF_003326245.1	12	62.2959	0:01:02	1717.46	11760.64	216.86	258.01	66.99	42.84	21.25	4.75
GCF_003327535.1	12	45.6626	0:00:45	2661.73	13984.02	425.5	591.11	66.99	55.29	64.44	25.09
GCF_003330725.1	12	53.6702	0:00:53	1855.52	47229.09	402.04	511.82	67.03	237.13	26.52	12.08
GCF_003332325.1	12	6.8632	0:00:06	843.69	10927.06	81.77	129.1	66.19	15.45	21.28	2.61
GCF_003332885.1	12	60.0215	0:01:00	7334.95	18265.95	5105.93	5276.4	67.01	223.46	26.78	24.26
GCF_003333285.1	12	45.2707	0:00:45	2654.15	13975.75	509.64	590.44	66.99	54.95	43.62	20.45
GCF_003333395.1	12	39.8871	0:00:39	2622.77	13944.67	427	589.11	66.99	52.43	155.34	62.34
GCF_003335255.1	12	50.0864	0:00:50	2657.91	13966.3	426.48	591.32	66.99	54.29	79.25	41.56
GCF_003335505.1	12	48.2695	0:00:48	1764.06	50363.04	518.94	612.77	67.03	230.74	41.9	14.1
GCF_003336225.1	12	47.8388	0:00:47	2702.17	13994.74	575.92	638.32	163.26	320.44	63.4	10.42
GCF_003336245.1	12	31301	0:00:31	1600.34	13138.63	441.3	505.27	33.66	25.12	108.11	31.61
GCF_003336425.1	12	54.1133	0:00:54	1386.42	11518.3	179.94	232.5	66.99	51.85	27	6.8
GCF_003336705.1	12	39.6884	0:00:39	2607.02	13915.32	426.39	587.16	66.99	52.54	84.55	35.6
GCF_003336745.1	12	42.8121	0:00:42	2484.94	13787.25	426.38	578.24	66.99	46.51	35.33	13.22
GCF_003336805.1	12	44417	0:00:44	2562.48	13869.98	426.98	584.5	66.99	50.57	107.98	50.08
GCF_003336875.1	12	45786	0:00:45	1262.12	11377.95	132.93	217.46	66.99	52.22	28.77	7.38
GCF_003337235.1	12	43.1037	0:00:43	1279.53	11381.26	133.41	219.61	66.99	50.25	31.42	7.16
GCF_003337245.1	12	40438	0:00:40	2499.12	13797.35	426.75	579.51	66.99	47.5	146.46	64.51
GCF_003337275.1	12	47.7374	0:00:47	2670.89	13993.07	582.46	643.84	142.6	318.68	76.23	9.72
GCF_003337655.1	12	44499	0:00:44	2690.86	14013.89	425.75	593.68	66.99	56.79	30.13	12.31
GCF_003337665.1	12	42.2297	0:00:42	2596.7	13885.2	429.65	589.86	66.99	51.44	142.73	66.28
GCF_003337725.1	12	54121	0:00:54	174.66	1802.66	77.55	118.43	0.01	7.33	27.78	16.83
GCF_003337735.1	12	46378	0:00:46	2691.82	13985.4	426.07	594.13	66.99	55.31	43.65	18.48
GCF_003338615.1	12	44549	0:00:44	2499.07	13801.11	426.34	579.07	66.99	47.44	133	63
GCF_003339615.1	12	35148	0:00:35	2280.68	13599.56	425.88	561.83	66.99	72.72	173.06	18.65
GCF_003339685.1	12	44.3173	0:00:44	2636.7	13932.29	426.57	590.12	66.99	52.79	58.9	29.24
GCF_003339775.1	12	10.1836	0:00:10	1303.39	11368.35	115.97	177.22	70.95	29.06	37.65	2.41
GCF_003339805.1	12	37.3687	0:00:37	2455.12	13752.01	425.9	575.26	66.99	45.87	144.4	58.94
GCF_003339865.1	12	59.8786	0:00:59	4526.41	15145.22	2257.82	2427.78	67	225.69	34.83	21
GCF_003340305.1	12	40.1243	0:00:40	2498.98	13811.06	426.3	578.98	66.99	48.47	117.9	51.25
GCF_003340315.1	12	40.2278	0:00:40	2476.18	13775.32	426.53	577.73	66.99	46.69	136.99	56.21
GCF_003340345.1	12	40.0192	0:00:40	2521.42	13819.85	426.17	580.63	66.99	48.9	123.17	48.91
GCF_003340395.1	12	41658	0:00:41	2620.6	13917.81	426.91	588.99	66.99	52.97	66.84	26.8
GCF_003340495.1	12	54.2222	0:00:54	5087.33	15604.26	2606.34	2796.06	67.01	229.26	28.74	25.65
GCF_003342675.1	12	31.9681	0:00:31	1600.29	13139.34	129.16	235.61	33.66	26.22	82.52	21.89
GCF_003342695.1	12	31.2584	0:00:31	1610.64	13150.16	436.79	504.23	33.66	25.05	125.61	32.48
GCF_003344345.1	12	39.0525	0:00:39	2600.75	14027.69	531.32	685.43	66.99	70.63	162.65	27.71
GCF_003344365.1	12	49.1858	0:00:49	2473.06	13789.83	428.93	577.44	171.06	308.23	33.67	9.65
GCF_003344375.1	12	47.0401	0:00:47	1051.23	11155.79	133.15	201.6	66.99	45.97	28.94	7.64
GCF_003344485.1	12	46.2708	0:00:46	1248.04	11376.73	133.51	217.01	66.99	55.35	31.36	7.77
GCF_003344565.1	12	35.5083	0:00:35	1667	13234.36	130.06	242.06	33.66	29.94	36.34	4.44
GCF_003344635.1	12	44423	0:00:44	2705.51	14021.4	425.95	594.59	66.99	56.35	75.31	34.63
GCF_003344765.1	12	43.9225	0:00:43	2683.52	14006.02	426.28	593.43	66.99	56.19	47.88	18.39
GCF_003344865.1	12	43.7081	0:00:43	1472.55	11559.63	568.98	632.26	66.99	35.99	33.18	3.84
GCF_003345255.1	12	44.8858	0:00:44	2614.4	13908.01	426.11	587.7	66.99	50.62	75.33	32.22
GCF_003345655.1	12	44.1803	0:00:44	2666.62	13986.36	425.58	591.19	66.99	55.5	66.95	24.32
GCF_003345675.1	12	40.0192	0:00:40	2590.36	13897.14	426.23	586.09	66.99	51.2	152.76	63.11
GCF_003346715.1	12	45.4036	0:00:45	1375.66	11506.73	306.75	399.86	66.99	62.25	36.47	8.25
GCF_003346865.1	12	41.8526	0:00:41	2593.19	13894.64	438.71	597.96	66.99	50.78	161.98	67.95
GCF_003347095.1	12	35.8238	0:00:35	2424.43	13725.04	426.39	573.59	66.99	43.96	165.79	64.74
GCF_003347115.1	12	37.5507	0:00:37	2418.9	13725.2	429.3	575.68	66.99	43.97	156.25	66.22
GCF_003347135.1	12	37.5185	0:00:37	2441.93	13749.42	429.71	577.76	66.99	44.01	155.43	66.19
GCF_003347495.1	12	61.9988	0:01:01	10077.95	21328.42	3582.87	5820.37	67.01	230.21	26.25	27.33
GCF_003347595.1	12	57.4332	0:00:57	3321.46	14591.66	436.56	652.06	66.99	82.66	29.17	68.7
GCF_003347635.1	12	55.7226	0:00:55	1561.45	46441.28	367.93	457.64	67.03	225.4	29.48	11.19
GCF_003349965.1	12	54.7201	0:00:54	8658.6	19264.89	352.71	3534.57	67.01	226.6	27.01	20.77
GCF_003350065.1	12	46.5345	0:00:46	2505.88	13805.28	426.14	579.56	66.99	47.85	118.42	55.09
GCF_003350205.1	12	39.9313	0:00:39	2606.95	13916.54	426.23	587.38	66.99	51.81	120.11	49.44
GCF_003350295.1	12	53.5197	0:00:53	2682.07	14004.19	426.23	593.28	66.99	56.26	51.92	25.59
GCF_003350325.1	12	55.7794	0:00:55	2701.71	14024.09	426.32	594.8	66.99	57.08	53.13	24.22
GCF_003350345.1	12	45.8413	0:00:45	2619.23	13914.71	426.5	588.79	66.99	52.03	61.83	25.69
GCF_003350405.1	12	44.24	0:00:44	2668.48	13979.05	468.01	591.65	66.99	55.28	48.55	17.22
GCF_003351025.1	12	65.2494	0:01:05	208.91	1935.82	113.38	153.81	0.01	0.24	23.74	17.29
GCF_003351045.1	12	38.0603	0:00:38	2589.84	13900.99	426.36	586.07	66.99	50.92	143.67	55.51
GCF_003351065.1	12	32.4964	0:00:32	1607.37	13159.39	129.08	236.19	33.66	26.49	81.69	23.22
GCF_003351105.1	12	40.2701	0:00:40	2449.23	13748.81	426.21	575.22	67.01	45.24	147.2	62.39
GCF_003351125.1	12	43417	0:00:43	2544.14	13853.62	425.72	582.04	66.99	49.13	141.59	65.15
GCF_003351145.1	12	36.6436	0:00:36	2506.98	13802.99	426.04	579.2	66.99	47.6	165.6	65.46
GCF_003351565.1	12	42.1699	0:00:42	2494.28	13793.75	426.47	578.83	66.99	45.39	145.68	63.45
GCF_003351745.1	12	45.4628	0:00:45	2677.73	13984.89	456.86	593.6	66.99	53.03	82.09	32.21
GCF_003351765.1	12	41.0169	0:00:41	2716.13	14010.02	440	595.2	66.99	54.41	68.96	26.48
GCF_003351785.1	12	41601	0:00:41	2624.89	13920.7	426.02	588.55	66.99	51.87	111.81	49.34
GCF_003351905.1	12	38.0215	0:00:38	2316.88	13627.75	429.76	568.51	66.99	39.29	156.9	66.47
GCF_003351965.1	12	46.99	0:00:46	2913.5	14195.03	426	610.86	118.24	326.22	32.92	3.78
GCF_003352045.1	12	55.8589	0:00:55	1310.84	11459.2	144.04	228.9	66.99	51.36	23.74	7.43
GCF_003352065.1	12	51.6803	0:00:51	1308.09	11408.74	132.91	221.26	66.99	49.07	27.59	7.25
GCF_003352085.1	12	57.2815	0:00:57	1366.36	11466.21	132	224.66	66.99	40.51	22.51	5.54
GCF_003352105.1	12	48.8298	0:00:48	2672.99	13982.1	426.39	592.84	66.99	54.78	29.92	11.64
GCF_003352165.1	12	44.0253	0:00:44	2737.5	14029.18	426	597.22	66.99	55.22	28.87	12.65
GCF_003352445.1	12	61918	0:01:01	1778.39	12072.96	407.55	480.64	67.01	236.76	24.5	10.94
GCF_003352465.1	12	58.1109	0:00:58	252.3	1912.8	156.2	196.67	0.01	3.47	26.61	17.26
GCF_003352785.1	12	20.3303	0:00:20	1007.86	11090.65	282.58	337.4	31.5	21.38	69.27	2.05
GCF_003352805.1	12	67.4085	0:01:07	8115.88	18651.64	372.23	3113.12	67	238.34	22.62	20.2
GCF_003353065.1	12	49.7045	0:00:49	1389.29	11712.14	428.87	512.85	67.02	301.22	26.79	11.1
GCF_003353085.1	12	51.1516	0:00:51	1314.73	11445.7	133.35	222.07	66.99	53.34	25.99	7.31
GCF_003353425.1	12	51893	0:00:51	1125.86	11228.6	132.22	206.75	66.99	34.94	27.44	6
GCF_003353445.1	12	41.0637	0:00:41	2397.93	13702.2	436.65	581.31	66.99	68.78	168.4	27.42
GCF_003353515.1	12	53.9731	0:00:53	1501.56	46400.25	366.2	451.56	67	223.48	38.64	10.85
GCF_003355005.1	12	49.6527	0:00:49	2693.33	13988.19	426.14	593.99	148.19	315.53	54.68	8.52
GCF_003355455.1	12	49.9557	0:00:49	2652.02	13959.85	426.38	590.99	66.99	52.03	69.98	33.12
GCF_003355475.1	12	41.8025	0:00:41	2620.01	13930.86	426.64	588.54	66.99	53.19	62.25	29.45
GCF_003355495.1	12	43396	0:00:43	2582.29	13894.09	426.34	585.47	66.99	50.88	94.62	43.56
GCF_003355565.1	12	52.3179	0:00:52	1122.77	11191.13	467.89	514.08	68.4	329.09	29.95	3.52
GCF_003358775.1	12	46.1451	0:00:46	2720.09	14044.76	426.66	596.56	66.99	57.75	50.04	18.37
GCF_003362725.1	12	48.6566	0:00:48	2557.99	13867.34	425.94	583.3	66.99	50.36	43.32	19.18
GCF_003362755.1	12	42.4345	0:00:42	2664.82	13983.27	426.19	591.72	66.99	55.28	79.54	34.21
GCF_003362805.1	12	45.2142	0:00:45	2744.63	14053.19	426.51	598.07	66.99	57.31	43.27	21.64
GCF_003363015.1	12	52.5847	0:00:52	1450.96	11761.19	299.6	385.85	67	224.01	28.34	9.69
GCF_003363135.1	12	48.9132	0:00:48	2596.04	13906.08	426.86	586.98	66.99	51.56	69.64	34.89
GCF_003363155.1	12	47.2466	0:00:47	1291.96	11394.25	131.77	218.9	66.99	35.37	27.74	4.96
GCF_003363195.1	12	64.2737	0:01:04	4633.85	15248.62	498.55	1396.08	67	238.45	22.95	17.9
GCF_003363255.1	12	37.9396	0:00:37	2448.43	13748.41	425.2	574.09	66.99	44.77	156.89	64.17
GCF_003363265.1	12	49.3656	0:00:49	1248.76	11367.39	131.9	215.79	66.99	45.65	29.74	6.68
GCF_003363435.1	12	44.5632	0:00:44	2641.89	13962.6	426.6	590.39	66.99	54.64	120.87	55.65
GCF_003363715.1	12	56.9762	0:00:56	368.12	4245.79	78.01	118.68	0.02	15.73	26.75	1.78
GCF_003363775.1	12	9.1337	0:00:09	1109.44	11172.8	203.73	302.3	87.18	27.3	29.27	3.23
GCF_003364205.1	12	41.7298	0:00:41	2421.57	13716.65	438.03	583.77	66.99	43.61	157.44	68
GCF_003364335.1	12	39.6379	0:00:39	2402.5	13707.63	426.26	571.57	66.99	78.03	147.91	15.03
GCF_003366055.1	12	33147	0:00:33	2340.37	13656.19	425.55	566.06	66.99	74.43	178.98	16.94
GCF_003366075.1	12	57.7601	0:00:57	6485.79	17018.27	2177	3192.7	67	238.53	28.07	23.53
GCF_003367175.1	12	57.1353	0:00:57	1107.46	11202.92	128.57	198.32	1.12	23.37	24.98	2.01
GCF_003367195.1	12	46.2382	0:00:46	2722.06	14017.8	426.3	596.78	66.99	55.73	30.8	10.16
GCF_003367205.1	12	47.8913	0:00:47	1241.56	11369.17	132.71	215.68	66.99	53.61	33.55	7.64
GCF_003367235.1	12	49.0638	0:00:49	2623.75	13915.62	426.59	588.85	69.68	51.56	53.26	28.4
GCF_003367245.1	12	58031	0:00:58	7657.19	18333.04	5276.62	5459.02	67.01	229.91	28.06	26.1
GCF_003367335.1	12	47.7141	0:00:47	1449.9	11548.71	177.27	229.98	66.99	33.94	30.13	4.9
GCF_003367355.1	12	44.0272	0:00:44	2588.95	13885	426.59	585.99	66.99	50.7	92.99	41.47
GCF_003367375.1	12	44.5348	0:00:44	2694.15	13987.43	426.33	594.21	66.99	55.29	50.19	17.83
GCF_003367395.1	12	48.3845	0:00:48	1481.93	11570.88	176.7	233.6	66.99	41.14	26.83	5.46
GCF_003367475.1	12	51.4535	0:00:51	2647.52	13940.51	425.62	589.8	66.99	53.77	51.07	28.78
GCF_003367505.1	12	43.8743	0:00:43	2745.4	14064.93	426.32	597.98	66.99	58.06	76.41	33.29
GCF_003367535.1	12	42.3713	0:00:42	1281.41	11384.25	132	218.11	66.99	49.77	31.93	6.66
GCF_003367645.1	12	63824	0:01:03	1831.81	12130.12	347.26	457.42	67.01	240.26	21.99	9.68
GCF_003367665.1	12	45.7933	0:00:45	2684.55	14003.12	426.5	593.58	66.99	55.95	65.12	24.41
GCF_900036045.1	12	27.9233	0:00:27	1486.02	13025.7	129.27	227.17	33.66	20.88	163.03	39.41
GCF_900069765.1	12	20.8113	0:00:20	1807.68	12954.66	389.52	567	33.68	65.14	238.82	4.04
GCF_900095385.1	12	22.48	0:00:22	2019.99	12996.35	502.43	712.89	33.68	67.01	226.84	2.87
GCF_900097055.1	12	37.2022	0:00:37	2361.75	13673.8	425.13	567.74	66.99	75.82	166.88	17.07
GCF_900106765.1	12	44.1723	0:00:44	2604.75	13886.39	436.16	596.52	66.99	50.72	152.1	68.11
GCF_900107215.1	12	39339	0:00:39	2448.48	13753.52	437.64	585.57	66.99	45.24	169.66	67.32
GCF_900129645.1	12	38.8628	0:00:38	2453.65	13754.59	425.99	575.12	66.99	45.58	151.96	63.28
GCF_900142005.1	12	45.2513	0:00:45	2652.27	13973.82	426.13	590.63	66.99	55.3	74.51	37.59
GCF_900142435.1	12	39.1209	0:00:39	2406.5	13710.36	437.94	582.96	66.99	42.36	172.79	68.01
GCF_900149535.2	12	34.8264	0:00:34	2550.77	14171.41	663.42	803.1	66.99	74.29	177.77	16.96
GCF_900156425.1	12	34.8995	0:00:34	177.42	1793.17	81.36	121.76	0.01	14.88	43.19	1.67
GCF_900156445.1	12	33.0535	0:00:33	1565.6	13131.59	129.38	233.28	33.66	26	83.77	22.97
GCF_900166985.1	12	43.5518	0:00:43	2384.46	13694.83	426.07	570.22	66.99	42.79	132.75	62.89
GCF_900170035.1	12	49.2697	0:00:49	1461.18	11550.56	131.62	231.92	66.99	44.1	26.43	5.39
GCF_900175965.1	12	39.6821	0:00:39	2653.84	13947.21	426.35	591.12	66.99	52.17	121.44	48.17
GCF_900176045.1	12	40.2874	0:00:40	2454.88	13755.41	426.41	575.61	66.99	45.32	145.35	62.28
GCF_900176365.1	12	47092	0:00:47	1459.74	11551.19	132.61	215.55	146.21	326.58	37.12	8.14
GCF_900176435.1	12	18.9669	0:00:18	2016.89	12861.66	158.09	599.25	33.81	69.19	269.41	1.98
GCF_900177735.1	12	40.6854	0:00:40	2530.86	13829	426.45	581.69	66.99	48.78	148.76	62.54
GCF_900186465.1	12	47.6338	0:00:47	2488.49	13787.2	425.76	577.82	66.99	46.86	113.29	58.92
GCF_900186505.1	12	39.0364	0:00:39	2456.43	13769.07	426.5	575.92	66.99	46.35	137.46	58.8
GCF_900187405.1	12	39.0968	0:00:39	2699.19	14007.29	460.46	594.31	66.99	54.78	76.29	25.77
GCF_900188225.1	12	46.9172	0:00:46	2622.91	13922.43	426.07	588.54	165.39	322.87	47.68	3.28
GCF_900188395.1	12	34.4103	0:00:34	2429.83	13730.88	426.11	573.66	66.99	44.41	170.88	64.68
GCF_900198835.1	12	18.2798	0:00:18	1997.05	12974.73	296.1	534.14	33.68	65.42	222.36	2.84
GCF_900199705.1	12	37.8836	0:00:37	2383.8	13699.2	428.57	572.32	66.99	43.19	158.54	66.48
GCF_900205865.1	12	46.0545	0:00:46	2625.98	13922.18	447.7	588.61	66.99	51.98	140.9	63.25
GCF_900215515.1	12	35.4104	0:00:35	2467.05	13766.74	425.8	576.27	66.99	45.84	166.7	63.84
GCF_900215655.1	12	34.4208	0:00:34	2486.77	13861.02	500.16	647.75	66.99	74.53	183.31	22.77
GCF_900215725.1	12	39.9687	0:00:39	2412.12	13711.65	435.8	581.05	66.99	43.36	166.21	67.33
GCF_900217235.1	12	46.7967	0:00:46	1250.12	11351.8	132.93	216.57	165.39	328.13	30.52	3.48
GCF_900235925.1	12	44.6714	0:00:44	2688.07	14004.39	426.41	593.5	66.99	56.53	58.39	28.83
GCF_900239945.1	12	35.2876	0:00:35	2335.24	13652.02	426.25	566.55	66.99	74.84	178.31	17.15
GCF_900250115.1	12	54472	0:00:54	1690.12	12008.64	434.64	496.71	67	233.65	31.6	9.78
GCF_900289035.1	12	19.5085	0:00:19	2261.2	45942.75	456.09	689.47	33.68	64.04	223.6	3.14
GCF_900290195.1	12	42.5198	0:00:42	2451.03	13756.88	430.02	578.76	66.99	45.65	139.06	66.01
GCF_900290255.1	12	45.3816	0:00:45	1305.33	11434.83	132.24	220.52	66.99	48.91	31.91	6.63
GCF_900290285.1	12	52.7089	0:00:52	2489.47	13800.61	425.7	577.71	67.01	293.3	95.35	10.82
GCF_900290305.1	12	43743	0:00:43	388.73	2095.95	293.57	333.85	0.01	12.92	36.69	17.8
GCF_900290315.1	12	41274	0:00:41	1165.17	11258.18	256.93	297.27	18.86	29.51	39.02	3.52
GCF_900343085.1	12	40.7769	0:00:40	2447.14	13743.48	429.2	577.84	66.99	45.2	146.85	65.75
GCF_900343135.1	12	37.6093	0:00:37	2349.38	13667.46	425.98	567.04	66.99	42.06	155.3	63.31
GCF_900444835.1	12	47.4338	0:00:47	2615.12	13937.36	425.89	587.73	66.99	52.72	87.26	41.32
GCF_900444865.1	12	43.6806	0:00:43	2597.3	13904.86	426.8	586.85	66.99	51.35	123.67	57.38
GCF_900444945.1	12	44524	0:00:44	2472.68	13770.14	429.54	579.96	66.99	46.17	135.75	65.75
GCF_900444965.1	12	43.9905	0:00:43	2571	13867.08	426.51	584.68	66.99	48.49	135.92	64.11
GCF_900444975.1	12	48116	0:00:48	2518.71	13818.43	426.16	580.52	66.99	47.01	128.52	63.71
GCF_900445205.1	12	37.0183	0:00:37	2603.95	14029.41	587.22	736.77	66.99	71.67	168.77	28.06
GCF_900445235.1	12	50.7486	0:00:50	1423.38	11550.66	463.03	580.21	66.99	34.18	28.92	4.42
GCF_900445245.1	12	44.0602	0:00:44	2543.29	13840.06	426.09	582.34	66.99	48.59	92.11	38.27
GCF_900445285.1	12	41.2395	0:00:41	2551.23	13989.13	550.66	699.16	66.99	70.23	150.93	32.74
GCF_900445875.1	12	40.9274	0:00:40	2616.89	13924.36	427	588.92	66.99	52.66	82.7	31.05
GCF_900445915.1	12	43.0764	0:00:43	2614.48	13922.68	449.36	587.84	66.99	52.03	112.46	47.6
GCF_900445975.1	12	37.5121	0:00:37	2526.71	13822.39	426.86	581.97	66.99	48.27	158.77	65.6
GCF_900446275.1	12	56.2253	0:00:56	2938.17	13538.32	457.8	644.12	67	233.86	26.75	19.02
GCF_900446335.1	12	41.7687	0:00:41	2456.28	13769.93	425.55	575.29	66.99	45.42	147.42	64.43
GCF_900446395.1	12	39.1357	0:00:39	2471.46	13881.77	495.36	641.72	66.99	68.29	173.54	32.2
GCF_900446405.1	12	38.6182	0:00:38	2467.94	13755.92	434.42	583.98	66.99	46.96	171.28	68.88
GCF_900446675.1	12	48.9265	0:00:48	2535.45	13832.7	426.07	581.84	66.99	48.75	41.41	16.96
GCF_900446735.1	12	48.1868	0:00:48	1319.91	11420.77	132.83	222.19	66.99	50.37	31.36	7.29
GCF_900446755.1	12	38.1404	0:00:38	2519.25	13809.8	426.13	580.21	66.99	48.06	158.82	62.19
GCF_900446905.1	12	52.4939	0:00:52	1573.05	11879.07	309.32	404.43	67	225.32	30.67	10.15
GCF_900446955.1	12	49.5244	0:00:49	1324.92	11424.27	133.21	222.74	66.99	55.67	32.88	7.83
GCF_900447255.1	12	40.2514	0:00:40	2485.11	13796.84	426.18	577.71	66.99	47.13	135.16	57.13
GCF_900450505.1	12	39.6459	0:00:39	2433.23	13733.38	425.7	573.39	66.99	45.25	153.17	61.78
GCF_900450765.1	12	36.5024	0:00:36	2448.58	13741.43	438.58	586.72	66.99	45.02	179.4	67.65
GCF_900450945.1	12	43.3527	0:00:43	2480.51	13784.53	432.5	583.3	66.99	47.05	138.44	66.8
GCF_900451175.1	12	41644	0:00:41	2477.08	13789.89	425.97	577.22	66.99	46.22	114.95	46.58
GCF_900452515.1	12	42.5211	0:00:42	2624.12	13931.52	426.15	588.6	66.99	53.56	96.07	42.21
GCF_900452565.1	12	41.3749	0:00:41	2680.12	13971.03	465.21	592.47	66.99	52.66	112.51	51.88
GCF_900452755.1	12	41.5024	0:00:41	2491.87	13793.8	425.98	578.11	66.99	47.19	144.58	61.71
GCF_900452835.1	12	41.6616	0:00:41	2635.46	13956.4	425.71	589.15	66.99	54.35	95.65	42.76
GCF_900453105.1	12	41.5845	0:00:41	2496.62	13788.15	438.1	589.85	66.99	46.35	163.18	67.73
GCF_900453235.1	12	38.4161	0:00:38	2450.6	13749.73	426.95	576.02	66.99	45.67	158.32	61.61
GCF_900453275.1	12	38.6998	0:00:38	2509.07	13803.86	427.1	580.52	66.99	47.76	142.61	55.43
GCF_900453355.1	12	44161	0:00:44	2522.83	13820.05	425.62	580.28	66.99	48.24	134.89	64.54
GCF_900453365.1	12	50.0813	0:00:50	579.12	4455.55	133.29	161.11	31.5	37.69	26.48	2.61
GCF_900453685.1	12	45.7561	0:00:45	2514.7	13823.46	426.48	580.29	66.99	48.03	104	48.83
GCF_900454305.1	12	59.4191	0:00:59	4186.48	15579.34	1529.86	1761.54	67	237.22	27.84	14.2
GCF_900454515.1	12	43.4463	0:00:43	2482.66	13793.75	428.09	579.7	66.99	46.79	137.92	65.65
GCF_900454665.1	12	42.1423	0:00:42	2590.67	14142.23	558.32	709.12	66.99	80.88	146.38	13.87
GCF_900454715.1	12	45.1336	0:00:45	2419.3	13730.07	426.26	572.85	66.99	44.65	130.58	64.35
GCF_900454815.1	12	43.1235	0:00:43	2437.61	13739.77	425.57	573.84	66.99	44.75	61.65	30.43
GCF_900454935.1	12	46.0893	0:00:46	2520.99	13834.12	426.2	580.79	66.99	48.76	29.13	12.37
GCF_900454985.1	12	47.2141	0:00:47	1019.7	11140.05	133.23	199.16	66.99	43.62	30.38	7.43
GCF_900455725.1	12	47.6263	0:00:47	1270.08	11399	126.44	212.29	66.99	28.67	27.3	3.88
GCF_900455755.1	12	46.9999	0:00:46	1037.68	11144.36	322.53	367.03	66.99	36.53	30.52	6.36
GCF_900455865.1	12	44.6416	0:00:44	2660.33	13982.61	426.07	591.61	66.99	55.26	36.48	15.58
GCF_900456835.1	12	41.5142	0:00:41	2710.44	14031.1	426.56	595.55	66.99	56.85	120.26	46.63
GCF_900457435.1	12	59.1824	0:00:59	9609.92	20217.2	370.36	4005.46	67	225.18	38.31	22.04
GCF_900458845.1	12	41.1076	0:00:41	2526.35	13822.24	426.3	581.17	66.99	47.92	145.62	64
GCF_900459315.1	12	39.9638	0:00:39	2449.12	13759.68	426.24	575.35	66.99	45.6	150.8	63.84
GCF_900459405.1	12	42.2369	0:00:42	2509.02	13819.5	425.9	579.42	66.99	47.92	145.41	63.99
GCF_900460215.1	12	37.0444	0:00:37	2513.53	13808.73	426.13	580.15	66.99	47.35	146.45	57.92
GCF_900460225.1	12	55.2418	0:00:55	1289.36	11418.07	131.62	218.46	66.99	45.67	25.25	6.39
GCF_900460305.1	12	49.6056	0:00:49	2621.66	13927.81	453.55	588.9	66.99	52.88	103.04	47.26
GCF_900460315.1	12	47.0145	0:00:47	2444.88	13756.63	426.3	575.02	66.99	45.96	126.36	61.72
GCF_900460625.1	12	44.7323	0:00:44	2494.13	13792.94	428.24	580.44	66.99	61.92	148.71	51.03
GCF_900460955.1	12	35.8406	0:00:35	2574.4	13867.74	426.06	584.79	66.99	48.34	131.92	46.03
GCF_900460995.1	12	53.1831	0:00:53	1345.66	11463.46	130.12	221.33	66.99	27.95	29.63	4.27
GCF_900461105.1	12	41.6322	0:00:41	2646.09	13914.98	525.94	683.55	66.99	76.2	156.61	27.68
GCF_900461125.1	12	52.1272	0:00:52	1557.38	11894.2	287.69	383.31	67	231.42	33.35	9.83
GCF_900461275.1	12	47.9999	0:00:47	1375.93	11468.7	133.68	227.02	66.99	57.34	27.5	8.03
GCF_900461435.1	12	49.5742	0:00:49	1235.24	11366.53	131.56	214.16	66.99	33.97	25.73	4.87
GCF_900473965.1	12	49.7291	0:00:49	1285.06	11376.82	360.05	420.96	86.82	299.54	30.65	4.23
GCF_900492185.1	12	54029	0:00:54	1269.02	11397.55	133.02	218.05	66.99	56.24	24.27	7.95
GCF_900492725.1	12	41.6212	0:00:41	2691.13	14011.09	426.3	593.98	66.99	56.28	99.63	41.62
GCF_900499005.1	12	38.5696	0:00:38	2491.97	13789.48	427.84	580.22	66.99	47.28	158.52	65.14
GCF_000015945.1	30	14.7693	0:00:14	3090.52	47224.68	279.42	363.7	128.94	218.43	351.82	5.14
GCF_000016125.1	30	15.1097	0:00:15	3106.95	79390.29	277.3	362.26	33.75	90.81	337.86	6.86
GCF_000020905.1	30	13.8214	0:00:13	3058.69	78775.07	292.38	411.68	38.22	96.48	361.1	3.21
GCF_000023985.1	30	16.2338	0:00:16	3025.63	79258.49	274.74	357.06	285.38	353.3	323.34	4.58
GCF_000153385.1	30	39.3232	0:00:39	5608.41	49390.43	579.09	736.13	66.99	50.15	193.15	76.95
GCF_000214415.1	30	15.3423	0:00:15	3152	78974.3	275.29	360.87	140.5	119.29	340.39	3.33
GCF_000226975.2	30	27266	0:00:27	3817.33	47940.43	221.01	330.67	33.66	29.31	126.91	35.29
GCF_000299395.1	30	14.7343	0:00:14	3122.01	78979.23	274.26	359.59	111.74	106.27	344.86	3.04
GCF_000363885.1	30	13.6273	0:00:13	2955.29	47115.57	254.98	334.59	140.26	107.04	358.05	3.13
GCF_000739065.1	30	15.1533	0:00:15	3097.4	47237.15	258.66	343.21	33.75	90.19	326.78	5.52
GCF_000813245.1	30	17.2858	0:00:17	3130.55	79264.59	246.69	307.48	149.52	211.98	313.48	3.58
GCF_000820525.2	30	8.9696	0:00:08	175.92	2991.54	133.07	134.29	113.66	44.01	61.76	4.13
GCF_000949015.1	30	15.4585	0:00:15	3094.31	79243.36	276.95	360.79	75.15	104.97	347.46	3.26
GCF_000974285.1	30	34.0021	0:00:34	5758.71	49561.75	597.09	758.37	66.99	148.09	225.05	10.01
GCF_001006085.1	30	14.8537	0:00:14	2903.81	47073.55	264.57	342.6	86.68	103.51	344.66	3.24
GCF_001017125.1	30	17.0524	0:00:17	3466.03	79442.77	293.35	468.48	33.75	94.15	305.22	6.7
GCF_001266695.1	30	19.3183	0:00:19	3317.91	47453.67	1068.05	1134.9	128.8	112.91	340.83	11.91
GCF_001304615.1	30	21.4697	0:00:21	3422.56	47547.64	252.65	347.07	33.66	84.94	257.41	5.63
GCF_001399695.1	30	15.1598	0:00:15	3114.58	79199.01	249.59	334.17	75.15	105.5	356.17	3.11
GCF_001402935.1	30	16.3048	0:00:16	3099.81	47230.01	272.79	357.5	132.87	197.56	325.87	3.86
GCF_001482745.2	30	36.8862	0:00:36	2050.52	26413.14	171.02	213.61	19.19	37.58	38.97	3.3
GCF_001552895.1	30	34.4156	0:00:34	10965.48	56283.38	6491.72	6634.25	67.01	208.5	241.57	24.72
GCF_001560045.1	30	17.9982	0:00:17	3247.32	47385.13	273.7	362.54	168.78	119.53	297.28	3.39
GCF_001595645.1	30	36.3293	0:00:36	5481.7	49235.47	578.65	731.61	66.99	163.77	209.27	9.75
GCF_001650235.2	30	34.1378	0:00:34	5747.73	49501.85	581.59	742.88	66.99	50.02	222.84	77.75
GCF_001861355.1	30	30.4387	0:00:30	171.48	2942.64	73.46	113.61	0.01	7.13	46.07	2.64
GCF_001866375.1	30	38.6155	0:00:38	9067.07	55704.12	4908.77	5044.33	67.01	173.54	208.98	18.84
GCF_001886955.1	30	20.7811	0:00:20	3281.96	47322.89	295.36	435.16	33.92	98.01	268.96	3.06
GCF_001889405.1	30	17003	0:00:17	3161.22	78991.25	275.18	361.64	115.92	232.38	309.32	3.96
GCF_001931755.2	30	35.7021	0:00:35	6231.21	49098.31	1338.15	1658.9	67.01	178.95	217.6	10.59
GCF_001953745.1	30	25.9328	0:00:25	3744.44	47865.15	222.35	329.58	33.66	27.37	214.37	55.62
GCF_001968985.1	30	31.7723	0:00:31	5433.68	49035.87	867	1009.57	66.99	153.21	234.54	10.21
GCF_002007215.1	30	32.7822	0:00:32	5746.92	49256.38	949.17	1101.49	66.99	169.26	235.87	11.22
GCF_002009625.1	30	36368	0:00:36	9549.99	54303.54	5427.34	5561.54	67.01	171.91	229	21.27
GCF_002093115.1	30	31178	0:00:31	5798.55	49552.58	581.66	743.84	66.99	53.36	245.93	79.26
GCF_002100115.1	30	39.1542	0:00:39	5648.58	49272.97	827.8	983.98	66.99	167.51	168.37	10.3
GCF_002113825.1	30	41.0511	0:00:41	5539.96	49296.38	577.89	731.44	66.99	46.89	85.09	35.54
GCF_002117975.1	30	32.6953	0:00:32	6053.81	49796.96	579.88	751.12	66.99	56.21	137.29	45.88
GCF_002155105.1	30	34.0647	0:00:34	5653.65	49404.12	580.26	738.59	66.99	50.44	217.7	77.3
GCF_002156965.1	30	13.7732	0:00:13	3038.38	78799.44	271.52	353.5	111.74	109.97	364.33	3.25
GCF_002159945.1	30	32.7274	0:00:32	5594.22	49346.96	579.3	734.91	66.99	49.33	224.52	79.12
GCF_002194565.1	30	14355	0:00:14	3175.59	47313.32	257.2	344.41	86.69	108.81	354.74	3.21
GCF_002197185.1	30	14.4824	0:00:14	3118.33	47282.82	279.91	364.35	33.87	100.16	357.9	2.88
GCF_002212765.2	30	23.9317	0:00:23	5426.41	49197.32	579.09	730.13	66.99	121.08	308.42	8.92
GCF_002214385.1	30	13.7612	0:00:13	3100.27	78996.9	278.55	362.65	33.75	90.68	376.03	6.08
GCF_002214565.1	30	15.1955	0:00:15	3212.4	47339.36	277.78	365.22	51.67	135.09	340.29	3.54
GCF_002216005.1	30	34.3178	0:00:34	5533.98	49282.91	579.95	733.56	66.99	153.45	217.14	9.91
GCF_002232035.1	30	32.6027	0:00:32	5343.32	49103.6	578.97	726.4	66.99	45.58	227.43	78.61
GCF_002240205.1	30	42.7943	0:00:42	5519.62	49279.07	578.32	732.06	66.99	46.78	81.43	37.32
GCF_002252185.2	30	37.3478	0:00:37	10701.97	57023.47	6265.34	6409.41	67.01	208.1	222.05	21.73
GCF_002257705.1	30	45818	0:00:45	6417.75	50234.21	581.04	763.91	66.99	64.23	52.99	27.98
GCF_002285055.1	30	36.5585	0:00:36	8060.5	53873.74	3446.14	3594.38	67.01	210.43	228.17	19.29
GCF_002287235.1	30	25.9559	0:00:25	3792.98	47976.31	221.65	331.12	33.66	36.99	95.38	21.72
GCF_002334685.1	30	36.3034	0:00:36	5697.65	49448.99	579.35	739.06	66.99	51.01	179.66	66.24
GCF_002335445.1	30	37.1458	0:00:37	7484.17	52962.32	2916.6	3064.04	67.01	179.26	224.4	19.07
GCF_002356555.2	30	32.2304	0:00:32	5637	49389.59	579.3	737.05	66.99	48.85	229.4	76.14
GCF_002412335.2	30	44.6182	0:00:44	6066.95	49873.88	577.54	749.18	66.99	58.41	125.14	62.1
GCF_002563855.1	30	34.8533	0:00:34	5641.12	49391.56	578	735.01	66.99	48.76	214.56	78.6
GCF_002727185.1	30	53.3292	0:00:53	6562.9	49433.87	488.33	746.92	67.02	207.22	31.81	20.52
GCF_002761295.1	30	15.6774	0:00:15	3182.52	47321.5	263.2	350.57	54.43	103.75	332.06	4.31
GCF_002798115.1	30	49.1779	0:00:49	3153.03	45160.88	172.65	266.61	66.99	41.48	30.34	6.39
GCF_002817655.1	30	28.1843	0:00:28	8314.84	52908.83	3148.91	3646.69	67.01	175.33	276.27	16.75
GCF_002838185.1	30	40.3066	0:00:40	8745.99	56936.16	4012.45	4164.66	67.01	181.44	190.95	15.89
GCF_002838205.1	30	35.3988	0:00:35	8943.31	54418.14	4299.65	4448.96	67.01	211.74	222.97	18.03
GCF_002844335.1	30	27.7507	0:00:27	3695.1	47810.65	222.02	328.46	33.66	26.75	126.33	34.85
GCF_002872415.1	30	33032	0:00:33	6024.38	49758.54	590.9	761.01	66.99	54.38	226.65	83.79
GCF_002878295.2	30	39.2924	0:00:39	5329.52	49124.31	577.01	723.99	66.99	163.83	192.22	9.8
GCF_002898515.1	30	31.3471	0:00:31	5819.47	49568.32	581.61	745.3	66.99	53.82	207.84	74.64
GCF_002901265.1	30	48.8785	0:00:48	326.54	3140.21	231.21	271.09	68.43	284.67	35.87	4.68
GCF_002903145.1	30	36.0377	0:00:36	5725.35	49472.7	595.35	785.04	67	168.47	212.39	11.33
GCF_002915595.1	30	38.9848	0:00:38	5883.13	49694.74	579.62	745.31	66.99	55.46	169.51	68.79
GCF_002916695.1	30	34.4785	0:00:34	5680.44	49425.83	579.56	737.83	66.99	51.44	220.01	80.71
GCF_002928315.1	30	45.0054	0:00:45	3375.06	45269.41	1294.57	1370.55	66.99	52.15	33.26	7.49
GCF_002930185.1	30	6.3747	0:00:06	161	2952.52	82.5	92.55	70.95	21.53	34.83	3.34
GCF_002943105.1	30	44.1005	0:00:44	5566.47	49319.47	579.93	735.54	66.99	48.83	172.87	79.37
GCF_002949735.1	30	49.8559	0:00:49	3878.33	45787.97	150.92	269.02	66.99	44.3	28.31	5.07
GCF_002949795.1	30	60.8206	0:01:00	8664.29	51469.27	559.58	1690.75	67	243.55	25.34	17.69
GCF_002952055.1	30	36.1552	0:00:36	5601.68	49352.17	715.04	789.46	66.99	50.45	209.48	85.02
GCF_002958735.1	30	35.5479	0:00:35	5938.34	49745.16	577.9	745.37	66.99	54.48	184.48	68.66
GCF_002959965.1	30	39812	0:00:39	5799.21	49613.49	579.34	741.6	66.99	55.03	115.33	45.09
GCF_002967725.1	30	35.1539	0:00:35	325.7	3154.56	228.87	269.14	19.19	38.17	42.08	3.15
GCF_002968355.1	30	7.8577	0:00:07	2971.6	42130.3	1167.84	1244.39	193.31	35.79	44.24	3.97
GCF_002973515.1	30	15.1787	0:00:15	3136.25	47274.33	277.87	363.62	33.87	96.55	336.72	2.81
GCF_002995755.1	30	35.5156	0:00:35	5572.77	49326.75	580.33	735.5	66.99	178.74	215.66	10.29
GCF_002995805.1	30	39.8639	0:00:39	5773.75	49527.52	579.86	741.97	66.99	52.24	184.51	76.06
GCF_002995935.1	30	31.7668	0:00:31	9146.27	52482.27	4758.83	4901.05	67.02	176.46	261.24	19.06
GCF_003002135.1	30	20.5484	0:00:20	6099.46	79132.15	1853.36	1986.67	67	139.13	388.07	11.29
GCF_003003885.1	30	37.1694	0:00:37	6242.77	50049.91	580.55	757.88	66.99	60.54	207.28	78.88
GCF_003003925.1	30	42.7696	0:00:42	2547.48	44493.65	219.7	272.95	66.99	32.88	34.67	6.66
GCF_003004015.1	30	42.3699	0:00:42	3565.74	45575.82	172.7	280.18	66.99	65.04	34.7	8.82
GCF_003007785.1	30	38.7182	0:00:38	6227.66	50041.8	578.24	754.99	66.99	61.56	195.42	77.17
GCF_003011125.1	30	39.1997	0:00:39	5673.36	49423.49	579.94	738.66	66.99	49.2	63.75	25.09
GCF_003011885.1	30	40.4929	0:00:40	5547.7	49298.44	790.34	842.8	66.99	47.67	37.27	13.2
GCF_003013815.1	30	40.7284	0:00:40	6360.43	50167.29	578.38	759.57	66.99	62.34	161.43	74.95
GCF_003014495.1	30	46.2252	0:00:46	175.24	2945.07	76.52	117.91	0.01	7	31.4	17.39
GCF_003015105.1	30	39.6217	0:00:39	6549.82	50360.15	581.09	768.44	66.99	66.59	64.95	25.42
GCF_003015145.1	30	33.9483	0:00:33	5388.98	48938.19	939.17	1079.3	66.99	135.61	213.37	9.84
GCF_003015225.1	30	38.2724	0:00:38	5979.88	49726.6	777.97	863.87	66.99	53.96	172.25	71.06
GCF_003017785.1	30	38.1974	0:00:38	6334.21	50136.17	577.67	756.96	66.99	61.22	146.45	60.66
GCF_003017855.1	30	41.8086	0:00:41	3436.81	45445.15	174.12	277.31	66.99	63.45	37.62	9.1
GCF_003018975.1	30	43.2318	0:00:43	6593.5	50405.61	578.92	767.64	66.99	66.45	34.85	13.09
GCF_003019315.1	30	31.2481	0:00:31	5558.51	49314.51	602.09	771.58	67	190.79	234.85	11.77
GCF_003019735.1	30	41.5327	0:00:41	6355.86	50096.89	577.63	757.77	66.99	58.35	183.75	77.63
GCF_003022385.1	30	42.5296	0:00:42	6345.75	50153.89	579.21	758.65	66.99	62.61	34.02	17.72
GCF_003044185.1	30	42.4368	0:00:42	6217.16	49897.49	577.72	753.55	66.99	59.1	129.89	56.99
GCF_003044305.1	30	58.0225	0:00:58	502.22	3407.89	405.5	445.26	0.01	0.03	26.92	18.41
GCF_003045125.1	30	13.3344	0:00:13	2953.74	47125.82	277.25	357.12	33.75	88.29	370.92	5.19
GCF_003046625.1	30	47.2318	0:00:47	173.18	2943.65	74.92	115.33	0.01	5.68	29.73	17.23
GCF_003046795.1	30	38435	0:00:38	5857.07	49665.32	580.82	745.82	66.99	55.38	118.26	44.83
GCF_003050825.1	30	35.5135	0:00:35	5745.77	49493.73	579.66	740.19	66.99	51.43	213.7	78.82
GCF_003050965.1	30	39.1561	0:00:39	5737.26	49493.13	580.14	740.54	66.99	51.39	191.19	78.24
GCF_003053505.1	30	33.7019	0:00:33	5963.75	49779.06	577.26	744.89	66.99	57.5	103.25	34.14
GCF_003053905.1	30	36.4423	0:00:36	5692.55	49443.6	581.86	741.48	66.99	50.51	206.26	78.29
GCF_003054515.1	30	36.3483	0:00:36	5671.95	49420.22	581.8	740.53	66.99	50.97	178.28	66.37
GCF_003054695.1	30	59.7135	0:00:59	9516.12	52987.95	2809.74	3553.06	67.02	200.51	27.79	18.3
GCF_003054705.1	30	49.4961	0:00:49	274.1	3072.84	178.23	218.42	0.01	0.03	31.36	18.36
GCF_003056015.1	30	23.1607	0:00:23	6720.52	79626.41	1978.36	2311.26	67.01	143.53	350.3	10.01
GCF_003057965.1	30	33.2377	0:00:33	8204.92	54379.67	3573.42	3722.59	67.01	210.1	259.95	19.31
GCF_003058365.1	30	21.2567	0:00:21	3353.16	47476.8	240.6	333	33.79	95.29	267.3	5.3
GCF_003060805.1	30	39.7729	0:00:39	6547.36	50260.26	579.03	766.43	66.99	64.29	36.22	15.56
GCF_003072465.1	30	33.5147	0:00:33	10978.12	54122.44	4779.04	5436.95	67	203.54	257.28	24.75
GCF_003072485.1	30	26.9105	0:00:26	8666.99	51546.77	3342.29	4018.73	67.02	173.89	342.66	24.13
GCF_003073135.1	30	38994	0:00:38	3015.81	45022.18	171.69	261.16	66.99	58.48	37.51	8.63
GCF_003076275.1	30	39.0006	0:00:39	6272.09	50013.95	580.86	759.4	66.99	58.13	90.08	35.32
GCF_003076595.1	30	31.9496	0:00:31	9523.1	52949.13	3678.61	4565.49	67.01	175.41	257.34	19.52
GCF_003096195.1	30	47.2062	0:00:47	182.58	2938.24	86.07	125.96	0.01	0.03	33.12	18.41
GCF_003112675.1	30	34.7723	0:00:34	5863.09	49677.91	579.05	743.43	66.99	55.29	216.61	78.7
GCF_003112695.1	30	38.8032	0:00:38	5780.97	49562.39	583.11	745.35	66.99	53.49	141.81	56.32
GCF_003113895.1	30	60.6471	0:01:00	305.87	3173.57	209.25	249.91	19.19	26.81	23.51	7.17
GCF_003114815.1	30	35.0367	0:00:35	5916.07	49722.47	580.7	746.67	66.99	56.19	219.09	78.67
GCF_003114835.1	30	35.7976	0:00:35	5915.66	49719.12	577.7	744.58	66.99	56.36	183.71	69.51
GCF_003114855.1	30	37.0864	0:00:37	5852.38	49657.66	589.46	753.48	66.99	54.91	208.12	83.03
GCF_003116855.1	30	17.2266	0:00:17	3128.41	79082.34	270.31	356.07	33.79	91.28	316.24	6.41
GCF_003116935.1	30	35.7218	0:00:35	5735.65	49485.5	581.83	741.95	66.99	51.29	207.51	77.82
GCF_003121985.1	30	48.8318	0:00:48	250.82	3059.38	155.43	195.43	0.01	7.82	29.84	2.72
GCF_003131205.1	30	39.9986	0:00:39	3258.37	45169.62	222.8	331.85	66.99	44.35	37.21	6.68
GCF_003149435.1	30	36.7227	0:00:36	5873.99	49685.66	579.57	744.31	66.99	55.26	151.59	60.5
GCF_003149495.1	30	49.7412	0:00:49	233.83	3042.47	137.04	177.37	0.01	0.03	31.35	18.15
GCF_003149675.1	30	14.8962	0:00:14	3027.51	47176.73	274.36	357.02	121.74	112.74	345.56	3.87
GCF_003172895.1	30	34.6166	0:00:34	6020.58	49835.57	579.93	749.71	66.99	58.58	189.05	66.44
GCF_003173335.1	30	18.8721	0:00:18	3580.88	47766.82	1099.15	1145.31	33.88	111.53	291.03	3.23
GCF_003173355.1	30	20.5633	0:00:20	3543.55	47727.34	245.16	344.2	170.76	328.57	270.53	4.79
GCF_003175215.1	30	15.9422	0:00:15	3162.64	47290.92	277.69	364.31	189.39	277.74	340.72	7.31
GCF_003182595.1	30	42.3319	0:00:42	5535.74	49283.67	577.61	732.03	66.99	48.19	57.43	26.34
GCF_003185655.1	30	43665	0:00:43	2538.99	44487.75	170.54	244.68	66.99	23.26	32.25	5.36
GCF_003185865.1	30	46.2381	0:00:46	2939.19	44902.5	257.44	360.78	1.22	30.64	32.87	2.83
GCF_003201565.1	30	35.2991	0:00:35	5737.77	49490.34	580.73	740.9	66.99	51.61	215.8	77.21
GCF_003201675.1	30	20.1843	0:00:20	3430.64	47554.66	273.26	368.46	33.75	94	268.84	6.24
GCF_003201765.1	30	16.5922	0:00:16	3243.79	47384.9	1091.64	1139.76	168.22	117.11	339.11	14.98
GCF_003201835.1	30	21.6074	0:00:21	3514.99	47636.28	282.92	384.58	171.06	355.49	259.85	4.82
GCF_003202105.1	30	35.7335	0:00:35	5771.4	49578.06	590.26	751.96	66.99	53.35	207	82.52
GCF_003202155.1	30	48.3429	0:00:48	1984.06	30377.96	156.15	195.87	31.5	30.44	29.82	3.38
GCF_003205235.1	30	14.3485	0:00:14	3096.61	47230.83	268.77	353.39	33.75	95.53	358.39	2.94
GCF_003205875.1	30	44.7252	0:00:44	3146.03	45148.41	160.71	254.62	66.99	34.03	30.22	4.72
GCF_003208255.1	30	34.5491	0:00:34	5583.86	49334.49	578.57	734.46	66.99	49.24	213.55	77.38
GCF_003226565.1	30	42.3062	0:00:42	2951.61	44952.8	171.81	258.43	66.99	56.69	34.76	8.94
GCF_003228205.1	30	30.1885	0:00:30	7270.21	51505.88	2226.27	2543.55	67.01	180.56	255.21	16.74
GCF_003231495.1	30	39.6842	0:00:39	6408.91	50217.99	579.43	762.17	66.99	63.73	36.25	15.7
GCF_003253565.1	30	42.4418	0:00:42	3576.52	45471.76	169.91	276.82	66.99	38.94	32.94	5.67
GCF_003254475.1	30	35.6643	0:00:35	5940.64	49724.05	580.32	747.89	66.99	55.6	185.41	66.95
GCF_003254505.1	30	36.2227	0:00:36	5995.5	49737.77	580.52	749.83	66.99	54.25	152.61	63.41
GCF_003254525.1	30	40.8828	0:00:40	5951.28	49768.61	579.76	746.96	66.99	56.3	161.2	66.41
GCF_003258315.1	30	39.4844	0:00:39	6106.62	49849.42	579.98	753.02	66.99	57.87	36.81	13.38
GCF_003258605.2	30	50.2579	0:00:50	2506.95	44459.49	251.62	326.94	1.68	22.02	29.23	3.12
GCF_003259155.1	30	38.9743	0:00:38	5777.75	49529.82	581.83	743.44	66.99	53.41	140.89	56.72
GCF_003259895.1	30	36.1341	0:00:36	5707.43	49458.13	618.59	776.53	67	188.09	211.12	11.01
GCF_003260125.1	30	35.2675	0:00:35	6005.1	49753.71	579.18	749.07	66.99	58.26	69.91	24.49
GCF_003261095.1	30	39.5661	0:00:39	6047.59	49857.37	578.3	748.64	66.99	58.81	61.85	31.68
GCF_003261635.1	30	47.4847	0:00:47	327.34	3165.32	230.92	270.55	31.5	44.8	30.24	4.15
GCF_003263355.1	30	34.6376	0:00:34	10111.32	55524.06	5986.94	6120.72	67.01	172.61	235.63	21.37
GCF_003264935.1	30	15.2383	0:00:15	3022.21	78792.04	221.34	306.08	33.88	97.52	339.38	2.87
GCF_003265145.1	30	34.9626	0:00:34	6033.47	49363.47	1098.53	1255.67	67	177.98	220.28	11.64
GCF_003265365.1	30	32.8828	0:00:32	9818.86	52656.45	4123.57	4442.5	67.01	181.19	265.77	21.98
GCF_003265405.1	30	14.3239	0:00:14	3026.8	47170.07	270.58	352.32	113.33	105.57	403.26	7.44
GCF_003265435.1	30	41.2965	0:00:41	5819.08	49625.11	580.53	743.99	66.99	55.03	134.7	55.99
GCF_003268005.1	30	18.4749	0:00:18	3242.14	47377.62	249.56	338.78	61.64	188.63	287.37	3.69
GCF_003268325.1	30	34.9167	0:00:34	6194.5	50002.24	579.5	755.21	66.99	59.12	186.63	76.07
GCF_003268475.1	30	45.3745	0:00:45	3061.68	45000.03	176.46	265.32	66.99	58.22	32.48	8.65
GCF_003268805.1	30	38.5358	0:00:38	5755.64	49535.71	579.62	741.26	66.99	53.29	171.17	69.44
GCF_003268955.1	30	36.1724	0:00:36	5778.63	49521.83	583.28	744.77	66.99	52.4	209.87	82.57
GCF_003269155.1	30	11.6997	0:00:11	2683.98	46860.91	270.52	341.16	67.69	90.15	412.73	4.14
GCF_003269275.1	30	35.9758	0:00:35	5613.47	49186.53	897.22	1045.32	66.99	172.34	212.77	10.78
GCF_003269445.1	30	4.7885	0:00:04	148.74	2939.24	45.25	85.13	19.19	3.92	7.12	2.96
GCF_003285045.1	30	4.9602	0:00:04	144.09	2935.8	37.16	82.89	19.19	6.57	12.75	2.88
GCF_003285065.1	30	5.4687	0:00:05	154.7	2948.11	77.07	87.08	70.95	17.86	30.87	2.88
GCF_003285105.1	30	46.0499	0:00:46	179.61	2951.29	81.96	122.36	0.01	0.03	33.71	17.91
GCF_003287355.1	30	25.0951	0:00:25	3545.03	47731.7	221.41	323.07	33.66	25.57	217.95	56.04
GCF_003289645.1	30	48.0581	0:00:48	1372.53	17617.35	105.02	145.01	19.19	38.9	29.96	3.71
GCF_003290325.1	30	41.2419	0:00:41	2623.36	44568.54	169.26	246.17	66.99	20.85	34.82	4.64
GCF_003290445.1	30	28.4253	0:00:28	5408.63	49173.43	578.43	728.01	66.99	168.95	262.4	10.55
GCF_003298465.1	30	30.8632	0:00:30	215.39	3025.93	98.26	138.33	0.01	7.06	50.45	18.22
GCF_003308995.1	30	67.3033	0:01:07	6894.05	50602.46	581.35	778.93	66.99	74.26	25.22	51.75
GCF_003312285.1	30	34.0466	0:00:34	7318.25	53318.77	2692.07	2910.65	67.02	178.34	227.39	18.28
GCF_003313395.1	30	52.2442	0:00:52	4333.77	46202.25	315.53	444.64	68.42	339.63	30.46	5.1
GCF_003315205.1	30	71.76	0:01:11	3659.14	45557.59	252.39	292.55	66.99	53.74	23.61	7.5
GCF_003315595.1	30	50.7062	0:00:50	1576.61	28651.67	173.81	219.86	0.3	20.14	30.16	2.78
GCF_003315775.1	30	39.6753	0:00:39	5687.04	49438.39	754.44	815.49	66.99	49.39	187.94	81.08
GCF_003315795.1	30	56.5061	0:00:56	4612.4	46615.68	322.11	458.38	67.01	249	31	11.22
GCF_003319095.1	30	35.9775	0:00:35	5862.96	49669.08	576.86	741.31	66.99	55.02	187.51	75.17
GCF_003323745.1	30	53.6595	0:00:53	4540.18	84898.97	530.7	657.66	67.01	214.9	32.72	15.1
GCF_003324525.1	30	43478	0:00:43	2574.86	44579.58	175.28	250.67	66.99	46.48	33.71	7.83
GCF_003325455.1	30	35.2909	0:00:35	5821.87	49576.55	580.73	744.43	66.99	51.85	212.87	76.61
GCF_003326015.1	30	27.6016	0:00:27	5273.84	49042.9	580.49	726.76	66.99	186.69	271.03	10.79
GCF_003326125.1	30	4.5877	0:00:04	141.75	2933.3	72.13	81.09	70.95	15.03	24.44	2.96
GCF_003326245.1	30	50.2465	0:00:50	3929.79	45729.8	171.36	290.47	66.99	55.2	29.28	7.41
GCF_003327535.1	30	38.4949	0:00:38	5856.84	49670.53	580.37	745.22	66.99	55.27	145.42	62.85
GCF_003330725.1	30	46.8464	0:00:46	318.15	3149.61	221.81	262.39	243.6	344.88	34.28	6.09
GCF_003332325.1	30	4.9963	0:00:04	1681.51	39554.71	136.26	182.53	37.15	10.16	17.63	2.55
GCF_003332885.1	30	50.8066	0:00:50	3037.64	45187.27	336.51	421.4	67.01	223.53	32.21	10.59
GCF_003333285.1	30	38.1187	0:00:38	5833.65	49651.63	580.46	744.87	66.99	54.92	145.46	60.17
GCF_003333395.1	30	33.8767	0:00:33	5762.48	49578.25	1020.12	1100.13	66.99	182.4	229.03	9.77
GCF_003335255.1	30	39665	0:00:39	5843.22	49629.35	580.47	744.17	67.22	54.27	187.85	76.73
GCF_003335505.1	30	41.4957	0:00:41	3118.05	45124.31	171.17	263.89	66.99	40.8	32.96	5.95
GCF_003336225.1	30	40.7775	0:00:40	5951.46	49697.78	579.79	747.79	66.99	55.94	135.73	60.29
GCF_003336245.1	30	26.4243	0:00:26	3630.09	47772.38	1005.36	1074.98	33.66	27.35	209.16	60.47
GCF_003336425.1	30	42826	0:00:42	3138.28	45149.45	179.72	266.87	66.99	61.19	33.53	9.17
GCF_003336705.1	30	34.0574	0:00:34	5754.61	49508.39	579.43	740.26	66.99	52.51	222.71	77.19
GCF_003336745.1	30	35723	0:00:35	5441.59	49202.62	578.67	729.38	66.99	46.5	126.25	45.82
GCF_003336805.1	30	33.7314	0:00:33	5656.19	49400.73	579.12	737.41	66.99	50.55	221.36	78.76
GCF_003336875.1	30	37.8893	0:00:37	6067.14	49818.02	578.03	748.97	66.99	57.67	65.8	25.36
GCF_003337235.1	30	34.3352	0:00:34	6031.03	49820.2	579.05	749.61	66.99	57.42	73.82	22.87
GCF_003337245.1	30	34.2921	0:00:34	5472.58	49226.24	581.67	734.14	66.99	151.44	219.89	9.61
GCF_003337275.1	30	35.7513	0:00:35	5879.02	49694.02	580.07	744.83	66.99	55.6	211.5	77.74
GCF_003337655.1	30	38.4238	0:00:38	5933.75	49743.42	580.66	748.25	66.99	56.77	118.41	44.68
GCF_003337665.1	30	34.4833	0:00:34	5690.93	49435.97	645.08	808.47	67	186.24	222.88	11.12
GCF_003337725.1	30	47.4045	0:00:47	2167.42	44122.23	198.59	265.47	3.09	15.81	32.15	2.56
GCF_003337735.1	30	37.9536	0:00:37	5933.85	49675.85	579.01	745.46	66.99	55.28	117.55	52.66
GCF_003338615.1	30	34.3242	0:00:34	5439.06	49234.84	626.12	775.38	67	190.41	221.14	11.15
GCF_003339615.1	30	31.0668	0:00:31	7444.3	53059.36	2962.32	3223.21	67.01	173.47	277.82	13.85
GCF_003339685.1	30	36.3101	0:00:36	5798.5	49549.07	581.87	744.94	66.99	52.77	180.25	67.7
GCF_003339775.1	30	7.9544	0:00:07	3470.39	45318.36	206.55	307.31	113.66	39.02	57.82	3.93
GCF_003339805.1	30	38.3586	0:00:38	5355.92	49119.18	580.29	729.09	66.99	45.85	194.96	80.62
GCF_003339865.1	30	46.6422	0:00:46	2959.45	44945.16	223.09	309.7	66.99	29.49	32.48	4.65
GCF_003340305.1	30	34.0289	0:00:34	5464.75	49258.93	580.21	731.89	66.99	48.46	220.38	78.6
GCF_003340315.1	30	40.6918	0:00:40	5407.98	49174.16	580.72	731.21	66.99	46.67	157.52	75.79
GCF_003340345.1	30	32.6531	0:00:32	5522.75	49280.72	579.4	733.48	66.99	48.89	226.4	76.83
GCF_003340395.1	30	35.7131	0:00:35	5761.71	49514.44	579.67	741.25	66.99	52.95	153.01	63.53
GCF_003340495.1	30	52.4163	0:00:52	10259.55	53128.03	551.22	2663.35	67.01	229.28	30.89	23.45
GCF_003342675.1	30	26.1347	0:00:26	3711.04	47825.67	223.38	330.23	33.66	27	217.04	54.15
GCF_003342695.1	30	24.6021	0:00:24	3637.21	47764.29	224.05	328.91	33.66	25.83	223.96	54.12
GCF_003344345.1	30	36.8632	0:00:36	5689.33	52277.34	931.17	1084.97	67.01	180.88	208.55	11.75
GCF_003344365.1	30	40.4061	0:00:40	5429.64	49190.06	579.63	730.55	66.99	46.75	86.03	36.31
GCF_003344375.1	30	42.3468	0:00:42	5511.64	49265.99	767.65	824.35	66.99	47.87	83.71	35.05
GCF_003344485.1	30	41.6004	0:00:41	5995.03	49807	578.32	746.92	66.99	57.45	60.26	30.58
GCF_003344565.1	30	27.4712	0:00:27	3878.62	48060.47	222.8	333.31	33.66	30.72	88.91	24.75
GCF_003344635.1	30	39.6098	0:00:39	5953.47	49761.34	579.79	747.03	66.99	56.33	193.48	81.58
GCF_003344765.1	30	36.7503	0:00:36	5915.65	49724.17	581.68	748.26	66.99	56.17	121.84	51.94
GCF_003344865.1	30	42.6773	0:00:42	3360.25	45266.73	170.15	271.04	66.99	36.01	31.98	5.44
GCF_003345255.1	30	38.7681	0:00:38	5734.53	49490.46	582.95	743.93	66.99	50.6	197.83	76.63
GCF_003345655.1	30	37.6776	0:00:37	5869.15	49677.79	581.09	746.33	66.99	55.49	147.34	64.46
GCF_003345675.1	30	30.7092	0:00:30	5717.12	49464.18	580.8	741.17	67	178.61	247.44	10.69
GCF_003346715.1	30	38.5767	0:00:38	6302.2	50117.6	579.57	757.99	66.99	64.36	91.72	36.03
GCF_003346865.1	30	36.5302	0:00:36	5686.77	49433.95	580.51	739.58	66.99	50.58	199.28	79.47
GCF_003347095.1	30	28.2068	0:00:28	5289	49054.64	580	726.64	66.99	177.15	264.17	10.31
GCF_003347115.1	30	29.9284	0:00:29	5283.48	49054.89	580.38	727.09	66.99	164.33	250.98	9.99
GCF_003347135.1	30	30608	0:00:30	8720.32	51975.51	3057.59	3712.69	67.02	209.77	234.64	24.91
GCF_003347495.1	30	52.9762	0:00:52	8594.35	51409.94	2875.95	3055.54	67.01	230.26	31.42	19.64
GCF_003347595.1	30	52559	0:00:52	364.71	3240.09	269.29	309.34	0.01	0.03	29.61	17.98
GCF_003347635.1	30	42.3736	0:00:42	6178.33	49920.95	582.31	757.67	66.99	59.4	83.07	34.62
GCF_003349965.1	30	45.1938	0:00:45	2950.96	44887.84	155.52	197.62	35.81	30.3	31.89	3.17
GCF_003350065.1	30	34.0447	0:00:34	5491.59	49247.98	593.02	745.79	66.99	49.68	220.07	84.57
GCF_003350205.1	30	34.5376	0:00:34	5755.38	49510.92	580.31	741.18	66.99	51.8	188.16	75.7
GCF_003350295.1	30	42.2481	0:00:42	5908.44	49719.81	581.51	747.26	66.99	56.22	129.62	63.73
GCF_003350325.1	30	43.1893	0:00:43	5955.54	49767.65	580.77	749	66.99	57.05	127.5	60.41
GCF_003350345.1	30	43.9416	0:00:43	5754.91	49506.93	581.07	742.92	66.99	52.02	152.17	66.73
GCF_003350405.1	30	38.2903	0:00:38	5916.79	49660.23	1011.24	1096.77	66.99	55.24	119.77	49.84
GCF_003351025.1	30	53.9171	0:00:53	294.41	3145.16	199.27	239.24	0.01	0.03	28.77	18.14
GCF_003351045.1	30	32.2715	0:00:32	5706.64	49456.59	578.76	737.79	66.99	50.73	232.82	77.49
GCF_003351065.1	30	25.1842	0:00:25	3766.84	47887.41	220.46	329.11	33.66	27.26	218.63	55.65
GCF_003351105.1	30	32.6099	0:00:32	6470.72	52374.8	1825.33	1975.23	67.01	180.5	232.79	15.27
GCF_003351125.1	30	34.1226	0:00:34	5994.43	49346.76	1082.03	1239.05	67	177.68	224.42	12.11
GCF_003351145.1	30	32.1707	0:00:32	5695.36	49240.65	912.56	1063.04	66.99	175.46	237.57	10.65
GCF_003351565.1	30	34.9943	0:00:34	5455.64	49217.15	581.39	732.44	66.99	188.17	222.31	9.82
GCF_003351745.1	30	39.8669	0:00:39	5925.08	49674.27	581.94	749.23	66.99	53.02	162.16	72.28
GCF_003351765.1	30	34.1339	0:00:34	5979.42	49729.03	580.89	748.76	66.99	54.39	195.83	67.85
GCF_003351785.1	30	34.3695	0:00:34	5732.33	49521.1	580.63	741.41	66.99	51.86	220.79	77.99
GCF_003351905.1	30	31.7805	0:00:31	5021.01	48822.99	580.86	718.86	66.99	177.01	235.95	9.97
GCF_003351965.1	30	39.3672	0:00:39	6414.21	50183.48	579.52	762.39	66.99	61.9	113.66	49.97
GCF_003352045.1	30	43.8143	0:00:43	6180.9	49927.36	580.86	756.06	66.99	56.83	56.06	24.25
GCF_003352065.1	30	45.9844	0:00:45	6137.47	49885.34	578.41	752.52	66.99	56.24	30.6	22.02
GCF_003352085.1	30	44.7556	0:00:44	3089.11	45024.36	173.55	265.33	66.99	50.82	32.44	8.1
GCF_003352105.1	30	41.3839	0:00:41	5923.5	49675.25	577.34	744.5	66.99	54.76	109.68	46.97
GCF_003352165.1	30	37.5377	0:00:37	6036.14	49780.72	579.78	750.44	66.99	55.22	120.17	47.42
GCF_003352445.1	30	50.1031	0:00:50	227.88	3063	130.27	170.89	31.5	40.63	27.99	3.63
GCF_003352465.1	30	48.6174	0:00:48	252.56	3064.75	155.3	195.8	68.44	315.59	35.85	4.28
GCF_003352785.1	30	18.0994	0:00:18	1941.64	43881.03	350.2	418.38	19.19	10.43	72.85	10.57
GCF_003352805.1	30	52223	0:00:52	235.25	3073.43	138.28	178.79	19.19	39.68	28.52	3.33
GCF_003353065.1	30	41.0662	0:00:41	2603.39	44548.52	158.57	235.03	66.99	23.33	33.59	3.88
GCF_003353085.1	30	47.32	0:00:47	6143.45	49959.25	578.07	751.44	66.99	60.36	53.38	27.77
GCF_003353425.1	30	43.4782	0:00:43	2514.67	44458.38	171.94	245.22	66.99	47.35	34.71	8.31
GCF_003353445.1	30	33.1086	0:00:33	9900.53	53625.38	5419.37	5563.02	67	208.24	258.51	18.7
GCF_003353515.1	30	44.0754	0:00:44	2883.93	44821.49	170.29	255.45	66.99	29.55	32.15	5.23
GCF_003355005.1	30	42.8814	0:00:42	5933.94	49681.79	580.29	747.72	66.99	53.4	154.44	66.24
GCF_003355455.1	30	44.3554	0:00:44	5867.11	49621.73	581.38	746.75	66.99	52.01	148.84	69.88
GCF_003355475.1	30	35.9791	0:00:35	5789.34	49544.82	579.74	741.63	66.99	53.17	182.26	68.59
GCF_003355495.1	30	37.7228	0:00:37	5703.08	49457.52	579.89	739.62	66.99	50.87	198.75	78.96
GCF_003355565.1	30	46.2928	0:00:46	2938.92	38150.37	118.26	165.13	31.5	40.76	31.21	3.74
GCF_003358775.1	30	39.2801	0:00:39	6006.07	49816.93	579.21	748.98	66.99	57.74	140.92	54.4
GCF_003362725.1	30	41.4796	0:00:41	5649.19	49394.31	580.25	738.37	66.99	50.35	133.01	54.49
GCF_003362755.1	30	35.3343	0:00:35	5852.05	49670.53	579.18	743.96	66.99	55.26	212.58	77.46
GCF_003362805.1	30	39.0411	0:00:39	6094.33	49833.27	580.9	753.6	66.99	57.28	141.12	55.66
GCF_003363015.1	30	39.9881	0:00:39	6082.8	49831.46	579.48	750.87	66.99	58.58	86.88	34.57
GCF_003363135.1	30	40.3532	0:00:40	5731.76	49486.59	580.63	740.85	66.99	51.56	187.97	78.77
GCF_003363155.1	30	40.5335	0:00:40	2876.52	44852.84	173.32	258.38	66.99	44.76	35.63	7.56
GCF_003363195.1	30	55.4518	0:00:55	4855.05	46783.79	1826.46	1962.63	68.58	330.76	28.29	8.4
GCF_003363255.1	30	31914	0:00:31	9315.96	53601.57	4702.58	4850.84	67	209.81	220.15	17.44
GCF_003363265.1	30	42.3919	0:00:42	3211.99	45465.2	174.15	258.26	66.99	57.11	34.39	9.09
GCF_003363435.1	30	43.2426	0:00:43	5807.16	49621	950.6	1071.45	66.99	54.62	170.28	79.62
GCF_003363715.1	30	48.7499	0:00:48	175.12	2953	107.75	117.77	68.41	305.31	33.27	3.78
GCF_003363775.1	30	6.8926	0:00:06	2645.34	44482.12	1030.14	1091.5	96.37	28.22	44.42	7.02
GCF_003364205.1	30	35.8973	0:00:35	6402.3	49324.65	1640.54	1893.98	67	179.22	207.83	9.53
GCF_003364335.1	30	34.9281	0:00:34	6431.09	50332.74	1905.14	2050.1	67.01	178.83	209.14	12.93
GCF_003366055.1	30	28.3145	0:00:28	7554.29	50751	3178.27	3317.48	67.01	174.96	296.4	20.12
GCF_003366075.1	30	49.9621	0:00:49	332.72	3164.8	236	276.34	67.91	319.7	32.69	3.86
GCF_003367175.1	30	48.6508	0:00:48	3606.08	45566.54	285.91	388.47	31.5	40.25	30.29	3.73
GCF_003367195.1	30	36.7203	0:00:36	5972.29	49752.62	577.38	745.73	66.99	55.7	124.15	46.19
GCF_003367205.1	30	39.2914	0:00:39	5983.88	49789.32	578.94	747.77	66.99	57.47	63.61	26.06
GCF_003367235.1	30	39.4021	0:00:39	5761.88	49508.86	580.4	742.22	66.99	51.54	163.82	72.6
GCF_003367245.1	30	51.5823	0:00:51	183.87	2983.25	88.32	128.45	0.01	2.44	30.09	18.13
GCF_003367335.1	30	39.7801	0:00:39	3138.36	45073.12	175.94	263.84	66.99	48.53	36.06	7.75
GCF_003367355.1	30	34.9799	0:00:34	5767.23	49520.5	578.52	739.68	66.99	50.69	215.35	77.61
GCF_003367375.1	30	38.2367	0:00:38	5939.43	49680.21	580.8	748.22	66.99	55.26	117.37	48.55
GCF_003367395.1	30	41007	0:00:41	3191.94	45102.71	175.66	265.91	66.99	55.51	36.04	8.34
GCF_003367475.1	30	38.0564	0:00:38	5818.52	49568.44	581.85	745.47	66.99	53.76	171.19	68.25
GCF_003367505.1	30	38.5285	0:00:38	6052.49	49865.36	578.88	750.22	67	58.04	198.32	79.88
GCF_003367535.1	30	36.2687	0:00:36	2885.45	44829.66	207.01	272.77	66.99	57.54	41.8	8.89
GCF_003367645.1	30	54.8278	0:00:54	2713.98	44632.6	1033.63	1126.7	68.41	320.24	26.79	3.93
GCF_003367665.1	30	37.3234	0:00:37	5903.63	49717.64	577.2	742.79	66.99	55.94	147.96	65.05
GCF_900036045.1	30	22.1431	0:00:22	3437.59	47556.23	276.31	371.02	33.66	95.21	253.72	5.34
GCF_900069765.1	30	17483	0:00:17	3249.87	47387.79	267.03	356.03	33.89	101.9	312.12	3.53
GCF_900095385.1	30	16.9701	0:00:16	3350.72	47475.71	271.79	365.65	33.75	94.87	309.96	5.67
GCF_900097055.1	30	34.5058	0:00:34	8774.48	52338.03	4355.79	4498.92	67.01	176.28	229.97	17.05
GCF_900106765.1	30	36.6313	0:00:36	5688.64	49434.51	580.88	740.47	66.99	171.55	209.12	10.02
GCF_900107215.1	30	32.7364	0:00:32	7490.75	53257.85	2204.12	2673.67	67.02	211.37	239.91	18.34
GCF_900129645.1	30	31.5987	0:00:31	5358.48	49124.51	580.23	728.14	66.99	45.57	227.83	77.82
GCF_900142005.1	30	44.4064	0:00:44	5833.16	49647.64	579.85	743.2	66.99	55.26	168.89	78.12
GCF_900142435.1	30	31.6215	0:00:31	6684.4	49680.09	2169.7	2314.44	67.02	208.41	236.79	17.91
GCF_900149535.2	30	28.4975	0:00:28	7239.38	50164.65	2944.5	3083.08	67.01	174.88	345.36	16.65
GCF_900156425.1	30	29.6374	0:00:29	177.78	2945.12	80.39	120.6	0.01	6.67	52.39	17.82
GCF_900156445.1	30	28.8742	0:00:28	3626.78	47810.77	222.11	326.59	33.66	26.78	196.52	53.76
GCF_900166985.1	30	37.27	0:00:37	11454.08	56499.64	6992.26	7135.28	67.02	208.89	219.42	22.8
GCF_900170035.1	30	41.9126	0:00:41	3315.86	45225.97	173.02	272.25	66.99	55.76	35.25	8.05
GCF_900175965.1	30	34.1138	0:00:34	5837.51	49584.06	580.31	744.5	66.99	52.14	215.35	76.91
GCF_900176045.1	30	34.52	0:00:34	5352.12	49116.56	578.27	726	66.99	45.13	208.29	79.87
GCF_900176365.1	30	39.7014	0:00:39	2789.3	44797.33	174.26	255.56	66.99	56.41	37.44	9.47
GCF_900176435.1	30	15.5874	0:00:15	3017.82	47168.98	268.13	349.5	33.88	94.5	337.71	3.47
GCF_900177735.1	30	34.0827	0:00:34	5915.47	49305.91	1071.88	1225.84	67	175.97	227.75	11.42
GCF_900186465.1	30	38.9414	0:00:38	5440.52	49206.25	579.48	730.96	66.99	46.84	189.93	76.83
GCF_900186505.1	30	32.3656	0:00:32	5391.33	49159.14	579.86	729.9	66.99	46.34	228.49	76.75
GCF_900187405.1	30	33.1191	0:00:33	5859.01	49604.57	580.24	744.01	66.99	54.58	167.42	63.8
GCF_900188225.1	30	37.7495	0:00:37	5733.66	49525.34	580.48	741.4	66.99	52.63	145.27	57.14
GCF_900188395.1	30	29.5415	0:00:29	5624.79	49068.45	1019.52	1165.55	67	178.7	256.57	11.8
GCF_900198835.1	30	14.7695	0:00:14	3301.84	79065.46	274.59	365.16	56.65	107.03	364	3.31
GCF_900199705.1	30	31.1268	0:00:31	5199.53	48993.25	579.91	723.69	66.99	43.19	237.01	79.79
GCF_900205865.1	30	37418	0:00:37	5877.05	49626.93	580	745.4	66.99	181.16	205.3	9.73
GCF_900215515.1	30	32.7967	0:00:32	5584.6	49140.05	889.72	1038.28	67	152.22	220.64	11.3
GCF_900215655.1	30	28934	0:00:28	5521.34	49027.55	933.07	1077.79	67	150.56	254.81	11.13
GCF_900215725.1	30	34.9251	0:00:34	9921.35	55272.67	5427.15	5571.01	67.02	209.4	240.79	20.4
GCF_900217235.1	30	39.1848	0:00:39	6000.37	49747.66	578.36	748.06	66.99	56.12	63.8	30.32
GCF_900235925.1	30	39.2707	0:00:39	5908.45	49720.54	577.91	744.45	66.99	56.5	140.39	63.69
GCF_900239945.1	30	29.7866	0:00:29	9757.5	53194.81	4359.41	5015.5	67.02	175.53	321.17	17.54
GCF_900250115.1	30	45.0006	0:00:45	1005.7	13170	119.1	159.47	19.19	35.19	31.65	3.3
GCF_900289035.1	30	15252	0:00:15	3165.11	47300.12	255.91	342.7	121.73	116.34	342.81	3.42
GCF_900290195.1	30	40.0761	0:00:40	8280.64	56076.05	3636.15	3786.78	67.01	211.38	200.88	17.25
GCF_900290255.1	30	38.0938	0:00:38	6125.66	49933.7	578.27	751.67	66.99	60.19	38.18	13.77
GCF_900290285.1	30	39.8745	0:00:39	5473.63	49234.59	579.16	731.76	66.99	47.7	190.69	77.51
GCF_900290305.1	30	38.4061	0:00:38	313.12	3209.41	215.65	255.41	0.01	13.44	41.81	18.49
GCF_900290315.1	30	36219	0:00:36	230.38	3030.85	133.89	173.94	19.19	43.56	43.59	3.06
GCF_900343085.1	30	35.5628	0:00:35	7133.19	54763.33	2237.9	2527.34	67.01	211.1	225.04	16.91
GCF_900343135.1	30	33233	0:00:33	5224.46	48902.59	797.55	938.24	67	170.76	228.87	12.61
GCF_900444835.1	30	39.5571	0:00:39	5747.2	49560.94	580.1	741.49	66.99	52.7	191.46	76.42
GCF_900444865.1	30	35.6042	0:00:35	5729.3	49482.83	581.54	742.3	66.99	51.33	208.23	77.43
GCF_900444945.1	30	35.5856	0:00:35	7280.71	52583.04	2602.52	2751.15	67	211.42	211.26	14.68
GCF_900444965.1	30	37.6788	0:00:37	5640.45	49393.22	581.71	738.84	66.99	204.18	181.93	10.78
GCF_900444975.1	30	36.0059	0:00:36	7799.49	54755.61	3020.62	3174.29	67	212.28	225.74	15.43
GCF_900445205.1	30	31.9302	0:00:31	9149.36	53996.61	3801.55	4303.06	67.01	209.59	252.99	22.05
GCF_900445235.1	30	40.8317	0:00:40	3227.48	45229.19	184.56	267.79	66.99	46.52	36.37	7.04
GCF_900445245.1	30	35.3787	0:00:35	5569.86	49328.68	579.89	735.55	66.99	48.58	215.65	77.73
GCF_900445285.1	30	35.2797	0:00:35	8797.55	55740.05	4217.81	4364.91	67.01	210.83	223.74	17.86
GCF_900445875.1	30	36.2576	0:00:36	5748.46	49530.3	580.12	741.45	66.99	52.65	179.61	66.17
GCF_900445915.1	30	33.7518	0:00:33	5788.1	49528.91	593.04	755.31	66.99	52.07	223.6	84.42
GCF_900445975.1	30	32.9805	0:00:32	6436.7	49272.29	1225.77	1560.47	67.01	183.74	228.69	16.03
GCF_900446275.1	30	45.8281	0:00:45	3497.42	45395.78	274.51	347.15	66.99	37.95	31.67	5.12
GCF_900446335.1	30	37.0028	0:00:37	5977.85	54150.25	1295.64	1446.79	67.01	181.16	204.49	11.87
GCF_900446395.1	30	33873	0:00:33	8057.73	53135.09	3526.23	3672.09	67.01	178.82	237.21	16.2
GCF_900446405.1	30	34.5751	0:00:34	8394.8	54116.95	3748.82	3897.94	67.01	180.05	237.78	16.03
GCF_900446675.1	30	43.2912	0:00:43	5559.93	49311.37	579.28	734.47	66.99	48.74	103.46	44.59
GCF_900446735.1	30	41.3836	0:00:41	6129.67	49876.63	580.06	753.7	66.99	59.26	60.81	25.73
GCF_900446755.1	30	34.1515	0:00:34	6574.62	51851.68	1694.63	1877.15	67.01	213.33	223.21	15.8
GCF_900446905.1	30	41.9594	0:00:41	6311.54	50087.81	579.31	757.96	66.99	59.99	59.42	33.24
GCF_900446955.1	30	41835	0:00:41	6171.09	49906.7	578.22	753.26	66.99	59.36	83.91	34.16
GCF_900447255.1	30	32.8182	0:00:32	5455.86	49223.7	579.92	731.16	66.99	47.11	228.48	77.19
GCF_900450505.1	30	33.4119	0:00:33	5303.43	49074.86	579.07	726.42	67	174.73	229.87	11.02
GCF_900450765.1	30	30.4527	0:00:30	11226.8	54862.71	4857	5874.79	67.02	210.82	263.28	28.46
GCF_900450945.1	30	37.1842	0:00:37	5431.48	49196.08	578.89	729.31	66.99	176.74	204.95	10.1
GCF_900451175.1	30	38.3804	0:00:38	5430.52	49191.03	578.77	729.89	66.99	46.01	194.6	76.9
GCF_900452515.1	30	33.8119	0:00:33	5767.29	49546.89	580.7	742.65	66.99	53.54	219.88	78.69
GCF_900452565.1	30	34.0268	0:00:34	5890.36	49641.11	581.93	747.97	66.99	52.65	221.8	80.83
GCF_900452755.1	30	31.9962	0:00:31	7487.21	52608.06	2411.17	2712.36	67.02	212.67	244.67	18.57
GCF_900452835.1	30	36.6721	0:00:36	5790.86	49606.35	580.79	743.68	66.99	54.33	206.06	78.25
GCF_900453105.1	30	38.3203	0:00:38	5431.57	49191.6	579.67	730.99	66.99	178.17	200.88	9.92
GCF_900453235.1	30	35.5092	0:00:35	5347.17	49113.01	578.97	727.57	66.99	45.64	209.17	79.65
GCF_900453275.1	30	34.7562	0:00:34	5483.33	49242.46	579.31	731.91	66.99	47.74	212.13	75.48
GCF_900453355.1	30	37.5041	0:00:37	6497.96	53722.91	1677.63	1833.12	67.01	214.25	205.56	15.13
GCF_900453365.1	30	41.9459	0:00:41	3403.11	45410.96	154.12	256.89	66.99	37.7	33.15	4.44
GCF_900453685.1	30	37.2519	0:00:37	5554.58	49294.21	765.75	816.53	66.99	48.17	201.11	84.16
GCF_900454305.1	30	51.9944	0:00:51	3737.2	45919.29	294.75	403.53	67	207.13	32.74	10.59
GCF_900454515.1	30	38.9942	0:00:38	7216.74	52281.76	2482.64	2635.89	67	181.68	200.74	14.48
GCF_900454665.1	30	35.7891	0:00:35	8449.88	55065.32	3771.22	3920.46	67.01	212.35	223.44	17.25
GCF_900454715.1	30	39755	0:00:39	9327.09	55976.76	4751.11	4896.73	67.01	210.51	195.87	19.82
GCF_900454815.1	30	39.2407	0:00:39	5310.39	49075.14	577.52	724.74	66.99	44.56	164.45	69.21
GCF_900454935.1	30	40.3703	0:00:40	5561.42	49314.51	737.83	802.13	66.99	48.76	86.44	42.64
GCF_900454985.1	30	41.8778	0:00:41	5475.61	49243.55	580.59	733.35	66.99	47.47	59.59	31.29
GCF_900455725.1	30	41.2299	0:00:41	2869.52	44874.52	171.41	256.2	66.99	30.74	35.05	5.56
GCF_900455755.1	30	41.1362	0:00:41	2306.98	44257.37	174	240.84	66.99	44.11	35.23	9.07
GCF_900455865.1	30	37.1506	0:00:37	5860.21	49669.55	580.18	745.08	66.99	55.24	121.05	54.19
GCF_900456835.1	30	36.2076	0:00:36	5974.25	49783.62	579.45	747.27	66.99	56.83	208.76	77.23
GCF_900457435.1	30	47.0136	0:00:47	3091.59	45028.68	168.27	260.35	66.99	28.98	30.2	5.05
GCF_900458845.1	30	34.7079	0:00:34	8296.34	53634.65	3118.05	3439.69	67	213.13	224.93	18.28
GCF_900459315.1	30	33.6718	0:00:33	5370.14	49136.26	581.09	730.27	66.99	173.6	222.99	10.22
GCF_900459405.1	30	37.5465	0:00:37	5537.66	49283	589.54	743.83	66.99	213	202.03	10.34
GCF_900460215.1	30	30.9265	0:00:30	5494.05	49261.96	579.61	732.02	66.99	47.34	238.8	77.04
GCF_900460225.1	30	46.1479	0:00:46	2902.38	44910.3	173.05	258.94	66.99	55.74	31.72	8.84
GCF_900460305.1	30	40.5899	0:00:40	5753.53	49538.05	580.62	742.06	66.99	52.85	183.31	75.78
GCF_900460315.1	30	35.6927	0:00:35	6093.36	49130.32	1427.18	1574.75	66.99	181.72	210.58	12.03
GCF_900460625.1	30	37.2475	0:00:37	5453.07	49216.66	579.52	730.45	66.99	164.28	204.14	10.33
GCF_900460955.1	30	30242	0:00:30	5552.65	49303.04	581.11	736.13	66.99	48.15	250.89	81.16
GCF_900460995.1	30	47.5777	0:00:47	3140.82	45020.9	170.5	263.12	66.99	35.15	29.77	6.17
GCF_900461105.1	30	40.2653	0:00:40	5621.54	49384.74	587.12	744.4	66.99	214.2	190.42	10.86
GCF_900461125.1	30	48269	0:00:48	3169.11	45176.43	173.38	267.88	66.99	58.41	30.99	8.33
GCF_900461275.1	30	42.7404	0:00:42	6282.71	50026.66	580.11	758.78	66.99	59.44	83.08	36.45
GCF_900461435.1	30	42039	0:00:42	2780.02	44786.86	171.31	253.16	66.99	43.36	34.35	7.13
GCF_900473965.1	30	41.6594	0:00:41	2524.93	44502.29	172.3	245.06	66.99	36.24	35.89	6.86
GCF_900492185.1	30	45.0619	0:00:45	6052.45	49857.39	581.94	752.14	66.99	58.33	55.69	34.01
GCF_900492725.1	30	34.0236	0:00:34	5938.03	49738.57	593.53	760.79	66.99	58.06	221.92	85.31
GCF_900499005.1	30	32.9282	0:00:32	5444.89	49208.58	580.31	731.75	66.99	175.35	234.16	9.88
