# Supplementary material for: BUSCO Update: Novel and Streamlined Workflows along with Broader and Deeper Phylogenetic Coverage for Scoring of Eukaryotic, Prokaryotic, and Viral Genomes
Source: Mol Biol Evol. 2021 Jul 28;38(10):4647–54. doi: 10.1093/molbev/msab199 (PMC8476166; doi:10.1093/molbev/msab199)
Supplement: msab199_Supplementary_Data [file msab199_supplementary_data.zip › Supplementary_table11.xlsx]

## Sheet: eukaryota_odb10 on bacterial ge
	AssemblyID	C	CS	CD	F	M	n	taxID	Species_name
1	GCF_000144675.2	3.9	3.9	0	2	94.1	255	681645	Corynebacterium pseudotuberculosis C231 (high GC Gram+)
2	GCF_000364445.2	5.1	4.7	0.4	2.4	92.5	255	908290	Methylobacterium mesophilicum SR1.6/6 (a-proteobacteria)
3	GCF_000452745.2	4.3	4.3	0	2	93.7	255	1190415	Pseudomonas asturiensis (g-proteobacteria)
4	GCF_000746025.2	4.3	4.3	0	2	93.7	255	1712410	Thermoanaerosceptrum fracticalcis (firmicutes)
5	GCF_000760695.4	8.6	5.9	2.7	3.9	87.5	255	1479485	Tolypothrix bouteillei VB521301 (cyanobacteria)
6	GCF_000760935.2	4.3	3.9	0.4	2	93.7	255	1443894	Rhodococcus fascians A25f (high GC Gram+)
7	GCF_000762845.2	1.6	1.6	0	0.8	97.6	255	425400	Helicobacter japonicus (e-proteobacteria)
8	GCF_000763135.2	2	2	0	0.8	97.2	255	1677920	Helicobacter jaachi (e-proteobacteria)
9	GCF_000765825.2	2	2	0	0.8	97.2	255	471858	Helicobacter magdeburgensis (e-proteobacteria)
10	GCF_000765845.2	1.6	1.6	0	1.6	96.8	255	37372	Helicobacter bilis (e-proteobacteria)
11	GCF_000785435.2	5.5	4.7	0.8	2.7	91.8	255	159450	Paraburkholderia sacchari (b-proteobacteria)
12	GCF_000807775.2	5.5	4.7	0.8	2.7	91.8	255	1891094	Pandoraea fibrosis (b-proteobacteria)
13	GCF_000817735.3	7.9	6.7	1.2	2	90.1	255	1245923	Scytonema millei VB511283 (cyanobacteria)
14	GCF_000817745.2	5.9	5.5	0.4	2.4	91.7	255	1574475	Aphanocapsa montana BDHKU210001 (cyanobacteria)
15	GCF_000817775.2	7.1	5.9	1.2	2.4	90.5	255	1574623	Lyngbya confervoides BDU141951 (cyanobacteria)
16	GCF_000817785.2	10.2	7.8	2.4	2.7	87.1	255	1304833	Hassallia byssoidea VB512170 (cyanobacteria)
17	GCF_000828075.3	10.2	7.5	2.7	3.5	86.3	255	1245935	Tolypothrix campylonemoides VB511288 (cyanobacteria)
18	GCF_000828085.3	7.5	5.5	2	3.1	89.4	255	1233231	Scytonema tolypothrichoides VB-61278 (cyanobacteria)
19	GCF_000993785.3	3.1	3.1	0	2.7	94.2	255	408015	Streptomyces xiamenensis (high GC Gram+)
20	GCF_001006325.2	7.5	7.1	0.4	0.8	91.7	255	211460	Afipia massiliensis (a-proteobacteria)
21	GCF_001274915.2	3.1	3.1	0	2.7	94.2	255	136160	Alkalihalobacillus okuhidensis (firmicutes)
22	GCF_001305575.3	7.8	7.8	0	2.7	89.5	255	288004	Beggiatoa leptomitoformis (g-proteobacteria)
23	GCF_001500155.2	3.1	3.1	0	1.6	95.3	255	106648	Acinetobacter bereziniae (g-proteobacteria)
24	GCF_001642695.1	4.7	4.7	0	2.7	92.6	255	1194079	Streptomyces chilikensis (high GC Gram+)
25	GCF_001693515.2	6.7	5.9	0.8	2.4	90.9	255	190148	Bradyrhizobium paxllaeri (a-proteobacteria)
26	GCF_001704615.3	3.1	3.1	0	1.6	95.3	255	1871111	Acinetobacter defluvii (g-proteobacteria)
27	GCF_001975955.2	3.9	3.9	0	2	94.1	255	273677	Microbacterium oleivorans (high GC Gram+)
28	GCF_001984825.2	3.5	3.5	0	2.4	94.1	255	2494701	Enterobacter chengduensis (Enterobacter genomosp. L)
29	GCF_002075285.3	6.7	5.9	0.8	2.7	90.6	255	1641165	Halomicronema hongdechloris C2206 (cyanobacteria)
30	GCF_002240375.2	3.1	2.7	0.4	1.2	95.7	255	1601	Ligilactobacillus agilis (firmicutes)
31	GCF_002441855.2	2.4	2.4	0	1.6	96	255	2041044	Eubacterium maltosivorans (firmicutes)
32	GCF_002499975.2	5.1	4.7	0.4	1.6	93.3	255	1858656	Alteromonas pelagimontana (g-proteobacteria)
33	GCF_002531755.2	6.7	5.9	0.8	1.6	91.7	255	1538158	Rhizobium acidisoli (a-proteobacteria)
34	GCF_002803295.2	2	2	0	1.6	96.4	255	28907	Caedibacter taeniospiralis (g-proteobacteria)
35	GCF_002843355.2	4.7	4.3	0.4	1.6	93.7	255	1982103	Colwellia echini (g-proteobacteria)
36	GCF_002879535.1	7.5	7.1	0.4	1.2	91.3	255	537601	Mesorhizobium intechi (a-proteobacteria)
37	GCF_003024525.3	3.5	3.1	0.4	1.2	95.3	255	2136182	Acinetobacter cumulans (g-proteobacteria)
38	GCF_003261575.2	3.1	2.7	0.4	3.5	93.4	255	2153354	Klebsiella huaxiensis (enterobacteria)
39	GCF_003263915.2	3.2	2.4	0.8	1.2	95.6	255	29394	Dolosigranulum pigrum (firmicutes)
40	GCF_003286415.2	3.5	3.5	0	3.5	93	255	2027860	Mucilaginibacter rubeus (CFB group bacteria)
41	GCF_003314435.2	3.9	3.5	0.4	2.4	93.7	255	2259594	Flavobacterium petrolei (CFB group bacteria)
42	GCF_003314795.2	6.3	5.9	0.4	1.2	92.5	255	13689	Sphingomonas paucimobilis (a-proteobacteria)
43	GCF_003347595.2	4.3	4.3	0	2.7	93	255	2171629	Botryobacter ruber (CFB group bacteria)
44	GCF_003383595.3	0.4	0.4	0	0.4	99.2	255	142649	Mycoplasma phocicerebrale (mycoplasmas)
45	GCF_003516125.1	3.5	3.1	0.4	2.7	93.8	255	28141	Cronobacter sakazakii (enterobacteria)
46	GCF_003546685.2	2	2	0	0.4	97.6	255	1548018	Helicobacter sanguini (e-proteobacteria)
47	GCF_003574475.2	4.7	4.7	0	1.6	93.7	255	2670347	Pseudofrancisella aestuarii (g-proteobacteria)
48	GCF_003606205.2	3.1	2.7	0.4	2.7	94.2	255	539813	Enterobacter mori (enterobacteria)
49	GCF_003606325.2	5.9	5.9	0	0.4	93.7	255	2133959	Bartonella kosoyi (a-proteobacteria)
50	GCF_003606345.3	5.5	5.5	0	0.8	93.7	255	2267275	Bartonella krasnovii (a-proteobacteria)
51	GCF_003606365.2	2.4	2	0.4	1.6	96	255	2304606	Companilactobacillus zhachilii (firmicutes)
52	GCF_003721155.3	3.1	3.1	0	2.4	94.5	255	262209	Janibacter melonis (high GC Gram+)
53	GCF_003935895.2	3.5	3.1	0.4	3.1	93.4	255	1851514	Scandinavium goeteborgense (enterobacteria)
54	GCF_003956125.2	2.7	2.7	0	3.5	93.8	255	34038	Rahnella aquatilis (enterobacteria)
55	GCF_003989665.1	6.7	5.9	0.8	2.4	90.9	255	92933	Azospirillum doebereinerae (a-proteobacteria)
56	GCF_003989795.1	3.9	3.1	0.8	3.1	93	255	447567	Halomonas andesensis (g-proteobacteria)
57	GCF_003990045.1	4.3	4.3	0	1.6	94.1	255	1523160	Labedella endophytica (high GC Gram+)
58	GCF_003991135.1	3.1	2.7	0.4	4.3	92.6	255	1323375	Anoxybacter fermentans (firmicutes)
59	GCF_003991195.1	3.5	3.5	0	2.4	94.1	255	2479004	Gynurincola endophyticus (CFB group bacteria)
60	GCF_003991355.1	3.1	3.1	0	2.7	94.2	255	1884793	Pseudoflavitalea rhizosphaerae (CFB group bacteria)
61	GCF_003991425.1	3.5	3.5	0	2	94.5	255	2707005	Paenibacillus lutimineralis (firmicutes)
62	GCF_003991565.1	2.4	2.4	0	2.4	95.2	255	2093856	Butyricimonas faecalis (CFB group bacteria)
63	GCF_003991585.1	5.1	4.7	0.4	1.2	93.7	255	1965230	Saezia sanguinis (b-proteobacteria)
64	GCF_003991855.1	3.9	3.5	0.4	2	94.1	255	82380	Microbacterium oxydans (high GC Gram+)
65	GCF_003991875.1	3.9	3.9	0	2	94.1	255	1072463	Microbacterium lemovicicum (high GC Gram+)
66	GCF_003991895.1	7.5	6.7	0.8	1.6	90.9	255	388085	Chroococcidiopsis cubana SAG 39.79 (cyanobacteria)
67	GCF_003992065.1	2.4	2.4	0	1.6	96	255	1502943	Veillonella seminalis (firmicutes)
68	GCF_003992115.1	2.4	2.4	0	1.6	96	255	103892	Veillonella ratti (firmicutes)
69	GCF_003992125.1	1.6	1.6	0	2.7	95.7	255	248316	Veillonella caviae (firmicutes)
70	GCF_003992615.1	3.9	3.9	0	2.7	93.4	255	864064	Muricauda beolgyonensis (CFB group bacteria)
71	GCF_003992625.1	5.9	5.9	0	2	92.1	255	2029865	Pelagibacterium lentulum (a-proteobacteria)
72	GCF_003992665.1	5.5	5.5	0	2	92.5	255	2185280	Pelagibacterium montanilacus (a-proteobacteria)
73	GCF_003992675.1	3.9	3.9	0	3.1	93	255	254955	Muricauda aquimarina (CFB group bacteria)
74	GCF_003993795.1	6.7	6.3	0.4	1.6	91.7	255	2496029	Aquabacter cavernae (a-proteobacteria)
75	GCF_003994475.1	3.9	3.5	0.4	2.7	93.4	255	170367	Paenibacillus anaericanus (firmicutes)
76	GCF_003994485.1	6.7	6.7	0	1.6	91.7	255	1783274	Arsenicitalea aurantiaca (a-proteobacteria)
77	GCF_003996965.1	4.7	4.3	0.4	1.6	93.7	255	2133766	Flavobacterium cupreum (CFB group bacteria)
78	GCF_003999255.1	2.7	2.7	0	2.7	94.6	255	1222016	Caldicellulosiruptor changbaiensis (firmicutes)
79	GCF_003999355.1	2	1.6	0.4	1.6	96.4	255	83683	Lactobacillus amylolyticus (firmicutes)
80	GCF_003999375.1	3.9	3.9	0	2.4	93.7	255	2487133	Idiomarina mangrovi (g-proteobacteria)
81	GCF_004000255.1	5.9	5.9	0	2	92.1	255	2448479	Nioella ostreopsis (a-proteobacteria)
82	GCF_004000605.1	5.1	5.1	0	3.1	91.8	255	1434191	Glycocaulis alkaliphilus (a-proteobacteria)
83	GCF_004003925.1	7.5	7.1	0.4	1.2	91.3	255	382	Sinorhizobium meliloti (a-proteobacteria)
84	GCF_004004515.1	6.3	5.9	0.4	0.8	92.9	255	2217664	Croceicoccus ponticola (a-proteobacteria)
85	GCF_004004565.1	5.5	5.1	0.4	2	92.5	255	2499851	Inhella crocodyli (b-proteobacteria)
86	GCF_004005475.1	4.7	4.3	0.4	2.4	92.9	255	2499688	Bacillus taxi (firmicutes)
87	GCF_004005485.1	6.3	5.9	0.4	1.2	92.5	255	2008318	Sphingobium algorifonticola (a-proteobacteria)
88	GCF_004005565.1	4.7	4.7	0	2.7	92.6	255	2480984	Lujinxingia sediminis (d-proteobacteria)
89	GCF_004005815.1	3.9	3.9	0	2.4	93.7	255	1932778	Mucilaginibacter limnophilus (CFB group bacteria)
90	GCF_004005845.1	7.1	7.1	0	2.4	90.5	255	2500179	Hwanghaeella grinnelliae (a-proteobacteria)
91	GCF_004005935.1	5.5	5.1	0.4	2.4	92.1	255	1815562	Neptunomonas marina (g-proteobacteria)
92	GCF_004005945.1	4.7	3.9	0.8	2.4	92.9	255	1834037	Rheinheimera riviphila (g-proteobacteria)
93	GCF_004006175.1	5.9	5.5	0.4	1.6	92.5	255	2483033	Parasedimentitalea marina (a-proteobacteria)
94	GCF_004006295.1	4.3	4.3	0	2.7	93	255	228899	Peribacillus asahii (firmicutes)
95	GCF_004006435.1	4.7	3.9	0.8	2.4	92.9	255	260554	Bacillus halotolerans (firmicutes)
96	GCF_004006515.1	4.7	4.3	0.4	2.4	92.9	255	670	Vibrio parahaemolyticus (g-proteobacteria)
97	GCF_004006535.1	2.4	2.4	0	0.8	96.8	255	2487351	Anaerosphaera multitolerans (firmicutes)
98	GCF_004010055.1	3.9	3.9	0	2.7	93.4	255	1795040	Psychroflexus aestuariivivens (CFB group bacteria)
99	GCF_004010155.1	5.9	5.9	0	2.7	91.4	255	2493082	Solirhodobacter olei (a-proteobacteria)
100	GCF_004010275.1	4.3	3.9	0.4	3.5	92.2	255	1854574	Streptomyces huasconensis (high GC Gram+)
101	GCF_004011115.1	3.1	3.1	0	1.2	95.7	255	59737	Rathayibacter iranicus (high GC Gram+)
102	GCF_004011505.1	5.9	5.5	0.4	3.5	90.6	255	46176	Nonomuraea polychroma (high GC Gram+)
103	GCF_004011805.1	6.7	5.9	0.8	3.1	90.2	255	1796922	Piscinibacter defluvii (b-proteobacteria)
104	GCF_004011865.1	5.1	3.9	1.2	2.7	92.2	255	1644129	Rhodococcus agglutinans (high GC Gram+)
105	GCF_004011885.1	2.8	2.4	0.4	2.7	94.5	255	2675110	Serratia microhaemolytica (enterobacteria)
106	GCF_004011905.1	4.3	3.5	0.8	2.7	93	255	84096	Gordonia alkanivorans (high GC Gram+)
107	GCF_004014775.2	5.5	5.5	0	2	92.5	255	2500548	Acetobacter oryzoeni (a-proteobacteria)
108	GCF_004015795.1	5.9	5.9	0	1.6	92.5	255	1365611	Falsirhodobacter deserti (a-proteobacteria)
109	GCF_004016515.1	5.9	5.5	0.4	1.2	92.9	255	2499835	Rubrivivax albus (b-proteobacteria)
110	GCF_004022265.1	5.9	5.1	0.8	2	92.1	255	1215032	Sinirhodobacter ferrireducens (a-proteobacteria)
111	GCF_004022285.3	7.1	7.1	0	1.6	91.3	255	108015	Bradyrhizobium yuanmingense (a-proteobacteria)
112	GCF_004022465.1	5.9	5.1	0.8	1.6	92.5	255	2501515	Sinirhodobacter hungdaonensis (a-proteobacteria)
113	GCF_004022585.1	5.5	5.1	0.4	2	92.5	255	2306993	Sinirhodobacter populi (a-proteobacteria)
114	GCF_004023625.1	4.3	4.3	0	2.7	93	255	2259034	Streptomyces cavernae (high GC Gram+)
115	GCF_004023665.1	7.1	7.1	0	1.6	91.3	255	1909496	Afifella aestuarii (a-proteobacteria)
116	GCF_004025525.1	3.5	3.5	0	2.4	94.1	255	2233776	Pedobacter chitinilyticus (CFB group bacteria)
117	GCF_004025845.1	3.1	2.7	0.4	1.6	95.3	255	1210046	Janibacter hoylei PVAS-1 (high GC Gram+)
118	GCF_004028085.1	7.1	6.3	0.8	1.2	91.7	255	1538159	Rhizobium hidalgonense (a-proteobacteria)
119	GCF_004028095.1	4.4	2.4	2	2	93.6	255	37931	Paenarthrobacter ureafaciens (high GC Gram+)
120	GCF_004028155.1	3.9	3.9	0	2	94.1	255	2502784	Flavobacterium cerinum (CFB group bacteria)
121	GCF_004028275.1	3.5	3.5	0	1.2	95.3	255	265883	Hydrogenovibrio thermophilus (g-proteobacteria)
122	GCF_004028635.1	5.5	5.1	0.4	3.5	91	255	1904	Streptomyces cyaneus (high GC Gram+)
123	GCF_004054105.1	5.9	5.9	0	1.6	92.5	255	1553448	Gemmobacter intermedius (a-proteobacteria)
124	GCF_004063735.1	5.9	5.9	0	2	92.1	255	266	Paracoccus denitrificans (a-proteobacteria)
125	GCF_004078635.1	3.9	3.5	0.4	2	94.1	255	2498849	Labedella phragmitis (high GC Gram+)
126	GCF_004078655.1	5.1	5.1	0	1.6	93.3	255	2498850	Labedella populi (high GC Gram+)
127	GCF_004087915.1	3.5	3.1	0.4	2.4	94.1	255	139438	Geovibrio thiophilus (bacteria)
128	GCF_004089895.1	3.1	2.7	0.4	2.4	94.5	255	208223	Kosakonia cowanii (enterobacteria)
129	GCF_004101785.1	3.5	3.5	0	1.2	95.3	255	1582259	Gudongella oleilytica (firmicutes)
130	GCF_004101845.1	2.8	2.4	0.4	1.2	96	255	1293592	Lactobacillus curvatus JCM 1096 = DSM 20019 (firmicutes)
131	GCF_004102025.1	2	2	0	2	96	255	2057800	Actinomyces qiguomingii (high GC Gram+)
132	GCF_004102045.2	1.6	1.2	0.4	1.2	97.2	255	2203724	Oenococcus sicerae (firmicutes)
133	GCF_004102745.1	3.1	3.1	0	1.6	95.3	255	2487273	Acetivibrio mesophilus (firmicutes)
134	GCF_004103825.1	6.7	5.9	0.8	1.2	92.1	255	405005	Hansschlegelia zhihuaiae (a-proteobacteria)
135	GCF_004104015.1	3.1	3.1	0	1.6	95.3	255	206043	Actinomyces oricola (high GC Gram+)
136	GCF_004104035.1	3.9	3.9	0	3.5	92.6	255	988	Leeuwenhoekiella marinoflava (CFB group bacteria)
137	GCF_004104075.1	3.9	3.9	0	2	94.1	255	1550906	Leeuwenhoekiella polynyae (CFB group bacteria)
138	GCF_004104115.1	3.9	3.9	0	2.7	93.4	255	2249426	Leeuwenhoekiella aestuarii (CFB group bacteria)
139	GCF_004104375.1	3.9	3.9	0	1.6	94.5	255	283736	Leeuwenhoekiella aequorea (CFB group bacteria)
140	GCF_004114425.1	7.1	7.1	0	1.6	91.3	255	1549949	Bradyrhizobium vignae (a-proteobacteria)
141	GCF_004114535.1	7.5	7.5	0	1.2	91.3	255	1325118	Bradyrhizobium nanningense (a-proteobacteria)
142	GCF_004114655.2	3.5	3.5	0	2	94.5	255	412439	Cellulosimicrobium terreum (high GC Gram+)
143	GCF_004114735.1	2.8	2.4	0.4	0.8	96.4	255	1308	Streptococcus thermophilus (firmicutes)
144	GCF_004114895.1	3.5	3.1	0.4	1.6	94.9	255	1471400	Corynebacterium pelargi (high GC Gram+)
145	GCF_004114915.1	7.1	7.1	0	1.2	91.7	255	1325115	Bradyrhizobium guangxiense (a-proteobacteria)
146	GCF_004114935.1	8.6	8.6	0	1.6	89.8	255	1325107	Bradyrhizobium zhanjiangense (a-proteobacteria)
147	GCF_004114955.1	7.1	6.7	0.4	2	90.9	255	1325095	Bradyrhizobium guangzhouense (a-proteobacteria)
148	GCF_004114975.1	7.1	6.7	0.4	2	90.9	255	1325090	Bradyrhizobium guangdongense (a-proteobacteria)
149	GCF_004115085.1	3.5	3.1	0.4	2	94.5	255	2305227	Longirhabdus pacifica (firmicutes)
150	GCF_004115155.1	3.5	3.5	0	3.1	93.4	255	2479048	Granulicella sibirica (bacteria)
151	GCF_004115745.1	2.8	2.4	0.4	1.2	96	255	2292255	Levilactobacillus suantsaii (firmicutes)
152	GCF_004115975.1	4.3	4.3	0	3.1	92.6	255	59602	Gelidibacter gilvus (CFB group bacteria)
153	GCF_004116025.1	4.3	3.9	0.4	3.9	91.8	255	2026189	Bacillus albus (firmicutes)
154	GCF_004116625.1	2.7	2.7	0	2.7	94.6	255	2023153	Halarcobacter mediterraneus (e-proteobacteria)
155	GCF_004116975.1	3.5	3.1	0.4	2.7	93.8	255	183417	Proteus hauseri (enterobacteria)
156	GCF_004117055.1	4.3	3.9	0.4	3.5	92.2	255	51101	Brevibacillus agri (firmicutes)
157	GCF_004117075.1	3.5	3.5	0	3.1	93.4	255	310769	Fervidobacterium changbaicum (thermotogales)
158	GCF_004117095.1	3.9	3.5	0.4	3.1	93	255	79263	Paenibacillus chitinolyticus (firmicutes)
159	GCF_004117855.1	4.7	4.7	0	2	93.3	255	2304602	Halomonas coralii (g-proteobacteria)
160	GCF_004117875.1	5.1	5.1	0	3.1	91.8	255	2364273	Geomonas oryzae (d-proteobacteria)
161	GCF_004117915.1	2.8	2.4	0.4	1.2	96	255	1909267	Companilactobacillus metriopterae (firmicutes)
162	GCF_004117935.1	4.7	4.3	0.4	2.7	92.6	255	2508722	Streptomyces roseicoloratus (high GC Gram+)
163	GCF_004118155.1	2.7	2.7	0	2.7	94.6	255	2499629	Edaphocola flava (CFB group bacteria)
164	GCF_004118265.1	3.5	3.5	0	2	94.5	255	2508719	Lacibacter luteus (CFB group bacteria)
165	GCF_004118375.1	3.5	3.5	0	1.6	94.9	255	2508720	Oleiharenicola lentus (verrucomicrobia)
166	GCF_004120195.1	3.9	3.9	0	2.4	93.7	255	2491023	Enterovibrio baiacu (g-proteobacteria)
167	GCF_004121055.1	5.5	5.5	0	2	92.5	255	1750518	Achromobacter aloeverae (b-proteobacteria)
168	GCF_004121315.1	3.1	3.1	0	2.4	94.5	255	1713	Oerskovia turbata (high GC Gram+)
169	GCF_004122035.1	4.7	4.3	0.4	2.7	92.6	255	2501299	Ancylomarina salipaludis (CFB group bacteria)
170	GCF_004122095.1	3.9	3.9	0	1.6	94.5	255	2137479	Pseudoxanthomonas composti (g-proteobacteria)
171	GCF_004122735.1	6.3	6.3	0	2.7	91	255	67364	Streptomyces sioyaensis (high GC Gram+)
172	GCF_004123295.1	3.5	3.5	0	0.8	95.7	255	1560006	Acidipila dinghuensis (bacteria)
173	GCF_004123735.1	4.7	0.4	4.3	2.4	92.9	255	2493633	Pseudomonas hydrolytica (g-proteobacteria)
174	GCF_004123795.1	2.8	2.4	0.4	2	95.2	255	2100821	Lacticaseibacillus chiayiensis (firmicutes)
175	GCF_004123805.1	3.9	3.9	0	1.2	94.9	255	2494735	Cellulomonas endophytica (high GC Gram+)
176	GCF_004124235.1	3.9	3.5	0.4	3.1	93	255	2339259	Yersinia hibernica (enterobacteria)
177	GCF_004124315.1	4.3	3.5	0.8	2.4	93.3	255	2487276	Bacillus cabrialesii (firmicutes)
178	GCF_004126535.1	2.7	2.7	0	2	95.3	255	2072026	Brevilactibacter flavus (high GC Gram+)
179	GCF_004134825.1	3.9	3.9	0	1.6	94.5	255	205332	Agromyces albus (high GC Gram+)
180	GCF_004134865.1	4.3	3.9	0.4	1.6	94.1	255	41985	Agromyces fucosus (high GC Gram+)
181	GCF_004134885.2	3.5	2.7	0.8	2.4	94.1	255	52699	Aeromicrobium fastidiosum (high GC Gram+)
182	GCF_004134905.2	3.5	2.7	0.8	2.7	93.8	255	363867	Aeromicrobium ginsengisoli (high GC Gram+)
183	GCF_004135055.1	3.5	3.5	0	2	94.5	255	1817495	Agromyces binzhouensis (high GC Gram+)
184	GCF_004135085.1	1.6	1.6	0	1.6	96.8	255	78344	Bifidobacterium pullorum subsp. gallinarum (high GC Gram+)
185	GCF_004135285.1	4.7	3.9	0.8	1.2	94.1	255	2509458	Microbacterium protaetiae (high GC Gram+)
186	GCF_004135345.1	3.9	3.9	0	2	94.1	255	2509459	Xylanimonas allomyrinae (high GC Gram+)
187	GCF_004135365.1	3.5	3.1	0.4	2	94.5	255	2509456	Paenibacillus protaetiae (firmicutes)
188	GCF_004135405.1	3.9	3.9	0	1.6	94.5	255	2509455	Agromyces protaetiae (high GC Gram+)
189	GCF_004135605.1	6.3	5.9	0.4	1.2	92.5	255	429134	Sphingomonas desiccabilis (a-proteobacteria)
190	GCF_004135645.1	2.7	2.7	0	1.2	96.1	255	2509433	Senegalimassilia faecalis (actinobacteria)
191	GCF_004135675.1	3.1	3.1	0	0.8	96.1	255	2201189	Marinitoga lauensis (bacteria)
192	GCF_004135935.1	6.7	6.3	0.4	0.8	92.5	255	569860	Methylovirgula ligni (a-proteobacteria)
193	GCF_004135975.1	4.3	4.3	0	1.2	94.5	255	296842	Desulfovibrio carbinolicus (d-proteobacteria)
194	GCF_004136555.1	3.9	3.5	0.4	1.6	94.5	255	262208	Kocuria carniphila (high GC Gram+)
195	GCF_004136575.1	4.3	4.3	0	1.6	94.1	255	592378	Rothia koreensis (high GC Gram+)
196	GCF_004136635.1	2.7	2.7	0	2	95.3	255	405770	Rothia halotolerans (high GC Gram+)
197	GCF_004137085.1	5.9	5.1	0.8	1.2	92.9	255	2316527	Lichenibacterium ramalinae (a-proteobacteria)
198	GCF_004137235.1	3.5	3.5	0	1.6	94.9	255	252230	Nocardioides ganghwensis (high GC Gram+)
199	GCF_004137245.1	3.5	3.1	0.4	2.4	94.1	255	1168730	Nocardioides glacieisoli (high GC Gram+)
200	GCF_004137255.1	3.9	3.9	0	2.4	93.7	255	273676	Nocardioides oleivorans (high GC Gram+)
201	GCF_004137685.1	5.9	5.1	0.8	1.2	92.9	255	2316528	Lichenibacterium minor (a-proteobacteria)
202	GCF_004137785.1	3.5	3.5	0	3.1	93.4	255	2034769	Pectobacterium zantedeschiae (enterobacteria)
203	GCF_004138105.1	4.3	3.5	0.8	1.6	94.1	255	2496273	Xylanivirga thermophila (firmicutes)
204	GCF_004138295.1	4.3	3.9	0.4	2	93.7	255	137993	Ectobacillus funiculus (firmicutes)
205	GCF_004138325.1	4.7	4.3	0.4	1.6	93.7	255	2502893	Spirosoma sordidisoli (CFB group bacteria)
206	GCF_004138335.1	5.1	5.1	0	2.4	92.5	255	268404	Steroidobacter agariperforans (g-proteobacteria)
207	GCF_004138485.1	5.9	5.5	0.4	2.4	91.7	255	2497877	Steroidobacter soli (g-proteobacteria)
208	GCF_004138495.1	5.5	5.1	0.4	2.4	92.1	255	1642495	Phytoactinopolyspora endophytica (high GC Gram+)
209	GCF_004138525.1	4.3	4.3	0	2.7	93	255	648780	Haloactinopolyspora alba (high GC Gram+)
210	GCF_004150225.1	4.3	4.3	0	2.4	93.3	255	552546	Muricauda olearia (CFB group bacteria)
211	GCF_004151245.1	3.9	3.9	0	2.7	93.4	255	657326	Flavobacterium beibuense (CFB group bacteria)
212	GCF_004152845.1	6.3	6.3	0	1.2	92.5	255	336203	Sphingobium fuliginis (a-proteobacteria)
213	GCF_004152865.1	6.3	6.3	0	1.2	92.5	255	1132417	Sphingobium cupriresistens (a-proteobacteria)
214	GCF_004152935.1	3.9	3.9	0	3.1	93	255	200475	Brumimicrobium glaciale (CFB group bacteria)
215	GCF_004153445.1	4.7	4.7	0	2	93.3	255	659016	Pusillimonas soli (b-proteobacteria)
216	GCF_004153455.1	4.3	4.3	0	2	93.7	255	453575	Pusillimonas ginsengisoli (b-proteobacteria)
217	GCF_004153545.1	3.1	3.1	0	1.6	95.3	255	2306021	Serinicoccus sediminis (high GC Gram+)
218	GCF_004155505.1	2	2	0	0.8	97.2	255	1690	Bifidobacterium pseudolongum subsp. globosum (high GC Gram+)
219	GCF_004167295.1	2	2	0	2	96	255	371601	Bacteroides xylanisolvens (CFB group bacteria)
220	GCF_004167665.1	3.9	3.9	0	2	94.1	255	2025506	Hymenobacter persicinus (CFB group bacteria)
221	GCF_004167995.1	3.9	3.1	0.8	2.7	93.4	255	511998	Aliivibrio finisterrensis (g-proteobacteria)
222	GCF_004168035.1	3.9	3.9	0	2.7	93.4	255	715784	Nocardioides iriomotensis (high GC Gram+)
223	GCF_004168255.1	3.9	3.9	0	2.7	93.4	255	2492395	Mucilaginibacter terrigena (CFB group bacteria)
224	GCF_004168365.1	4.3	4.3	0	2.4	93.3	255	2511995	Pseudolysobacter antarcticus (g-proteobacteria)
225	GCF_004181775.1	3.9	3.9	0	1.2	94.9	255	1242993	Ehrlichia minasensis (a-proteobacteria)
226	GCF_004208415.1	7.1	5.5	1.6	3.9	89	255	2509675	Ktedonosporobacter rubrisoli (GNS bacteria)
227	GCF_004208515.1	3.5	3.5	0	0.8	95.7	255	1752076	Acinetobacter halotolerans (g-proteobacteria)
228	GCF_004208535.1	6.7	5.9	0.8	1.6	91.7	255	2484750	Sphingomonas populi (a-proteobacteria)
229	GCF_004208635.1	3.9	3.5	0.4	1.2	94.9	255	1784719	Leucobacter triazinivorans (high GC Gram+)
230	GCF_004209115.1	3.1	3.1	0	2	94.9	255	1879050	Acinetobacter wuhouensis (g-proteobacteria)
231	GCF_004209755.1	5.5	5.5	0	1.6	92.9	255	321985	Massilia lutea (b-proteobacteria)
232	GCF_004210255.1	2.4	2.4	0	1.2	96.4	255	33035	Blautia producta (firmicutes)
233	GCF_004212215.1	8.3	7.1	1.2	2.4	89.3	255	2294035	Halomicronema excentricum str. Lakshadweep (cyanobacteria)
234	GCF_004214795.1	2.7	2.7	0	1.2	96.1	255	1080223	Malaciobacter pacificus (e-proteobacteria)
235	GCF_004214835.1	3.9	3.9	0	2.7	93.4	255	502365	Pseudidiomarina tainanensis (g-proteobacteria)
236	GCF_004214935.1	4.7	4.7	0	2.4	92.9	255	2510978	Amycolatopsis suaedae (high GC Gram+)
237	GCF_004216495.1	0.8	0.8	0	0.4	98.8	255	142650	Mycoplasma phocirhinis (mycoplasmas)
238	GCF_004216535.1	3.9	3.5	0.4	1.6	94.5	255	228973	Xylanibacterium ulmi (high GC Gram+)
239	GCF_004216555.1	5.1	4.7	0.4	2.4	92.5	255	1872711	Herbihabitans rhizosphaerae (high GC Gram+)
240	GCF_004216565.1	5.1	4.7	0.4	1.6	93.3	255	47994	Leptothrix mobilis (b-proteobacteria)
241	GCF_004216575.1	4.3	4.3	0	0.4	95.3	255	337005	Microcella putealis (high GC Gram+)
242	GCF_004216665.1	4.3	3.9	0.4	1.6	94.1	255	33879	Agromyces ramosus (high GC Gram+)
243	GCF_004216695.1	5.1	4.3	0.8	2.4	92.5	255	151784	Pigmentiphaga kullae (b-proteobacteria)
244	GCF_004216715.1	3.5	3.5	0	2	94.5	255	1187080	Cecembia calidifontis (CFB group bacteria)
245	GCF_004216775.1	3.1	2.7	0.4	1.2	95.7	255	1796618	Cuneatibacter caecimuris (firmicutes)
246	GCF_004216895.1	3.9	3.9	0	2	94.1	255	323412	Aquimarina brevivitae (CFB group bacteria)
247	GCF_004216915.1	3.5	3.5	0	1.6	94.9	255	598652	Motilibacter rhizosphaerae (high GC Gram+)
248	GCF_004217095.1	4.7	4.7	0	2.7	92.6	255	267800	Advenella incenata (b-proteobacteria)
249	GCF_004217115.1	5.1	4.7	0.4	2.4	92.5	255	1639035	Ancylomarina subtilis (CFB group bacteria)
250	GCF_004217135.1	4.7	4.7	0	2	93.3	255	1278207	Micromonospora violae (high GC Gram+)
251	GCF_004217175.1	3.9	3.5	0.4	1.6	94.5	255	340320	Leucobacter luti (high GC Gram+)
252	GCF_004217185.1	4.7	4.7	0	3.1	92.2	255	1397368	Pseudonocardia sediminis (high GC Gram+)
253	GCF_004217215.1	6.3	6.3	0	1.2	92.5	255	457575	Rivibacter subsaxonicus (b-proteobacteria)
254	GCF_004217225.1	5.1	5.1	0	2	92.9	255	146939	Azospira oryzae (b-proteobacteria)
255	GCF_004217445.1	3.9	3.9	0	2.7	93.4	255	1435465	Fluviicoccus keumensis (g-proteobacteria)
256	GCF_004217455.1	4.7	4.7	0	2.4	92.9	255	138336	Blastococcus saxobsidens (high GC Gram+)
257	GCF_004217495.1	4.3	4.3	0	1.6	94.1	255	393267	Microterricola gilva (high GC Gram+)
258	GCF_004217545.1	4.7	4.7	0	2.7	92.6	255	349313	Krasilnikovia cinnamomea (high GC Gram+)
259	GCF_004217555.1	3.5	3.5	0	2.4	94.1	255	388466	Edaphobacter modestus (bacteria)
260	GCF_004217565.1	3.5	2.7	0.8	3.1	93.4	255	370736	Zhihengliuella halotolerans (high GC Gram+)
261	GCF_004217615.1	5.5	5.5	0	2	92.5	255	1077942	Micromonospora kangleipakensis (high GC Gram+)
262	GCF_004283785.1	2.8	2.4	0.4	0.8	96.4	255	1501662	Streptococcus parasuis (firmicutes)
263	GCF_004284785.1	4.3	3.9	0.4	2	93.7	255	2520508	Corallincola spongiicola (g-proteobacteria)
264	GCF_004291315.1	3.5	3.5	0	2.4	94.1	255	661488	Pseudobacter ginsenosidimutans (CFB group bacteria)
265	GCF_004293625.1	3.1	3.1	0	1.6	95.3	255	2267253	Thiomicrorhabdus indica (g-proteobacteria)
266	GCF_004295125.1	3.5	3.1	0.4	0.8	95.7	255	411468	[Clostridium] scindens ATCC 35704 (firmicutes)
267	GCF_004295305.1	3.5	3.5	0	0.8	95.7	255	106654	Acinetobacter nosocomialis (g-proteobacteria)
268	GCF_004295345.1	3.9	3.9	0	1.2	94.9	255	2520507	Shewanella maritima (g-proteobacteria)
269	GCF_004295485.1	3.1	2.7	0.4	2.7	94.2	255	53458	Janibacter limosus (high GC Gram+)
270	GCF_004295585.1	4.3	3.9	0.4	2.4	93.3	255	2507935	Cohnella abietis (firmicutes)
271	GCF_004295665.1	5.1	4.3	0.8	2	92.9	255	718192	Litorilituus sediminis (g-proteobacteria)
272	GCF_004296255.1	6.3	6.3	0	2.4	91.3	255	192812	Qipengyuania flava (a-proteobacteria)
273	GCF_004299785.2	2	2	0	2	96	255	1935204	[Arcobacter] porcinus (e-proteobacteria)
274	GCF_004300825.1	3.1	3.1	0	2.7	94.2	255	1670830	Egicoccus halophilus (actinobacteria)
275	GCF_004305975.1	3.5	3.5	0	2.7	93.8	255	2681388	Streptomyces otsuchiensis (high GC Gram+)
276	GCF_004306155.1	3.9	3.9	0	2	94.1	255	1709	Cellulomonas biazotea (high GC Gram+)
277	GCF_004307015.1	2.7	2.7	0	2.4	94.9	255	2509362	Thermus thermamylovorans (bacteria)
278	GCF_004307415.1	2.7	2.7	0	1.6	95.7	255	2516559	Aquirufa antheringensis (CFB group bacteria)
279	GCF_004307995.1	4.7	3.9	0.8	3.1	92.2	255	2527873	Paenibacillus thalictri (firmicutes)
280	GCF_004309355.1	2.4	2	0.4	2.4	95.2	255	2480627	Enterococcus florum (firmicutes)
281	GCF_004309735.1	2.7	2.7	0	1.6	95.7	255	571438	Desulfovibrio legallii (d-proteobacteria)
282	GCF_004310335.1	4.7	4.7	0	2	93.3	255	1080224	Hyunsoonleella pacifica (CFB group bacteria)
283	GCF_004310345.1	6.3	6.3	0	1.6	92.1	255	2528244	Paracoccus subflavus (a-proteobacteria)
284	GCF_004310665.1	2.7	2.7	0	2.4	94.9	255	1926871	Pedobacter kyonggii (CFB group bacteria)
285	GCF_004310685.1	3.5	3.5	0	2.7	93.8	255	2668039	Glaciihabitans arcticus (high GC Gram+)
286	GCF_004319545.1	3.9	3.9	0	2.4	93.7	255	2291	Desulfobacter hydrogenophilus (d-proteobacteria)
287	GCF_004322705.1	4.3	4.3	0	1.2	94.5	255	522259	Dyella terrae (g-proteobacteria)
288	GCF_004322755.1	6.7	6.7	0	1.2	92.1	255	321983	Massilia albidiflava (b-proteobacteria)
289	GCF_004322855.1	3.5	3.5	0	2.4	94.1	255	1670831	Egibacter rhizosphaerae (actinobacteria)
290	GCF_004323185.1	8.3	5.9	2.4	3.1	88.6	255	1970206	Westiellopsis prolifica IICB1 (cyanobacteria)
291	GCF_004323635.1	6.3	5.9	0.4	1.2	92.5	255	2528642	Lichenihabitans psoromatis (a-proteobacteria)
292	GCF_004324755.1	3.1	3.1	0	2.4	94.5	255	1837344	Brevilactibacter sinopodophylli (high GC Gram+)
293	GCF_004324765.1	2.7	2.7	0	2.4	94.9	255	433330	Propioniciclava tarda (high GC Gram+)
294	GCF_004327225.1	4.7	3.9	0.8	2.4	92.9	255	2487520	Pseudomonas dryadis (g-proteobacteria)
295	GCF_004327275.1	4.3	3.9	0.4	2.4	93.3	255	2487519	Pseudomonas daroniae (g-proteobacteria)
296	GCF_004328075.1	6.7	6.7	0	1.6	91.7	255	1549641	Siculibacillus lacustris (a-proteobacteria)
297	GCF_004328535.1	3.9	3.5	0.4	1.6	94.5	255	1049583	Kocuria indica (high GC Gram+)
298	GCF_004328555.1	5.5	5.1	0.4	2.7	91.8	255	195105	Haematobacter massiliensis (a-proteobacteria)
299	GCF_004328625.1	4.7	4.3	0.4	2.4	92.9	255	73044	Streptomyces seoulensis (high GC Gram+)
300	GCF_004328865.1	5.1	4.7	0.4	1.2	93.7	255	227	Pseudoalteromonas carrageenovora (g-proteobacteria)
301	GCF_004328885.1	2.4	2.4	0	1.2	96.4	255	46867	Clostridium chauvoei (firmicutes)
302	GCF_004328965.1	3.1	3.1	0	2	94.9	255	250	Chryseobacterium gleum (CFB group bacteria)
303	GCF_004329705.1	2.7	2.7	0	2.4	94.9	255	1605367	Jiulongibacter sediminis (CFB group bacteria)
304	GCF_004329815.1	3.1	2.7	0.4	2.7	94.2	255	2529433	Flavobacterium silvisoli (CFB group bacteria)
305	GCF_004331265.1	3.5	2.7	0.8	2.4	94.1	255	2529381	Enterobacter wuhouensis (enterobacteria)
306	GCF_004331345.1	5.9	5.9	0	2	92.1	255	1124743	Kribbella soli (high GC Gram+)
307	GCF_004331385.1	3.5	3.1	0.4	2.7	93.8	255	2529382	Enterobacter quasihormaechei (enterobacteria)
308	GCF_004331415.1	3.9	3.9	0	2.4	93.7	255	2529380	Kosakonia quasisacchari (enterobacteria)
309	GCF_004331435.1	4.7	4.7	0	2.4	92.9	255	1124744	Kribbella sindirgiensis (high GC Gram+)
310	GCF_004331455.1	5.9	5.9	0	2	92.1	255	2053011	Micromonospora zingiberis (high GC Gram+)
311	GCF_004331465.1	5.1	5.1	0	2.7	92.2	255	722689	Kribbella pittospori (high GC Gram+)
312	GCF_004331745.1	7.5	7.5	0	1.2	91.3	255	1429082	Oricola cellulosilytica (a-proteobacteria)
313	GCF_004331955.1	6.3	6.3	0	2.7	91	255	1852022	Roseitalea porphyridii (a-proteobacteria)
314	GCF_004332295.1	2	2	0	1.2	96.8	255	2496842	Alloscardovia theropitheci (high GC Gram+)
315	GCF_004334935.1	4.3	3.5	0.8	4.3	91.4	255	1245417	Paraburkholderia strydomiana (b-proteobacteria)
316	GCF_004335015.1	3.1	3.1	0	2.7	94.2	255	2488563	Psychrobacter pygoscelis (g-proteobacteria)
317	GCF_004335085.1	3.1	3.1	0	2.7	94.2	255	2488994	Pedobacter nototheniae (CFB group bacteria)
318	GCF_004335975.1	1.2	1.2	0	0.4	98.4	255	1937190	Mycoplasma marinum (mycoplasmas)
319	GCF_004335995.1	1.2	1.2	0	0.8	98	255	1937191	Mycoplasma todarodis (mycoplasmas)
320	GCF_004336905.1	5.1	1.2	3.9	0.8	94.1	255	522319	Dyella soli (g-proteobacteria)
321	GCF_004336975.1	3.9	3.5	0.4	2.7	93.4	255	1775177	Corallincola luteus (g-proteobacteria)
322	GCF_004337475.1	3.9	3.5	0.4	1.6	94.5	255	2502782	Nocardioides jejuensis (high GC Gram+)
323	GCF_004337705.1	2.7	2.7	0	1.6	95.7	255	185139	Rubrobacter taiwanensis (actinobacteria)
324	GCF_004339015.1	5.5	5.5	0	3.1	91.4	255	634765	Cocleimonas flava (g-proteobacteria)
325	GCF_004339025.1	2.4	1.6	0.8	2.4	95.2	255	203482	Volucribacter psittacicida (g-proteobacteria)
326	GCF_004339085.1	5.5	5.5	0	2	92.5	255	1537524	Thiogranum longum (g-proteobacteria)
327	GCF_004339095.1	2	2	0	0.8	97.2	255	680378	Natranaerovirga hydrolytica (firmicutes)
328	GCF_004339465.1	5.9	5.9	0	1.2	92.9	255	100	Ancylobacter aquaticus (a-proteobacteria)
329	GCF_004339545.1	4.3	4.3	0	2.7	93	255	412034	Celerinatantimonas diazotrophica (g-proteobacteria)
330	GCF_004339565.1	4.3	3.9	0.4	2.7	93	255	401976	Pseudonocardia endophytica (high GC Gram+)
331	GCF_004339575.1	3.1	3.1	0	2.7	94.2	255	936138	Phorcysia thermohydrogeniphila (bacteria)
332	GCF_004339595.1	5.5	4.3	1.2	2.4	92.1	255	1476959	Marinobacterium mangrovicola (g-proteobacteria)
333	GCF_004339625.1	2.4	2.4	0	1.2	96.4	255	53417	Lonepinella koalarum (g-proteobacteria)
334	GCF_004339725.1	4.3	4.3	0	2	93.7	255	768535	Acidipila rosea (bacteria)
335	GCF_004339765.1	3.9	3.9	0	2.7	93.4	255	653929	Albibacterium bauzanense (CFB group bacteria)
336	GCF_004339805.1	3.5	3.5	0	2.7	93.8	255	244830	Anaerospora hongkongensis (firmicutes)
337	GCF_004340125.1	2.4	2	0.4	1.2	96.4	255	1849041	Harryflintia acetispora (firmicutes)
338	GCF_004340205.1	2.4	2.4	0	2	95.6	255	979970	Acetobacteroides hydrogenigenes (CFB group bacteria)
339	GCF_004340525.1	4.7	4.7	0	2	93.3	255	1132028	Chromatocurvus halotolerans (g-proteobacteria)
340	GCF_004340665.1	3.1	3.1	0	2	94.9	255	1843235	Pedobacter psychrotolerans (CFB group bacteria)
341	GCF_004340685.1	3.1	3.1	0	2.7	94.2	255	1082276	Hydrogenispora ethanolica (firmicutes)
342	GCF_004340805.1	4.3	4.3	0	2.4	93.3	255	279360	Roseivirga ehrenbergii (CFB group bacteria)
343	GCF_004340875.1	5.1	5.1	0	2.4	92.5	255	1262583	Tamaricihabitans halophyticus (high GC Gram+)
344	GCF_004340975.1	2.4	2	0.4	0.8	96.8	255	1796636	Frisingicoccus caecimuris (firmicutes)
345	GCF_004340985.1	2.4	2.4	0	1.2	96.4	255	1521931	Cricetibacter osteomyelitidis (g-proteobacteria)
346	GCF_004341035.1	4.3	3.9	0.4	2.7	93	255	442528	Scopulibacillus darangshiensis (firmicutes)
347	GCF_004341165.1	3.9	3.1	0.8	2.4	93.7	255	230495	Reinekea marinisedimentorum (g-proteobacteria)
348	GCF_004341205.1	3.5	3.1	0.4	2.4	94.1	255	575256	Thermolongibacillus altinsuensis (firmicutes)
349	GCF_004341235.1	5.1	5.1	0	2.4	92.5	255	264023	Mariniflexile fucanivorans (CFB group bacteria)
350	GCF_004341245.1	5.1	5.1	0	2.7	92.2	255	1133106	Plasticicumulans lactativorans (g-proteobacteria)
351	GCF_004341365.1	5.1	4.7	0.4	1.6	93.3	255	80881	Simplicispira metamorpha (b-proteobacteria)
352	GCF_004341375.1	6.7	6.3	0.4	1.2	92.1	255	1188247	Rhodothalassium salexigens DSM 2132 (a-proteobacteria)
353	GCF_004341385.1	4.7	4.7	0	1.2	94.1	255	252130	Uruburuella suis (b-proteobacteria)
354	GCF_004341395.1	2	2	0	2.4	95.6	255	35700	Heliophilum fasciatum (firmicutes)
355	GCF_004341445.1	4.7	4.3	0.4	1.2	94.1	255	1544746	Baia soyae (firmicutes)
356	GCF_004341685.1	2.4	2	0.4	1.6	96	255	86956	Pectinatus cerevisiiphilus (firmicutes)
357	GCF_004341725.1	6.3	6.3	0	2.4	91.3	255	1773489	Varunaivibrio sulfuroxidans (a-proteobacteria)
358	GCF_004341825.1	5.9	5.5	0.4	0.8	93.3	255	1179467	Hazenella coriacea (firmicutes)
359	GCF_004341885.1	6.3	5.1	1.2	2	91.7	255	323621	Shinella granuli (a-proteobacteria)
360	GCF_004341915.1	4.7	4.3	0.4	2.4	92.9	255	191863	Chthoniobacter flavus (verrucomicrobia)
361	GCF_004341945.1	2.4	2.4	0	1.6	96	255	1796635	Longicatena caecimuris (firmicutes)
362	GCF_004342005.1	4.7	4.7	0	0.8	94.5	255	1917182	Paracandidimonas soli (b-proteobacteria)
363	GCF_004342065.1	6.7	6.3	0.4	1.2	92.1	255	745311	Primorskyibacter sedentarius (a-proteobacteria)
364	GCF_004342165.1	2.7	2.7	0	1.2	96.1	255	682400	Natranaerovirga pectinivora (firmicutes)
365	GCF_004342175.1	4.7	4.7	0	2.4	92.9	255	127458	Thiobaca trueperi (g-proteobacteria)
366	GCF_004342265.1	4.3	4.3	0	2	93.7	255	242606	Luteibacter rhizovicinus (g-proteobacteria)
367	GCF_004342325.1	6.7	6.3	0.4	2.4	90.9	255	1136135	Rhizobium azibense (a-proteobacteria)
368	GCF_004342405.1	3.9	3.9	0	1.2	94.9	255	552357	Shewanella fodinae (g-proteobacteria)
369	GCF_004342425.1	3.9	3.9	0	1.2	94.9	255	328517	Dokdonella fugitiva (g-proteobacteria)
370	GCF_004342445.1	5.5	5.5	0	1.2	93.3	255	35805	Rhodovulum euryhalinum (a-proteobacteria)
371	GCF_004342485.1	5.9	5.1	0.8	2	92.1	255	304	Pelomonas saccharophila (b-proteobacteria)
372	GCF_004342585.1	5.9	5.9	0	1.2	92.9	255	29443	Paucimonas lemoignei (b-proteobacteria)
373	GCF_004342625.1	6.3	5.9	0.4	1.2	92.5	255	114249	Tepidimonas ignava (b-proteobacteria)
374	GCF_004342665.1	3.1	2.7	0.4	3.5	93.4	255	160434	Samsonia erythrinae (enterobacteria)
375	GCF_004342685.1	4.3	4.3	0	2	93.7	255	797292	Sphingobacterium alimentarium (CFB group bacteria)
376	GCF_004342725.1	2	1.6	0.4	1.6	96.4	255	1524974	Testudinibacter aquarius (g-proteobacteria)
377	GCF_004342745.1	2	1.6	0.4	1.6	96.4	255	270498	Christensenella hongkongensis (firmicutes)
378	GCF_004342885.1	4.3	4.3	0	3.1	92.6	255	1281767	Tepidibacillus fermentans (firmicutes)
379	GCF_004342905.1	3.5	3.1	0.4	3.1	93.4	255	1324956	Melghiribacillus thermohalophilus (firmicutes)
380	GCF_004342915.1	7.1	6.7	0.4	1.2	91.7	255	659006	Camelimonas lactis (a-proteobacteria)
381	GCF_004342955.1	4.3	4.3	0	2.4	93.3	255	246167	Vibrio crassostreae (g-proteobacteria)
382	GCF_004343035.1	2.7	2.7	0	2	95.3	255	1796628	Longibaculum muris (firmicutes)
383	GCF_004343075.1	5.9	5.9	0	1.6	92.5	255	320662	Rhodovulum marinum (a-proteobacteria)
384	GCF_004343155.1	4.3	3.9	0.4	2.7	93	255	1048	Marichromatium gracile (g-proteobacteria)
385	GCF_004343195.1	2.4	2	0.4	3.1	94.5	255	466109	Biostraticola tofi (enterobacteria)
386	GCF_004343255.1	5.5	5.1	0.4	1.6	92.9	255	37482	Laceyella sacchari (firmicutes)
387	GCF_004343305.1	4.3	4.3	0	1.2	94.5	255	634155	Pseudofulvimonas gallinarii (g-proteobacteria)
388	GCF_004343345.1	4.7	4.3	0.4	2.7	92.6	255	1348429	Effusibacillus lacus (firmicutes)
389	GCF_004343355.1	3.9	3.9	0	2.4	93.7	255	1278232	Keratinibaculum paraultunense (firmicutes)
390	GCF_004343505.1	5.1	5.1	0	1.6	93.3	255	992286	Rhodovulum bhavnagarense (a-proteobacteria)
391	GCF_004345005.1	3.5	3.1	0.4	1.2	95.3	255	1796622	Extibacter muris (firmicutes)
392	GCF_004345265.1	1.2	1.2	0	1.2	97.6	255	1650663	Fournierella massiliensis (firmicutes)
393	GCF_004345565.1	4.3	3.9	0.4	1.6	94.1	255	2133765	Flavobacterium circumlabens (CFB group bacteria)
394	GCF_004345615.1	3.1	3.1	0	3.1	93.8	255	682526	Natronoflexus pectinivorans (CFB group bacteria)
395	GCF_004345645.1	5.9	4.7	1.2	2	92.1	255	1213861	Actinocrispum wychmicini (high GC Gram+)
396	GCF_004345705.1	3.9	3.5	0.4	1.6	94.5	255	2018667	Marinisporobacter balticus (firmicutes)
397	GCF_004345735.1	5.5	5.5	0	1.6	92.9	255	35804	Rhodovulum adriaticum (a-proteobacteria)
398	GCF_004345745.1	2	1.6	0.4	1.6	96.4	255	271160	Nicoletella semolina (g-proteobacteria)
399	GCF_004345825.1	3.5	3.5	0	2.4	94.1	255	186571	Tenacibaculum skagerrakense (CFB group bacteria)
400	GCF_004345905.1	2.8	2.4	0.4	1.6	95.6	255	1734049	Serpentinicella alkaliphila (firmicutes)
401	GCF_004346035.1	3.9	3.9	0	2	94.1	255	437	Acidomonas methanolica (a-proteobacteria)
402	GCF_004346105.1	3.9	3.9	0	2.7	93.4	255	1513793	Pseudobacteriovorax antillogorgiicola (proteobacteria)
403	GCF_004346135.1	3.5	3.5	0	2.4	94.1	255	496056	Anseongella ginsenosidimutans (CFB group bacteria)
404	GCF_004346165.1	2.7	2.7	0	1.2	96.1	255	1796634	Muricomes intestini (firmicutes)
405	GCF_004346185.1	6.7	6.7	0	1.6	91.7	255	933073	Aquabacter spiritensis (a-proteobacteria)
406	GCF_004346195.1	6.3	6.3	0	2	91.7	255	747076	Tepidamorphus gemmatus (a-proteobacteria)
407	GCF_004346225.1	4.7	4.7	0	1.2	94.1	255	627131	Paralcaligenes ureilyticus (b-proteobacteria)
408	GCF_004346265.1	3.9	3.9	0	1.2	94.9	255	141949	Thermomonas haemolytica (g-proteobacteria)
409	GCF_004346645.1	6.7	6.3	0.4	1.2	92.1	255	397457	Gulbenkiania mobilis (b-proteobacteria)
410	GCF_004346685.1	7.1	6.7	0.4	1.6	91.3	255	1706046	Sulfurirhabdus autotrophica (b-proteobacteria)
411	GCF_004346845.1	3.9	3.9	0	2.7	93.4	255	1442586	Winogradskyella wandonensis (CFB group bacteria)
412	GCF_004346865.1	6.3	6.3	0	1.6	92.1	255	647720	Shimia isoporae (a-proteobacteria)
413	GCF_004348195.1	5.5	5.1	0.4	2	92.5	255	265959	Komagataeibacter saccharivorans (a-proteobacteria)
414	GCF_004348265.1	6.7	6.3	0.4	2	91.3	255	2488750	Methylobacterium segetis (a-proteobacteria)
415	GCF_004348335.1	5.9	5.5	0.4	2.4	91.7	255	453573	Actinomadura bangladeshensis (high GC Gram+)
416	GCF_004348415.1	4.3	4.3	0	2.7	93	255	402648	Streptomyces hainanensis (high GC Gram+)
417	GCF_004348455.1	4.7	4.3	0.4	2.7	92.6	255	1266829	Kribbella albertanoniae (high GC Gram+)
418	GCF_004348545.1	4.7	4.7	0	2	93.3	255	2530374	Jiangella ureilytica (high GC Gram+)
419	GCF_004348825.1	3.5	3.1	0.4	2	94.5	255	2070510	Arundinibacter roseus (CFB group bacteria)
420	GCF_004349055.1	5.1	4.3	0.8	2.7	92.2	255	190195	Kribbella antibiotica (high GC Gram+)
421	GCF_004349065.1	4.7	4.7	0	2.4	92.9	255	2530372	Jiangella asiatica (high GC Gram+)
422	GCF_004349085.1	3.9	3.5	0.4	2	94.1	255	2541732	Flavobacterium caseinilyticum (CFB group bacteria)
423	GCF_004349105.1	5.5	5.5	0	2	92.5	255	2530373	Jiangella aurantiaca (high GC Gram+)
424	GCF_004349135.1	3.5	3.1	0.4	2.4	94.1	255	2541733	Flavobacterium sandaracinum (CFB group bacteria)
425	GCF_004349145.1	4.3	3.9	0.4	2	93.7	255	2541734	Flavobacterium hiemivividum (CFB group bacteria)
426	GCF_004349235.1	6.7	5.9	0.8	2.4	90.9	255	705336	Actinomadura darangshiensis (high GC Gram+)
427	GCF_004349435.1	4.7	4.7	0	2	93.3	255	165813	Sporanaerobacter acetigenes (firmicutes)
428	GCF_004349565.1	6.7	6.7	0	1.6	91.7	255	225422	Sulfitobacter indolifex (a-proteobacteria)
429	GCF_004352825.1	4.3	4.3	0	0.8	94.9	255	1586242	Luteimonas arsenica (g-proteobacteria)
430	GCF_004352845.1	3.5	3.5	0	1.2	95.3	255	645597	Luteimonas terricola (g-proteobacteria)
431	GCF_004352915.1	3.5	2.7	0.8	2	94.5	255	2493631	Flavobacterium zhairuonensis (CFB group bacteria)
432	GCF_004353185.1	2.7	2.7	0	1.2	96.1	255	2548455	Clostridium cuniculi (firmicutes)
433	GCF_004353865.1	5.1	4.7	0.4	2.7	92.2	255	47421	Hydrogenophaga pseudoflava (b-proteobacteria)
434	GCF_004353905.1	5.9	4.7	1.2	2.4	91.7	255	2546446	Paraburkholderia guartelaensis (b-proteobacteria)
435	GCF_004353985.1	6.7	6.7	0	2.7	90.6	255	77675	Paracraurococcus ruber (a-proteobacteria)
436	GCF_004354305.1	3.5	2.7	0.8	2.4	94.1	255	256839	Shewanella decolorationis (g-proteobacteria)
437	GCF_004354365.1	3.1	3.1	0	1.6	95.3	255	2529274	Pedobacter changchengzhani (CFB group bacteria)
438	GCF_004354555.1	1.6	1.6	0	1.6	96.8	255	33964	Leuconostoc citreum (firmicutes)
439	GCF_004354595.1	2	1.2	0.8	1.2	96.8	255	1302250	Lactobacillus silagei JCM 19001 (firmicutes)
440	GCF_004354645.1	1.6	1.6	0	1.6	96.8	255	1251	Leuconostoc fallax (firmicutes)
441	GCF_004354695.1	2.4	2	0.4	2	95.6	255	1612	Companilactobacillus farciminis (firmicutes)
442	GCF_004354905.1	5.1	4.7	0.4	2.7	92.2	255	2035343	Mycobacterium eburneum (high GC Gram+)
443	GCF_004354915.1	6.7	6.7	0	1.6	91.7	255	877384	Pseudohoeflea suaedae (a-proteobacteria)
444	GCF_004355005.1	6.3	6.3	0	3.1	90.6	255	1442381	Dankookia rubra (a-proteobacteria)
445	GCF_004355225.1	3.9	3.9	0	1.6	94.5	255	2547394	Flavobacterium nackdongense (CFB group bacteria)
446	GCF_004357985.1	3.5	3.5	0	2	94.5	255	453837	Luteimonas aestuarii (g-proteobacteria)
447	GCF_004358025.1	6.3	5.9	0.4	2.4	91.3	255	2547961	Rhizobium deserti (a-proteobacteria)
448	GCF_004358035.1	4.3	4.3	0	1.6	94.1	255	2547398	Algoriphagus aquimaris (CFB group bacteria)
449	GCF_004358105.1	6.3	5.9	0.4	1.6	92.1	255	1549640	Sapientia aquatica (b-proteobacteria)
450	GCF_004358165.1	4.3	4.3	0	1.2	94.5	255	1530191	Luteimonas terrae (g-proteobacteria)
451	GCF_004358325.1	2	1.6	0.4	1.2	96.8	255	2506420	Weissella cryptocerci (firmicutes)
452	GCF_004358345.1	4.3	3.5	0.8	1.2	94.5	255	342950	Parashewanella spongiae (g-proteobacteria)
453	GCF_004358425.1	6.7	6.7	0	1.6	91.7	255	1532023	Qipengyuania sediminis (a-proteobacteria)
454	GCF_004358445.1	3.9	2.7	1.2	1.6	94.5	255	2547970	Parashewanella tropica (g-proteobacteria)
455	GCF_004358675.1	6.3	5.9	0.4	1.2	92.5	255	2552766	Fluviibacterium aquatile (a-proteobacteria)
456	GCF_004358755.1	3.9	3.1	0.8	3.5	92.6	255	450367	[Brevibacterium] frigoritolerans (firmicutes)
457	GCF_004358765.1	3.9	2.7	1.2	2.7	93.4	255	683150	Arthrobacter nitrophenolicus (high GC Gram+)
458	GCF_004359005.1	4.3	3.9	0.4	2.4	93.3	255	1807	Mycolicibacterium obuense (high GC Gram+)
459	GCF_004359375.1	2	1.6	0.4	0.4	97.6	255	1720083	Acetilactobacillus jinshanensis (firmicutes)
460	GCF_004359415.1	3.9	3.5	0.4	2.4	93.7	255	668	Aliivibrio fischeri (g-proteobacteria)
461	GCF_004359505.1	2.7	2.7	0	2	95.3	255	198482	Macrococcus hajekii (firmicutes)
462	GCF_004359515.1	3.5	3.5	0	0.8	95.7	255	69969	Macrococcus carouselicus (firmicutes)
463	GCF_004359525.2	3.5	3.5	0	2	94.5	255	69967	Macrococcus equipercicus (firmicutes)
464	GCF_004359545.1	3.5	3.5	0	2	94.5	255	198484	Macrococcus lamae (firmicutes)
465	GCF_004359575.1	3.1	3.1	0	1.6	95.3	255	69968	Macrococcus bovicus (firmicutes)
466	GCF_004359615.1	3.1	3.1	0	1.2	95.7	255	198483	Macrococcus brunensis (firmicutes)
467	GCF_004359965.1	3.5	3.5	0	1.6	94.9	255	2492394	Lysobacter segetis (g-proteobacteria)
468	GCF_004360145.1	6.3	6.3	0	2	91.7	255	2500159	Aliiroseovarius marinus (a-proteobacteria)
469	GCF_004361735.1	5.5	5.1	0.4	2.4	92.1	255	29545	Azoarcus indigens (b-proteobacteria)
470	GCF_004361795.1	4.7	4.7	0	0.8	94.5	255	303380	Herminiimonas fonticola (b-proteobacteria)
471	GCF_004361835.1	7.1	6.7	0.4	1.2	91.7	255	517720	Stakelama pacifica (a-proteobacteria)
472	GCF_004361915.1	3.5	3.5	0	1.2	95.3	255	1086393	Sediminibacterium goheungense (CFB group bacteria)
473	GCF_004361945.1	6.7	6.7	0	0.8	92.5	255	1054037	Sphingobium barthaii (a-proteobacteria)
474	GCF_004362145.1	3.9	3.9	0	2	94.1	255	491947	Marinomonas balearica (g-proteobacteria)
475	GCF_004362215.1	6.7	6.3	0.4	2.4	90.9	255	52695	Actinoplanes brasiliensis (high GC Gram+)
476	GCF_004362245.1	2.7	2.7	0	2.7	94.6	255	425511	Pedobacter duraquae (CFB group bacteria)
477	GCF_004362375.1	3.5	3.5	0	2.4	94.1	255	519423	Ponticoccus gilvus (high GC Gram+)
478	GCF_004362405.1	5.5	4.7	0.8	1.2	93.3	255	582607	Kinneretia asaccharophila (b-proteobacteria)
479	GCF_004362495.1	6.3	5.5	0.8	2	91.7	255	145285	Nocardia ignorata (high GC Gram+)
480	GCF_004362515.1	4.3	4.3	0	2.4	93.3	255	504798	Actinokineospora alba (high GC Gram+)
481	GCF_004362525.1	6.7	6.3	0.4	2	91.3	255	270368	Paucibacter toxinivorans (b-proteobacteria)
482	GCF_004362535.1	2.4	2	0.4	2.4	95.2	255	755	Avibacterium gallinarum (g-proteobacteria)
483	GCF_004362635.1	4.3	4.3	0	2	93.7	255	960	Bacteriovorax stolpii (proteobacteria)
484	GCF_004362665.1	3.5	3.5	0	2.7	93.8	255	706186	Flavobacterium dankookense (CFB group bacteria)
485	GCF_004362695.1	6.3	6.3	0	2	91.7	255	314235	Phyllobacterium brassicacearum (a-proteobacteria)
486	GCF_004362715.1	3.5	3.5	0	2.4	94.1	255	425513	Pedobacter metabolipauper (CFB group bacteria)
487	GCF_004362745.1	6.3	5.9	0.4	2	91.7	255	1920512	Oharaeibacter diazotrophicus (a-proteobacteria)
488	GCF_004362805.1	3.5	3.5	0	2.4	94.1	255	1442587	Algoriphagus boseongensis (CFB group bacteria)
489	GCF_004362825.1	5.1	5.1	0	1.6	93.3	255	598644	Labedaea rhizosphaerae (high GC Gram+)
490	GCF_004362855.1	5.5	5.1	0.4	1.6	92.9	255	70586	Aquabacterium commune (b-proteobacteria)
491	GCF_004362865.1	4.3	4.3	0	2	93.7	255	392009	Zeaxanthinibacter enoshimensis (CFB group bacteria)
492	GCF_004362915.1	2.8	2.4	0.4	2.7	94.5	255	68334	Erwinia aphidicola (enterobacteria)
493	GCF_004362975.1	3.1	3.1	0	1.2	95.7	255	433323	Aminicella lysinilytica (firmicutes)
494	GCF_004363005.1	3.9	3.9	0	2	94.1	255	1325435	Tenacibaculum caenipelagi (CFB group bacteria)
495	GCF_004363035.1	2.4	2.4	0	2	95.6	255	1501432	Thiopseudomonas denitrificans (g-proteobacteria)
496	GCF_004363045.1	4.3	4.3	0	2	93.7	255	1508390	Aureibacillus halotolerans (firmicutes)
497	GCF_004363075.1	4.3	3.9	0.4	3.1	92.6	255	1605990	Actinorugispora endophytica (high GC Gram+)
498	GCF_004363095.1	4.3	3.9	0.4	2.4	93.3	255	663603	Actinomycetospora succinea (high GC Gram+)
499	GCF_004363175.1	6.3	6.3	0	1.6	92.1	255	483324	Maritalea mobilis (a-proteobacteria)
500	GCF_004363235.1	6.7	6.7	0	1.6	91.7	255	578943	Dongia mobilis (a-proteobacteria)
501	GCF_004363245.1	4.7	4.3	0.4	2.4	92.9	255	1437280	Sphingobacterium yanglingense (CFB group bacteria)
502	GCF_004363295.1	2	2	0	1.6	96.4	255	1521930	Mesocricetibacter intestinalis (g-proteobacteria)
503	GCF_004363305.1	3.9	3.5	0.4	2.4	93.7	255	28254	Marinomonas communis (g-proteobacteria)
504	GCF_004363315.1	5.5	5.5	0	2.7	91.8	255	360241	Tepidicella xavieri (b-proteobacteria)
505	GCF_004363335.1	4.7	4.7	0	1.6	93.7	255	644220	Marinicella litoralis (g-proteobacteria)
506	GCF_004363595.1	3.1	2.7	0.4	2.4	94.5	255	1650	Kurthia zopfii (firmicutes)
507	GCF_004363635.1	4.7	3.5	1.2	2	93.3	255	129817	Pseudomonas brenneri (g-proteobacteria)
508	GCF_004363655.1	3.9	3.9	0	1.2	94.9	255	520092	Tahibacter aquaticus (g-proteobacteria)
509	GCF_004363725.1	6.7	6.7	0	1.2	92.1	255	69279	Aquamicrobium defluvii (a-proteobacteria)
510	GCF_004363775.1	4.3	4.3	0	1.6	94.1	255	1527608	Hydromonas duriensis (b-proteobacteria)
511	GCF_004363805.1	5.5	5.1	0.4	2	92.5	255	1144873	Paludibacterium purpuratum (b-proteobacteria)
512	GCF_004363955.1	6.3	5.9	0.4	2	91.7	255	1339210	Enterovirga rhinocerotis (a-proteobacteria)
513	GCF_004363965.1	4.3	3.9	0.4	1.6	94.1	255	647910	Listeria rocourtiae (firmicutes)
514	GCF_004364125.1	3.1	3.1	0	2	94.9	255	1476465	Sphingobacterium paludis (CFB group bacteria)
515	GCF_004364155.1	2.4	2.4	0	3.1	94.5	255	1096341	Fonticella tunisiensis (firmicutes)
516	GCF_004364165.1	4.3	4.3	0	2.7	93	255	1206753	Maribacter spongiicola (CFB group bacteria)
517	GCF_004364175.1	4.3	4.3	0	2.7	93	255	1447781	Maribacter caenipelagi (CFB group bacteria)
518	GCF_004364315.1	3.9	3.9	0	2.4	93.7	255	42055	Chromohalobacter marismortui (g-proteobacteria)
519	GCF_004364325.1	5.5	5.1	0.4	2.7	91.8	255	502181	Actinophytocola oryzae (high GC Gram+)
520	GCF_004364345.1	4.3	4.3	0	2.4	93.3	255	48464	Prosthecobacter fusiformis (verrucomicrobia)
521	GCF_004364415.1	4.7	3.9	0.8	2.4	92.9	255	75612	Pseudomonas mandelii (g-proteobacteria)
522	GCF_004364555.1	3.9	3.9	0	1.2	94.9	255	595671	Amnibacterium kyonggiense (high GC Gram+)
523	GCF_004364575.1	3.9	3.9	0	1.6	94.5	255	1323422	Myroides indicus (CFB group bacteria)
524	GCF_004364585.1	3.9	3.5	0.4	2.4	93.7	255	1436010	Nesterenkonia aurantiaca (high GC Gram+)
525	GCF_004364635.1	3.5	3.5	0	3.1	93.4	255	332522	Halospina denitrificans (g-proteobacteria)
526	GCF_004364645.1	3.9	3.9	0	2.4	93.7	255	993414	Naumannella halotolerans (high GC Gram+)
527	GCF_004364865.1	3.5	3.5	0	2.7	93.8	255	467091	Ilumatobacter fluminis (actinobacteria)
528	GCF_004364935.1	3.9	3.9	0	2.4	93.7	255	381431	Panacagrimonas perspica (g-proteobacteria)
529	GCF_004364975.1	4.3	3.9	0.4	3.1	92.6	255	1608710	Gelidibacter sediminis (CFB group bacteria)
530	GCF_004365095.1	1.2	1.2	0	0	98.8	255	171289	Mycoplasma mustelae (mycoplasmas)
531	GCF_004365165.1	0.4	0.4	0	0.4	99.2	255	29559	Mycoplasma hyosynoviae (mycoplasmas)
532	GCF_004365405.1	5.1	4.3	0.8	1.6	93.3	255	129578	Oceanimonas baumannii (g-proteobacteria)
533	GCF_004365555.1	4.3	4.3	0	1.6	94.1	255	1085647	Allofrancisella inopinata (g-proteobacteria)
534	GCF_004365575.1	2	1.6	0.4	2	96	255	1627895	Hypnocyclicus thermotrophus (fusobacteria)
535	GCF_004365595.1	3.9	3.9	0	1.6	94.5	255	1716143	Pseudodesulfovibrio indicus (d-proteobacteria)
536	GCF_004365635.1	6.3	5.9	0.4	2.4	91.3	255	1242689	Litoreibacter halocynthiae (a-proteobacteria)
537	GCF_004365655.1	3.1	3.1	0	2.4	94.5	255	1476462	Epilithonimonas xixisoli (CFB group bacteria)
538	GCF_004365685.1	2.4	2.4	0	1.6	96	255	46469	Orenia marismortui (firmicutes)
539	GCF_004365765.1	4.3	3.5	0.8	2	93.7	255	1471381	Pseudomonas helmanticensis (g-proteobacteria)
540	GCF_004365815.1	2	2	0	1.6	96.4	255	1754012	Breznakia blatticola (firmicutes)
541	GCF_004365915.1	4.7	4.7	0	2.4	92.9	255	41988	Cryobacterium psychrophilum (high GC Gram+)
542	GCF_004365965.1	5.1	5.1	0	1.6	93.3	255	364297	Rhodovulum visakhapatnamense (a-proteobacteria)
543	GCF_004366355.1	3.5	3.5	0	2	94.5	255	1539049	Dinghuibacter silviterrae (CFB group bacteria)
544	GCF_004366375.1	3.5	3.5	0	0.8	95.7	255	54121	Halanaerobium congolense (firmicutes)
545	GCF_004366595.1	5.9	5.5	0.4	3.1	91	255	480658	Paraburkholderia rhizosphaerae (b-proteobacteria)
546	GCF_004366635.1	7.5	7.1	0.4	1.6	90.9	255	1188254	Rhodobaca bogoriensis DSM 18756 (a-proteobacteria)
547	GCF_004366715.1	3.9	3.9	0	2	94.1	255	571115	Meridianimaribacter flavus (CFB group bacteria)
548	GCF_004366735.1	5.5	5.5	0	2	92.5	255	381308	Thiohalophilus thiocyanatoxydans (g-proteobacteria)
549	GCF_004366795.1	3.5	3.1	0.4	1.2	95.3	255	392010	Alicyclobacillus sacchari (firmicutes)
550	GCF_004366815.1	2.4	2.4	0	2	95.6	255	1005740	Aminivibrio pyruvatiphilus (bacteria)
551	GCF_004367585.1	3.9	3.5	0.4	3.5	92.6	255	417367	Paenisporosarcina antarctica (firmicutes)
552	GCF_004367745.1	5.5	5.1	0.4	1.6	92.9	255	863372	Herbaspirillum huttiense (b-proteobacteria)
553	GCF_004368235.1	2	2	0	0.4	97.6	255	375926	Helicobacter anseris (e-proteobacteria)
554	GCF_004368925.1	4.3	4.3	0	2	93.7	255	221126	Algibacter lectus (CFB group bacteria)
555	GCF_004369005.1	4.7	4.3	0.4	2.4	92.9	255	412437	Rheinheimera aquimaris (g-proteobacteria)
556	GCF_004369205.1	3.2	2.4	0.8	2	94.8	255	78350	Pelotomaculum schinkii (firmicutes)
557	GCF_004369225.1	3.9	3.1	0.8	1.6	94.5	255	258475	Pelotomaculum propionicicum (firmicutes)
558	GCF_004376045.1	4.3	3.9	0.4	2	93.7	255	323	Pseudomonas syringae pv. tomato (g-proteobacteria)
559	GCF_004378255.1	4.3	4.3	0	2.4	93.3	255	1812349	Mucilaginibacter phyllosphaerae (CFB group bacteria)
560	GCF_004378585.1	3.5	3.5	0	3.1	93.4	255	708091	Gramella jeungdoensis (CFB group bacteria)
561	GCF_004378605.1	3.5	3.5	0	0.8	95.7	255	1530123	Acinetobacter seifertii (g-proteobacteria)
562	GCF_004379295.1	3.5	3.1	0.4	2	94.5	255	1474	Sporosarcina pasteurii (firmicutes)
563	GCF_004379335.1	2	2	0	0	98	255	2143	Spiroplasma gladiatoris (mycoplasmas)
564	GCF_004382105.1	3.9	3.9	0	2	94.1	255	2320431	Corynebacterium silvaticum (high GC Gram+)
565	GCF_004382795.1	3.9	3.5	0.4	1.6	94.5	255	2546344	Cumulibacter soli (high GC Gram+)
566	GCF_004402015.1	3.9	3.5	0.4	2	94.1	255	94137	Filobacillus milosensis (firmicutes)
567	GCF_004402375.1	4.7	4.7	0	1.2	94.1	255	1259258	Cryobacterium breve (high GC Gram+)
568	GCF_004402515.1	3.5	3.1	0.4	1.6	94.9	255	1424661	Cryobacterium luteum (high GC Gram+)
569	GCF_004402625.1	3.9	3.9	0	2	94.1	255	1424659	Cryobacterium flavum (high GC Gram+)
570	GCF_004402975.1	5.5	4.7	0.8	2.4	92.1	255	1211383	Paraburkholderia dipogonis (b-proteobacteria)
571	GCF_004404055.1	4.3	3.9	0.4	1.2	94.5	255	1259197	Cryobacterium ruanii (high GC Gram+)
572	GCF_004405045.1	1.6	1.6	0	1.6	96.8	255	45254	Dysgonomonas capnocytophagoides (CFB group bacteria)
573	GCF_004405125.1	4.3	3.5	0.8	2.4	93.3	255	546023	Jeotgalibacillus salarius (firmicutes)
574	GCF_004421005.1	5.5	5.5	0	1.6	92.9	255	321984	Massilia plicata (b-proteobacteria)
575	GCF_004421025.1	4.3	4.3	0	2.7	93	255	561061	Sphingobacterium psychroaquaticum (CFB group bacteria)
576	GCF_004421105.1	5.5	5.5	0	4.7	89.8	255	1814290	Nitrosococcus wardiae (g-proteobacteria)
577	GCF_004458765.1	6.3	5.9	0.4	1.6	92.1	255	1682650	Microvirga pakistanensis (a-proteobacteria)
578	GCF_004462915.1	2.8	2.4	0.4	2.4	94.8	255	1391911	Micrococcus aloeverae (high GC Gram+)
579	GCF_004519295.1	3.5	3.5	0	2	94.5	255	264251	Cellulosimicrobium funkei (high GC Gram+)
580	GCF_004519315.1	3.9	3.9	0	3.1	93	255	1524096	Mucilaginibacter psychrotolerans (CFB group bacteria)
581	GCF_004519335.1	6.3	5.9	0.4	1.6	92.1	255	2558362	Jiella endophytica (a-proteobacteria)
582	GCF_004519545.1	3.1	3.1	0	3.5	93.4	255	2497878	Nocardioides guangzhouensis (high GC Gram+)
583	GCF_004521985.1	4.3	3.9	0.4	2.7	93	255	2502979	Pseudomonas khazarica (g-proteobacteria)
584	GCF_004522065.1	3.5	3.5	0	1.6	94.9	255	2565782	Luteimonas yindakuii (g-proteobacteria)
585	GCF_004522235.1	5.1	4.7	0.4	2.4	92.5	255	1644109	Amycolatopsis nivea (high GC Gram+)
586	GCF_004524775.1	2.7	2.7	0	0.8	96.5	255	72026	Helcococcus ovis (firmicutes)
587	GCF_004526345.1	3.5	3.5	0	3.1	93.4	255	1288636	Ornithinimicrobium flavum (high GC Gram+)
588	GCF_004551525.1	5.1	5.1	0	2.7	92.2	255	2499078	Vibrio ouci (g-proteobacteria)
589	GCF_004551665.1	4.3	3.9	0.4	1.2	94.5	255	206506	Kerstersia gyiorum (b-proteobacteria)
590	GCF_004563965.1	3.5	3.5	0	2	94.5	255	384602	Micrococcus flavus (high GC Gram+)
591	GCF_004564075.1	3.9	3.9	0	1.6	94.5	255	904291	Microbacterium sediminis (high GC Gram+)
592	GCF_004564155.1	4.3	4.3	0	1.6	94.1	255	454	Legionella israelensis (g-proteobacteria)
593	GCF_004564235.1	4.7	4.3	0.4	3.5	91.8	255	652876	Cohnella luojiensis (firmicutes)
594	GCF_004564325.1	5.1	5.1	0	1.6	93.3	255	386301	Cryobacterium psychrotolerans (high GC Gram+)
595	GCF_004564355.1	3.5	3.5	0	2.4	94.1	255	2541726	Microbacterium wangchenii (high GC Gram+)
596	GCF_004564375.1	3.9	3.9	0	2	94.1	255	2518370	Nocardioides euryhalodurans (high GC Gram+)
597	GCF_004564725.1	2.4	2	0.4	2	95.6	255	2751	Carnobacterium maltaromaticum (firmicutes)
598	GCF_004565465.1	3.5	2.7	0.8	2.7	93.8	255	175306	Lentibacillus salicampi (firmicutes)
599	GCF_004569585.1	2	1.2	0.8	1.6	96.4	255	67855	Muribacter muris (g-proteobacteria)
600	GCF_004570845.1	3.9	3.9	0	1.6	94.5	255	2561933	Leifsonia flava (high GC Gram+)
601	GCF_004571135.1	3.5	3.1	0.4	2.4	94.1	255	2562278	Algoriphagus kandeliae (CFB group bacteria)
602	GCF_004614185.1	5.9	5.9	0	2.4	91.7	255	2561931	Massilia arenosa (b-proteobacteria)
603	GCF_004614235.1	7.5	7.1	0.4	1.6	90.9	255	74315	Brevundimonas intermedia (a-proteobacteria)
604	GCF_004634215.1	4.7	4.7	0	0.8	94.5	255	2528713	Deinococcus fonticola (bacteria)
605	GCF_004634245.1	3.5	3.1	0.4	2	94.5	255	2026681	Flavobacterium foetidum (CFB group bacteria)
606	GCF_004681125.1	7.5	7.5	0	1.6	90.9	255	2511025	Polymorphobacter arshaanensis (a-proteobacteria)
607	GCF_004681965.1	6.3	5.9	0.4	2.4	91.3	255	1781167	Ramlibacter rhizophilus (b-proteobacteria)
608	GCF_004682015.1	5.5	5.1	0.4	2	92.5	255	204072	Ramlibacter henchirensis (b-proteobacteria)
609	GCF_004682045.1	4.7	3.9	0.8	2	93.3	255	2293833	Pseudomonas nabeulensis (g-proteobacteria)
610	GCF_004682055.1	4.3	3.9	0.4	2.7	93	255	2293832	Pseudomonas kairouanensis (g-proteobacteria)
611	GCF_004683965.1	3.9	3.9	0	2.4	93.7	255	2518371	Nocardioides seonyuensis (high GC Gram+)
612	GCF_004684245.1	2.7	2.7	0	2	95.3	255	2483360	Thermus caldilimi (bacteria)
613	GCF_004684805.1	3.5	3.1	0.4	2.7	93.8	255	1701085	Streptomyces palmae (high GC Gram+)
614	GCF_004684905.1	4.3	4.3	0	2.7	93	255	192814	Halobacillus salinus (firmicutes)
615	GCF_004684935.1	3.9	3.5	0.4	2.4	93.7	255	1465501	Sporolactobacillus shoreae (firmicutes)
616	GCF_004721035.1	4.7	3.9	0.8	1.6	93.7	255	43304	Mycolicibacterium peregrinum (high GC Gram+)
617	GCF_004745505.1	3.2	2.4	0.8	1.2	95.6	255	2487722	Levilactobacillus suantsaiihabitans (firmicutes)
618	GCF_004745525.1	2.8	2.4	0.4	2	95.2	255	2487723	Companilactobacillus suantsaicola (firmicutes)
619	GCF_004745595.1	3.9	3.9	0	2.4	93.7	255	2562683	Flavobacterium humi (CFB group bacteria)
620	GCF_004745865.1	3.5	3.5	0	2.4	94.1	255	1525360	Hymenobacter wooponensis (CFB group bacteria)
621	GCF_004745955.1	3.5	3.5	0	3.1	93.4	255	877208	Hymenobacter elongatus (CFB group bacteria)
622	GCF_004761875.1	5.5	5.5	0	2.7	91.8	255	1888910	Roseovarius aestuariivivens (a-proteobacteria)
623	GCF_004761975.1	4.7	3.9	0.8	1.2	94.1	255	112331	Planomicrobium koreense (firmicutes)
624	GCF_004765605.1	3.9	3.9	0	2.7	93.4	255	1867101	Hymenobacter aquaticus (CFB group bacteria)
625	GCF_004766045.1	3.5	3.1	0.4	3.1	93.4	255	2018669	Desulfosporosinus fructosivorans (firmicutes)
626	GCF_004766125.1	2.7	2.7	0	1.2	96.1	255	2530391	Duncaniella freteri (CFB group bacteria)
627	GCF_004768465.1	4.3	4.3	0	1.2	94.5	255	2759953	Natronospirillum operosum (g-proteobacteria)
628	GCF_004768525.1	2.8	2.4	0.4	2.4	94.8	255	638	Arsenophonus nasoniae (son-killer infecting Nasonia vitripennis)
629	GCF_004768745.1	3.1	2.7	0.4	2.7	94.2	255	458197	Serratia nematodiphila (enterobacteria)
630	GCF_004768785.1	1.6	1.6	0	2	96.4	255	642589	Caproiciproducens galactitolivorans (firmicutes)
631	GCF_004769195.1	5.5	5.1	0.4	1.2	93.3	255	2484981	Leptospira fletcheri (bacteria)
632	GCF_004769235.1	3.5	3.5	0	1.6	94.9	255	2484968	Leptospira kanakyensis (bacteria)
633	GCF_004769275.1	3.5	3.5	0	1.6	94.9	255	293069	Leptospira yanagawae (bacteria)
634	GCF_004769295.1	3.5	3.5	0	1.6	94.9	255	2023182	Leptospira brenneri (bacteria)
635	GCF_004769555.1	5.1	4.7	0.4	1.2	93.7	255	2484950	Leptospira koniambonensis (bacteria)
636	GCF_004769575.1	3.5	3.5	0	1.6	94.9	255	2484948	Leptospira perdikensis (bacteria)
637	GCF_004769615.1	4.7	4.7	0	1.6	93.7	255	2484943	Leptospira sarikeiensis (bacteria)
638	GCF_004769665.1	3.5	3.5	0	1.6	94.9	255	2484942	Leptospira kemamanensis (bacteria)
639	GCF_004769735.1	4.3	4.3	0	1.6	94.1	255	2202201	Leptospira yasudae (bacteria)
640	GCF_004769745.1	4.7	4.3	0.4	1.6	93.7	255	2484982	Leptospira selangorensis (bacteria)
641	GCF_004769775.1	3.5	3.5	0	1.6	94.9	255	2484931	Leptospira jelokensis (bacteria)
642	GCF_004769835.1	3.1	3.1	0	1.6	95.3	255	172	Leptospira biflexa (bacteria)
643	GCF_004770035.1	4.3	4.3	0	2.7	93	255	2202203	Leptospira stimsonii (bacteria)
644	GCF_004770045.1	3.9	3.9	0	1.6	94.5	255	2484961	Leptospira montravelensis (bacteria)
645	GCF_004770055.1	3.9	3.5	0.4	2.4	93.7	255	2484985	Leptospira semungkisensis (bacteria)
646	GCF_004770105.1	4.7	4.7	0	1.6	93.7	255	2484976	Leptospira andrefontaineae (bacteria)
647	GCF_004770145.1	3.5	3.5	0	1.6	94.9	255	2484962	Leptospira bourretii (bacteria)
648	GCF_004770155.1	4.3	4.3	0	1.6	94.1	255	2484974	Leptospira gomenensis (bacteria)
649	GCF_004770265.1	3.5	3.5	0	1.2	95.3	255	2484932	Leptospira congkakensis (bacteria)
650	GCF_004770365.1	3.5	3.5	0	1.6	94.9	255	293085	Leptospira vanthielii (bacteria)
651	GCF_004770415.1	3.1	3.1	0	2	94.9	255	2023186	Leptospira adleri (bacteria)
652	GCF_004770425.1	3.1	3.1	0	1.6	95.3	255	2023178	Leptospira levettii (bacteria)
653	GCF_004770475.1	3.5	3.5	0	2	94.5	255	2484912	Leptospira mtsangambouensis (bacteria)
654	GCF_004770555.1	3.5	3.5	0	1.6	94.9	255	2484903	Leptospira bandrabouensis (bacteria)
655	GCF_004770615.1	4.3	3.9	0.4	2.4	93.3	255	2484983	Leptospira langatensis (bacteria)
656	GCF_004770625.1	3.5	3.5	0	1.2	95.3	255	2484911	Leptospira bouyouniensis (bacteria)
657	GCF_004770635.1	5.1	5.1	0	2.4	92.5	255	409998	Leptospira wolffii (bacteria)
658	GCF_004770745.1	3.5	3.5	0	2	94.5	255	2484945	Leptospira ognonensis (bacteria)
659	GCF_004770765.1	3.5	3.5	0	2	94.5	255	2484964	Leptospira noumeaensis (bacteria)
660	GCF_004770895.1	4.7	4.3	0.4	2	93.3	255	2484904	Leptospira dzoumogneensis (bacteria)
661	GCF_004770995.1	3.5	3.5	0	1.6	94.9	255	1193500	Leptospira idonii (bacteria)
662	GCF_004771005.1	3.9	3.9	0	2	94.1	255	2484901	Leptospira ilyithenensis (bacteria)
663	GCF_004771075.1	1.2	1.2	0	1.6	97.2	255	1583	Weissella confusa (firmicutes)
664	GCF_004771275.1	5.5	5.1	0.4	1.2	93.3	255	2484979	Leptospira fluminis (bacteria)
665	GCF_004777465.1	3.9	3.9	0	2.4	93.7	255	402297	Nocardioides daphniae (high GC Gram+)
666	GCF_004784465.1	4.7	4.3	0.4	3.1	92.2	255	29306	Streptomyces griseoluteus (high GC Gram+)
667	GCF_004784475.1	5.1	4.7	0.4	2.4	92.5	255	2340725	Streptomyces bauhiniae (high GC Gram+)
668	GCF_004785645.1	3.1	3.1	0	2	94.9	255	2491114	Empedobacter tilapiae (CFB group bacteria)
669	GCF_004785795.1	4.3	4.3	0	2	93.7	255	2518372	Nocardioides eburneiflavus (high GC Gram+)
670	GCF_004785935.1	2.4	2	0.4	1.2	96.4	255	1234680	Streptococcus rubneri (firmicutes)
671	GCF_004786095.1	4.3	3.9	0.4	2.4	93.3	255	1655435	Serinibacter arcticus (high GC Gram+)
672	GCF_004791675.1	4.3	4.3	0	4.3	91.4	255	2562681	Geomonas terrae (d-proteobacteria)
673	GCF_004791695.1	4.3	4.3	0	2.4	93.3	255	2559571	Flavivirga rizhaonensis (CFB group bacteria)
674	GCF_004792415.1	2.8	2.4	0.4	2	95.2	255	470934	Pantoea vagans (enterobacteria)
675	GCF_004792685.1	7.1	6.7	0.4	1.2	91.7	255	1395960	Sphingomonas gei (a-proteobacteria)
676	GCF_004793675.1	1.6	1.6	0	2.4	96	255	1796613	Bacteroides caecimuris (CFB group bacteria)
677	GCF_004793685.1	6.3	6.3	0	2	91.7	255	2029849	Marinicauda algicola (a-proteobacteria)
678	GCF_004793775.1	2.8	2.4	0.4	1.2	96	255	151781	Lactobacillus intestinalis (firmicutes)
679	GCF_004794085.1	3.9	3.9	0	1.6	94.5	255	36807	Microbacterium laevaniformans (high GC Gram+)
680	GCF_004794105.1	2	2	0	2.4	95.6	255	84031	Clostridium sartagoforme (firmicutes)
681	GCF_004795735.1	5.1	5.1	0	1.2	93.7	255	2488819	Corynebacterium endometrii (high GC Gram+)
682	GCF_004795745.1	2	1.6	0.4	2	96	255	2508885	Vagococcus silagei (firmicutes)
683	GCF_004797125.1	3.5	3.1	0.4	3.1	93.4	255	2518177	Flavobacterium sangjuense (CFB group bacteria)
684	GCF_004798685.1	4.3	4.3	0	1.2	94.5	255	2566013	Cellulomonas shaoxiangyii (high GC Gram+)
685	GCF_004798725.1	5.9	5.1	0.8	1.2	92.9	255	381666	Cupriavidus necator H16 (b-proteobacteria)
686	GCF_004798905.1	3.5	3.1	0.4	2.4	94.1	255	2508710	Halomonas borealis (g-proteobacteria)
687	GCF_004798935.1	4.7	3.9	0.8	2	93.3	255	2364274	Ningiella ruwaisensis (g-proteobacteria)
688	GCF_004798965.1	4.7	4.7	0	2.4	92.9	255	2508711	Halomonas niordiana (g-proteobacteria)
689	GCF_004799035.1	4.7	4.7	0	1.6	93.7	255	75310	Rhodanobacter lindaniclasticus (g-proteobacteria)
690	GCF_004799285.1	6.7	6.7	0	1.2	92.1	255	1445661	Gemmobacter aestuarii (a-proteobacteria)
691	GCF_004799325.1	6.3	5.9	0.4	1.2	92.5	255	1294297	Youngimonas vesicularis (a-proteobacteria)
692	GCF_004799345.1	3.5	3.5	0	2.7	93.8	255	1227945	Robertkochia marina (CFB group bacteria)
693	GCF_004799755.1	4.3	4.3	0	2.7	93	255	1033734	Bacillus timonensis (firmicutes)
694	GCF_004801125.1	3.1	2.7	0.4	3.9	93	255	67829	Citrobacter murliniae (enterobacteria)
695	GCF_004801285.1	7.1	7.1	0	1.6	91.3	255	2675109	Mesorhizobium composti (a-proteobacteria)
696	GCF_004801395.1	6.7	6.7	0	2	91.3	255	1848972	Allorhizobium terrae (a-proteobacteria)
697	GCF_004801655.1	6.7	6.7	0	1.2	92.1	255	1886787	Sphingomonas olei (a-proteobacteria)
698	GCF_004801885.1	2.7	2.7	0	3.1	94.2	255	2565933	Naasia lichenicola (high GC Gram+)
699	GCF_004802515.1	4.3	3.5	0.8	2.7	93	255	1218173	Bacillus alcalophilus ATCC 27647 = CGMCC 1.3604 (firmicutes)
700	GCF_004802635.2	6.7	6.3	0.4	1.2	92.1	255	391905	Methylocystis heyeri (a-proteobacteria)
701	GCF_004803465.1	3.5	3.1	0.4	2.7	93.8	255	2562452	Lewinella litorea (CFB group bacteria)
702	GCF_004803475.1	6.3	6.3	0	1.6	92.1	255	2499833	Aliishimia ponticola (a-proteobacteria)
703	GCF_004803505.1	4.3	4.3	0	2	93.7	255	1529066	Arthrobacter echini (high GC Gram+)
704	GCF_004803635.1	5.9	5.1	0.8	2	92.1	255	2562762	Lampropedia aestuarii (b-proteobacteria)
705	GCF_004803795.1	2	2	0	0.8	97.2	255	203	Campylobacter rectus (e-proteobacteria)
706	GCF_004803875.1	4.7	4.7	0	2	93.3	255	107401	Tenacibaculum maritimum (CFB group bacteria)
707	GCF_004803895.1	5.1	4.7	0.4	3.5	91.4	255	67305	Streptomyces hawaiiensis (high GC Gram+)
708	GCF_004803915.1	2.4	2	0.4	1.6	96	255	2518971	Duncaniella dubosii (CFB group bacteria)
709	GCF_004833285.1	5.5	5.1	0.4	1.6	92.9	255	1330072	Lampropedia puyangensis (b-proteobacteria)
710	GCF_004834005.1	2.7	2.7	0	2.4	94.9	255	2569763	Niastella caeni (CFB group bacteria)
711	GCF_004851605.1	2.8	2.4	0.4	2	95.2	255	2259620	Hydrocarboniclastica marina (g-proteobacteria)
712	GCF_004854025.1	3.5	3.5	0	2	94.5	255	857427	Microbacterium hydrothermale (high GC Gram+)
713	GCF_004912135.1	7.1	6.7	0.4	2	90.9	255	538378	Rhizobium rosettiformans W3 (a-proteobacteria)
714	GCF_004912155.1	3.1	3.1	0	2.4	94.5	255	2126555	Glycomyces paridis (high GC Gram+)
715	GCF_004912165.1	7.1	7.1	0	2	90.9	255	1210932	Rhizobium ipomoeae (a-proteobacteria)
716	GCF_004912195.1	3.5	3.1	0.4	2.4	94.1	255	574700	Nocardioides caeni (high GC Gram+)
717	GCF_004912275.1	2.7	2.7	0	2.4	94.9	255	2570927	Glycomyces buryatensis (high GC Gram+)
718	GCF_004916895.1	4.3	4.3	0	2	93.7	255	2530200	Muricauda alvinocaridis (CFB group bacteria)
719	GCF_004916905.1	2.7	2.7	0	2	95.3	255	1978493	Chryseobacterium candidae (CFB group bacteria)
720	GCF_004917065.1	4.7	4.7	0	3.5	91.8	255	2570227	Geomonas ferrireducens (d-proteobacteria)
721	GCF_004917075.1	4.3	3.9	0.4	4.3	91.4	255	2570226	Geomonas edaphica (d-proteobacteria)
722	GCF_004919045.1	3.5	3.1	0.4	2.4	94.1	255	369942	Sinomonas albida (high GC Gram+)
723	GCF_004920405.1	4.7	4.3	0.4	2	93.3	255	2448482	Pseudomonas leptonychotis (g-proteobacteria)
724	GCF_004923205.2	5.5	5.5	0	2	92.5	255	1966466	Paracoccus aeridis (a-proteobacteria)
725	GCF_004923255.1	3.5	3.1	0.4	1.2	95.3	255	2056433	Subtercola vilae (high GC Gram+)
726	GCF_004936435.1	2.7	2.7	0	1.2	96.1	255	216816	Bifidobacterium longum (high GC Gram+)
727	GCF_004959925.1	6.3	6.3	0	1.6	92.1	255	2562279	Pseudooceanicola onchidii (a-proteobacteria)
728	GCF_004965515.1	6.3	6.3	0	1.6	92.1	255	2489173	Alteraurantiacibacter aquimixticola (a-proteobacteria)
729	GCF_005046025.1	2	2	0	1.2	96.8	255	747645	Parvibacter caecicola (actinobacteria)
730	GCF_005046945.1	3.9	3.9	0	2	94.1	255	43143	Tissierella creatinini (firmicutes)
731	GCF_005048205.1	5.1	5.1	0	1.2	93.7	255	2571148	Chitiniphilus eburneus (b-proteobacteria)
732	GCF_005048225.1	5.9	5.9	0	2	92.1	255	1706839	Paracoccus gahaiensis (a-proteobacteria)
733	GCF_005048265.1	5.9	5.9	0	2	92.1	255	2023261	Paracoccus hibiscisoli (a-proteobacteria)
734	GCF_005048855.1	3.1	2.7	0.4	2.7	94.2	255	2571155	Sphingobacterium olei (CFB group bacteria)
735	GCF_005049105.1	3.1	3.1	0	3.1	93.8	255	1874115	Sphingobacterium alkalisoli (CFB group bacteria)
736	GCF_005049155.1	2	1.6	0.4	0.8	97.2	255	1604	Lactobacillus amylovorus (firmicutes)
737	GCF_005049235.1	5.5	5.1	0.4	2	92.5	255	2571143	Rhodococcus oryzae (high GC Gram+)
738	GCF_005083985.2	2.4	2.4	0	1.6	96	255	1424653	Cetia pacifica (e-proteobacteria)
739	GCF_005116465.1	4.3	3.5	0.8	2.4	93.3	255	1037680	Bacillus kyonggiensis (firmicutes)
740	GCF_005116735.1	4.7	4.3	0.4	2	93.3	255	2572245	Thalassotalea mangrovi (g-proteobacteria)
741	GCF_005117025.1	3.2	2.4	0.8	3.1	93.7	255	2565549	Alteromonas portus (g-proteobacteria)
742	GCF_005121165.1	2	2	0	1.2	96.8	255	2093857	Dysosmobacter welbionis (firmicutes)
743	GCF_005144405.1	7.5	6.7	0.8	1.2	91.3	255	648995	Rhizobium pusense (a-proteobacteria)
744	GCF_005144425.1	6.7	6.3	0.4	1.6	91.7	255	160699	Agrobacterium larrymoorei (a-proteobacteria)
745	GCF_005144585.1	6.7	5.9	0.8	3.5	89.8	255	889272	Polyangium fumosum (d-proteobacteria)
746	GCF_005144865.1	4.7	4.3	0.4	2	93.3	255	208199	Alkalihalobacillus hwajinpoensis (firmicutes)
747	GCF_005144885.1	7.5	7.5	0	0.8	91.7	255	1940610	Phreatobacter stygius (a-proteobacteria)
748	GCF_005144905.1	4.7	4.3	0.4	2.4	92.9	255	47951	Vibrio cyclitrophicus (g-proteobacteria)
749	GCF_005146945.1	4.3	3.9	0.4	2.7	93	255	1592324	Prauserella endophytica (high GC Gram+)
750	GCF_005217525.1	3.9	3.5	0.4	2.4	93.7	255	159743	Paenibacillus terrae (firmicutes)
751	GCF_005217565.1	3.5	3.5	0	3.5	93	255	2528631	Puteibacter caeruleilacunae (CFB group bacteria)
752	GCF_005217585.1	4.7	3.9	0.8	3.1	92.2	255	1173107	Lysinibacillus tabacifolii (firmicutes)
753	GCF_005217605.1	2.7	2.7	0	1.6	95.7	255	2574727	Sulfurimonas crateris (e-proteobacteria)
754	GCF_005217615.1	5.5	4.7	0.8	2.4	92.1	255	2570228	Brevibacillus antibioticus (firmicutes)
755	GCF_005221305.1	4.3	4.3	0	1.2	94.5	255	28449	Neisseria subflava (b-proteobacteria)
756	GCF_005222225.1	4.3	3.5	0.8	2	93.7	255	914153	Salinimonas lutimaris (g-proteobacteria)
757	GCF_005222485.1	4.3	3.9	0.4	3.1	92.6	255	45398	Streptomyces griseoviridis (high GC Gram+)
758	GCF_005222685.1	4.7	4.7	0	2	93.3	255	2574732	Ornithinicoccus soli (high GC Gram+)
759	GCF_005233835.1	6.7	5.9	0.8	3.5	89.8	255	2575442	Herbidospora galbida (high GC Gram+)
760	GCF_005233845.1	4.7	4.7	0	1.6	93.7	255	2575867	Ilyomonas limi (CFB group bacteria)
761	GCF_005239095.1	3.9	3.9	0	1.2	94.9	255	2572684	Luteimonas gilva (g-proteobacteria)
762	GCF_005250605.1	3.9	3.9	0	2	94.1	255	2571129	Pseudomonas rhizoryzae (g-proteobacteria)
763	GCF_005250675.1	3.9	3.9	0	1.6	94.5	255	2576036	Nocardioides dongxiaopingii (high GC Gram+)
764	GCF_005280195.1	5.5	5.1	0.4	2.7	91.8	255	33898	Streptomyces galbus (high GC Gram+)
765	GCF_005280205.1	4.3	3.5	0.8	2.4	93.3	255	2492960	Bacillus yapensis (firmicutes)
766	GCF_005280215.1	5.1	5.1	0	3.5	91.4	255	324833	Streptomyces lasalocidi (high GC Gram+)
767	GCF_005280275.1	4.3	3.9	0.4	2.4	93.3	255	1908198	Salinivibrio kushneri (g-proteobacteria)
768	GCF_005280315.1	5.9	5.5	0.4	1.2	92.9	255	864828	Massilia umbonata (b-proteobacteria)
769	GCF_005280655.1	3.2	2.4	0.8	1.6	95.2	255	1229621	Anaerostipes rhamnosivorans (firmicutes)
770	GCF_005281475.1	3.1	3.1	0	3.1	93.8	255	1807691	Echinicola rosea (CFB group bacteria)
771	GCF_005281835.1	4.3	3.9	0.4	2	93.7	255	1774960	Vibrio profundi (g-proteobacteria)
772	GCF_005298075.1	4.3	3.9	0.4	2.7	93	255	2576308	Nakamurella flava (high GC Gram+)
773	GCF_005311005.1	3.1	2.7	0.4	1.6	95.3	255	1605	Ligilactobacillus animalis (firmicutes)
774	GCF_005377625.1	2.8	1.6	1.2	2	95.2	255	980445	Desulfoglaeba alkanexedens ALDC (d-proteobacteria)
775	GCF_005402645.1	8.2	7.8	0.4	3.1	88.7	255	644383	Thermosporothrix hazakensis (GNS bacteria)
776	GCF_005402885.1	6.7	5.5	1.2	3.1	90.2	255	531300	Sphaerospermopsis reniformis (cyanobacteria)
777	GCF_005402965.1	7.1	6.7	0.4	2.4	90.5	255	136072	Dolichospermum planctonicum (cyanobacteria)
778	GCF_005403045.1	6.3	5.1	1.2	1.6	92.1	255	2315236	Aquabacterium pictum (b-proteobacteria)
779	GCF_005405345.1	2.4	2.4	0	1.6	96	255	930854	Enterococcus viikkiensis (firmicutes)
780	GCF_005405365.1	2.8	2.4	0.4	1.2	96	255	1296537	Enterococcus xiangfangensis (firmicutes)
781	GCF_005405385.1	3.9	3.1	0.8	1.2	94.9	255	1296538	Lactiplantibacillus mudanjiangensis (firmicutes)
782	GCF_005405405.1	3.1	2.7	0.4	1.2	95.7	255	1457217	Lactiplantibacillus plajomi (firmicutes)
783	GCF_005405425.1	3.2	2.4	0.8	0.8	96	255	1457219	Lactiplantibacillus modestisalitolerans (firmicutes)
784	GCF_005405445.1	2	1.6	0.4	1.6	96.4	255	1296540	Paucilactobacillus nenjiangensis (firmicutes)
785	GCF_005405465.1	1.6	1.6	0	1.6	96.8	255	89061	Weissella thailandensis (firmicutes)
786	GCF_005405665.1	2	2	0	1.2	96.8	255	1333651	Bifidobacterium moukalabense (high GC Gram+)
787	GCF_005405885.1	6.3	6.3	0	1.6	92.1	255	1931992	Gandjariella thermophila (high GC Gram+)
788	GCF_005405925.1	5.1	5.1	0	2.7	92.2	255	68175	Streptomyces antimycoticus (high GC Gram+)
789	GCF_005434915.1	6.3	6.3	0	0.8	92.9	255	2545755	Aurantiacibacter suaedae (a-proteobacteria)
790	GCF_005434945.1	5.5	4.7	0.8	1.2	93.3	255	2545757	Rhodococcus subtropicus (high GC Gram+)
791	GCF_005434965.1	5.5	5.5	0	2.7	91.8	255	2545756	Marimonas lutisalis (a-proteobacteria)
792	GCF_005434975.1	6.7	6.3	0.4	1.2	92.1	255	1964208	Parerythrobacter lutipelagi (a-proteobacteria)
793	GCF_005473895.2	6.3	6.3	0	2	91.7	255	2541728	Carideicomes alvinocaridis (a-proteobacteria)
794	GCF_005484945.1	3.1	2.7	0.4	2.4	94.5	255	55213	Brenneria rubrifaciens (enterobacteria)
795	GCF_005484965.1	3.9	3.5	0.4	2.7	93.4	255	1121120	Brenneria nigrifluens DSM 30175 = ATCC 13028 (enterobacteria)
796	GCF_005497185.1	3.1	3.1	0	3.5	93.4	255	2485124	Pectobacterium polonicum (enterobacteria)
797	GCF_005502275.1	4.7	3.9	0.8	2.7	92.6	255	77777	Bacillus siralis (firmicutes)
798	GCF_005502435.1	4.7	4.7	0	1.2	94.1	255	405	Methylobacillus flagellatus (b-proteobacteria)
799	GCF_005517195.1	4.7	4.3	0.4	2.4	92.9	255	1905	Streptomyces exfoliatus (high GC Gram+)
800	GCF_005518135.1	6.3	6.3	0	2	91.7	255	420403	Pelagicola litoralis (a-proteobacteria)
801	GCF_005518185.1	6.7	6.7	0	1.2	92.1	255	2056873	Chakrabartia godavariana (a-proteobacteria)
802	GCF_005518285.1	2	2	0	0.8	97.2	255	2528966	Brachyspira catarrhinii (bacteria)
803	GCF_005577315.1	3.5	3.1	0.4	3.1	93.4	255	86664	Priestia flexa (firmicutes)
804	GCF_005765165.1	4.3	4.3	0	2.4	93.3	255	2582848	Paenibacillus antri (firmicutes)
805	GCF_005768555.2	5.5	5.1	0.4	2.7	91.8	255	2315329	Streptomyces sporangiiformans (high GC Gram+)
806	GCF_005771525.1	3.9	3.5	0.4	2.4	93.7	255	1804987	Nesterenkonia salmonea (high GC Gram+)
807	GCF_005771565.1	3.1	2.7	0.4	3.1	93.8	255	1804988	Nesterenkonia sphaerica (high GC Gram+)
808	GCF_005771675.1	3.9	3.9	0	2.7	93.4	255	2025313	Hymenobacter jeollabukensis (CFB group bacteria)
809	GCF_005774765.1	3.1	3.1	0	2	94.9	255	1211322	Deinococcus metallilatus (bacteria)
810	GCF_005780165.1	3.9	3.5	0.4	2.4	93.7	255	2576071	Phragmitibacter flavus (verrucomicrobia)
811	GCF_005780185.1	4.3	3.9	0.4	2.4	93.3	255	490901	Halomonas urmiana (g-proteobacteria)
812	GCF_005780245.1	4.3	3.9	0.4	2	93.7	255	1882343	Maribacter aurantiacus (CFB group bacteria)
813	GCF_005786655.1	5.5	5.5	0	2.7	91.8	255	2580423	Streptomyces montanus (high GC Gram+)
814	GCF_005796045.1	2.8	2.4	0.4	2	95.2	255	57037	Lacticaseibacillus zeae (firmicutes)
815	GCF_005796065.1	4.3	3.5	0.8	2.7	93	255	46680	Pseudomonas nitroreducens (g-proteobacteria)
816	GCF_005818865.1	3.9	3.9	0	3.1	93	255	2528639	Mariprofundus erugo (proteobacteria)
817	GCF_005843925.1	4.7	4.3	0.4	2	93.3	255	2020715	Thalassotalea litorea (g-proteobacteria)
818	GCF_005843985.1	3.5	3.5	0	1.2	95.3	255	391592	Caminibacter mediatlanticus TB-2 (e-proteobacteria)
819	GCF_005844135.1	3.9	3.1	0.8	0.8	95.3	255	89153	[Clostridium] hylemonae (firmicutes)
820	GCF_005844225.1	1.2	1.2	0	1.6	97.2	255	328814	Alistipes shahii (CFB group bacteria)
821	GCF_005844325.1	2.7	2.7	0	1.6	95.7	255	74426	Collinsella aerofaciens (actinobacteria)
822	GCF_005844535.1	2.7	2.7	0	2	95.3	255	46503	Parabacteroides merdae (CFB group bacteria)
823	GCF_005845145.1	2	2	0	2	96	255	28116	Bacteroides ovatus (CFB group bacteria)
824	GCF_005845345.1	2.4	2	0.4	0.8	96.8	255	232537	Rhodoluna limnophila (high GC Gram+)
825	GCF_005860765.1	2.7	2.7	0	2.7	94.6	255	1493691	Dyadobacter sediminis (CFB group bacteria)
826	GCF_005860775.1	3.5	3.1	0.4	2.7	93.8	255	2582917	Klebsiella indica (enterobacteria)
827	GCF_005860805.1	3.5	3.5	0	2	94.5	255	1979387	Dyadobacter luticola (CFB group bacteria)
828	GCF_005862235.1	4.3	4.3	0	2	93.7	255	687388	Saccharomonospora piscinae (high GC Gram+)
829	GCF_005862345.1	3.9	3.9	0	1.2	94.9	255	215690	Thermomonas fusca (g-proteobacteria)
830	GCF_005864045.1	3.5	2.7	0.8	1.2	95.3	255	87458	Facklamia tabacinasalis (firmicutes)
831	GCF_005864065.1	5.5	5.5	0	2.7	91.8	255	2576905	Microbispora fusca (high GC Gram+)
832	GCF_005864225.1	2.4	1.6	0.8	2	95.6	255	390842	Lentilactobacillus parafarraginis (firmicutes)
833	GCF_005869225.1	2.7	2.7	0	2.7	94.6	255	2572203	Dyadobacter bucti (CFB group bacteria)
834	GCF_005869845.1	3.9	3.9	0	2.4	93.7	255	1920650	Aliifodinibius saliphilus (bacteria)
835	GCF_005869865.1	5.1	4.7	0.4	3.1	91.8	255	2382123	Streptomyces tibetensis (high GC Gram+)
836	GCF_005869875.1	3.9	3.5	0.4	2.7	93.4	255	1768003	Paenibacillus pinistramenti (firmicutes)
837	GCF_005869935.1	3.9	3.9	0	3.1	93	255	2575815	Winogradskyella algicola (CFB group bacteria)
838	GCF_005870035.1	3.5	3.5	0	2	94.5	255	1884249	Spirosoma lacussanchae (CFB group bacteria)
839	GCF_005871085.1	6.7	6.7	0	1.2	92.1	255	280	Xanthobacter autotrophicus (a-proteobacteria)
840	GCF_005876855.1	4.7	4.3	0.4	1.2	94.1	255	1056496	Pseudomonas nosocomialis (g-proteobacteria)
841	GCF_005876985.1	6.3	5.9	0.4	1.6	92.1	255	2576305	Rhodoferax bucti (b-proteobacteria)
842	GCF_005877005.1	3.5	3.1	0.4	2	94.5	255	1324851	Sinomonas susongensis (high GC Gram+)
843	GCF_005877885.1	3.5	3.5	0	3.1	93.4	255	2570926	Labilibacter sediminis (CFB group bacteria)
844	GCF_005886275.1	4.3	3.9	0.4	1.6	94.1	255	43662	Pseudoalteromonas piscicida (g-proteobacteria)
845	GCF_005886435.1	2.7	2.7	0	1.2	96.1	255	888050	Schaalia cardiffensis F0333 (high GC Gram+)
846	GCF_005886755.1	4.7	4.3	0.4	3.1	92.2	255	2026	Thermoactinomyces vulgaris (firmicutes)
847	GCF_005886875.1	4.7	4.3	0.4	1.2	94.1	255	43654	Pseudoalteromonas aurantia (g-proteobacteria)
848	GCF_005887445.1	4.7	3.9	0.8	1.2	94.1	255	43655	Pseudoalteromonas citrea (g-proteobacteria)
849	GCF_005887615.1	5.9	5.9	0	2.4	91.7	255	2562655	Sulfitobacter sabulilitoris (a-proteobacteria)
850	GCF_005887635.2	5.9	5.9	0	1.6	92.5	255	2579971	Paraoceanicella profunda (a-proteobacteria)
851	GCF_005889725.1	7.1	6.3	0.8	2.7	90.2	255	1642303	Nonomuraea zeae (high GC Gram+)
852	GCF_005889735.1	6.3	5.9	0.4	3.1	90.6	255	103838	Nonomuraea turkmeniaca (high GC Gram+)
853	GCF_005889745.1	5.5	4.7	0.8	2.7	91.8	255	882440	Actinomadura geliboluensis (high GC Gram+)
854	GCF_005890135.1	3.5	3.5	0	2.4	94.1	255	1749	Acidipropionibacterium jensenii (high GC Gram+)
855	GCF_005924265.1	7.5	7.1	0.4	1.6	90.9	255	2583532	Martelella lutilitoris (a-proteobacteria)
856	GCF_005925325.1	3.5	3.5	0	2	94.5	255	2563444	Pedobacter helvus (CFB group bacteria)
857	GCF_005925345.1	4.3	4.3	0	1.2	94.5	255	1393051	Pedobacter ureilyticus (CFB group bacteria)
858	GCF_005930355.1	3.5	2.7	0.8	1.6	94.9	255	1837342	Paenibacillus sinopodophylli (firmicutes)
859	GCF_005930475.1	5.5	5.5	0	2	92.5	255	2213158	Modestobacter altitudinis (high GC Gram+)
860	GCF_005930495.1	5.5	5.5	0	2	92.5	255	2213161	Modestobacter excelsi (high GC Gram+)
861	GCF_005931095.1	5.5	4.7	0.8	1.2	93.3	255	95641	Methylotuvimicrobium buryatense (g-proteobacteria)
862	GCF_005937185.1	3.9	3.9	0	2	94.1	255	2583815	Flagellimonas algicola (CFB group bacteria)
863	GCF_005938195.1	2.4	2	0.4	3.1	94.5	255	1215385	Paenibacillus thermoaerophilus (firmicutes)
864	GCF_005938215.1	5.9	5.9	0	2.4	91.7	255	2583820	Ruegeria sediminis (a-proteobacteria)
865	GCF_005938385.1	5.1	5.1	0	2	92.9	255	2582849	Paenibacillus mesophilus (firmicutes)
866	GCF_005938655.1	4.7	4.7	0	2	93.3	255	1194167	Alcanivorax gelatiniphagus (g-proteobacteria)
867	GCF_005952805.1	5.5	5.1	0.4	1.6	92.9	255	392593	Inhella inkyongensis (b-proteobacteria)
868	GCF_005960665.1	3.1	3.1	0	2.4	94.5	255	340146	Exiguobacterium mexicanum (firmicutes)
869	GCF_005981925.1	4.7	4.3	0.4	2	93.3	255	329524	Streptomyces albidochromogenes (high GC Gram+)
870	GCF_005981965.1	6.3	5.9	0.4	2	91.7	255	68186	Streptomyces chryseus (high GC Gram+)
871	GCF_006007885.1	4.7	4.3	0.4	2	93.3	255	2583810	Alteribacter natronophilus (firmicutes)
872	GCF_006007945.1	2.4	2	0.4	2	95.6	255	938155	Companilactobacillus futsaii (firmicutes)
873	GCF_006094275.1	3.9	3.5	0.4	2.4	93.7	255	162496	Glutamicibacter creatinolyticus (high GC Gram+)
874	GCF_006094375.1	3.1	3.1	0	2	94.9	255	1282	Staphylococcus epidermidis (firmicutes)
875	GCF_006094695.1	3.9	3.5	0.4	3.1	93	255	1275	Kocuria rosea (high GC Gram+)
876	GCF_006125015.1	5.9	5.9	0	2.4	91.7	255	2547404	Roseovarius arcticus (a-proteobacteria)
877	GCF_006148895.1	6.3	5.9	0.4	2	91.7	255	43772	Rhodococcus zopfii (high GC Gram+)
878	GCF_006148925.1	4.3	4.3	0	2	93.7	255	912802	Algibacter aestuarii (CFB group bacteria)
879	GCF_006149045.1	2.7	2.7	0	2.4	94.9	255	2579942	Dyadobacter flavalbus (CFB group bacteria)
880	GCF_006151785.1	5.9	5.9	0	2	92.1	255	59779	Paracoccus marcusii (a-proteobacteria)
881	GCF_006152065.1	5.1	4.7	0.4	2.7	92.2	255	2547244	Amycolatopsis alkalitolerans (high GC Gram+)
882	GCF_006152115.1	6.7	6.7	0	2	91.3	255	2585369	Rubellimicrobium rubrum (a-proteobacteria)
883	GCF_006152145.1	5.9	5.5	0.4	2	92.1	255	687525	Rubellimicrobium roseum (a-proteobacteria)
884	GCF_006159205.1	4.7	4.7	0	2.4	92.9	255	2058175	Antarcticibacterium flavum (CFB group bacteria)
885	GCF_006175945.1	3.1	3.1	0	2	94.9	255	2576777	Chryseobacterium mulctrae (CFB group bacteria)
886	GCF_006175985.1	5.1	5.1	0	2.7	92.2	255	1919059	Methylotetracoccus oryzae (g-proteobacteria)
887	GCF_006175995.1	2.4	2.4	0	2	95.6	255	2586642	Desulfobotulus mexicanus (d-proteobacteria)
888	GCF_006228125.1	3.9	3.9	0	2.4	93.7	255	1420891	Micromonospora orduensis (high GC Gram+)
889	GCF_006228185.1	0.8	0.8	0	0	99.2	255	353852	Mycoplasma nasistruthionis (mycoplasmas)
890	GCF_006239215.1	5.9	5.9	0	2.4	91.7	255	225362	Paracoccus haeundaensis (a-proteobacteria)
891	GCF_006246425.1	4.3	3.9	0.4	2	93.7	255	651	Aeromonas media (g-proteobacteria)
892	GCF_006265165.1	3.9	3.9	0	1.6	94.5	255	115852	Chlorobaculum thiosulfatiphilum (green sulfur bacteria)
893	GCF_006265175.1	4.7	4.3	0.4	2.7	92.6	255	1172614	Paenibacillus hemerocallicola (firmicutes)
894	GCF_006265225.1	3.9	3.9	0	2.4	93.7	255	2583814	Tamlana fucoidanivorans (CFB group bacteria)
895	GCF_006265245.1	5.1	5.1	0	2.4	92.5	255	1098	Prosthecochloris vibrioformis (green sulfur bacteria)
896	GCF_006334135.1	0.8	0.8	0	0.8	98.4	255	48003	Mycoplasma pullorum (mycoplasmas)
897	GCF_006334915.2	5.5	4.7	0.8	2.7	91.8	255	1712871	Microbispora catharanthi (high GC Gram+)
898	GCF_006334925.1	3.9	3.9	0	2.4	93.7	255	1448266	Corynebacterium tapiri (high GC Gram+)
899	GCF_006334985.2	5.5	4.7	0.8	4.3	90.2	255	2219224	Nonomuraea phyllanthi (high GC Gram+)
900	GCF_006334995.2	3.5	3.5	0	2.4	94.1	255	2586635	Streptomyces mimosae (high GC Gram+)
901	GCF_006335005.1	3.9	3.5	0.4	2	94.1	255	1517589	Nocardioides albidus (high GC Gram+)
902	GCF_006335015.1	3.5	3.5	0	2.7	93.8	255	555059	Streptomyces sedi (high GC Gram+)
903	GCF_006335125.1	4.3	4.3	0	1.6	94.1	255	585398	Deinococcus radiopugnans ATCC 19172 (bacteria)
904	GCF_006335145.1	7.1	6.7	0.4	2.4	90.5	255	1395944	Rhizobium smilacinae (a-proteobacteria)
905	GCF_006337085.1	2.7	2.7	0	2	95.3	255	2584944	Sutterella faecalis (b-proteobacteria)
906	GCF_006337125.1	3.5	3.5	0	1.2	95.3	255	767452	Serinicoccus chungangensis (high GC Gram+)
907	GCF_006337165.1	3.5	3.5	0	2.7	93.8	255	2502781	Hymenobacter jejuensis (CFB group bacteria)
908	GCF_006345825.1	3.2	2.4	0.8	3.1	93.7	255	2583376	Paenibacillus paridis (firmicutes)
909	GCF_006346315.1	4.3	4.3	0	2.4	93.3	255	1926648	Nocardioides litoris (high GC Gram+)
910	GCF_006346335.1	4.3	4.3	0	2.4	93.3	255	1382458	Aequorivita sinensis (CFB group bacteria)
911	GCF_006346395.1	4.3	4.3	0	1.6	94.1	255	29299	Nocardioides plantarum (high GC Gram+)
912	GCF_006351005.1	4.3	4.3	0	1.6	94.1	255	676201	Miniimonas arenae (high GC Gram+)
913	GCF_006352475.1	3.1	3.1	0	1.2	95.7	255	2576829	Acinetobacter pullicarnis (g-proteobacteria)
914	GCF_006363815.1	4.7	3.9	0.8	2.4	92.9	255	2493090	Thermomonospora catenispora (high GC Gram+)
915	GCF_006363915.1	4.7	4.7	0	0.8	94.5	255	2588534	Methylophilus medardicus (b-proteobacteria)
916	GCF_006364355.1	4.7	3.9	0.8	2.4	92.9	255	29494	Vibrio furnissii (g-proteobacteria)
917	GCF_006376675.1	7.5	7.1	0.4	1.2	91.3	255	867683	Brucella pecoris (a-proteobacteria)
918	GCF_006381105.1	3.9	3.9	0	2.7	93.4	255	2585141	Flavicella sediminum (CFB group bacteria)
919	GCF_006384975.1	3.9	3.5	0.4	2	94.1	255	237610	Pseudomonas psychrotolerans (g-proteobacteria)
920	GCF_006385015.1	4.3	3.5	0.8	2	93.7	255	1703	Brevibacterium linens (high GC Gram+)
921	GCF_006385135.1	6.7	6.7	0	2.4	90.9	255	2043170	Paremcibacter congregatus (a-proteobacteria)
922	GCF_006385175.1	6.7	6.7	0	2.7	90.6	255	1505037	Emcibacter nanhaiensis (a-proteobacteria)
923	GCF_006385185.1	0.4	0.4	0	0.4	99.2	255	92402	Mycoplasma equirhinis (mycoplasmas)
924	GCF_006385255.1	3.9	3.9	0	2.4	93.7	255	2596891	Flavobacterium microcysteis (CFB group bacteria)
925	GCF_006385555.1	3.9	3.5	0.4	2	94.1	255	2588449	Shewanella polaris (g-proteobacteria)
926	GCF_006385575.1	3.9	3.9	0	1.6	94.5	255	104336	Microbacterium foliorum (high GC Gram+)
927	GCF_006385595.1	4.3	4.3	0	2	93.7	255	2589080	Luteibacter pinisoli (g-proteobacteria)
928	GCF_006385795.1	0.4	0.4	0	0.8	98.8	255	92403	Mycoplasma falconis (mycoplasmas)
929	GCF_006386545.1	6.3	5.9	0.4	1.6	92.1	255	2570323	Pseudorivibacter rhizosphaerae (b-proteobacteria)
930	GCF_006438775.1	5.9	5.1	0.8	2.7	91.4	255	1775474	Variovorax guangxiensis (b-proteobacteria)
931	GCF_006438825.1	5.9	5.9	0	2.4	91.7	255	1854500	Roseomonas nepalensis (a-proteobacteria)
932	GCF_006438845.1	5.9	5.1	0.8	2.7	91.4	255	363844	Variovorax ginsengisoli (b-proteobacteria)
933	GCF_006438955.1	6.7	6.7	0	1.6	91.7	255	301154	Sphingomonas oligophenolica (a-proteobacteria)
934	GCF_006438965.1	3.1	3.1	0	2.4	94.5	255	433644	Pedococcus bigeumensis (high GC Gram+)
935	GCF_006439025.1	3.9	3.9	0	2.4	93.7	255	1850093	Hymenobacter nivis (CFB group bacteria)
936	GCF_006439055.1	6.3	6.3	0	0.8	92.9	255	658225	Sphingomonas glacialis (a-proteobacteria)
937	GCF_006439335.1	4.3	3.5	0.8	2	93.7	255	2491017	Litorilituus lipolyticus (g-proteobacteria)
938	GCF_006443685.1	6.7	6.3	0.4	2.4	90.9	255	2589807	Rhizobium glycinendophyticum (a-proteobacteria)
939	GCF_006459125.1	3.5	3.5	0	2.7	93.8	255	877500	Arcobacter anaerophilus (e-proteobacteria)
940	GCF_006475605.1	6.3	6.3	0	1.2	92.5	255	2565365	Asticcacaulis tiandongensis (a-proteobacteria)
941	GCF_006476605.1	6.7	6.3	0.4	2	91.3	255	215590	Brucella gallinifaecis (a-proteobacteria)
942	GCF_006491595.2	4.3	4.3	0	2.4	93.3	255	1544455	Flavobacterium jejuense (CFB group bacteria)
943	GCF_006491995.1	0.4	0.4	0	0.4	99.2	255	872983	Mycoplasma neophronis (mycoplasmas)
944	GCF_006493105.1	2	1.6	0.4	0.8	97.2	255	2008380	Apilactobacillus timberlakei (firmicutes)
945	GCF_006493595.1	2	1.6	0.4	0.8	97.2	255	1899430	Apilactobacillus micheneri (firmicutes)
946	GCF_006494415.1	2.8	2.4	0.4	2.4	94.8	255	470932	Pantoea deleyi (enterobacteria)
947	GCF_006494475.1	4	2.4	1.6	2.4	93.6	255	361575	Pseudarthrobacter phenanthrenivorans (high GC Gram+)
948	GCF_006494775.1	4.3	3.9	0.4	1.6	94.1	255	449461	Nocardioides humi (high GC Gram+)
949	GCF_006503695.1	3.5	3.5	0	2	94.5	255	224436	Tepidiphilus succinatimandens (proteobacteria)
950	GCF_006516935.1	4.7	4.3	0.4	3.9	91.4	255	67304	Streptomyces griseorubiginosus (high GC Gram+)
951	GCF_006519715.1	4.7	4.3	0.4	1.6	93.7	255	513160	Ideonella azotifigens (b-proteobacteria)
952	GCF_006538185.1	5.5	5.5	0	2	92.5	255	1932662	Komagataeibacter diospyri (a-proteobacteria)
953	GCF_006538525.1	3.9	3.5	0.4	3.1	93	255	1219070	Vibrio inusitatus NBRC 102082 (g-proteobacteria)
954	GCF_006538565.1	4.7	4.3	0.4	2.4	92.9	255	1219078	Vibrio comitans NBRC 102076 (g-proteobacteria)
955	GCF_006538725.1	3.9	3.9	0	2.4	93.7	255	1712	Cellulomonas gelida (high GC Gram+)
956	GCF_006538745.1	3.9	3.9	0	2.7	93.4	255	43670	Cellulomonas cellasea (high GC Gram+)
957	GCF_006538885.1	4.7	4.3	0.4	1.6	93.7	255	1307950	Gluconobacter roseus NBRC 3990 (a-proteobacteria)
958	GCF_006539005.1	3.5	2.7	0.8	2.4	94.1	255	273384	Brevibacterium aurantiacum (high GC Gram+)
959	GCF_006539065.1	5.9	4.3	1.6	2.4	91.7	255	54914	Brevibacillus parabrevis (firmicutes)
960	GCF_006539125.1	4.7	4.7	0	0.8	94.5	255	1307951	Gluconobacter sphaericus NBRC 12467 (a-proteobacteria)
961	GCF_006539145.1	3.1	2.7	0.4	2.7	94.2	255	2033	Microbacterium testaceum (high GC Gram+)
962	GCF_006539185.1	4.3	3.9	0.4	2.7	93	255	66892	Streptomyces gardneri (high GC Gram+)
963	GCF_006539205.1	3.5	3.1	0.4	2	94.5	255	37927	Sinomonas atrocyanea (high GC Gram+)
964	GCF_006539285.1	5.1	4.7	0.4	1.6	93.3	255	2078	Sporolactobacillus inulinus (firmicutes)
965	GCF_006539325.1	5.5	5.5	0	2	92.5	255	104099	Acetobacter orleanensis (a-proteobacteria)
966	GCF_006539345.1	5.5	4.7	0.8	1.6	92.9	255	104098	Acetobacter peroxydans (a-proteobacteria)
967	GCF_006539505.1	4.7	4.3	0.4	3.5	91.8	255	284043	Streptomyces spinoverrucosus (high GC Gram+)
968	GCF_006539565.1	4.3	4.3	0	2.7	93	255	76726	Pseudonocardia hydrocarbonoxydans (high GC Gram+)
969	GCF_006539585.1	3.9	3.5	0.4	2.4	93.7	255	33909	Pseudonocardia saturnea (high GC Gram+)
970	GCF_006539765.1	3.5	3.1	0.4	2.4	94.1	255	33918	Microbacterium liquefaciens (high GC Gram+)
971	GCF_006539825.1	4.7	4.7	0	1.2	94.1	255	1727	Corynebacterium variabile (high GC Gram+)
972	GCF_006539865.1	7.5	6.7	0.8	1.6	90.9	255	350	Zoogloea ramigera (b-proteobacteria)
973	GCF_006539885.1	3.5	3.5	0	1.2	95.3	255	1272	Kocuria varians (high GC Gram+)
974	GCF_006539925.1	3.9	3.5	0.4	3.1	93	255	43667	Glutamicibacter uratoxydans (high GC Gram+)
975	GCF_006540005.1	4.3	4.3	0	2.7	93	255	252	Halomonas halmophila (g-proteobacteria)
976	GCF_006540045.1	4.7	4.3	0.4	3.9	91.4	255	54910	Brevibacillus centrosporus (firmicutes)
977	GCF_006542275.1	3.5	3.5	0	1.6	94.9	255	2583377	Saccharibacillus brassicae (firmicutes)
978	GCF_006542315.2	5.1	3.9	1.2	2.4	92.5	255	664683	Halomonas titanicae (g-proteobacteria)
979	GCF_006542335.1	3.9	3.5	0.4	1.6	94.5	255	661191	Neokomagataea tanensis (a-proteobacteria)
980	GCF_006542355.1	3.9	3.9	0	2	94.1	255	1293412	Swingsia samuiensis (a-proteobacteria)
981	GCF_006542415.1	3.9	3.9	0	2	94.1	255	138300	Kytococcus schroeteri (high GC Gram+)
982	GCF_006542645.1	2	1.6	0.4	1.2	96.8	255	2585117	Alistipes onderdonkii subsp. vulgaris (CFB group bacteria)
983	GCF_006542665.1	1.6	1.6	0	1.6	96.8	255	2585118	Alistipes communis (CFB group bacteria)
984	GCF_006542685.1	1.6	1.6	0	1.2	97.2	255	2585119	Alistipes dispar (CFB group bacteria)
985	GCF_006542765.1	3.5	2.7	0.8	2	94.5	255	2545753	Paenibacillus luteus (firmicutes)
986	GCF_006546775.1	3.5	3.5	0	2.4	94.1	255	1706195	Lysobacter aestuarii (g-proteobacteria)
987	GCF_006546835.1	2.7	2.7	0	1.6	95.7	255	544581	Actinomyces johnsonii (high GC Gram+)
988	GCF_006546935.1	1.2	1.2	0	0	98.8	255	458208	Mycoplasma mucosicanis (mycoplasmas)
989	GCF_006547045.1	4.3	4.3	0	1.6	94.1	255	2591633	Lysobacter alkalisoli (g-proteobacteria)
990	GCF_006547165.1	5.9	5.5	0.4	3.5	90.6	255	103232	Streptomyces ipomoeae (high GC Gram+)
991	GCF_006553035.1	4.7	4.3	0.4	2	93.3	255	1380157	Terrilactibacillus laevilacticus (firmicutes)
992	GCF_006569185.1	5.9	5.5	0.4	2	92.1	255	1204385	Litorilinea aerophila (GNS bacteria)
993	GCF_006569205.1	3.5	3.1	0.4	3.1	93.4	255	118246	Ureibacillus terrenus (firmicutes)
994	GCF_006704145.1	4.7	3.9	0.8	1.2	94.1	255	43657	Pseudoalteromonas luteoviolacea (g-proteobacteria)
995	GCF_006704205.1	4.3	3.5	0.8	2.4	93.3	255	1670641	Cytobacillus ciccensis (firmicutes)
996	GCF_006711645.1	3.5	3.1	0.4	2.4	94.1	255	1259973	Raoultella electrica (enterobacteria)
997	GCF_006715045.1	5.5	4.7	0.8	3.1	91.4	255	1128664	Amycolatopsis cihanbeyliensis (high GC Gram+)
998	GCF_006715055.1	3.1	3.1	0	2.4	94.5	255	402171	Lapillicoccus jejuensis (high GC Gram+)
999	GCF_006715085.1	5.1	5.1	0	2.4	92.5	255	236068	Kribbella jejuensis (high GC Gram+)
1000	GCF_006715095.1	3.9	3.9	0	1.6	94.5	255	587872	Yimella lutea (high GC Gram+)
1001	GCF_006715175.1	4.3	3.5	0.8	1.6	94.1	255	2036	Curtobacterium citreum (high GC Gram+)
1002	GCF_006715765.1	3.5	3.5	0	1.2	95.3	255	153494	Rarobacter incanus (high GC Gram+)
1003	GCF_006715785.1	5.5	4.7	0.8	3.1	91.4	255	164348	Streptomyces puniciscabiei (high GC Gram+)
1004	GCF_006716085.1	3.9	3.5	0.4	2	94.1	255	55969	Leucobacter komagatae (high GC Gram+)
1005	GCF_006716095.1	3.5	3.5	0	2.4	94.1	255	999931	Barrientosiimonas humi (high GC Gram+)
1006	GCF_006716115.1	3.5	3.5	0	2.4	94.1	255	120213	Subtercola boreus (high GC Gram+)
1007	GCF_006716125.1	3.5	3.5	0	1.6	94.9	255	1162970	Homoserinimonas aerilata (high GC Gram+)
1008	GCF_006716135.1	5.1	4.7	0.4	3.5	91.4	255	285570	Streptomyces asterosporus (high GC Gram+)
1009	GCF_006716185.1	4.3	4.3	0	2.7	93	255	82346	Ornithinicoccus hortensis (high GC Gram+)
1010	GCF_006716205.1	3.5	3.1	0.4	2.7	93.8	255	297536	Oryzihumus leptocrescens (high GC Gram+)
1011	GCF_006716235.1	3.1	3.1	0	2	94.9	255	1753	Propioniferax innocua (high GC Gram+)
1012	GCF_006716265.1	3.5	3.5	0	1.2	95.3	255	13243	Rarobacter faecitabidus (high GC Gram+)
1013	GCF_006716305.1	3.5	2.7	0.8	3.1	93.4	255	1027633	Enteractinococcus coprophilus (high GC Gram+)
1014	GCF_006716315.1	4.7	4.3	0.4	2	93.3	255	1175486	Nocardioides albertanoniae (high GC Gram+)
1015	GCF_006716345.1	3.5	3.1	0.4	2.4	94.1	255	69368	Microbacterium saperdae (high GC Gram+)
1016	GCF_006716355.1	5.1	5.1	0	2.4	92.5	255	1496996	Stackebrandtia endophytica (high GC Gram+)
1017	GCF_006716365.1	4.7	4.7	0	2.4	92.9	255	88139	Modestobacter multiseptatus (high GC Gram+)
1018	GCF_006716425.1	7.1	7.1	0	2.4	90.5	255	1490222	Actinoallomurus bryophytorum (high GC Gram+)
1019	GCF_006716445.1	4.3	3.9	0.4	2.7	93	255	630975	Pseudonocardia kunmingensis (high GC Gram+)
1020	GCF_006716485.1	2.7	2.7	0	2.4	94.9	255	558021	Chryseobacterium aquifrigidense (CFB group bacteria)
1021	GCF_006716565.1	6.3	5.9	0.4	1.6	92.1	255	1215925	Nocardia bhagyanarayanae (high GC Gram+)
1022	GCF_006716575.1	4.3	4.3	0	1.6	94.1	255	1500506	Halopolyspora algeriensis (high GC Gram+)
1023	GCF_006716645.1	3.5	3.5	0	1.6	94.9	255	699437	Arcticibacter tournemirensis (CFB group bacteria)
1024	GCF_006716695.1	3.5	3.1	0.4	1.6	94.9	255	244735	Klugiella xanthotipulae (high GC Gram+)
1025	GCF_006716745.1	7.5	6.7	0.8	2	90.5	255	571190	Saccharothrix saharensis (high GC Gram+)
1026	GCF_006716765.1	4.7	4.7	0	2.4	92.9	255	337895	Actinomadura hallensis (high GC Gram+)
1027	GCF_006716785.1	6.3	5.5	0.8	2.4	91.3	255	103836	Thermopolyspora flexuosa (high GC Gram+)
1028	GCF_006716815.1	3.5	3.1	0.4	2.4	94.1	255	33885	Microbacterium lacticum (high GC Gram+)
1029	GCF_006716865.1	6.7	6.7	0	1.2	92.1	255	393481	Roseinatronobacter monicus (a-proteobacteria)
1030	GCF_006716885.1	3.9	3.9	0	2.4	93.7	255	125288	Ornithinimicrobium humiphilum (high GC Gram+)
1031	GCF_006716905.1	5.1	4.3	0.8	2.7	92.2	255	80878	Acidovorax temperans (b-proteobacteria)
1032	GCF_006716975.1	7.5	7.5	0	0.8	91.7	255	53317	Sphingomonas trueperi (a-proteobacteria)
1033	GCF_006717005.1	6.7	6.7	0	1.2	92.1	255	151416	Bosea vestrisii (a-proteobacteria)
1034	GCF_006717025.1	3.9	3.9	0	3.1	93	255	436231	Terrabacter lapilli (high GC Gram+)
1035	GCF_006717045.1	5.9	5.9	0	2	92.1	255	882449	Pseudonocardia cypriaca (high GC Gram+)
1036	GCF_006717075.1	3.5	3.5	0	1.6	94.9	255	405555	Haloactinospora alba (high GC Gram+)
1037	GCF_006717095.1	5.1	5.1	0	2.7	92.2	255	1564162	Blastococcus colisei (high GC Gram+)
1038	GCF_006717145.1	4.3	4.3	0	3.5	92.2	255	412689	Humibacillus xanthopallidus (high GC Gram+)
1039	GCF_006738645.1	7.5	7.5	0	1.6	90.9	255	94	Stella humosa (a-proteobacteria)
1040	GCF_006740305.1	2.8	2.4	0.4	1.6	95.6	255	83684	Lactobacillus delbrueckii subsp. delbrueckii (firmicutes)
1041	GCF_006740705.1	3.9	3.5	0.4	2	94.1	255	2502791	Salicibibacter halophilus (firmicutes)
1042	GCF_006740745.1	6.7	6.3	0.4	1.2	92.1	255	223967	Methylorubrum populi (a-proteobacteria)
1043	GCF_006740765.1	5.9	5.5	0.4	2.4	91.7	255	1396826	Leisingera aquaemixtae (a-proteobacteria)
1044	GCF_006741705.1	2.7	2.7	0	2.7	94.6	255	29378	Staphylococcus arlettae (firmicutes)
1045	GCF_006742785.1	4.7	4.7	0	2	93.3	255	1444684	Nitrosomonas stercoris (b-proteobacteria)
1046	GCF_006770325.1	5.9	5.5	0.4	2	92.1	255	103855	Bordetella hinzii (b-proteobacteria)
1047	GCF_006777025.1	1.6	1.6	0	1.2	97.2	255	46256	Weissella hellenica (firmicutes)
1048	GCF_006783905.1	3.9	3.9	0	2.4	93.7	255	1263636	Microbacterium kyungheense (high GC Gram+)
1049	GCF_006788875.1	4.3	3.9	0.4	2.4	93.3	255	550448	Microbacterium lindanitolerans (high GC Gram+)
1050	GCF_006788895.1	3.5	3.5	0	1.6	94.9	255	193384	Rhodoglobus vestalii (high GC Gram+)
1051	GCF_006788925.1	5.1	4.3	0.8	2	92.9	255	269709	Methylotuvimicrobium kenyense (g-proteobacteria)
1052	GCF_006861675.1	1.6	1.6	0	1.6	96.8	255	2743610	Peptacetobacter hominis (firmicutes)
1053	GCF_006861775.1	3.9	3.5	0.4	3.5	92.6	255	1543965	Psychrobacillus soli (firmicutes)
1054	GCF_006861795.1	3.9	3.5	0.4	3.5	92.6	255	1636719	Psychrobacillus lasiicapitis (firmicutes)
1055	GCF_006861825.1	4.7	4.3	0.4	2.4	92.9	255	2325572	Psychrobacillus vulpis (firmicutes)
1056	GCF_006864425.1	2	2	0	0.4	97.6	255	654363	Campylobacter troglodytis (e-proteobacteria)
1057	GCF_006864685.1	4.7	4.3	0.4	2.4	92.9	255	49897	Mycolicibacterium hodleri (high GC Gram+)
1058	GCF_006874425.1	3.9	3.5	0.4	2.7	93.4	255	2315729	Paenibacillus ottowii (firmicutes)
1059	GCF_006874465.1	3.9	3.9	0	3.1	93	255	1460882	Microbispora bryophytorum (high GC Gram+)
1060	GCF_006874475.1	4.7	4.7	0	3.5	91.8	255	568844	Microbispora hainanensis (high GC Gram+)
1061	GCF_006912135.1	6.3	5.9	0.4	2.4	91.3	255	2593070	Cryptosporangium phraense (high GC Gram+)
1062	GCF_006965565.1	3.5	3.5	0	1.2	95.3	255	202954	Acinetobacter tandoii (g-proteobacteria)
1063	GCF_006968745.1	9	5.1	3.9	2.7	88.3	255	415709	Brasilonema sennae CENA114 (cyanobacteria)
1064	GCF_006968915.1	9.4	5.5	3.9	2.7	87.9	255	417106	Brasilonema octagenarum UFV-E1 (cyanobacteria)
1065	GCF_006974105.1	4.7	4.7	0	1.2	94.1	255	2509614	Rhodoferax sediminis (b-proteobacteria)
1066	GCF_006974145.1	4.7	4.7	0	2.4	92.9	255	2049305	Changchengzhania lutea (CFB group bacteria)
1067	GCF_007002865.1	7.1	6.7	0.4	1.6	91.3	255	358	Agrobacterium tumefaciens (a-proteobacteria)
1068	GCF_007004065.1	7.1	7.1	0	2	90.9	255	2489174	Paenimaribius caenipelagi (a-proteobacteria)
1069	GCF_007004135.1	6.7	5.9	0.8	2.4	90.9	255	1387186	Rhizobium straminoryzae (a-proteobacteria)
1070	GCF_007004645.1	6.7	6.7	0	2	91.3	255	985055	Aliiroseovarius halocynthiae (a-proteobacteria)
1071	GCF_007004655.1	4.3	4.3	0	2.7	93	255	2591008	Exilibacterium tricleocarpae (g-proteobacteria)
1072	GCF_007004665.1	6.7	6.7	0	2	91.3	255	2591009	Denitrobaculum tricleocarpae (a-proteobacteria)
1073	GCF_007004765.1	5.5	5.5	0	2	92.5	255	1712262	Aliikangiella marina (g-proteobacteria)
1074	GCF_007018965.1	5.1	5.1	0	2.7	92.2	255	288426	Paracoccus marinus (a-proteobacteria)
1075	GCF_007050985.1	4.3	4.3	0	2	93.7	255	2583991	Gramella sabulilitoris (CFB group bacteria)
1076	GCF_007050995.1	6.3	6.3	0	2.4	91.3	255	2518983	Glycocaulis profundi (a-proteobacteria)
1077	GCF_007066085.1	4.3	3.5	0.8	3.9	91.8	255	49283	Paenibacillus thiaminolyticus (firmicutes)
1078	GCF_007095465.1	2	1.6	0.4	2	96	255	2508708	Lactobacillus mulieris (firmicutes)
1079	GCF_007097495.1	3.9	3.9	0	1.6	94.5	255	373891	Flammeovirga kamogawensis (CFB group bacteria)
1080	GCF_007097545.1	4.7	4.3	0.4	2.7	92.6	255	28094	Trinickia caryophylli (b-proteobacteria)
1081	GCF_007164525.1	3.5	3.5	0	1.2	95.3	255	49319	Rubrobacter xylanophilus (actinobacteria)
1082	GCF_007164725.1	2	2	0	1.6	96.4	255	2582419	Dialister hominis (firmicutes)
1083	GCF_007197645.1	4.3	3.5	0.8	1.6	94.1	255	25	Shewanella hanedai (g-proteobacteria)
1084	GCF_007197735.1	4.7	4.7	0	2.7	92.6	255	2594004	Formosa sediminum (CFB group bacteria)
1085	GCF_007197755.1	7.9	7.1	0.8	1.2	90.9	255	2594003	Ferrovibrio terrae (a-proteobacteria)
1086	GCF_007197885.1	2.4	2.4	0	1.6	96	255	1689449	Tessaracoccus rhinocerotis (high GC Gram+)
1087	GCF_007279655.1	4.7	4.7	0	2.4	92.9	255	2213046	Robertkochia solimangrovi (CFB group bacteria)
1088	GCF_007280415.1	6.7	6.7	0	2	91.3	255	1343899	Sphingorhabdus contaminans (a-proteobacteria)
1089	GCF_007289895.1	4.3	3.9	0.4	2	93.7	255	1740262	Catenovulum sediminis (g-proteobacteria)
1090	GCF_007341375.1	2	2	0	2.4	95.6	255	1912896	Bacteroides koreensis (CFB group bacteria)
1091	GCF_007341385.1	3.5	3.1	0.4	2	94.5	255	1393049	Flavobacterium daemonense (CFB group bacteria)
1092	GCF_007341395.1	2	2	0	2.4	95.6	255	1912894	Bacteroides kribbi (CFB group bacteria)
1093	GCF_007362295.1	4.7	4.3	0.4	2.4	92.9	255	1823	Nocardia otitidiscaviarum (high GC Gram+)
1094	GCF_007431345.1	5.1	5.1	0	1.2	93.7	255	2594795	Chitinimonas arctica (b-proteobacteria)
1095	GCF_007474535.1	2.7	2.7	0	2	95.3	255	1549648	Chryseobacterium echinoideorum (CFB group bacteria)
1096	GCF_007474545.1	3.1	3.1	0	1.6	95.3	255	2593646	Chryseobacterium binzhouense (CFB group bacteria)
1097	GCF_007474605.1	6.3	6.3	0	2.7	91	255	987056	Rhodoligotrophos appendicifer (a-proteobacteria)
1098	GCF_007474635.1	5.1	4.3	0.8	2.4	92.5	255	326474	Caballeronia humi (b-proteobacteria)
1099	GCF_007475525.1	3.5	3.1	0.4	2.4	94.1	255	1202785	Methylacidiphilum kamchatkense Kam1 (verrucomicrobia)
1100	GCF_007483665.1	7.1	5.9	1.2	2	90.9	255	1969805	Catellatospora sichuanensis (high GC Gram+)
1101	GCF_007489275.1	3.5	3.5	0	2.7	93.8	255	2047982	Aquimarina algiphila (CFB group bacteria)
1102	GCF_007556585.1	5.5	5.5	0	2	92.5	255	247482	Tepidimonas aquatica (b-proteobacteria)
1103	GCF_007556595.1	6.3	6.3	0	0.8	92.9	255	2588942	Tepidimonas alkaliphilus (b-proteobacteria)
1104	GCF_007556605.1	5.1	4.7	0.4	1.2	93.7	255	2588941	Tepidimonas sediminis (b-proteobacteria)
1105	GCF_007556685.1	5.9	5.5	0.4	1.6	92.5	255	2267262	Tepidimonas charontis (b-proteobacteria)
1106	GCF_007556705.1	5.5	5.1	0.4	0.8	93.7	255	335431	Tepidimonas thermarum (b-proteobacteria)
1107	GCF_007556775.1	3.5	3.5	0	0.8	95.7	255	1324796	Lysobacter lycopersici (g-proteobacteria)
1108	GCF_007558725.1	3.5	3.5	0	2.4	94.1	255	2597671	Fluviicola chungangensis (CFB group bacteria)
1109	GCF_007558815.1	4.3	4.3	0	1.6	94.1	255	1247510	Verticiella sediminum (b-proteobacteria)
1110	GCF_007558865.1	3.9	3.9	0	1.6	94.5	255	2597670	Mucilaginibacter corticis (CFB group bacteria)
1111	GCF_007559235.1	3.5	3.5	0	1.6	94.9	255	2054421	Corynebacterium godavarianum (high GC Gram+)
1112	GCF_007559285.1	2.4	2	0.4	2.4	95.2	255	1928331	Marinobacter vulgaris (g-proteobacteria)
1113	GCF_007559335.1	3.5	3.5	0	2	94.5	255	2597822	Rariglobus hedericola (verrucomicrobia)
1114	GCF_007567505.1	3.9	3.5	0.4	1.2	94.9	255	238836	Shewanella donghaensis (g-proteobacteria)
1115	GCF_007570825.1	5.5	5.5	0	2.4	92.1	255	2569479	Pleionea sediminis (g-proteobacteria)
1116	GCF_007570835.1	6.3	6.3	0	1.2	92.5	255	2571150	Croceicoccus sediminis (a-proteobacteria)
1117	GCF_007570865.1	3.5	3.1	0.4	3.1	93.4	255	255519	Atlantibacter subterranea (enterobacteria)
1118	GCF_007572485.1	5.5	5.5	0	2.4	92.1	255	151783	Cupriavidus campinensis (b-proteobacteria)
1119	GCF_007625075.1	3.9	3.9	0	2.4	93.7	255	54767	Desulfovibrio indonesiensis (d-proteobacteria)
1120	GCF_007625115.1	6.3	5.9	0.4	2.4	91.3	255	191960	Sedimenticola selenatireducens (g-proteobacteria)
1121	GCF_007625155.1	7.1	7.1	0	2	90.9	255	1629404	Denitromonas halophilus (b-proteobacteria)
1122	GCF_007625165.1	3.1	3.1	0	2.4	94.5	255	531306	Halopeptonella vilamensis (g-proteobacteria)
1123	GCF_007625215.1	3.1	3.1	0	2.7	94.2	255	1935996	Spiribacter aquaticus (g-proteobacteria)
1124	GCF_007641235.1	3.9	3.9	0	1.6	94.5	255	2594913	Corynebacterium sanguinis (high GC Gram+)
1125	GCF_007641255.1	3.1	2.7	0.4	2.4	94.5	255	2377	Sporomusa termitida (firmicutes)
1126	GCF_007644035.1	5.1	4.7	0.4	2	92.9	255	657276	Vogesella mureinivorans (b-proteobacteria)
1127	GCF_007644045.2	5.1	5.1	0	1.2	93.7	255	2592656	Vogesella urethralis (b-proteobacteria)
1128	GCF_007644105.1	5.9	5.9	0	2.7	91.4	255	2492390	Elioraea rosea (a-proteobacteria)
1129	GCF_007655255.1	5.5	5.1	0.4	1.6	92.9	255	2590786	Extensimonas perlucida (b-proteobacteria)
1130	GCF_007665635.1	4.3	3.9	0.4	2	93.7	255	47885	Pseudomonas oryzihabitans (g-proteobacteria)
1131	GCF_007671655.1	3.1	2.7	0.4	2.4	94.5	255	1562308	Marinobacter piscensis (g-proteobacteria)
1132	GCF_007671675.1	2.8	2.4	0.4	2.4	94.8	255	277961	Marinobacter maritimus (g-proteobacteria)
1133	GCF_007679255.1	3.5	2.7	0.8	3.5	93	255	528191	Paenibacillus xylanexedens (firmicutes)
1134	GCF_007679425.1	5.1	4.3	0.8	2.7	92.2	255	665007	Streptomyces incarnatus (high GC Gram+)
1135	GCF_007679925.1	3.9	3.9	0	2	94.1	255	300019	Microbacterium paludicola (high GC Gram+)
1136	GCF_007680955.1	4.7	4.7	0	2	93.3	255	1870820	Paenibacillus ihbetae (firmicutes)
1137	GCF_007681465.1	3.9	3.1	0.8	2.4	93.7	255	254758	Bacillus fortis (firmicutes)
1138	GCF_007681555.1	3.5	3.5	0	1.6	94.9	255	664639	Kocuria salsicia (high GC Gram+)
1139	GCF_007682245.1	3.5	3.5	0	2	94.5	255	1607738	Staphylococcus argensis (firmicutes)
1140	GCF_007713715.1	5.5	5.1	0.4	2	92.5	255	2053003	Amycolatopsis rhizosphaerae (high GC Gram+)
1141	GCF_007713735.2	5.1	4.7	0.4	2.4	92.5	255	2596893	Amycolatopsis acidicola (high GC Gram+)
1142	GCF_007713745.1	5.1	4.7	0.4	2	92.9	255	715473	Amycolatopsis acidiphila (high GC Gram+)
1143	GCF_007713755.1	5.9	5.1	0.8	1.6	92.5	255	941986	Amycolatopsis bartoniae (high GC Gram+)
1144	GCF_007725405.1	3.9	3.5	0.4	2.4	93.7	255	2598861	Alkalihalobacillus miscanthi (firmicutes)
1145	GCF_007743815.1	3.5	3.1	0.4	1.2	95.3	255	2527989	Alienimonas californiensis (planctomycetes)
1146	GCF_007748115.1	3.5	3.5	0	2.7	93.8	255	2527984	Bremerella volcania (bacteria)
1147	GCF_007752345.1	4.7	4.3	0.4	2.4	92.9	255	2528019	Planctopirus ephydatiae (planctomycetes)
1148	GCF_007752935.1	3.5	3.5	0	1.2	95.3	255	2527996	Crateriforma conspicua (planctomycetes)
1149	GCF_007785645.1	1.2	1.2	0	1.2	97.6	255	137591	Weissella cibaria (firmicutes)
1150	GCF_007785815.1	7.1	7.1	0	1.6	91.3	255	2529389	Sphingomonas solaris (a-proteobacteria)
1151	GCF_007786215.1	3.5	3.5	0	2.7	93.8	255	553385	Cobetia crustatorum (g-proteobacteria)
1152	GCF_007786255.1	4.3	3.9	0.4	2	93.7	255	693153	Vibrio atlanticus (g-proteobacteria)
1153	GCF_007827295.1	3.5	3.5	0	2	94.5	255	1078050	Seleniivibrio woodruffii (bacteria)
1154	GCF_007827425.1	7.1	5.5	1.6	2.7	90.2	255	192	Azospirillum brasilense (a-proteobacteria)
1155	GCF_007827505.1	7.1	5.9	1.2	2	90.9	255	1079460	Rhizobium mongolense USDA 1844 (a-proteobacteria)
1156	GCF_007827555.1	3.5	2.7	0.8	2.7	93.8	255	1868734	Aeribacillus composti (firmicutes)
1157	GCF_007828095.1	7.5	7.1	0.4	1.2	91.3	255	1399419	Bradyrhizobium sacchari (a-proteobacteria)
1158	GCF_007828155.1	4.3	3.9	0.4	2.4	93.3	255	1262550	Brevibacterium jeotgali (high GC Gram+)
1159	GCF_007828725.1	3.5	3.5	0	3.1	93.4	255	415218	Marihabitans asiaticum (high GC Gram+)
1160	GCF_007828845.1	3.1	3.1	0	1.6	95.3	255	33887	Rathayibacter rathayi (high GC Gram+)
1161	GCF_007828865.1	5.1	5.1	0	2.4	92.5	255	996641	Kribbella amoyensis (high GC Gram+)
1162	GCF_007828955.1	4.7	4.7	0	2.4	92.9	255	285545	Kitasatospora atroaurantiaca (high GC Gram+)
1163	GCF_007829035.1	4.3	4.3	0	2.7	93	255	657409	Rudaeicoccus suwonensis (high GC Gram+)
1164	GCF_007829155.1	6.3	5.9	0.4	2.4	91.3	255	411945	Rhizobium miluonense (a-proteobacteria)
1165	GCF_007829335.1	3.5	3.5	0	2.4	94.1	255	1293035	Chitinophaga polysaccharea (CFB group bacteria)
1166	GCF_007829565.1	4.7	4.7	0	2.4	92.9	255	43354	Prauserella rugosa (high GC Gram+)
1167	GCF_007829815.1	5.5	5.1	0.4	2	92.5	255	281105	Kitasatospora viridis (high GC Gram+)
1168	GCF_007829855.1	4.3	3.5	0.8	2.7	93	255	67274	Streptomyces argenteolus (high GC Gram+)
1169	GCF_007829875.1	5.5	5.1	0.4	2.4	92.1	255	68182	Streptomyces capillispiralis (high GC Gram+)
1170	GCF_007829885.1	3.9	3.5	0.4	3.1	93	255	887462	Streptomyces brevispora (high GC Gram+)
1171	GCF_007829925.1	4.7	4.7	0	1.6	93.7	255	1461247	Micromonospora palomenae (high GC Gram+)
1172	GCF_007829955.1	4.7	4.3	0.4	2.7	92.6	255	1181886	Saccharopolyspora dendranthemae (high GC Gram+)
1173	GCF_007829995.1	6.7	6.7	0	2	91.3	255	47875	Micromonospora sagamiensis (high GC Gram+)
1174	GCF_007830035.1	3.9	3.9	0	1.6	94.5	255	985012	Luteimonas cucumeris (g-proteobacteria)
1175	GCF_007830055.1	3.9	3.9	0	1.2	94.9	255	510947	Lacibacter cauensis (CFB group bacteria)
1176	GCF_007830065.1	6.3	6.3	0	1.2	92.5	255	595605	Sphingobium wenxiniae (a-proteobacteria)
1177	GCF_007830095.1	5.1	5.1	0	1.6	93.3	255	1316803	Micromonospora taraxaci (high GC Gram+)
1178	GCF_007830115.1	4.3	4.3	0	1.6	94.1	255	686800	Lysobacter ruishenii (g-proteobacteria)
1179	GCF_007830125.1	3.9	3.9	0	2	94.1	255	104662	Chitinophaga japonensis (CFB group bacteria)
1180	GCF_007830155.1	3.9	3.1	0.8	1.6	94.5	255	459528	Pseudomonas duriflava (g-proteobacteria)
1181	GCF_007830175.1	3.1	2.7	0.4	1.6	95.3	255	130788	Sedimentibacter saalensis (firmicutes)
1182	GCF_007830185.1	3.5	3.1	0.4	3.1	93.4	255	688079	Alkalihalobacillus nanhaiisediminis (firmicutes)
1183	GCF_007830205.1	7.1	7.1	0	1.2	91.7	255	993502	Bradyrhizobium daqingense (a-proteobacteria)
1184	GCF_007830255.1	3.9	3.5	0.4	0.8	95.3	255	116849	Azomonas agilis (g-proteobacteria)
1185	GCF_007830265.1	7.1	5.9	1.2	2.7	90.2	255	1880	Micromonospora olivasterospora (high GC Gram+)
1186	GCF_007830315.1	6.3	5.9	0.4	2	91.7	255	260085	Novosphingobium taihuense (a-proteobacteria)
1187	GCF_007830335.1	6.7	6.7	0	0.8	92.5	255	384678	Paracoccus sulfuroxidans (a-proteobacteria)
1188	GCF_007830355.1	4.3	3.9	0.4	2	93.7	255	459471	Flavobacterium tiangeerense (CFB group bacteria)
1189	GCF_007830415.1	3.9	3.9	0	2.7	93.4	255	295428	Flavobacterium cheniae (CFB group bacteria)
1190	GCF_007830435.1	2	2	0	2.4	95.6	255	622671	Desulfobotulus alkaliphilus (d-proteobacteria)
1191	GCF_007830455.1	5.5	5.5	0	0.8	93.7	255	1036180	Massilia lurida (b-proteobacteria)
1192	GCF_007830515.1	7.5	6.3	1.2	1.6	90.9	255	39844	Mesorhizobium tianshanense (a-proteobacteria)
1193	GCF_007830545.1	7.1	7.1	0	2.4	90.5	255	150831	Roseibium hamelinense (a-proteobacteria)
1194	GCF_007830615.1	3.5	3.5	0	3.9	92.6	255	652788	Mucilaginibacter frigoritolerans (CFB group bacteria)
1195	GCF_007830635.1	7.1	7.1	0	3.1	89.8	255	990078	Bradyrhizobium huanghuaihaiense (a-proteobacteria)
1196	GCF_007830735.1	5.1	4.3	0.8	2.4	92.5	255	345631	Geobacter argillaceus (d-proteobacteria)
1197	GCF_007830875.1	10.2	7.5	2.7	2.4	87.4	255	232991	Calothrix desertica PCC 7102 (cyanobacteria)
1198	GCF_007833675.1	2.7	2.7	0	2.4	94.9	255	332999	Pedobacter suwonensis (CFB group bacteria)
1199	GCF_007844155.1	5.9	5.1	0.8	2.4	91.7	255	450366	Vogesella perlucida (b-proteobacteria)
1200	GCF_007844305.1	4.7	4.7	0	1.6	93.7	255	311182	Denitratisoma oestradiolicum (b-proteobacteria)
1201	GCF_007845595.1	2.4	2.4	0	1.6	96	255	2509004	Apibacter muscae (CFB group bacteria)
1202	GCF_007845645.1	4.3	4.3	0	3.5	92.2	255	1660198	Leekyejoonella antrihumi (high GC Gram+)
1203	GCF_007855915.1	3.5	3.1	0.4	2.4	94.1	255	33941	Geobacillus thermoleovorans (firmicutes)
1204	GCF_007856155.1	4.7	4.3	0.4	2.7	92.6	255	2599401	Streptomyces qinzhouensis (high GC Gram+)
1205	GCF_007858365.1	4.3	3.9	0.4	1.6	94.1	255	2600598	Pseudomonas saxonica (g-proteobacteria)
1206	GCF_007858435.1	3.9	3.5	0.4	2.4	93.7	255	2592067	Tsukamurella asaccharolytica (high GC Gram+)
1207	GCF_007858445.1	3.9	3.5	0.4	2.4	93.7	255	2591848	Tsukamurella sputi (high GC Gram+)
1208	GCF_007858475.1	3.9	3.5	0.4	2.7	93.4	255	2592068	Tsukamurella conjunctivitidis (high GC Gram+)
1209	GCF_007858495.1	0.8	0.8	0	0.8	98.4	255	519450	Mycoplasma anserisalpingitidis (mycoplasmas)
1210	GCF_007858975.2	3.5	3.1	0.4	2.7	93.8	255	568768	Dickeya poaceiphila (enterobacteria)
1211	GCF_007859075.1	5.9	5.9	0	2	92.1	255	490185	Gemmobacter aquaticus (a-proteobacteria)
1212	GCF_007859195.1	2.4	2	0.4	1.2	96.4	255	1562651	Streptococcus pharyngis (firmicutes)
1213	GCF_007859215.1	3.1	2.7	0.4	1.2	95.7	255	679663	Corynebacterium canis (high GC Gram+)
1214	GCF_007859325.1	3.9	3.9	0	1.2	94.9	255	488485	Luteimonas marina (g-proteobacteria)
1215	GCF_007859655.1	5.9	5.5	0.4	2.4	91.7	255	400770	Devosia ginsengisoli (a-proteobacteria)
1216	GCF_007859715.1	4.3	4.3	0	2	93.7	255	2527969	Rubinisphaera italica (planctomycetes)
1217	GCF_007859755.1	3.9	3.9	0	2.7	93.4	255	2527970	Blastopirellula retiformator (bacteria)
1218	GCF_007859855.1	4.7	4.7	0	0.8	94.5	255	2527987	Rhodopirellula solitaria (bacteria)
1219	GCF_007859865.1	3.9	3.9	0	2.4	93.7	255	2527999	Rubripirellula amarantea (bacteria)
1220	GCF_007860125.1	4.3	3.9	0.4	2	93.7	255	2528015	Rubripirellula tenax (bacteria)
1221	GCF_007860175.1	4.3	4.3	0	2.4	93.3	255	2528013	Rubripirellula reticaptiva (bacteria)
1222	GCF_007896435.1	4.7	4.3	0.4	2	93.3	255	1306154	Rummeliibacillus suwonensis (firmicutes)
1223	GCF_007904085.1	5.1	5.1	0	2	92.9	255	522448	Euhalothece natronophila Z-M001 (cyanobacteria)
1224	GCF_007923255.1	3.9	3.9	0	1.6	94.5	255	1169913	Vulcaniibacterium thermophilum (g-proteobacteria)
1225	GCF_007923265.1	3.9	3.9	0	1.6	94.5	255	2599927	Francisella salimarina (g-proteobacteria)
1226	GCF_007923445.1	6.7	6.7	0	1.2	92.1	255	1958944	Puniceibacterium confluentis (a-proteobacteria)
1227	GCF_007954275.1	5.1	3.9	1.2	1.2	93.7	255	89401	Colwellia demingiae (g-proteobacteria)
1228	GCF_007954355.1	3.9	2.7	1.2	3.1	93	255	89402	Colwellia hornerae (g-proteobacteria)
1229	GCF_007954425.1	6.7	6.7	0	2	91.3	255	1176536	Novosphingobium ginsenosidimutans (a-proteobacteria)
1230	GCF_007954585.1	5.5	5.1	0.4	2.7	91.8	255	1883414	Pistricoccus aurantiacus (g-proteobacteria)
1231	GCF_007970465.1	4.3	4.3	0	1.6	94.1	255	863239	Corynebacterium nuruki S6-4 (high GC Gram+)
1232	GCF_007970665.1	3.5	3.5	0	2	94.5	255	496014	Baekduia soli (actinobacteria)
1233	GCF_007970805.1	4.3	4.3	0	2.7	93	255	661481	Flavisolibacter ginsenosidimutans (CFB group bacteria)
1234	GCF_007971025.1	3.9	3.9	0	3.1	93	255	398053	Mucilaginibacter ginsenosidivorans (CFB group bacteria)
1235	GCF_007971225.1	3.5	3.1	0.4	2.7	93.8	255	1813871	Panacibacter ginsenosidivorans (CFB group bacteria)
1236	GCF_007971385.1	3.1	3.1	0	2	94.9	255	496057	Arachidicoccus ginsenosidivorans (CFB group bacteria)
1237	GCF_007971525.1	3.5	3.5	0	3.1	93.4	255	862126	Mucilaginibacter ginsenosidivorax (CFB group bacteria)
1238	GCF_007988825.1	3.9	3.9	0	2	94.1	255	153731	Microbacterium aerolatum (high GC Gram+)
1239	GCF_007988865.1	2.8	2.4	0.4	1.6	95.6	255	426704	Alkalibacterium kapii (firmicutes)
1240	GCF_007988885.1	4.7	4.7	0	1.6	93.7	255	656744	Gluconobacter wancherniae NBRC 103581 (a-proteobacteria)
1241	GCF_007988905.1	4.7	4.7	0	2	93.3	255	1307948	Gluconobacter kanchanaburiensis NBRC 103587 (a-proteobacteria)
1242	GCF_007988945.1	4.7	4.7	0	2.4	92.9	255	182838	Swaminathania salitolerans (a-proteobacteria)
1243	GCF_007989025.1	2	1.6	0.4	1.6	96.4	255	287844	Lapidilactobacillus concavus (firmicutes)
1244	GCF_007989085.1	4.7	4.3	0.4	2	93.3	255	1223511	Pseudonocardia sulfidoxydans NBRC 16205 (high GC Gram+)
1245	GCF_007989385.1	2.8	2.4	0.4	2	95.2	255	191770	Marinilactibacillus psychrotolerans (firmicutes)
1246	GCF_007989425.1	3.5	3.5	0	0.8	95.7	255	238800	Rickettsia asiatica (a-proteobacteria)
1247	GCF_007989465.1	4.3	4.3	0	2.4	93.3	255	29573	Halomonas halophila (g-proteobacteria)
1248	GCF_007989625.1	3.5	3.5	0	3.5	93	255	77098	Halomonas pacifica (g-proteobacteria)
1249	GCF_007989725.1	3.9	3.5	0.4	2.4	93.7	255	202750	Kurthia sibirica (firmicutes)
1250	GCF_007989765.1	2.4	1.6	0.8	1.2	96.4	255	348151	Furfurilactobacillus siliginis (firmicutes)
1251	GCF_007989805.1	4.3	4.3	0	2	93.7	255	233583	Cellulomonas xylanilytica (high GC Gram+)
1252	GCF_007989825.1	3.9	3.9	0	2.4	93.7	255	76861	Cellulomonas persica (high GC Gram+)
1253	GCF_007990205.1	2	1.6	0.4	1.2	96.8	255	54062	Pediococcus parvulus (firmicutes)
1254	GCF_007990245.1	4.3	4.3	0	1.6	94.1	255	266130	Cellulomonas composti (high GC Gram+)
1255	GCF_007990265.1	3.9	3.5	0.4	2	94.1	255	311234	Cellulomonas terrae (high GC Gram+)
1256	GCF_007990505.1	2.7	2.7	0	1.2	96.1	255	157692	Pseudoleptotrichia goodfellowii (fusobacteria)
1257	GCF_007990545.2	3.1	3.1	0	1.2	95.7	255	157687	Leptotrichia wadei (fusobacteria)
1258	GCF_007990575.1	2.7	2.7	0	1.2	96.1	255	109328	Leptotrichia trevisanii (fusobacteria)
1259	GCF_007990635.1	2.7	2.7	0	1.2	96.1	255	554406	Leptotrichia hongkongensis (fusobacteria)
1260	GCF_007990755.1	7.1	5.9	1.2	1.2	91.7	255	1210091	Nocardia ninae NBRC 108245 (high GC Gram+)
1261	GCF_007990775.1	3.9	3.9	0	2.7	93.4	255	1223518	Deinococcus cellulosilyticus NBRC 106333 = KACC 11606 (bacteria)
1262	GCF_007990915.1	6.7	6.3	0.4	1.6	91.7	255	1219039	Sphingomonas aquatilis NBRC 16722 (a-proteobacteria)
1263	GCF_007990935.1	5.5	5.1	0.4	2	92.5	255	1219064	Vibrio sagamiensis NBRC 104589 (g-proteobacteria)
1264	GCF_007990975.1	4.3	4.3	0	2	93.7	255	1227553	Meiothermus hypogaeus NBRC 106114 (bacteria)
1265	GCF_007990995.1	3.1	3.1	0	1.2	95.7	255	1227551	Meiothermus granaticius NBRC 107808 (bacteria)
1266	GCF_007991015.1	3.5	3.5	0	1.2	95.3	255	1227550	Oceanithermus desulfurans NBRC 100063 (bacteria)
1267	GCF_007991115.1	4.7	4.7	0	2.4	92.9	255	320497	Neoasaia chiangmaiensis (a-proteobacteria)
1268	GCF_007991175.1	3.9	3.1	0.8	3.1	93	255	31910	Halovibrio variabilis (g-proteobacteria)
1269	GCF_007991195.1	3.5	2.7	0.8	2.7	93.8	255	227865	Cerasibacillus quisquiliarum (firmicutes)
1270	GCF_007991215.1	4.3	3.9	0.4	3.1	92.6	255	267746	Aneurinibacillus danicus (firmicutes)
1271	GCF_007991255.1	4.7	4.7	0	1.2	94.1	255	28109	Pseudoalteromonas nigrifaciens (g-proteobacteria)
1272	GCF_007991275.1	3.9	3.5	0.4	2	94.1	255	94136	Alkalibacillus haloalkaliphilus (firmicutes)
1273	GCF_007991295.1	2.8	2.4	0.4	0.8	96.4	255	449659	Ligilactobacillus pobuzihii (firmicutes)
1274	GCF_007991335.1	4.7	4.3	0.4	2	93.3	255	360184	Halobacillus faecis (firmicutes)
1275	GCF_007991355.1	2.8	2.4	0.4	1.6	95.6	255	442899	Halolactibacillus alkaliphilus (firmicutes)
1276	GCF_007991375.1	5.1	5.1	0	2.4	92.5	255	1120919	Acetobacter nitrogenifigens DSM 23921 = LMG 23498 (a-proteobacteria)
1277	GCF_007991415.1	3.1	2.7	0.4	2.4	94.5	255	395937	Chryseobacterium rhizosphaerae (CFB group bacteria)
1278	GCF_007991435.1	2.7	2.7	0	2.4	94.9	255	395933	Chryseobacterium lathyri (CFB group bacteria)
1279	GCF_007991455.1	2.7	2.7	0	2.4	94.9	255	395935	Chryseobacterium hagamense (CFB group bacteria)
1280	GCF_007991475.1	3.1	3.1	0	3.1	93.8	255	43671	Actinotalea fermentans (high GC Gram+)
1281	GCF_007991495.1	3.9	3.5	0.4	2.4	93.7	255	582850	Sporosarcina luteola (firmicutes)
1282	GCF_007991535.1	2.4	2	0.4	2	95.6	255	290335	Tetragenococcus koreensis (firmicutes)
1283	GCF_007991615.1	5.5	5.5	0	2	92.5	255	707214	Novosphingobium sediminis (a-proteobacteria)
1284	GCF_007991635.1	3.5	3.5	0	2.7	93.8	255	670289	Adhaeribacter aerolatus (CFB group bacteria)
1285	GCF_007991655.1	3.9	3.5	0.4	1.2	94.9	255	670293	Segetibacter aerophilus (CFB group bacteria)
1286	GCF_007991695.1	4.3	4.3	0	2	93.7	255	1350429	Cyclobacterium qasimii (CFB group bacteria)
1287	GCF_007991735.1	3.5	3.5	0	2.4	94.1	255	422442	Terrabacter aerolatus (high GC Gram+)
1288	GCF_007991755.1	3.5	3.1	0.4	2	94.5	255	515326	Cellulomonas aerilata (high GC Gram+)
1289	GCF_007991775.1	7.9	6.7	1.2	1.6	90.5	255	393310	Skermanella aerolata (a-proteobacteria)
1290	GCF_007991935.1	2.4	2	0.4	2	95.6	255	305793	Companilactobacillus nantensis (firmicutes)
1291	GCF_007992015.1	2.8	2	0.8	1.6	95.6	255	380393	Levilactobacillus namurensis (firmicutes)
1292	GCF_007992055.1	2.4	2	0.4	1.2	96.4	255	167481	Companilactobacillus mindensis (firmicutes)
1293	GCF_007992075.1	5.9	5.9	0	2.4	91.7	255	478448	Pararhodospirillum oryzae (a-proteobacteria)
1294	GCF_007992115.1	4.3	3.9	0.4	1.6	94.1	255	416568	Aeromicrobium flavum (high GC Gram+)
1295	GCF_007992175.1	6.3	5.9	0.4	1.2	92.5	255	1176176	Methylobacterium haplocladii (a-proteobacteria)
1296	GCF_007992195.1	6.7	6.3	0.4	1.6	91.7	255	944322	Methylobacterium oxalidis (a-proteobacteria)
1297	GCF_007992215.1	5.5	5.1	0.4	1.6	92.9	255	1010610	Methylobacterium gnaphalii (a-proteobacteria)
1298	GCF_007992355.1	4.7	4.7	0	1.6	93.7	255	995038	Cryobacterium levicorallinum (high GC Gram+)
1299	GCF_007992415.1	3.9	3.5	0.4	1.6	94.5	255	1005945	Nocardioides psychrotolerans (high GC Gram+)
1300	GCF_007992435.1	3.5	3.1	0.4	1.6	94.9	255	748831	Brevifollis gellanilyticus (verrucomicrobia)
1301	GCF_007992455.1	3.5	3.5	0	2.7	93.8	255	1213358	Microbacterium saccharophilum (high GC Gram+)
1302	GCF_007992495.1	7.1	7.1	0	3.1	89.8	255	1230389	Reyranella soli (a-proteobacteria)
1303	GCF_007992715.1	4.7	4.7	0	1.6	93.7	255	1096750	Chitinophaga cymbidii (CFB group bacteria)
1304	GCF_007992835.1	3.5	3.5	0	3.1	93.4	255	882824	Knoellia locipacati (high GC Gram+)
1305	GCF_007993035.1	3.5	3.5	0	2.7	93.8	255	1926625	Vicingus serpentipes (CFB group bacteria)
1306	GCF_007993045.1	4.3	4.3	0	2.7	93	255	1564516	Phaeodactylibacter luteus (CFB group bacteria)
1307	GCF_007993735.1	3.5	3.5	0	2	94.5	255	370777	Arenimonas daejeonensis (g-proteobacteria)
1308	GCF_007993815.1	5.9	5.5	0.4	2	92.1	255	47920	Acidovorax delafieldii (b-proteobacteria)
1309	GCF_007993935.1	7.5	7.5	0	2	90.5	255	1755647	Bradyrhizobium macuxiense (a-proteobacteria)
1310	GCF_007994015.1	2.7	2.7	0	2.4	94.9	255	405671	Pedobacter terrae (CFB group bacteria)
1311	GCF_007994055.1	3.5	3.5	0	2.4	94.1	255	1500311	Filimonas endophytica (CFB group bacteria)
1312	GCF_007994075.1	3.9	3.9	0	3.1	93	255	1128676	Pseudonocardia hierapolitana (high GC Gram+)
1313	GCF_007994135.1	5.1	5.1	0	2.4	92.5	255	1181884	Modestobacter roseus (high GC Gram+)
1314	GCF_007994225.1	5.1	5.1	0	2.4	92.5	255	406432	Stackebrandtia albiflava (high GC Gram+)
1315	GCF_007994735.1	3.5	3.1	0.4	2	94.5	255	1591087	Nesterenkonia populi (high GC Gram+)
1316	GCF_007995015.1	3.9	3.9	0	2.7	93.4	255	1294296	Luteibaculum oceani (CFB group bacteria)
1317	GCF_007995055.1	6.3	5.9	0.4	1.2	92.5	255	1176539	Sphingosinicella ginsenosidimutans (a-proteobacteria)
1318	GCF_007995065.1	6.3	5.9	0.4	2	91.7	255	862135	Sphingomonas ginsenosidivorax (a-proteobacteria)
1319	GCF_007995085.1	5.5	4.7	0.8	2.4	92.1	255	2057004	Paraburkholderia azotifigens (b-proteobacteria)
1320	GCF_007995095.1	5.9	5.9	0	2.4	91.7	255	2601267	Sphingorhabdus soli (a-proteobacteria)
1321	GCF_007997135.1	4.3	3.9	0.4	2.7	93	255	153267	Aequorivita lipolytica (CFB group bacteria)
1322	GCF_007997285.1	4.3	4.3	0	2.4	93.3	255	291193	Gelidibacter salicanalis (CFB group bacteria)
1323	GCF_007997295.1	4.3	4.3	0	2.4	93.3	255	291190	Gillisia hiemivivida (CFB group bacteria)
1324	GCF_007997305.1	3.5	3.5	0	2	94.5	255	45611	Psychrobacter frigidicola (g-proteobacteria)
1325	GCF_007997385.1	4.7	4.7	0	2.4	92.9	255	1719036	Seonamhaeicola algicola (CFB group bacteria)
1326	GCF_008000755.1	6.7	6.7	0	1.2	92.1	255	1447062	Youhaiella tibetensis (a-proteobacteria)
1327	GCF_008000815.1	3.5	3.5	0	2.4	94.1	255	1592106	Terriglobus albidus (bacteria)
1328	GCF_008000835.1	2.7	2.7	0	2	95.3	255	1912871	Malaciobacter canalis (e-proteobacteria)
1329	GCF_008000935.1	3.9	3.9	0	2.4	93.7	255	2602769	Flavobacterium alkalisoli (CFB group bacteria)
1330	GCF_008001015.1	3.1	3.1	0	1.6	95.3	255	1078471	Serinicoccus profundi (high GC Gram+)
1331	GCF_008011915.1	5.1	4.7	0.4	2.4	92.5	255	38312	Rhodococcus rhodnii (high GC Gram+)
1332	GCF_008014775.1	4.7	4.3	0.4	2	93.3	255	1667239	Alkalicoccus halolimnae (firmicutes)
1333	GCF_008016445.1	2.4	2.4	0	0.8	96.8	255	29522	Brachyspira aalborgi (bacteria)
1334	GCF_008016795.1	2.7	2.7	0	1.6	95.7	255	2508867	Prevotella brunnea (CFB group bacteria)
1335	GCF_008017415.1	3.9	3.9	0	2	94.1	255	404366	Microbacterium hatanonis (high GC Gram+)
1336	GCF_008017445.1	4.3	4.3	0	1.2	94.5	255	664640	Microbacterium mitrae (high GC Gram+)
1337	GCF_008017875.1	4.7	4.3	0.4	2	93.3	255	400153	Rheinheimera tangshanensis (g-proteobacteria)
1338	GCF_008033135.1	5.5	5.1	0.4	0.8	93.7	255	682798	Chitinolyticbacter meiyuanensis (b-proteobacteria)
1339	GCF_008033155.1	2	1.6	0.4	2	96	255	176292	Secundilactobacillus malefermentans (firmicutes)
1340	GCF_008040105.1	3.5	3.1	0.4	2	94.5	255	2594790	Lacisediminihabitans profunda (high GC Gram+)
1341	GCF_008056315.1	3.9	3.9	0	2.7	93.4	255	2591822	Seonamhaeicola maritimus (CFB group bacteria)
1342	GCF_008064635.1	4.3	4.3	0	2.7	93	255	1852021	Parahaliea aestuarii (g-proteobacteria)
1343	GCF_008064855.1	3.5	3.1	0.4	2.4	94.1	255	565	Atlantibacter hermannii (enterobacteria)
1344	GCF_008065115.1	5.9	5.9	0	0.4	93.7	255	1400387	Bythopirellula goksoyri (bacteria)
1345	GCF_008065135.1	4.3	3.9	0.4	2.4	93.3	255	980254	Roseimaritima ulvae (bacteria)
1346	GCF_008079445.1	5.1	5.1	0	2.4	92.5	255	2604086	Aidingimonas lacisalsi (g-proteobacteria)
1347	GCF_008084145.1	3.1	2.7	0.4	2.7	94.2	255	862114	Paenibacillus faecis (firmicutes)
1348	GCF_008084905.1	3.9	3.9	0	2.4	93.7	255	2592046	Formosa maritima (CFB group bacteria)
1349	GCF_008085455.1	3.5	3.5	0	2.7	93.8	255	1912246	Seonamhaeicola marinus (CFB group bacteria)
1350	GCF_008085895.1	6.3	5.9	0.4	1.6	92.1	255	392828	Actinomadura chibensis (high GC Gram+)
1351	GCF_008085905.1	7.5	6.7	0.8	2	90.5	255	1427538	Actinomadura syzygii (high GC Gram+)
1352	GCF_008086165.1	4.3	4.3	0	2	93.7	255	291187	Bizionia algoritergicola (CFB group bacteria)
1353	GCF_008086175.1	3.9	3.9	0	2.4	93.7	255	291189	Bizionia saleffrena (CFB group bacteria)
1354	GCF_008086185.1	3.5	3.5	0	2.7	93.8	255	291188	Bizionia gelidisalsuginis (CFB group bacteria)
1355	GCF_008086205.1	5.1	5.1	0	2	92.9	255	291186	Bizionia myxarmorum (CFB group bacteria)
1356	GCF_008086545.1	1.2	1.2	0	0.8	98	255	216932	Spiroplasma chinense (mycoplasmas)
1357	GCF_008086595.1	2.7	2.7	0	0.8	96.5	255	52693	Acetobacterium paludosum (firmicutes)
1358	GCF_008086615.1	2.4	2.4	0	0.8	96.8	255	132932	Acetobacterium tundrae (firmicutes)
1359	GCF_008087085.1	3.9	3.9	0	1.6	94.5	255	642762	Nocardioides rubriscoriae (high GC Gram+)
1360	GCF_008087345.1	3.5	3.1	0.4	3.5	93	255	2588938	Marmoricola caldifontis (high GC Gram+)
1361	GCF_008087625.1	6.3	5.5	0.8	3.9	89.8	255	406548	Aquisphaera giovannonii (bacteria)
1362	GCF_008087665.1	4.7	4.3	0.4	2.4	92.9	255	980251	Mariniblastus fucicola (bacteria)
1363	GCF_008107585.1	3.1	3.1	0	1.6	95.3	255	52694	Acetobacterium wieringae (firmicutes)
1364	GCF_008107625.1	7.1	6.3	0.8	2	90.9	255	1552750	Zoogloea oleivorans (b-proteobacteria)
1365	GCF_008107645.1	1.6	1.6	0	1.6	96.8	255	1981069	Leuconostoc litchii (firmicutes)
1366	GCF_008118345.1	4.3	3.9	0.4	1.6	94.1	255	257438	Gluconobacter thailandicus (a-proteobacteria)
1367	GCF_008119665.1	5.5	5.1	0.4	2	92.5	255	1940612	Pigmentiphaga aceris (b-proteobacteria)
1368	GCF_008121455.1	2.4	2.4	0	0.8	96.8	255	2211183	Evtepia gabavorous (firmicutes)
1369	GCF_008122265.1	3.9	3.1	0.8	2	94.1	255	2603215	Marinobacter fonticola (g-proteobacteria)
1370	GCF_008123425.1	7.5	6.7	0.8	2.7	89.8	255	515499	Bradyrhizobium rifense (a-proteobacteria)
1371	GCF_008123515.1	7.1	6.3	0.8	1.6	91.3	255	515489	Bradyrhizobium cytisi (a-proteobacteria)
1372	GCF_008124615.1	3.5	2.7	0.8	3.5	93	255	213224	Geothermobacter ehrlichii (d-proteobacteria)
1373	GCF_008124625.1	3.5	3.1	0.4	2.4	94.1	255	1121431	Desulfallas thermosapovorans DSM 6562 (firmicutes)
1374	GCF_008124715.1	2	2	0	3.5	94.5	255	291989	Thermosediminibacter litoriperuensis (firmicutes)
1375	GCF_008124765.1	2.8	2.4	0.4	3.5	93.7	255	582686	Paenibacillus methanolicus (firmicutes)
1376	GCF_008124775.1	5.9	5.9	0	1.6	92.5	255	314271	Maritimibacter alkaliphilus HTCC2654 (a-proteobacteria)
1377	GCF_008124785.1	3.9	3.9	0	2	94.1	255	350814	Aquimarina intermedia (CFB group bacteria)
1378	GCF_008124835.1	4.7	4.7	0	2	93.3	255	1564164	Blastococcus xanthinilyticus (high GC Gram+)
1379	GCF_008124865.1	3.9	3.9	0	2	94.1	255	860790	Fodinibius salinus (bacteria)
1380	GCF_008124875.1	3.9	3.9	0	2	94.1	255	413713	Tenacibaculum adriaticum (CFB group bacteria)
1381	GCF_008124885.1	2.7	2.7	0	3.5	93.8	255	415956	Sphingobacterium composti Yoo et al. 2007 non Ten et al. 2007 (CFB group bacteria)
1382	GCF_008151785.1	1.2	1.2	0	1.6	97.2	255	89152	Peptacetobacter hiranonis (firmicutes)
1383	GCF_008153345.1	2.4	2.4	0	1.2	96.4	255	162	Treponema phagedenis (spirochetes)
1384	GCF_008245125.1	6.7	6.7	0	2.4	90.9	255	217204	Achromobacter insolitus (b-proteobacteria)
1385	GCF_008254045.1	6.7	6.3	0.4	2.7	90.6	255	2598579	Limnoglobus roseus (bacteria)
1386	GCF_008271465.1	6.3	6.3	0	1.2	92.5	255	2593021	Rhodobacter flagellatus (a-proteobacteria)
1387	GCF_008271655.1	6.3	6.3	0	1.2	92.5	255	2595004	Gemmobacter caeruleus (a-proteobacteria)
1388	GCF_008271745.1	4.3	4.3	0	2.7	93	255	1259555	Rufibacter glacialis (CFB group bacteria)
1389	GCF_008274215.1	3.1	2.7	0.4	2.7	94.2	255	2606906	Calorimonas adulescens (firmicutes)
1390	GCF_008274695.1	6.3	6.3	0	2	91.7	255	2606412	Sphingomonas montanisoli (a-proteobacteria)
1391	GCF_008274785.1	3.9	3.5	0.4	2	94.1	255	42566	Halomonas eurihalina (g-proteobacteria)
1392	GCF_008274805.1	5.5	5.5	0	2.4	92.1	255	1735038	Oryzomicrobium terrae (b-proteobacteria)
1393	GCF_008274825.1	3.5	3.5	0	2.4	94.1	255	649196	Sphingobacterium hotanense (CFB group bacteria)
1394	GCF_008274845.1	4.3	4.3	0	2.4	93.3	255	41170	Exiguobacterium acetylicum (firmicutes)
1395	GCF_008298035.1	6.3	5.5	0.8	2	91.7	255	122	Gimesia maris (planctomycetes)
1396	GCF_008304605.1	3.9	3.1	0.8	2.7	93.4	255	1235259	Oceanobacillus polygoni (firmicutes)
1397	GCF_008312835.1	5.5	5.1	0.4	2.7	91.8	255	324855	Streptomyces marokkonensis (high GC Gram+)
1398	GCF_008327825.1	3.1	3.1	0	1.2	95.7	255	157691	Leptotrichia shahii (fusobacteria)
1399	GCF_008329645.1	5.1	4.7	0.4	2.4	92.5	255	1552759	Mycobacterium grossiae (high GC Gram+)
1400	GCF_008329925.1	6.7	6.3	0.4	2	91.3	255	639200	Sphaerotilus natans subsp. sulfidivorans (b-proteobacteria)
1401	GCF_008329945.1	2.7	2.7	0	1.6	95.7	255	252967	Thiospirochaeta perfilievii (spirochetes)
1402	GCF_008330945.1	6.3	5.1	1.2	1.6	92.1	255	2789216	Labrys sp. KNU-23 (a-proteobacteria)
1403	GCF_008362905.1	4.3	4.3	0	1.6	94.1	255	500465	Deferribacter autotrophicus (bacteria)
1404	GCF_008368715.1	3.9	3.5	0.4	2	94.1	255	1708751	Nitrincola tapanii (g-proteobacteria)
1405	GCF_008369105.1	5.9	5.5	0.4	2.4	91.7	255	1852029	Aquicoccus porphyridii (a-proteobacteria)
1406	GCF_008369405.1	2.4	2	0.4	1.6	96	255	45634	Streptococcus cristatus (firmicutes)
1407	GCF_008369725.1	3.9	3.5	0.4	2.4	93.7	255	253703	Paenibacillus antarcticus (firmicutes)
1408	GCF_008369745.1	3.5	3.1	0.4	2.4	94.1	255	1617283	Flavobacterium nitrogenifigens (CFB group bacteria)
1409	GCF_008369785.1	3.5	3.5	0	2	94.5	255	2249302	Francisella marina (g-proteobacteria)
1410	GCF_008370225.1	5.1	5.1	0	1.6	93.3	255	77608	Pseudoalteromonas distincta (g-proteobacteria)
1411	GCF_008370245.1	5.1	5.1	0	1.2	93.7	255	1872678	Pseudoalteromonas fuliginea (g-proteobacteria)
1412	GCF_008370715.1	4.3	3.5	0.8	2.7	93	255	930166	Pseudomonas brassicacearum (g-proteobacteria)
1413	GCF_008374075.1	3.5	3.5	0	2	94.5	255	406547	Rubripirellula obstinata (bacteria)
1414	GCF_008386485.1	2.7	2.7	0	2.4	94.9	255	1037377	Chryseobacterium viscerum (CFB group bacteria)
1415	GCF_008386505.1	3.1	2.7	0.4	2	94.9	255	1679494	Chryseobacterium sediminis (CFB group bacteria)
1416	GCF_008386565.1	6.3	6.3	0	2.4	91.3	255	1608942	Roseomonas oryzae (a-proteobacteria)
1417	GCF_008386635.1	4.3	3.9	0.4	2	93.7	255	1658664	Maribacter flavus (CFB group bacteria)
1418	GCF_008520265.1	4.3	4.3	0	2.7	93	255	2592657	Sphingobacterium cavernae (CFB group bacteria)
1419	GCF_008630015.1	6.3	6.3	0	2	91.7	255	140057	Roseospira marina (a-proteobacteria)
1420	GCF_008630065.1	6.3	6.3	0	1.6	92.1	255	50712	Blastochloris sulfoviridis (a-proteobacteria)
1421	GCF_008630155.1	6.7	6.3	0.4	1.6	91.7	255	504468	Rhodovastum atsumiense (a-proteobacteria)
1422	GCF_008630535.1	4.7	3.9	0.8	2.7	92.6	255	1837	Saccharopolyspora hirsuta (high GC Gram+)
1423	GCF_008630605.1	4.3	4.3	0	2.4	93.3	255	1608400	Algibacter amylolyticus (CFB group bacteria)
1424	GCF_008630635.1	5.1	3.9	1.2	2.7	92.2	255	1031538	Neptunomonas concharum (g-proteobacteria)
1425	GCF_008632335.1	4.3	4.3	0	2.4	93.3	255	424902	Thiohalocapsa marina (g-proteobacteria)
1426	GCF_008632535.1	4.7	4.3	0.4	3.5	91.8	255	66428	Streptomyces parvus (high GC Gram+)
1427	GCF_008632955.1	4.3	3.9	0.4	3.5	92.2	255	1932	Streptomyces tendae (high GC Gram+)
1428	GCF_008634015.1	4.7	4.3	0.4	3.1	92.2	255	67294	Streptomyces filamentosus (high GC Gram+)
1429	GCF_008634025.1	6.7	6.3	0.4	3.1	90.2	255	1306175	Streptomyces albofaciens JCM 4342 (high GC Gram+)
1430	GCF_008635795.1	3.5	3.1	0.4	3.1	93.4	255	2608683	Paenibacillus tepidiphilus (firmicutes)
1431	GCF_008635805.1	3.5	3.5	0	2.4	94.1	255	2047734	Paenibacillus azotifigens (firmicutes)
1432	GCF_008638305.1	3.5	3.5	0	3.1	93.4	255	1981513	Pseudomonas profundi (g-proteobacteria)
1433	GCF_008638355.1	5.5	5.1	0.4	3.1	91.4	255	2605988	Nocardiopsis deserti (high GC Gram+)
1434	GCF_008638365.1	3.9	3.5	0.4	3.5	92.6	255	464995	Nocardiopsis quinghaiensis (high GC Gram+)
1435	GCF_008639165.1	5.1	4.7	0.4	2	92.9	255	953739	Streptomyces venezuelae ATCC 10712 (high GC Gram+)
1436	GCF_008641065.1	6.3	6.3	0	1.2	92.5	255	2604328	Rhabdaerophilum calidifontis (a-proteobacteria)
1437	GCF_008641105.1	4.3	3.5	0.8	1.6	94.1	255	1323744	Pseudomonas salina (g-proteobacteria)
1438	GCF_008692605.1	6.3	6.3	0	1.2	92.5	255	1577690	Sphingobium estronivorans (a-proteobacteria)
1439	GCF_008692955.1	2.7	2.7	0	2.4	94.9	255	368603	Morganella psychrotolerans (enterobacteria)
1440	GCF_008693045.1	2.8	2.4	0.4	3.1	94.1	255	41202	Ewingella americana (enterobacteria)
1441	GCF_008693185.1	3.5	3.5	0	1.2	95.3	255	1262585	Acinetobacter qingfengensis (g-proteobacteria)
1442	GCF_008693385.1	5.1	4.7	0.4	2	92.9	255	82633	Cupriavidus pauculus (b-proteobacteria)
1443	GCF_008694105.1	2.8	2.4	0.4	1.2	96	255	304207	Schleiferilactobacillus harbinensis (firmicutes)
1444	GCF_008694205.1	2	1.6	0.4	1.6	96.4	255	47770	Lactobacillus crispatus (firmicutes)
1445	GCF_008694225.1	5.5	5.5	0	1.2	93.3	255	33059	Acidithiobacillus caldus (proteobacteria)
1446	GCF_008698085.1	2	2	0	2	96	255	762209	Bifidobacterium callitrichos (high GC Gram+)
1447	GCF_008698145.1	1.2	1.2	0	2.4	96.4	255	2562524	Bifidobacterium vespertilionis (high GC Gram+)
1448	GCF_008698155.1	1.2	1.2	0	2	96.8	255	1630166	Bifidobacterium myosotis (high GC Gram+)
1449	GCF_008698235.1	2	2	0	1.6	96.4	255	2045439	Bifidobacterium rousetti (high GC Gram+)
1450	GCF_008704205.1	7.1	6.7	0.4	1.6	91.3	255	2545717	Nocardia colli (high GC Gram+)
1451	GCF_008704395.1	5.5	5.1	0.4	2.7	91.8	255	132473	Streptomyces alboniger (high GC Gram+)
1452	GCF_008704425.1	5.5	5.5	0	2.4	92.1	255	1319510	Streptomyces fradiae ATCC 10745 = DSM 40063 (high GC Gram+)
1453	GCF_008704445.1	4.7	4.3	0.4	3.9	91.4	255	67345	Streptomyces prasinus (high GC Gram+)
1454	GCF_008704475.1	3.9	3.9	0	3.1	93	255	48665	Streptomyces viridifaciens (high GC Gram+)
1455	GCF_008704495.1	4.7	3.9	0.8	3.9	91.4	255	1967	Streptomyces kanamyceticus (high GC Gram+)
1456	GCF_008704515.1	4.3	4.3	0	3.9	91.8	255	665577	Streptomyces viridosporus T7A (high GC Gram+)
1457	GCF_008704535.1	4.3	4.3	0	3.1	92.6	255	36818	Streptomyces subrutilus (high GC Gram+)
1458	GCF_008704555.1	3.5	3.1	0.4	3.1	93.4	255	28894	Streptomyces nitrosporeus (high GC Gram+)
1459	GCF_008704575.1	3.9	3.5	0.4	2.7	93.4	255	33899	Streptomyces galilaeus (high GC Gram+)
1460	GCF_008704655.1	6.7	6.7	0	2.4	90.9	255	1927	Streptomyces rimosus (high GC Gram+)
1461	GCF_008704715.1	4.7	3.9	0.8	3.1	92.2	255	1969	Streptomyces chartreusis (high GC Gram+)
1462	GCF_008704795.1	4.7	4.3	0.4	3.9	91.4	255	68270	Streptomyces spectabilis (high GC Gram+)
1463	GCF_008704855.1	4.7	4.7	0	3.5	91.8	255	58346	Streptomyces platensis (high GC Gram+)
1464	GCF_008704935.1	4.7	4.3	0.4	2	93.3	255	1960	Streptomyces vinaceus (high GC Gram+)
1465	GCF_008704995.1	5.9	5.5	0.4	3.1	91	255	40318	Streptomyces nodosus (high GC Gram+)
1466	GCF_008705135.1	4.7	3.9	0.8	3.5	91.8	255	116188	Streptomyces coeruleorubidus (high GC Gram+)
1467	GCF_008705175.1	2	1.6	0.4	3.1	94.9	255	223919	Clostridium diolis (firmicutes)
1468	GCF_008710135.1	3.9	3.5	0.4	2.4	93.7	255	2496557	Paenibacillus spiritus (firmicutes)
1469	GCF_008710145.1	4.3	2.7	1.6	2.7	93	255	2036016	Bacillus endozanthoxylicus (firmicutes)
1470	GCF_008710165.1	6.3	6.3	0	1.6	92.1	255	1007511	Sphingobium limneticum (a-proteobacteria)
1471	GCF_008710705.1	4.3	4.3	0	1.2	94.5	255	661398	Microbacterium radiodurans (high GC Gram+)
1472	GCF_008710745.1	3.9	3.9	0	1.6	94.5	255	1631477	Microbacterium rhizomatis (high GC Gram+)
1473	GCF_008711285.1	6.3	6.3	0	2.7	91	255	1323746	Roseibium aquae (a-proteobacteria)
1474	GCF_008711325.1	7.5	7.5	0	2.4	90.1	255	1775174	Roseibium sediminis (a-proteobacteria)
1475	GCF_008726925.1	3.6	2.4	1.2	1.6	94.8	255	119206	Aerococcus sanguinicola (firmicutes)
1476	GCF_008728195.1	5.5	5.1	0.4	2.7	91.8	255	540747	Roseovarius indicus (a-proteobacteria)
1477	GCF_008728835.1	7.1	7.1	0	2	90.9	255	2602016	Hypericibacter adhaerens (a-proteobacteria)
1478	GCF_008728855.1	7.5	7.5	0	1.6	90.9	255	2602015	Hypericibacter terrae (a-proteobacteria)
1479	GCF_008757455.1	5.9	5.9	0	2.4	91.7	255	2580413	Microvirga brassicacearum (a-proteobacteria)
1480	GCF_008764295.1	4.7	4.3	0.4	2.4	92.9	255	1471	Bacillus methanolicus (firmicutes)
1481	GCF_008795935.1	3.1	2.7	0.4	2	94.9	255	1697557	Marinobacter confluentis (g-proteobacteria)
1482	GCF_008795985.1	2.8	2	0.8	2.4	94.8	255	1569211	Marinobacter halotolerans (g-proteobacteria)
1483	GCF_008801285.1	4.3	3.9	0.4	2	93.7	255	170673	Vibrio kanaloae (g-proteobacteria)
1484	GCF_008801405.1	5.5	5.5	0	2	92.5	255	190721	Ralstonia insidiosa (b-proteobacteria)
1485	GCF_008801715.1	6.7	5.9	0.8	2	91.3	255	354352	Pseudochrobactrum saccharolyticum (a-proteobacteria)
1486	GCF_008801845.1	6.3	5.1	1.2	1.2	92.5	255	36863	Ideonella dechloratans (b-proteobacteria)
1487	GCF_008802255.1	3.1	3.1	0	1.2	95.7	255	280147	Acinetobacter courvalinii (g-proteobacteria)
1488	GCF_008802405.1	5.9	5.5	0.4	1.6	92.5	255	2615207	Aureimonas leprariae (a-proteobacteria)
1489	GCF_008802955.1	3.5	3.1	0.4	3.5	93	255	1748967	Citrobacter cronae (enterobacteria)
1490	GCF_008803015.1	2.4	2	0.4	1.6	96	255	1341	Streptococcus ratti (firmicutes)
1491	GCF_008805035.1	3.9	3.9	0	0.4	95.7	255	2528037	Eikenella exigua (b-proteobacteria)
1492	GCF_008806325.1	4.3	4.3	0	2	93.7	255	1803916	Salibacter halophilus (CFB group bacteria)
1493	GCF_008806385.1	6.7	6.3	0.4	1.2	92.1	255	553447	Methylobacterium soli (a-proteobacteria)
1494	GCF_008806755.1	4.3	4.3	0	2.4	93.3	255	426481	Tenacibaculum aiptasiae (CFB group bacteria)
1495	GCF_008806775.1	3.1	3.1	0	3.1	93.8	255	2026654	Flavobacterium luteum (CFB group bacteria)
1496	GCF_008806995.1	4.3	4.3	0	1.6	94.1	255	492	Neisseria animalis (b-proteobacteria)
1497	GCF_008807015.1	4.3	4.3	0	2	93.7	255	640030	Neisseria zalophi (b-proteobacteria)
1498	GCF_008807735.1	4.3	3.9	0.4	3.9	91.8	255	1890302	Bacillus wiedmannii (firmicutes)
1499	GCF_008807855.1	5.9	5.5	0.4	1.6	92.5	255	96344	Cupriavidus oxalaticus (b-proteobacteria)
1500	GCF_008828755.2	1.6	1.6	0	0.8	97.6	255	57863	Borreliella turdi (spirochetes)
1501	GCF_008830225.1	3.5	3.5	0	2.4	94.1	255	1721087	Desulfovibrio senegalensis (d-proteobacteria)
1502	GCF_008830385.1	2.8	2.4	0.4	2	95.2	255	1472416	Butyricimonas faecihominis (CFB group bacteria)
1503	GCF_008831035.1	2.4	2.4	0	1.6	96	255	2137581	Ellagibacter isourolithinifaciens (actinobacteria)
1504	GCF_008831045.1	2	2	0	1.6	96.4	255	1796610	Adlercreutzia muris (actinobacteria)
1505	GCF_008831075.1	3.5	3.1	0.4	1.6	94.9	255	1530195	Pseudoclavibacter terrae (high GC Gram+)
1506	GCF_008831085.1	3.5	3.1	0.4	2	94.5	255	1778590	Pseudoclavibacter endophyticus (high GC Gram+)
1507	GCF_008831155.1	3.5	3.1	0.4	1.2	95.3	255	979746	Gulosibacter chungangensis (high GC Gram+)
1508	GCF_008831265.1	5.1	4.7	0.4	2	92.9	255	2603856	Lacisediminimonas profundi (b-proteobacteria)
1509	GCF_008831385.1	2.8	2.4	0.4	1.6	95.6	255	51664	Lapidilactobacillus dextrinicus (firmicutes)
1510	GCF_008831485.1	2	1.6	0.4	0.8	97.2	255	1600	Lactobacillus acetotolerans (firmicutes)
1511	GCF_008838325.1	3.1	3.1	0	2.7	94.2	255	2601677	Tepidiforma bonchosmolovskayae (GNS bacteria)
1512	GCF_008843145.1	7.9	7.5	0.4	2	90.1	255	2233999	Skermanella pratensis (a-proteobacteria)
1513	GCF_008868125.1	3.5	3.1	0.4	2.4	94.1	255	300020	Microbacterium maritypicum (high GC Gram+)
1514	GCF_008868685.1	4.7	4.3	0.4	3.1	92.2	255	2651189	Streptomyces triticiradicis (high GC Gram+)
1515	GCF_008876665.1	2.8	2	0.8	1.2	96	255	104955	Limosilactobacillus frumenti (firmicutes)
1516	GCF_008923185.1	6.7	6.7	0	2.4	90.9	255	359158	Actinomadura rudentiformis (high GC Gram+)
1517	GCF_008923245.1	4.7	4.3	0.4	2	93.3	255	1602942	Cytobacillus depressus (firmicutes)
1518	GCF_008923265.1	4.3	3.5	0.8	3.1	92.6	255	1071718	Bacillus mesophilum (firmicutes)
1519	GCF_008923365.1	7.9	6.7	1.2	2	90.1	255	1803903	Actinomadura montaniterrae (high GC Gram+)
1520	GCF_008930655.1	6.3	5.5	0.8	0.8	92.9	255	568098	Salipiger aestuarii (a-proteobacteria)
1521	GCF_008931805.1	4.3	3.9	0.4	1.6	94.1	255	1202962	Moritella marina ATCC 15381 (g-proteobacteria)
1522	GCF_008932115.1	7.1	7.1	0	2	90.9	255	244734	Bradyrhizobium betae (a-proteobacteria)
1523	GCF_008932435.1	7.1	6.7	0.4	1.6	91.3	255	370111	Brucella pseudintermedia (a-proteobacteria)
1524	GCF_008933115.1	3.9	3.9	0	2.7	93.4	255	911197	Phaeocystidibacter luteus (CFB group bacteria)
1525	GCF_008933165.1	3.1	3.1	0	2.4	94.5	255	1577780	Phaeocystidibacter marisrubri (CFB group bacteria)
1526	GCF_008933955.1	2.7	2.7	0	2.4	94.9	255	553427	Heliorestis acidaminivorans (firmicutes)
1527	GCF_008973485.1	4.3	3.9	0.4	3.1	92.6	255	2283160	Psychrobacillus glaciei (firmicutes)
1528	GCF_008973715.1	3.9	3.1	0.8	2.7	93.4	255	1730894	Nitrincola schmidtii (g-proteobacteria)
1529	GCF_008973725.1	3.5	3.5	0	2	94.5	255	98672	Arthrobacter luteolus (high GC Gram+)
1530	GCF_008973755.1	4.7	3.9	0.8	2	93.3	255	1571224	Nitrincola alkalilacustris (g-proteobacteria)
1531	GCF_008974245.1	4.3	3.5	0.8	2.7	93	255	574929	Streptomyces abyssomicinicus (high GC Gram+)
1532	GCF_008974265.1	5.5	4.3	1.2	4.3	90.2	255	2607529	Dictyobacter vulcani (GNS bacteria)
1533	GCF_008974285.1	6.7	5.5	1.2	3.1	90.2	255	2045279	Thermogemmatispora aurantia (GNS bacteria)
1534	GCF_008974325.1	3.5	3.5	0	1.6	94.9	255	1397112	Patiriisocius marinus (CFB group bacteria)
1535	GCF_009025875.1	2.8	2.4	0.4	1.2	96	255	60519	Latilactobacillus graminis (firmicutes)
1536	GCF_009036245.1	3.5	3.1	0.4	3.1	93.4	255	2071710	Enterobacter sichuanensis (enterobacteria)
1537	GCF_009078285.1	2	2	0	1.6	96.4	255	2490545	Bifidobacterium jacchi (high GC Gram+)
1538	GCF_009150585.1	1.2	1.2	0	0	98.8	255	2110	Mycoplasma agalactiae (mycoplasmas)
1539	GCF_009176225.1	7.5	5.9	1.6	2.7	89.8	255	1236695	Arthrospira platensis NIES-46 (cyanobacteria)
1540	GCF_009176265.1	4.7	4.3	0.4	3.1	92.2	255	285578	Streptomyces angustmyceticus (high GC Gram+)
1541	GCF_009176625.1	5.1	4.7	0.4	1.6	93.3	255	269673	Sporolactobacillus terrae (firmicutes)
1542	GCF_009176645.1	3.1	2.7	0.4	3.1	93.8	255	2478464	Enterobacter oligotrophicus (enterobacteria)
1543	GCF_009177095.1	3.1	3.1	0	2.4	94.5	255	2650471	Lacipirellula parvula (bacteria)
1544	GCF_009183815.1	2.7	2.7	0	2	95.3	255	1944635	Sutterella seckii (b-proteobacteria)
1545	GCF_009184845.1	2.4	2	0.4	1.6	96	255	88233	Lacticaseibacillus manihotivorans (firmicutes)
1546	GCF_009192725.1	3.9	3.9	0	2.4	93.7	255	1104777	Segeticoccus rhizosphaerae (high GC Gram+)
1547	GCF_009192735.1	3.9	3.5	0.4	1.6	94.5	255	169960	Arthrobacter gandavensis (high GC Gram+)
1548	GCF_009192945.1	3.5	3.5	0	2	94.5	255	1321368	Xanthomonas maliensis (g-proteobacteria)
1549	GCF_009193135.1	3.5	3.5	0	2	94.5	255	860221	Georgenia satyanarayanai (high GC Gram+)
1550	GCF_009193155.1	3.5	3.5	0	2.7	93.8	255	1622177	Georgenia subflava (high GC Gram+)
1551	GCF_009193175.1	3.9	2.7	1.2	2.4	93.7	255	348442	Georgenia ruanii (high GC Gram+)
1552	GCF_009193185.1	4.3	4.3	0	1.2	94.5	255	527326	Georgenia thermotolerans (high GC Gram+)
1553	GCF_009193215.1	4.3	4.3	0	1.6	94.1	255	1475951	Flavicella marina (CFB group bacteria)
1554	GCF_009193265.1	2.4	2	0.4	2.7	94.9	255	2604091	Marinobacter changyiensis (g-proteobacteria)
1555	GCF_009208535.1	4.3	4.3	0	2.4	93.3	255	35621	Streptomyces mobaraensis (high GC Gram+)
1556	GCF_009208555.1	5.5	5.5	0	1.6	92.9	255	2654252	Janthinobacterium violaceinigrum (b-proteobacteria)
1557	GCF_009208585.1	4.3	3.9	0.4	2	93.7	255	2654512	Fluviispira multicolorata (proteobacteria)
1558	GCF_009208775.1	3.5	3.1	0.4	2.4	94.1	255	2499159	Silvanigrella paludirubra (proteobacteria)
1559	GCF_009295515.1	3.1	2.7	0.4	2	94.9	255	1563158	Erwinia endophytica (enterobacteria)
1560	GCF_009295725.1	1.6	1.6	0	2.4	96	255	39493	Clostridium tarantellae (firmicutes)
1561	GCF_009296165.1	3.9	3.9	0	2	94.1	255	2607908	Pseudomonas kitaguniensis (g-proteobacteria)
1562	GCF_009296175.1	5.9	5.1	0.8	2.4	91.7	255	2108360	Microvirga tunisiensis (a-proteobacteria)
1563	GCF_009299385.1	4.3	3.9	0.4	2.7	93	255	67260	Streptomyces cinereoruber (high GC Gram+)
1564	GCF_009299485.1	2.4	2.4	0	1.2	96.4	255	1769423	Bifidobacterium apri (high GC Gram+)
1565	GCF_009299505.1	1.6	1.6	0	2	96.4	255	1798158	Bifidobacterium ramosum (high GC Gram+)
1566	GCF_009299835.1	4.3	3.9	0.4	1.6	94.1	255	2594267	Microlunatus speluncae (high GC Gram+)
1567	GCF_009301415.1	5.9	5.5	0.4	2	92.1	255	135740	Paracoccus kondratievae (a-proteobacteria)
1568	GCF_009362935.1	3.2	2.4	0.8	1.2	95.6	255	1633	Limosilactobacillus vaginalis (firmicutes)
1569	GCF_009363075.1	5.1	4.3	0.8	2.7	92.2	255	1473112	Paenibacillus guangzhouensis (firmicutes)
1570	GCF_009363095.1	4.3	3.9	0.4	3.1	92.6	255	562959	Paenibacillus cellulositrophicus (firmicutes)
1571	GCF_009363115.1	4.3	3.9	0.4	2	93.7	255	128574	Paenibacillus brasilensis (firmicutes)
1572	GCF_009363135.1	3.1	2.7	0.4	3.1	93.8	255	551989	Kosakonia arachidis (enterobacteria)
1573	GCF_009363155.1	4.7	3.9	0.8	1.2	94.1	255	69964	Azotobacter salinestris (g-proteobacteria)
1574	GCF_009363895.1	6.7	6.7	0	1.6	91.7	255	363835	Sphingomonas ginsengisoli An et al. 2013 (a-proteobacteria)
1575	GCF_009371875.1	2.4	2.4	0	0.8	96.8	255	2172043	Bifidobacterium tibiigranuli (high GC Gram+)
1576	GCF_009377175.1	6.3	5.9	0.4	2.4	91.3	255	1609272	Streptomyces adustus (high GC Gram+)
1577	GCF_009377185.1	5.9	5.1	0.8	3.1	91	255	565072	Streptomyces spongiae (high GC Gram+)
1578	GCF_009377205.1	6.3	5.9	0.4	3.1	90.6	255	1803180	Streptomyces phyllanthi (high GC Gram+)
1579	GCF_009380135.2	7.9	7.5	0.4	1.6	90.5	255	2656921	Fertoeibacter niger (a-proteobacteria)
1580	GCF_009388985.1	4.7	4.7	0	1.2	94.1	255	2601894	Halioglobus maricola (g-proteobacteria)
1581	GCF_009428905.1	4.3	4.3	0	2.4	93.3	255	29376	Desulfofundulus thermobenzoicus (firmicutes)
1582	GCF_009428945.1	3.5	3.5	0	2	94.5	255	1004150	Photorhabdus khanii (enterobacteria)
1583	GCF_009429125.1	3.9	3.9	0	1.6	94.5	255	1133546	Luteimicrobium xylanilyticum (high GC Gram+)
1584	GCF_009451885.1	2.7	2.7	0	3.1	94.2	255	2656774	Glycomyces albidus (high GC Gram+)
1585	GCF_009455625.1	5.1	5.1	0	2	92.9	255	2152891	Paraburkholderia bonniea (b-proteobacteria)
1586	GCF_009455635.1	5.5	4.3	1.2	2.4	92.1	255	2152888	Paraburkholderia agricolaris (b-proteobacteria)
1587	GCF_009455685.1	5.1	5.1	0	2	92.9	255	2152889	Paraburkholderia hayleyella (b-proteobacteria)
1588	GCF_009467795.1	2.4	2	0.4	2	95.6	255	302044	Nesterenkonia halophila (high GC Gram+)
1589	GCF_009467825.1	4.3	4.3	0	2	93.7	255	1297121	Cyclobacterium xiamenense (CFB group bacteria)
1590	GCF_009469695.1	4.7	4.7	0	2.4	92.9	255	167645	Propionivibrio limicola (b-proteobacteria)
1591	GCF_009469765.1	5.5	5.5	0	2	92.5	255	337779	Dechloromonas hortensis (b-proteobacteria)
1592	GCF_009494435.1	1.2	1.2	0	1.6	97.2	255	165179	Prevotella copri (CFB group bacteria)
1593	GCF_009496955.1	1.6	1.2	0.4	1.2	97.2	255	1614	Fructilactobacillus fructivorans (firmicutes)
1594	GCF_009497775.1	3.9	3.9	0	2.4	93.7	255	511	Alcaligenes faecalis (b-proteobacteria)
1595	GCF_009497895.1	4.3	4.3	0	2.4	93.3	255	553151	Pseudomonas pelagia (g-proteobacteria)
1596	GCF_009498035.1	6.7	6.3	0.4	2	91.3	255	103733	Saccharothrix syringae (high GC Gram+)
1597	GCF_009498215.1	7.1	6.3	0.8	2	90.9	255	1120045	Rhizobium grahamii (a-proteobacteria)
1598	GCF_009569385.1	3.5	3.5	0	3.9	92.6	255	212423	Streptomyces kaniharaensis (high GC Gram+)
1599	GCF_009586235.1	5.5	4.3	1.2	2.4	92.1	255	292	Burkholderia cepacia (b-proteobacteria)
1600	GCF_009600885.1	3.1	3.1	0	3.1	93.8	255	1945	Streptomyces jumonjinensis (high GC Gram+)
1601	GCF_009600895.1	3.5	3.5	0	3.1	93.4	255	2577098	Streptomyces katsurahamanus (high GC Gram+)
1602	GCF_009600905.1	2.8	2.4	0.4	1.6	95.6	255	2584181	Companilactobacillus salsicarnum (firmicutes)
1603	GCF_009600995.1	2.4	1.6	0.8	2	95.6	255	2584183	Companilactobacillus halodurans (firmicutes)
1604	GCF_009601015.1	2.8	2.4	0.4	1.2	96	255	1494462	Lactococcus hircilactis (firmicutes)
1605	GCF_009601025.1	6.7	6.7	0	2	91.3	255	140058	Roseospira navarrensis (a-proteobacteria)
1606	GCF_009601505.1	7.5	7.5	0	2	90.5	255	110322	Sinorhizobium terangae (a-proteobacteria)
1607	GCF_009602435.1	4.3	3.9	0.4	2	93.7	255	1562106	Sediminibacillus terrae (firmicutes)
1608	GCF_009602465.1	3.9	3.5	0.4	2	94.1	255	1884992	Cumulibacter manganitolerans (high GC Gram+)
1609	GCF_009602535.1	3.1	3.1	0	2.7	94.2	255	1748220	Ornithinicoccus halotolerans (high GC Gram+)
1610	GCF_009617755.1	3.5	3.5	0	2.4	94.1	255	418719	Marinobacter salsuginis (g-proteobacteria)
1611	GCF_009617855.1	4.7	4.7	0	2	93.3	255	1541063	Prolixibacter denitrificans (CFB group bacteria)
1612	GCF_009617915.1	3.9	3.9	0	2.7	93.4	255	314319	Prolixibacter bellariivorans (CFB group bacteria)
1613	GCF_009627355.1	5.5	5.5	0	1.6	92.9	255	35814	Bordetella holmesii (b-proteobacteria)
1614	GCF_009646115.1	2.7	2.7	0	2	95.3	255	470933	Pantoea eucalypti (enterobacteria)
1615	GCF_009646335.1	5.1	4.7	0.4	2.4	92.5	255	1121255	Caenimonas koreensis DSM 17982 (b-proteobacteria)
1616	GCF_009648575.1	4.3	3.5	0.8	1.6	94.1	255	1642	Listeria innocua (firmicutes)
1617	GCF_009648915.1	3.1	2.7	0.4	3.1	93.8	255	69218	Enterobacter cancerogenus (enterobacteria)
1618	GCF_009649175.1	5.1	5.1	0	1.6	93.3	255	58314	Rhodovulum strictum (a-proteobacteria)
1619	GCF_009649705.1	3.5	3.1	0.4	1.6	94.9	255	2650745	Xanthomonas sontii (g-proteobacteria)
1620	GCF_009649735.1	3.9	3.5	0.4	2.4	93.7	255	1229268	Salinibacillus xinjiangensis (firmicutes)
1621	GCF_009649745.1	5.1	4.7	0.4	1.6	93.3	255	930132	Aquibacillus halophilus (firmicutes)
1622	GCF_009649845.1	6.3	5.9	0.4	3.9	89.8	255	889282	Polyangium spumosum (d-proteobacteria)
1623	GCF_009649915.1	3.1	2.7	0.4	3.1	93.8	255	61648	Kluyvera intermedia (enterobacteria)
1624	GCF_009649955.1	2.7	2.7	0	2	95.3	255	356322	Heliorestis convoluta (firmicutes)
1625	GCF_009650015.1	2.4	2.4	0	0.8	96.8	255	1607	Loigolactobacillus bifermentans (firmicutes)
1626	GCF_009650135.1	3.1	3.1	0	1.2	95.7	255	418701	Litoricola lipolytica (g-proteobacteria)
1627	GCF_009659615.1	4.7	3.9	0.8	2.7	92.6	255	2600065	Pseudomonas haemolytica (g-proteobacteria)
1628	GCF_009660355.1	4.3	3.9	0.4	2.7	93	255	28454	Sphingobacterium multivorum (CFB group bacteria)
1629	GCF_009662295.1	2.4	2	0.4	1.6	96	255	1940789	Lactococcus petauri (firmicutes)
1630	GCF_009664085.1	2.7	2.7	0	2.7	94.6	255	316276	Thermochromatium tepidum ATCC 43061 (g-proteobacteria)
1631	GCF_009664365.1	3.9	3.1	0.8	3.1	93	255	248903	Paenibacillus xylanilyticus (firmicutes)
1632	GCF_009664385.2	3.1	2.7	0.4	1.6	95.3	255	424758	Chryseoglobus frigidaquae (high GC Gram+)
1633	GCF_009664835.1	4.3	3.9	0.4	2.4	93.3	255	2665642	Saccharopolyspora coralli (high GC Gram+)
1634	GCF_009665375.1	4.7	4.3	0.4	2.7	92.6	255	38293	Photobacterium damselae (g-proteobacteria)
1635	GCF_009668025.1	4.3	4.3	0	2.7	93	255	2025311	Larkinella terrae (CFB group bacteria)
1636	GCF_009668655.1	4.3	4.3	0	2.4	93.3	255	2610884	Aequorivita lutea (CFB group bacteria)
1637	GCF_009669325.1	6.3	6.3	0	2	91.7	255	2576383	Roseovarius bejariae (a-proteobacteria)
1638	GCF_009671065.1	4.3	4.3	0	1.6	94.1	255	2666100	Neisseria brasiliensis (b-proteobacteria)
1639	GCF_009671185.1	5.5	5.5	0	1.6	92.9	255	65958	Komagataeibacter oboediens (a-proteobacteria)
1640	GCF_009671205.1	4.7	4.7	0	2.4	92.9	255	1914461	Micromonospora terminaliae (high GC Gram+)
1641	GCF_009671245.1	3.9	3.9	0	2.7	93.4	255	2580566	Marinicella rhabdoformis (g-proteobacteria)
1642	GCF_009674495.1	5.9	5.9	0	2	92.1	255	2666081	Duganella albus (b-proteobacteria)
1643	GCF_009674565.1	5.5	5.1	0.4	2	92.5	255	2666083	Duganella rivi (b-proteobacteria)
1644	GCF_009674725.1	2.7	2.7	0	2.7	94.6	255	1908241	Pedobacter petrophilus (CFB group bacteria)
1645	GCF_009674765.1	4.3	3.5	0.8	3.1	92.6	255	324768	Bacillus idriensis (firmicutes)
1646	GCF_009674805.1	3.9	3.5	0.4	2.7	93.4	255	1983721	Bacillus lacus (firmicutes)
1647	GCF_009674825.1	5.1	5.1	0	1.6	93.3	255	2594478	Maribacter luteus (CFB group bacteria)
1648	GCF_009676365.1	2.8	2.4	0.4	0.8	96.4	255	1599	Latilactobacillus sakei (firmicutes)
1649	GCF_009676745.1	2	2	0	1.6	96.4	255	33967	Leuconostoc mesenteroides subsp. mesenteroides (firmicutes)
1650	GCF_009680455.1	1.6	1.2	0.4	1.6	96.8	255	39485	Lachnospira eligens (firmicutes)
1651	GCF_009684715.1	2.4	2	0.4	1.6	96	255	1032623	Otariodibacter oris (g-proteobacteria)
1652	GCF_009684755.1	2.7	2.7	0	1.6	95.7	255	2267611	Capnocytophaga felis (CFB group bacteria)
1653	GCF_009685175.1	6.7	6.3	0.4	1.2	92.1	255	173366	Methylocystis rosea (a-proteobacteria)
1654	GCF_009685195.1	6.3	5.9	0.4	1.2	92.5	255	134	Methylocystis parvus (a-proteobacteria)
1655	GCF_009687845.1	6.3	5.9	0.4	3.5	90.2	255	35763	Acrocarpospora corrugata (high GC Gram+)
1656	GCF_009687865.1	7.1	6.3	0.8	2.7	90.2	255	150177	Acrocarpospora macrocephala (high GC Gram+)
1657	GCF_009687885.1	7.5	6.3	1.2	2.4	90.1	255	90975	Acrocarpospora pleiomorpha (high GC Gram+)
1658	GCF_009688945.1	3.6	2.4	1.2	2	94.4	255	571177	Desulfosarcina alkanivorans (d-proteobacteria)
1659	GCF_009688965.1	3.2	2.4	0.8	3.1	93.7	255	947919	Desulfosarcina widdelii (d-proteobacteria)
1660	GCF_009688985.1	5.1	3.9	1.2	2.7	92.2	255	885957	Desulfosarcina ovata subsp. sediminis (d-proteobacteria)
1661	GCF_009690905.1	5.9	5.5	0.4	2.4	91.7	255	2599607	Paraburkholderia madseniana (b-proteobacteria)
1662	GCF_009695705.1	2	2	0	1.6	96.4	255	29316	Schaalia hyovaginalis (high GC Gram+)
1663	GCF_009695985.1	2.4	2.4	0	0.8	96.8	255	2012477	Lactobacillus porci (firmicutes)
1664	GCF_009696605.1	3.1	3.1	0	2.7	94.2	255	932217	Anaerosalibacter bizertensis (firmicutes)
1665	GCF_009697165.1	2.4	2	0.4	1.2	96.4	255	105843	Anaerobutyricum soehngenii (firmicutes)
1666	GCF_009707865.1	5.5	5.1	0.4	1.2	93.3	255	664692	Amycolatopsis pithecellobii (high GC Gram+)
1667	GCF_009708695.1	4.3	4.3	0	1.2	94.5	255	1238	Piscirickettsia salmonis (g-proteobacteria)
1668	GCF_009709675.1	3.5	3.1	0.4	1.6	94.9	255	88376	Agromyces bracchium (high GC Gram+)
1669	GCF_009711055.1	3.5	3.5	0	1.6	94.9	255	270914	Myroides pelagicus (CFB group bacteria)
1670	GCF_009711095.1	3.1	2.7	0.4	3.1	93.8	255	2562891	Escherichia alba (enterobacteria)
1671	GCF_009711125.1	3.9	3.5	0.4	3.5	92.6	255	1491830	Bacillus mangrovi (firmicutes)
1672	GCF_009711185.1	5.9	5.9	0	1.6	92.5	255	913252	Paracoccus limosus (a-proteobacteria)
1673	GCF_009711205.1	6.7	6.3	0.4	1.6	91.7	255	2006130	Paracoccus litorisediminis (a-proteobacteria)
1674	GCF_009711225.1	6.3	6.3	0	1.2	92.5	255	1820333	Paracoccus aestuariivivens (a-proteobacteria)
1675	GCF_009711405.1	5.1	5.1	0	1.6	93.3	255	396812	Fulvivirga kasyanovii (CFB group bacteria)
1676	GCF_009711415.1	6.7	6.7	0	2.4	90.9	255	76305	Roseibium denhamense (a-proteobacteria)
1677	GCF_009711465.1	5.9	5.5	0.4	2.7	91.4	255	2172824	Sansalvadorimonas verongulae (g-proteobacteria)
1678	GCF_009711525.1	4.3	4.3	0	3.1	92.6	255	1819566	Fulvivirga lutimaris (CFB group bacteria)
1679	GCF_009712425.2	6.3	6.3	0	2.4	91.3	255	1566827	Parvularcula flava (a-proteobacteria)
1680	GCF_009718305.1	2	2	0	2	96	255	592978	Mediterraneibacter faecis (firmicutes)
1681	GCF_009718345.1	2.4	2.4	0	2	95.6	255	166486	Roseburia intestinalis (firmicutes)
1682	GCF_009719385.1	3.1	3.1	0	1.2	95.7	255	487175	Parasutterella excrementihominis (b-proteobacteria)
1683	GCF_009720125.1	2.8	2.4	0.4	1.2	96	255	51669	Tetragenococcus halophilus (firmicutes)
1684	GCF_009720365.1	5.5	5.1	0.4	2.7	91.8	255	1617086	Catellatospora paridis (high GC Gram+)
1685	GCF_009720385.1	5.9	5.5	0.4	2.7	91.4	255	1460450	Catellatospora vulcania (high GC Gram+)
1686	GCF_009720725.1	4.3	4.3	0	1.6	94.1	255	231048	Allochromatium palmeri (g-proteobacteria)
1687	GCF_009720735.1	3.2	2.4	0.8	1.6	95.2	255	28064	Heliobacterium mobile (firmicutes)
1688	GCF_009720745.1	5.5	5.5	0	2	92.5	255	1776165	Pseudoduganella eburnea (b-proteobacteria)
1689	GCF_009720755.1	6.7	6.7	0	1.2	92.1	255	200615	Rhodoplanes serenus (a-proteobacteria)
1690	GCF_009720775.1	5.1	5.1	0	2	92.9	255	1890295	Pseudoduganella danionis (b-proteobacteria)
1691	GCF_009720825.1	5.1	4.7	0.4	3.1	91.8	255	551988	Duganella radicis (b-proteobacteria)
1692	GCF_009720835.1	5.9	5.9	0	1.2	92.9	255	1949069	Massilia buxea (b-proteobacteria)
1693	GCF_009720865.1	5.1	4.7	0.4	2.7	92.2	255	1462440	Duganella ginsengisoli (b-proteobacteria)
1694	GCF_009725165.1	3.1	2.7	0.4	2	94.9	255	307580	Paenibacillus woosongensis (firmicutes)
1695	GCF_009725205.1	4.3	3.9	0.4	2.4	93.3	255	225915	Paenibacillus timonensis (firmicutes)
1696	GCF_009725675.1	3.9	3.9	0	1.6	94.5	255	861445	Psychrobacter sanguinis (g-proteobacteria)
1697	GCF_009725985.1	4.3	4.3	0	2.7	93	255	248905	Zobellia amurskyensis (CFB group bacteria)
1698	GCF_009725995.1	4.3	4.3	0	3.1	92.6	255	248906	Zobellia laminariae (CFB group bacteria)
1699	GCF_009727155.1	5.9	5.9	0	2	92.1	255	321982	Massilia dura (b-proteobacteria)
1700	GCF_009728465.1	4.7	4.3	0.4	1.6	93.7	255	555083	Psychrosphaera haliotis (g-proteobacteria)
1701	GCF_009728935.1	3.5	3.1	0.4	2.7	93.8	255	1778678	Paenibacillus psychroresistens (firmicutes)
1702	GCF_009729855.1	4.3	3.9	0.4	1.2	94.5	255	88373	Agromyces luteolus (high GC Gram+)
1703	GCF_009730315.1	2.4	2	0.4	1.2	96.4	255	29391	Gemella morbillorum (firmicutes)
1704	GCF_009730355.1	3.1	2.7	0.4	3.5	93.4	255	1639133	Citrobacter portucalensis (enterobacteria)
1705	GCF_009730595.1	1.6	1.6	0	0.4	98	255	324079	Spiroplasma tabanidicola (mycoplasmas)
1706	GCF_009731485.1	3.9	3.9	0	0.4	95.7	255	226665	Rickettsia heilongjiangensis (a-proteobacteria)
1707	GCF_009733705.1	2.7	2.7	0	0.8	96.5	255	1769291	Oceanivirga salmonicida (fusobacteria)
1708	GCF_009733795.1	4.7	4.3	0.4	1.6	93.7	255	1348467	Actinotalea caeni (high GC Gram+)
1709	GCF_009733815.1	4.3	3.9	0.4	2.4	93.3	255	1524924	Pseudactinotalea suaedae (high GC Gram+)
1710	GCF_009733845.1	4.3	3.9	0.4	2	93.7	255	1743262	Pseudactinotalea terrae (high GC Gram+)
1711	GCF_009734265.1	3.5	3.5	0	2	94.5	255	47960	Guyparkeria halophila (g-proteobacteria)
1712	GCF_009734345.1	3.9	3.9	0	2.4	93.7	255	1940690	Idiomarina andamanensis (g-proteobacteria)
1713	GCF_009735315.1	4.3	3.5	0.8	2.7	93	255	1038857	Kocuria sediminis (high GC Gram+)
1714	GCF_009735405.1	2	1.6	0.4	2	96	255	357441	Enterococcus lactis (firmicutes)
1715	GCF_009735585.1	5.1	5.1	0	2.4	92.5	255	1028746	Gramella aestuarii (CFB group bacteria)
1716	GCF_009735625.1	3.9	3.1	0.8	3.5	92.6	255	55779	Moorella glycerini (firmicutes)
1717	GCF_009735645.1	3.5	3.5	0	2	94.5	255	743009	Microbacterium oryzae (high GC Gram+)
1718	GCF_009739535.1	2.8	2	0.8	1.2	96	255	33962	Lentilactobacillus kefiri (firmicutes)
1719	GCF_009739655.1	3.5	3.5	0	2	94.5	255	33013	Clavibacter michiganensis subsp. michiganensis (high GC Gram+)
1720	GCF_009739905.1	5.1	4.7	0.4	2.7	92.2	255	1977088	Streptomyces ficellus (high GC Gram+)
1721	GCF_009739945.1	4.7	3.9	0.8	3.5	91.8	255	2026191	Bacillus luti (firmicutes)
1722	GCF_009741375.1	3.5	3.5	0	2.4	94.1	255	1038845	Flavobacterium rakeshii (CFB group bacteria)
1723	GCF_009742705.1	3.5	3.5	0	1.6	94.9	255	2656650	Auraticoccus cholistanensis (high GC Gram+)
1724	GCF_009746125.1	5.5	5.1	0.4	1.2	93.3	255	2591109	Casimicrobium huifangae (b-proteobacteria)
1725	GCF_009746625.1	3.1	2.7	0.4	2.4	94.5	255	2576756	Caproicibacter fermentans (firmicutes)
1726	GCF_009749385.1	3.9	3.5	0.4	1.2	94.9	255	393607	Agromyces allii (high GC Gram+)
1727	GCF_009749395.1	3.9	3.5	0.4	2.4	93.7	255	269421	Agromyces salentinus (high GC Gram+)
1728	GCF_009749405.1	4.3	3.9	0.4	1.2	94.5	255	279574	Agromyces lapidis (high GC Gram+)
1729	GCF_009749465.1	3.9	3.5	0.4	1.2	94.9	255	424795	Agromyces terreus (high GC Gram+)
1730	GCF_009755585.1	4.7	4.7	0	1.2	94.1	255	453783	Lysobacter soli (g-proteobacteria)
1731	GCF_009755645.1	4.3	2.7	1.6	2	93.7	255	237609	Pseudomonas alkylphenolica (g-proteobacteria)
1732	GCF_009755685.1	3.5	3.1	0.4	2.7	93.8	255	61645	Enterobacter asburiae (enterobacteria)
1733	GCF_009755805.1	5.9	5.9	0	1.2	92.9	255	1843237	Sphingomonas prati (a-proteobacteria)
1734	GCF_009755815.1	7.9	7.5	0.4	1.6	90.5	255	861534	Sphingomonas formosensis (a-proteobacteria)
1735	GCF_009756375.1	2.4	2.4	0	0.4	97.2	255	195	Campylobacter coli (e-proteobacteria)
1736	GCF_009756665.1	5.1	4.7	0.4	2	92.9	255	1510150	Permianibacter aggregans (g-proteobacteria)
1737	GCF_009756935.1	0.8	0.4	0.4	0.4	98.8	255	29562	Mycoplasma ovipneumoniae (mycoplasmas)
1738	GCF_009758075.1	2.4	2	0.4	1.2	96.4	255	1335	Streptococcus equinus (firmicutes)
1739	GCF_009758125.1	3.5	3.5	0	1.6	94.9	255	1031224	Chitinophaga oryziterrae (CFB group bacteria)
1740	GCF_009758175.1	3.9	3.5	0.4	2	94.1	255	1463631	Nesterenkonia alkaliphila (high GC Gram+)
1741	GCF_009758415.1	5.1	5.1	0	2.7	92.2	255	2683198	Devosia marina (a-proteobacteria)
1742	GCF_009759665.1	7.5	7.1	0.4	1.6	90.9	255	1928661	Bradyrhizobium cajani (a-proteobacteria)
1743	GCF_009759865.1	6.7	5.9	0.8	2	91.3	255	280333	Bradyrhizobium pachyrhizi (a-proteobacteria)
1744	GCF_009760925.1	7.9	7.1	0.8	3.1	89	255	2603600	Nonomuraea typhae (high GC Gram+)
1745	GCF_009761375.1	2.4	1.6	0.8	1.2	96.4	255	1524965	Ursidibacter arcticus (g-proteobacteria)
1746	GCF_009761395.1	1.6	1.2	0.4	1.6	96.8	255	1331689	Ursidibacter maritimus (g-proteobacteria)
1747	GCF_009763765.1	3.9	3.5	0.4	2.4	93.7	255	28172	Vibrio metschnikovii (g-proteobacteria)
1748	GCF_009765165.1	4.3	4.3	0	1.2	94.5	255	1255263	Lysobacter panacisoli (g-proteobacteria)
1749	GCF_009765355.1	7.1	5.5	1.6	2.4	90.5	255	1840409	Amycolatopsis anabasis (high GC Gram+)
1750	GCF_009765695.1	3.5	3.1	0.4	1.6	94.9	255	1450156	Defluviitalea raffinosedens (firmicutes)
1751	GCF_009767945.1	2.4	2	0.4	1.2	96.4	255	747656	Streptococcus danieliae (firmicutes)
1752	GCF_009768885.1	3.1	3.1	0	3.1	93.8	255	1796905	Sphingobacterium humi (CFB group bacteria)
1753	GCF_009768975.1	6.7	6.7	0	2	91.3	255	392610	Sphingorhabdus lacus (a-proteobacteria)
1754	GCF_009769165.1	3.5	3.1	0.4	1.6	94.9	255	56455	Xanthomonas hyacinthi (g-proteobacteria)
1755	GCF_009769385.1	6.7	6.3	0.4	2	91.3	255	2593674	Saccharothrix deserti (high GC Gram+)
1756	GCF_009769755.1	6.3	6.3	0	2	91.7	255	2509718	Sphingorhabdus profundilacus (a-proteobacteria)
1757	GCF_009789575.1	7.1	6.7	0.4	1.6	91.3	255	538381	Stappia indica (a-proteobacteria)
1758	GCF_009796305.1	2.7	2.7	0	1.6	95.7	255	55583	Dehalobacter restrictus (firmicutes)
1759	GCF_009799805.1	3.5	3.5	0	2	94.5	255	702745	Myroides phaeus (CFB group bacteria)
1760	GCF_009800925.1	3.5	3.1	0.4	3.1	93.4	255	1119056	Budvicia diplopodorum (enterobacteria)
1761	GCF_009806145.1	6.3	6.3	0	2	91.7	255	1133559	Marinicauda pacifica (a-proteobacteria)
1762	GCF_009811315.1	4.3	4.3	0	2	93.7	255	558271	Vibrio atypicus (g-proteobacteria)
1763	GCF_009811375.1	4.7	4.3	0.4	2.7	92.6	255	436515	Variovorax boronicumulans (b-proteobacteria)
1764	GCF_009811555.1	5.1	5.1	0	3.1	91.8	255	285557	Streptomyces caniferus (high GC Gram+)
1765	GCF_009811595.1	5.1	4.7	0.4	2.7	92.2	255	68044	Streptomyces libani subsp. libani (high GC Gram+)
1766	GCF_009811635.1	4.7	4.7	0	3.5	91.8	255	47759	Streptomyces tubercidicus (high GC Gram+)
1767	GCF_009812035.1	4.3	4.3	0	0.8	94.9	255	281738	Psychrobacter nivimaris (g-proteobacteria)
1768	GCF_009821115.1	4.3	3.1	1.2	2.4	93.3	255	1366656	Nitrincola alkalisediminis (g-proteobacteria)
1769	GCF_009823595.1	2.7	2.7	0	2.4	94.9	255	2293840	Sphaerochaeta halotolerans (spirochetes)
1770	GCF_009826815.1	2	1.6	0.4	2	96	255	753	Pasteurella canis (g-proteobacteria)
1771	GCF_009827055.1	6.3	5.5	0.8	2	91.7	255	417745	Shinella kummerowiae (a-proteobacteria)
1772	GCF_009827295.1	6.7	6.7	0	1.6	91.7	255	994320	Qipengyuania pelagi (a-proteobacteria)
1773	GCF_009827305.1	6.7	6.7	0	1.2	92.1	255	1476466	Altererythrobacter xixiisoli (a-proteobacteria)
1774	GCF_009827315.1	6.3	6.3	0	2.4	91.3	255	266952	Qipengyuania gaetbuli (a-proteobacteria)
1775	GCF_009827335.1	6.3	6.3	0	1.2	92.5	255	1850444	Aurantiacibacter arachoides (a-proteobacteria)
1776	GCF_009827395.1	7.1	7.1	0	1.2	91.7	255	1958940	Pontixanthobacter aquaemixtae (a-proteobacteria)
1777	GCF_009827405.1	4.7	4.7	0	0.8	94.5	255	650004	Alteraurantiacibacter aestuarii (a-proteobacteria)
1778	GCF_009827435.1	6.3	5.9	0.4	1.2	92.5	255	1737568	Altererythrobacter salegens (a-proteobacteria)
1779	GCF_009827445.1	6.3	5.9	0.4	1.6	92.1	255	255984	Qipengyuania aquimaris (a-proteobacteria)
1780	GCF_009827455.1	6.7	6.7	0	1.6	91.7	255	1509367	Pontixanthobacter aestiaquae (a-proteobacteria)
1781	GCF_009827495.1	6.3	6.3	0	0.8	92.9	255	1837929	Tsuneonella aeria (a-proteobacteria)
1782	GCF_009827515.1	6.3	6.3	0	1.6	92.1	255	538382	Pelagerythrobacter marinus (a-proteobacteria)
1783	GCF_009827535.1	6.7	6.7	0	1.2	92.1	255	1463597	Qipengyuania oceanensis (a-proteobacteria)
1784	GCF_009827545.1	6.3	6.3	0	0.8	92.9	255	1028742	Pontixanthobacter gangjinensis (a-proteobacteria)
1785	GCF_009827575.1	6.7	6.3	0.4	1.6	91.7	255	1926630	Alteriqipengyuania halimionae (a-proteobacteria)
1786	GCF_009827595.1	5.9	5.9	0	1.2	92.9	255	1808508	Altericroceibacterium endophyticum (a-proteobacteria)
1787	GCF_009827615.1	6.3	5.9	0.4	2	91.7	255	1849021	Pseudopontixanthobacter confluentis (a-proteobacteria)
1788	GCF_009827635.1	6.7	6.3	0.4	1.6	91.7	255	1463599	Parapontixanthobacter aurantiacus (a-proteobacteria)
1789	GCF_009827655.1	5.5	5.5	0	1.2	93.3	255	1503981	Alteraurantiacibacter buctensis (a-proteobacteria)
1790	GCF_009827995.1	6.3	5.9	0.4	1.2	92.5	255	795812	Parerythrobacter jejuensis (a-proteobacteria)
1791	GCF_009828015.1	6.7	6.3	0.4	1.6	91.7	255	225971	Qipengyuania citrea (a-proteobacteria)
1792	GCF_009828025.1	6.7	6.7	0	1.2	92.1	255	1836209	Qipengyuania algicida (a-proteobacteria)
1793	GCF_009828055.1	6.3	6.3	0	2	91.7	255	35811	Erythrobacter ramosus (a-proteobacteria)
1794	GCF_009828065.1	6.7	6.7	0	0.8	92.5	255	1739690	Altererythrobacter soli (a-proteobacteria)
1795	GCF_009828095.1	6.3	5.9	0.4	1.6	92.1	255	295089	Pontixanthobacter luteolus (a-proteobacteria)
1796	GCF_009828105.1	5.5	5.1	0.4	1.6	92.9	255	374177	Altericroceibacterium indicum (a-proteobacteria)
1797	GCF_009828115.1	6.3	6.3	0	1.6	92.1	255	1689985	Pseudopontixanthobacter sediminis (a-proteobacteria)
1798	GCF_009828585.1	3.9	3.9	0	2	94.1	255	2282700	Shewanella litoralis (g-proteobacteria)
1799	GCF_009828925.1	5.5	5.5	0	1.6	92.9	255	1338687	Methylicorpusculum oleiharenae (g-proteobacteria)
1800	GCF_009829075.1	3.9	3.9	0	2.7	93.4	255	363260	Sphingobacterium composti Ten et al. 2007 non Yoo et al. 2007 (CFB group bacteria)
1801	GCF_009829085.1	3.9	3.9	0	2.7	93.4	255	1874697	Sphingobacterium bovisgrunnientis (CFB group bacteria)
1802	GCF_009830105.1	6.3	5.9	0.4	1.6	92.1	255	1128670	Microvirga makkahensis (a-proteobacteria)
1803	GCF_009831115.1	3.1	3.1	0	2	94.9	255	157225	Salinicoccus hispanicus (firmicutes)
1804	GCF_009831215.1	7.5	7.5	0	2	90.5	255	1429076	Actinomadura rayongensis (high GC Gram+)
1805	GCF_009831375.1	2	2	0	1.2	96.8	255	411470	[Ruminococcus] gnavus ATCC 29149 (firmicutes)
1806	GCF_009831415.1	3.5	3.1	0.4	3.1	93.4	255	2607663	Yersinia canariae (enterobacteria)
1807	GCF_009831655.1	4.3	3.9	0.4	1.2	94.5	255	2681496	Shewanella insulae (g-proteobacteria)
1808	GCF_009833085.1	5.5	5.5	0	1.2	93.3	255	42354	Nitrosomonas oligotropha (b-proteobacteria)
1809	GCF_009834025.1	3.5	3.5	0	2.7	93.8	255	1891644	Epidermidibacterium keratini (high GC Gram+)
1810	GCF_009834165.1	3.1	3.1	0	1.2	95.7	255	1671680	Rathayibacter tanaceti (high GC Gram+)
1811	GCF_009834205.1	3.5	3.5	0	1.6	94.9	255	110937	Rathayibacter festucae (high GC Gram+)
1812	GCF_009834475.1	3.5	3.5	0	1.6	94.9	255	247	Empedobacter brevis (CFB group bacteria)
1813	GCF_009834985.1	3.9	3.9	0	1.2	94.9	255	1507289	Deinococcus xianganensis (bacteria)
1814	GCF_009835145.1	6.3	5.9	0.4	1.2	92.5	255	1037889	Profundibacterium mesophilum KAUST100406-0324 (a-proteobacteria)
1815	GCF_009846525.1	4.3	3.5	0.8	3.1	92.6	255	29570	Halomonas meridiana (g-proteobacteria)
1816	GCF_009846595.1	3.9	3.5	0.4	1.2	94.9	255	38313	Shewanella algae (g-proteobacteria)
1817	GCF_009848505.1	6.3	6.3	0	2	91.7	255	1817963	Roseomonas deserti (a-proteobacteria)
1818	GCF_009856235.1	4.3	3.5	0.8	2.7	93	255	1462526	Virgibacillus massiliensis (firmicutes)
1819	GCF_009856365.1	3.9	3.9	0	3.1	93	255	86177	Halomonas utahensis (g-proteobacteria)
1820	GCF_009856415.1	5.1	4.7	0.4	2	92.9	255	45668	Halobacillus litoralis (firmicutes)
1821	GCF_009856605.1	9.1	6.7	2.4	2	88.9	255	375899	Trichormus variabilis 0441 (cyanobacteria)
1822	GCF_009856625.1	5.5	4.7	0.8	1.6	92.9	255	519081	Aquitalea denitrificans (b-proteobacteria)
1823	GCF_009856865.1	2.7	2.7	0	2.4	94.9	255	295255	Desulfovibrio aerotolerans (d-proteobacteria)
1824	GCF_009857205.1	2	2	0	1.6	96.4	255	147802	Lactobacillus iners (firmicutes)
1825	GCF_009857475.1	5.9	5.5	0.4	2	92.1	255	2692179	Massilia guangdongensis (b-proteobacteria)
1826	GCF_009857535.1	5.5	5.1	0.4	1.2	93.3	255	2692170	Duganella pernnla (b-proteobacteria)
1827	GCF_009857595.1	5.5	5.1	0.4	2.4	92.1	255	2660641	'Massilia aquatica' Lu et al. 2020 (b-proteobacteria)
1828	GCF_009857605.1	5.9	5.5	0.4	2	92.1	255	2692169	Duganella levis (b-proteobacteria)
1829	GCF_009857835.1	5.5	5.5	0	2	92.5	255	2692177	Duganella fentianensis (b-proteobacteria)
1830	GCF_009858245.1	3.5	3.5	0	1.6	94.9	255	622664	Ornithinibacter aureus (high GC Gram+)
1831	GCF_009858255.1	5.5	5.1	0.4	1.6	92.9	255	184756	Nocardia caishijiensis (high GC Gram+)
1832	GCF_009858335.1	5.1	4.7	0.4	1.2	93.7	255	266009	Methylovorus glucosotrophus (b-proteobacteria)
1833	GCF_009866525.1	1.2	1.2	0	1.6	97.2	255	2138	Spiroplasma poulsonii (Melanogaster sex ratio organism)
1834	GCF_009870665.1	2.4	2	0.4	1.6	96	255	254785	Streptococcus halichoeri (firmicutes)
1835	GCF_009873295.1	3.1	2.7	0.4	3.5	93.4	255	180957	Pectobacterium brasiliense (enterobacteria)
1836	GCF_009877425.1	2.7	2.7	0	2	95.3	255	121734	Heliomicrobium undosum (firmicutes)
1837	GCF_009877435.1	3.1	2.7	0.4	1.2	95.7	255	2699	Heliomicrobium gestii (firmicutes)
1838	GCF_009881095.1	5.9	5.5	0.4	1.6	92.5	255	1465486	Frigidibacter albus (a-proteobacteria)
1839	GCF_009882935.1	7.1	7.1	0	1.2	91.7	255	1418234	Sneathiella chungangensis (a-proteobacteria)
1840	GCF_009883715.1	5.5	5.1	0.4	2.7	91.8	255	1829	Rhodococcus rhodochrous (high GC Gram+)
1841	GCF_009883735.1	3.5	3.5	0	1.2	95.3	255	56453	Xanthomonas cucurbitae (g-proteobacteria)
1842	GCF_009884975.1	3.1	3.1	0	0.8	96.1	255	70348	Acinetobacter dispersus (g-proteobacteria)
1843	GCF_009900765.1	5.9	5.9	0	2.7	91.4	255	268410	Rhodovarius lipocyclicus (a-proteobacteria)
1844	GCF_009901525.1	3.5	3.5	0	2.7	93.8	255	1218801	Kordia antarctica (CFB group bacteria)
1845	GCF_009902005.1	5.1	4.7	0.4	2	92.9	255	147248	Halomonas alimentaria (g-proteobacteria)
1846	GCF_009903735.1	4.7	3.5	1.2	2.7	92.6	255	1431249	Agaribacter marinus (g-proteobacteria)
1847	GCF_009904105.1	2.7	2.7	0	1.6	95.7	255	2681556	Elizabethkingia argenteiflava (CFB group bacteria)
1848	GCF_009905255.1	3.5	2.7	0.8	3.1	93.4	255	47490	Thermoanaerobacterium aotearoense (firmicutes)
1849	GCF_009905655.1	4.3	3.9	0.4	2	93.7	255	76759	Pseudomonas monteilii (g-proteobacteria)
1850	GCF_009906955.1	5.5	4.7	0.8	2	92.5	255	197222	Paraglaciecola mesophila (g-proteobacteria)
1851	GCF_009909105.1	6.7	5.9	0.8	2	91.3	255	83462	Corallococcus exiguus (d-proteobacteria)
1852	GCF_009909195.1	3.9	3.5	0.4	3.1	93	255	742054	Paenibacillus sacheonensis (firmicutes)
1853	GCF_009909205.1	6.3	5.9	0.4	2	91.7	255	450365	Aquabacterium fontiphilum (b-proteobacteria)
1854	GCF_009910325.1	3.9	3.9	0	1.6	94.5	255	2565777	Isachenkonia alkalipeptolytica (bacteria)
1855	GCF_009910675.1	4.7	4.3	0.4	3.5	91.8	255	1775171	Photobacterium alginatilyticum (g-proteobacteria)
1856	GCF_009910945.1	3.9	3.9	0	1.2	94.9	255	360196	Francisella noatunensis subsp. noatunensis (g-proteobacteria)
1857	GCF_009911755.1	4.7	3.9	0.8	2	93.3	255	65741	Pseudomonas knackmussii (g-proteobacteria)
1858	GCF_009914055.1	3.5	3.1	0.4	2	94.5	255	1615494	Mixta intestinalis (enterobacteria)
1859	GCF_009914075.1	3.5	3.1	0.4	2	94.5	255	1458355	Mixta theicola (enterobacteria)
1860	GCF_009914335.1	3.1	2.7	0.4	2.7	94.2	255	1987580	Proteus columbae (enterobacteria)
1861	GCF_009930795.1	3.5	3.5	0	1.6	94.9	255	674079	Marisediminicola antarctica (high GC Gram+)
1862	GCF_009931115.1	5.9	5.5	0.4	1.2	92.9	255	48074	Microbulbifer hydrolyticus (g-proteobacteria)
1863	GCF_009931295.1	3.1	3.1	0	3.5	93.4	255	78398	Pectobacterium odoriferum (enterobacteria)
1864	GCF_009931375.1	5.5	5.5	0	2	92.5	255	337	Burkholderia glumae (b-proteobacteria)
1865	GCF_009931595.1	3.1	3.1	0	2	94.9	255	29447	Xanthomonas albilineans (g-proteobacteria)
1866	GCF_009932335.1	4.3	3.5	0.8	2	93.7	255	2219225	Pseudomonas asiatica (g-proteobacteria)
1867	GCF_009932375.1	4.3	3.5	0.8	2	93.7	255	2666183	Pseudomonas juntendi (g-proteobacteria)
1868	GCF_009932395.1	4.7	3.9	0.8	2	93.3	255	182264	Sporotomaculum syntrophicum (firmicutes)
1869	GCF_009933255.1	2	2	0	1.6	96.4	255	1155073	Enterococcus diestrammenae (firmicutes)
1870	GCF_009936155.1	6.3	5.9	0.4	0.8	92.9	255	394935	Chromobacterium haemolyticum (b-proteobacteria)
1871	GCF_009936175.1	5.5	5.5	0	0.8	93.7	255	803	Bartonella quintana (a-proteobacteria)
1872	GCF_009936215.1	2.4	2.4	0	1.6	96	255	1441386	Athalassotoga saccharophila (bacteria)
1873	GCF_009936335.1	0.8	0.8	0	0	99.2	255	33923	Mycoplasma felis (mycoplasmas)
1874	GCF_009937995.1	5.1	4.7	0.4	2.4	92.5	255	2675298	Sulfuriferula nivalis (b-proteobacteria)
1875	GCF_009938015.1	5.9	5.5	0.4	2	92.1	255	171865	Sulfuriferula plumbiphila (b-proteobacteria)
1876	GCF_009938095.1	3.1	3.1	0	2	94.9	255	172045	Elizabethkingia miricola (CFB group bacteria)
1877	GCF_009938185.1	4.7	4.3	0.4	2.4	92.9	255	2572923	Vibrio taketomensis (g-proteobacteria)
1878	GCF_009938225.1	5.1	4.3	0.8	3.1	91.8	255	265668	Vibrio ponticus (g-proteobacteria)
1879	GCF_009939005.1	3.1	3.1	0	2	94.9	255	1978412	Sediminibacterium roseum (CFB group bacteria)
1880	GCF_009982895.1	3.9	3.9	0	1.6	94.5	255	468913	Deinococcus alpinitundrae (bacteria)
1881	GCF_010078385.1	3.9	3.5	0.4	3.1	93	255	1885917	Chengkuizengella sediminis (firmicutes)
1882	GCF_010091945.1	6.3	5.1	1.2	2	91.7	255	2690445	Myxacorys almedinensis A (cyanobacteria)
1883	GCF_010093135.1	3.9	3.9	0	1.6	94.5	255	176598	Pseudoxanthomonas taiwanensis (g-proteobacteria)
1884	GCF_010093165.1	3.5	3.1	0.4	1.2	95.3	255	83619	Pseudoxanthomonas broegbernensis (g-proteobacteria)
1885	GCF_010093185.1	4.3	3.9	0.4	0.8	94.9	255	619688	Pseudoxanthomonas jiangsuensis (g-proteobacteria)
1886	GCF_010093205.1	3.9	3.5	0.4	1.6	94.5	255	266062	Pseudoxanthomonas daejeonensis (g-proteobacteria)
1887	GCF_010093225.1	3.5	3.1	0.4	2	94.5	255	266061	Pseudoxanthomonas koreensis (g-proteobacteria)
1888	GCF_010093305.1	3.9	3.9	0	0.8	95.3	255	443615	Pseudoxanthomonas sacheonensis (g-proteobacteria)
1889	GCF_010093345.1	3.5	3.5	0	1.6	94.9	255	377616	Pseudoxanthomonas yeongjuensis (g-proteobacteria)
1890	GCF_010093445.1	3.9	3.9	0	1.2	94.9	255	69284	Pseudoxanthomonas japonensis (g-proteobacteria)
1891	GCF_010119615.1	3.5	3.5	0	2	94.5	255	1383030	Pseudoxanthomonas gei (g-proteobacteria)
1892	GCF_010120755.1	2	1.6	0.4	2	96	255	1352	Enterococcus faecium (firmicutes)
1893	GCF_010196425.1	5.5	4.7	0.8	2	92.5	255	449468	Microcystis aeruginosa NIES-298 (cyanobacteria)
1894	GCF_010211745.1	3.5	3.5	0	1.2	95.3	255	1123030	Pseudoxanthomonas kalamensis DSM 18571 (g-proteobacteria)
1895	GCF_010211755.1	3.9	3.9	0	1.6	94.5	255	1503750	Pseudoxanthomonas sangjuensis (g-proteobacteria)
1896	GCF_010211765.1	3.9	3.5	0.4	1.6	94.5	255	283923	Pseudoxanthomonas kaohsiungensis (g-proteobacteria)
1897	GCF_010378095.1	4.3	3.9	0.4	2.7	93	255	2678518	Acidithiobacillus ferrianus (proteobacteria)
1898	GCF_010435915.1	3.5	3.5	0	2	94.5	255	1968276	Spirosoma terrae (CFB group bacteria)
1899	GCF_010448615.1	4.3	3.5	0.8	2.7	93	255	294	Pseudomonas fluorescens (g-proteobacteria)
1900	GCF_010450915.1	3.9	3.5	0.4	2	94.1	255	682956	Paenibacillus jilunlii (firmicutes)
1901	GCF_010500835.1	7.5	7.5	0	1.6	90.9	255	2047720	Aurantimonas aggregata (a-proteobacteria)
1902	GCF_010500895.1	3.5	3.1	0.4	2.4	94.1	255	471225	Alteromonas genovensis (g-proteobacteria)
1903	GCF_010500915.1	3.1	2.7	0.4	2.7	94.2	255	315421	Alteromonas hispanica (g-proteobacteria)
1904	GCF_010537335.1	2.7	2.7	0	2.4	94.9	255	2583452	Amedibacterium intestinale (firmicutes)
1905	GCF_010548165.1	5.1	4.7	0.4	2.7	92.2	255	66883	Streptomyces cyaneofuscatus (high GC Gram+)
1906	GCF_010550675.1	5.5	5.5	0	2	92.5	255	1981512	Phytoactinopolyspora halotolerans (high GC Gram+)
1907	GCF_010550695.1	4.7	4.7	0	2	93.3	255	1783498	Phytoactinopolyspora alkaliphila (high GC Gram+)
1908	GCF_010587025.1	1.2	1.2	0	1.6	97.2	255	1906744	Rodentibacter heylii (g-proteobacteria)
1909	GCF_010587385.1	5.5	5.1	0.4	2.4	92.1	255	1481923	Vibrio astriarenae (g-proteobacteria)
1910	GCF_010588305.1	3.1	3.1	0	1.6	95.3	255	64160	Desulfurobacterium thermolithotrophum (bacteria)
1911	GCF_010604095.1	2.4	2	0.4	1.2	96.4	255	1343	Streptococcus vestibularis (firmicutes)
1912	GCF_010628775.1	4.7	4.3	0.4	3.5	91.8	255	2026187	Bacillus pacificus (firmicutes)
1913	GCF_010645065.1	3.9	3.9	0	2	94.1	255	1862387	Flavobacterium fluviatile (CFB group bacteria)
1914	GCF_010645075.1	3.9	3.9	0	2	94.1	255	2045105	Flavobacterium limi (CFB group bacteria)
1915	GCF_010667685.1	1.2	1.2	0	2.4	96.4	255	1798155	Bifidobacterium aerophilum (high GC Gram+)
1916	GCF_010667745.1	2	2	0	1.6	96.4	255	1798157	Bifidobacterium avesanii (high GC Gram+)
1917	GCF_010668395.1	7.1	6.7	0.4	1.6	91.3	255	293958	Rhizobium lusitanum (a-proteobacteria)
1918	GCF_010669125.1	5.9	5.5	0.4	2	92.1	255	1745854	Ancylobacter pratisalsi (a-proteobacteria)
1919	GCF_010669145.1	7.1	6.3	0.8	1.6	91.3	255	2267833	Rhizobium oryzihabitans (a-proteobacteria)
1920	GCF_010669165.1	5.1	4.7	0.4	2.7	92.2	255	66871	Streptomyces aureoverticillatus (high GC Gram+)
1921	GCF_010669225.1	3.1	3.1	0	1.6	95.3	255	437897	Megamonas funiformis (firmicutes)
1922	GCF_010669305.1	2.4	2	0.4	1.2	96.4	255	433296	Aminipila butyrica (firmicutes)
1923	GCF_010671565.1	3.9	3.9	0	2.4	93.7	255	1481457	Spongiivirga citrea (CFB group bacteria)
1924	GCF_010671595.1	3.9	3.9	0	2.7	93.4	255	504488	Muriicola jejuensis (CFB group bacteria)
1925	GCF_010671605.1	4.3	4.3	0	2.4	93.3	255	472055	Leptobacterium flavescens (CFB group bacteria)
1926	GCF_010671685.1	3.9	3.1	0.8	1.6	94.5	255	2364649	Pseudomonas laurentiana (g-proteobacteria)
1927	GCF_010682105.1	3.9	3.9	0	3.5	92.6	255	1608614	Modestobacter muralis (high GC Gram+)
1928	GCF_010686655.1	4.3	4.3	0	2	93.7	255	101383	Cryomorpha ignava (CFB group bacteria)
1929	GCF_010686705.1	3.9	3.5	0.4	2	94.1	255	1268043	Diaminobutyricibacter tongyongensis (high GC Gram+)
1930	GCF_010686755.1	3.9	3.5	0.4	2	94.1	255	1457234	Nocardioides zeae (high GC Gram+)
1931	GCF_010722915.1	4.3	3.1	1.2	2.4	93.3	255	36811	Mycolicibacterium agri (high GC Gram+)
1932	GCF_010723305.1	4.7	4.3	0.4	2.4	92.9	255	84962	Mycobacterium botniense (high GC Gram+)
1933	GCF_010723515.1	5.5	4.7	0.8	1.2	93.3	255	1288388	Mycolicibacter algericus (high GC Gram+)
1934	GCF_010723575.1	4.7	3.5	1.2	2	93.3	255	1273442	Mycobacterium bourgelatii (high GC Gram+)
1935	GCF_010723675.1	3.9	3.5	0.4	2	94.1	255	701043	Mycobacterium timonense (high GC Gram+)
1936	GCF_010723735.1	3.9	3.5	0.4	2.7	93.4	255	659824	Mycolicibacterium hippocampi (high GC Gram+)
1937	GCF_010725055.1	4.7	4.3	0.4	2.4	92.9	255	1962232	Gelidibacter japonicus (CFB group bacteria)
1938	GCF_010725725.1	3.9	3.5	0.4	2.4	93.7	255	36813	Mycolicibacterium pulveris (high GC Gram+)
1939	GCF_010725885.1	4.3	3.9	0.4	2	93.7	255	39695	Mycolicibacterium tokaiense (high GC Gram+)
1940	GCF_010726085.1	4.3	3.9	0.4	2.4	93.3	255	39691	Mycolicibacterium moriokaense (high GC Gram+)
1941	GCF_010726245.1	4.3	3.9	0.4	2.4	93.3	255	1799	Mycolicibacterium aichiense (high GC Gram+)
1942	GCF_010726505.1	5.1	4.7	0.4	1.6	93.3	255	2492438	Mycobacterium novum (high GC Gram+)
1943	GCF_010726645.1	5.5	5.1	0.4	2	92.5	255	39688	Mycolicibacterium duvalii (high GC Gram+)
1944	GCF_010726765.1	4.3	3.9	0.4	2.4	93.3	255	39689	Mycobacterium gallinarum (high GC Gram+)
1945	GCF_010726955.1	5.1	4.7	0.4	1.6	93.3	255	1793	Mycolicibacterium fallax (high GC Gram+)
1946	GCF_010727325.1	4.7	4.3	0.4	2.4	92.9	255	67081	Mycolicibacterium alvei (high GC Gram+)
1947	GCF_010727475.1	4.7	3.9	0.8	2.4	92.9	255	53462	Mycolicibacterium mageritense (high GC Gram+)
1948	GCF_010727605.1	4.7	4.3	0.4	2	93.3	255	1784	Mycobacterium simiae (high GC Gram+)
1949	GCF_010727945.1	4.7	4.3	0.4	2	93.3	255	1775	Mycobacterium cookii (high GC Gram+)
1950	GCF_010728155.1	4.3	3.9	0.4	2.7	93	255	126673	Mycolicibacterium doricum (high GC Gram+)
1951	GCF_010728325.1	6.7	6.3	0.4	2.4	90.9	255	39694	Mycolicibacterium poriferae (high GC Gram+)
1952	GCF_010728725.1	4.3	3.9	0.4	2.4	93.3	255	43348	Mycobacterium branderi (high GC Gram+)
1953	GCF_010728925.1	5.1	5.1	0	1.6	93.3	255	1794	Mycolicibacterium gadium (high GC Gram+)
1954	GCF_010729105.1	5.1	5.1	0	2.4	92.5	255	220927	Mycobacterium saskatchewanense (high GC Gram+)
1955	GCF_010729305.1	5.9	5.5	0.4	2.7	91.4	255	216929	Mycolicibacterium psychrotolerans (high GC Gram+)
1956	GCF_010729485.1	4.7	4.3	0.4	1.6	93.7	255	29314	Mycolicibacter hiberniae (high GC Gram+)
1957	GCF_010729665.1	3.9	3.5	0.4	2.7	93.4	255	212765	Mycolicibacterium madagascariense (high GC Gram+)
1958	GCF_010729895.1	3.9	3.5	0.4	2.7	93.4	255	28047	Mycolicibacterium confluentis (high GC Gram+)
1959	GCF_010730055.1	4.3	3.5	0.8	2	93.7	255	398694	Mycobacterium shinjukuense (high GC Gram+)
1960	GCF_010730195.1	4.7	3.5	1.2	1.6	93.7	255	44010	Mycobacterium conspicuum (high GC Gram+)
1961	GCF_010730355.1	3.9	3.5	0.4	2	94.1	255	292462	Mycobacterium florentinum (high GC Gram+)
1962	GCF_010730575.1	6.7	6.3	0.4	2.4	90.9	255	185642	Mycobacterium parmense (high GC Gram+)
1963	GCF_010730745.1	4.3	3.9	0.4	2	93.7	255	53376	Mycobacterium heidelbergense (high GC Gram+)
1964	GCF_010730955.1	4.7	4.3	0.4	2.4	92.9	255	319707	Mycolicibacterium aubagnense (high GC Gram+)
1965	GCF_010731115.1	5.1	4.7	0.4	2.4	92.5	255	319706	Mycolicibacterium phocaicum (high GC Gram+)
1966	GCF_010731295.1	4.3	3.5	0.8	2.4	93.3	255	146017	Mycolicibacterium boenickei (high GC Gram+)
1967	GCF_010731535.1	4.7	3.9	0.8	2	93.3	255	169765	Mycobacterium lacus (high GC Gram+)
1968	GCF_010731575.1	4.3	3.9	0.4	2.7	93	255	85693	Mycolicibacterium monacense (high GC Gram+)
1969	GCF_010731595.1	4.7	4.3	0.4	1.6	93.7	255	386911	Mycobacterium seoulense (high GC Gram+)
1970	GCF_010731615.1	4.7	4.3	0.4	1.6	93.7	255	444597	Mycolicibacterium insubricum (high GC Gram+)
1971	GCF_010731635.1	4.3	3.5	0.8	2.7	93	255	459858	Mycobacterium noviomagense (high GC Gram+)
1972	GCF_010731655.1	4.7	4.3	0.4	2	93.3	255	590652	Mycobacterium paraseoulense (high GC Gram+)
1973	GCF_010731695.1	4.3	3.9	0.4	2.4	93.3	255	758802	Mycolicibacterium litorale (high GC Gram+)
1974	GCF_010731715.1	4.3	3.9	0.4	2	93.7	255	470076	Mycobacterium stomatepiae (high GC Gram+)
1975	GCF_010731735.1	4.7	3.9	0.8	3.1	92.2	255	1286180	Mycolicibacterium sediminis (high GC Gram+)
1976	GCF_010731755.1	4.3	3.9	0.4	2.4	93.3	255	1118379	Mycolicibacter minnesotensis (high GC Gram+)
1977	GCF_010731775.1	4.3	3.9	0.4	2	93.7	255	560555	Mycobacterium mantenii (high GC Gram+)
1978	GCF_010731795.1	5.1	4.7	0.4	2	92.9	255	1249101	Mycolicibacterium celeriflavum (high GC Gram+)
1979	GCF_010731815.1	3.9	3.5	0.4	3.1	93	255	1286181	Mycolicibacterium arabiense (high GC Gram+)
1980	GCF_010731835.1	5.1	5.1	0	1.6	93.3	255	1069220	Mycolicibacillus koreensis (high GC Gram+)
1981	GCF_010731855.1	3.9	3.5	0.4	2.7	93.4	255	1431246	Mycolicibacterium anyangense (high GC Gram+)
1982	GCF_010731875.1	4.3	3.9	0.4	2	93.7	255	1534348	Mycolicibacterium sarraceniae (high GC Gram+)
1983	GCF_010731895.1	4.3	3.5	0.8	2.7	93	255	1534349	Mycolicibacterium helvum (high GC Gram+)
1984	GCF_010747415.1	3.9	3.9	0	2	94.1	255	1987381	Spirosoma agri (CFB group bacteria)
1985	GCF_010748935.1	3.5	3.1	0.4	2.7	93.8	255	333965	Providencia vermicola (enterobacteria)
1986	GCF_010811875.1	7.1	6.7	0.4	1.6	91.3	255	2594946	Bradyrhizobium uaiense (a-proteobacteria)
1987	GCF_010820565.1	4.3	3.9	0.4	3.1	92.6	255	57489	Thiorhodococcus minor (g-proteobacteria)
1988	GCF_010882125.1	3.9	3.9	0	3.5	92.6	255	1550385	Bacillus alkalitolerans (firmicutes)
1989	GCF_010892295.1	5.5	5.5	0	2.4	92.1	255	114699	Streptomyces rhizosphaericus (high GC Gram+)
1990	GCF_010894335.1	4.3	3.1	1.2	3.1	92.6	255	189691	Paenibacillus elgii (firmicutes)
1991	GCF_010906925.1	2	2	0	1.2	96.8	255	185007	Pseudobutyrivibrio xylanivorans (firmicutes)
1992	GCF_010915725.1	4.7	4.3	0.4	4.3	91	255	329406	Thiorhodococcus mannitoliphagus (g-proteobacteria)
1993	GCF_010918895.1	3.1	3.1	0	1.2	95.7	255	108981	Acinetobacter schindleri (g-proteobacteria)
1994	GCF_010974825.1	3.9	3.1	0.8	2.4	93.7	255	948519	Aeromonas rivipollensis (g-proteobacteria)
1995	GCF_010975035.1	3.9	3.5	0.4	2.4	93.7	255	1215031	Neobacillus thermocopriae (firmicutes)
1996	GCF_010977555.1	6.7	6.7	0	2.4	90.9	255	2010972	Caulobacter rhizosphaerae (a-proteobacteria)
1997	GCF_010977575.1	4.7	3.9	0.8	2.7	92.6	255	1081866	Halomonas socia (g-proteobacteria)
1998	GCF_010993775.1	4.3	4.3	0	2.4	93.3	255	435914	Fodinicola feengrottensis (high GC Gram+)
1999	GCF_010993935.1	4.3	3.9	0.4	3.1	92.6	255	221028	Paenibacillus favisporus (firmicutes)
[truncated: 780 more rows]

## Sheet: archaea_odb10 on bacterial geno
	AssemblyID	C	CS	CD	F	M	n	taxID	Species_name
1	GCF_000144675.2	18.6	18.6	0	3.1	78.3	194	681645	Corynebacterium pseudotuberculosis C231 (high GC Gram+)
2	GCF_000364445.2	20.1	20.1	0	4.1	75.8	194	908290	Methylobacterium mesophilicum SR1.6/6 (a-proteobacteria)
3	GCF_000452745.2	20.1	19.6	0.5	4.6	75.3	194	1190415	Pseudomonas asturiensis (g-proteobacteria)
4	GCF_000746025.2	20.6	20.1	0.5	5.2	74.2	194	1712410	Thermoanaerosceptrum fracticalcis (firmicutes)
5	GCF_000760695.4	23.1	21.6	1.5	3.6	73.3	194	1479485	Tolypothrix bouteillei VB521301 (cyanobacteria)
6	GCF_000760935.2	18.5	18	0.5	2.6	78.9	194	1443894	Rhodococcus fascians A25f (high GC Gram+)
7	GCF_000762845.2	16.5	16	0.5	1.5	82	194	425400	Helicobacter japonicus (e-proteobacteria)
8	GCF_000763135.2	16	16	0	3.1	80.9	194	1677920	Helicobacter jaachi (e-proteobacteria)
9	GCF_000765825.2	16.5	16.5	0	3.6	79.9	194	471858	Helicobacter magdeburgensis (e-proteobacteria)
10	GCF_000765845.2	16	16	0	3.1	80.9	194	37372	Helicobacter bilis (e-proteobacteria)
11	GCF_000785435.2	18	17	1	5.7	76.3	194	159450	Paraburkholderia sacchari (b-proteobacteria)
12	GCF_000807775.2	18	18	0	5.7	76.3	194	1891094	Pandoraea fibrosis (b-proteobacteria)
13	GCF_000817735.3	20.6	19.1	1.5	3.6	75.8	194	1245923	Scytonema millei VB511283 (cyanobacteria)
14	GCF_000817745.2	20.6	20.6	0	3.1	76.3	194	1574475	Aphanocapsa montana BDHKU210001 (cyanobacteria)
15	GCF_000817775.2	20.1	19.1	1	3.6	76.3	194	1574623	Lyngbya confervoides BDU141951 (cyanobacteria)
16	GCF_000817785.2	18.5	17	1.5	3.6	77.9	194	1304833	Hassallia byssoidea VB512170 (cyanobacteria)
17	GCF_000828075.3	21.1	19.6	1.5	3.6	75.3	194	1245935	Tolypothrix campylonemoides VB511288 (cyanobacteria)
18	GCF_000828085.3	19.5	18	1.5	4.1	76.4	194	1233231	Scytonema tolypothrichoides VB-61278 (cyanobacteria)
19	GCF_000993785.3	21.1	20.1	1	6.2	72.7	194	408015	Streptomyces xiamenensis (high GC Gram+)
20	GCF_001006325.2	17.5	17.5	0	5.2	77.3	194	211460	Afipia massiliensis (a-proteobacteria)
21	GCF_001274915.2	20.1	19.1	1	3.1	76.8	194	136160	Alkalihalobacillus okuhidensis (firmicutes)
22	GCF_001305575.3	18	18	0	6.7	75.3	194	288004	Beggiatoa leptomitoformis (g-proteobacteria)
23	GCF_001500155.2	18	17.5	0.5	4.6	77.4	194	106648	Acinetobacter bereziniae (g-proteobacteria)
24	GCF_001642695.1	20.6	20.1	0.5	3.6	75.8	194	1194079	Streptomyces chilikensis (high GC Gram+)
25	GCF_001693515.2	17.5	17	0.5	6.7	75.8	194	190148	Bradyrhizobium paxllaeri (a-proteobacteria)
26	GCF_001704615.3	17	17	0	5.2	77.8	194	1871111	Acinetobacter defluvii (g-proteobacteria)
27	GCF_001975955.2	19.1	18.6	0.5	3.1	77.8	194	273677	Microbacterium oleivorans (high GC Gram+)
28	GCF_001984825.2	19.6	18.6	1	5.2	75.2	194	2494701	Enterobacter chengduensis (Enterobacter genomosp. L)
29	GCF_002075285.3	19.1	19.1	0	5.2	75.7	194	1641165	Halomicronema hongdechloris C2206 (cyanobacteria)
30	GCF_002240375.2	17.5	17	0.5	3.6	78.9	194	1601	Ligilactobacillus agilis (firmicutes)
31	GCF_002441855.2	20.1	17.5	2.6	3.1	76.8	194	2041044	Eubacterium maltosivorans (firmicutes)
32	GCF_002499975.2	19.1	19.1	0	5.2	75.7	194	1858656	Alteromonas pelagimontana (g-proteobacteria)
33	GCF_002531755.2	18	17.5	0.5	4.1	77.9	194	1538158	Rhizobium acidisoli (a-proteobacteria)
34	GCF_002803295.2	10.3	10.3	0	2.1	87.6	194	28907	Caedibacter taeniospiralis (g-proteobacteria)
35	GCF_002843355.2	17	16.5	0.5	4.6	78.4	194	1982103	Colwellia echini (g-proteobacteria)
36	GCF_002879535.1	19.1	19.1	0	5.7	75.2	194	537601	Mesorhizobium intechi (a-proteobacteria)
37	GCF_003024525.3	18	17	1	4.6	77.4	194	2136182	Acinetobacter cumulans (g-proteobacteria)
38	GCF_003261575.2	20.1	19.6	0.5	5.7	74.2	194	2153354	Klebsiella huaxiensis (enterobacteria)
39	GCF_003263915.2	18.6	18.6	0	2.6	78.8	194	29394	Dolosigranulum pigrum (firmicutes)
40	GCF_003286415.2	19.6	19.1	0.5	4.1	76.3	194	2027860	Mucilaginibacter rubeus (CFB group bacteria)
41	GCF_003314435.2	15.5	15.5	0	3.6	80.9	194	2259594	Flavobacterium petrolei (CFB group bacteria)
42	GCF_003314795.2	18	18	0	3.1	78.9	194	13689	Sphingomonas paucimobilis (a-proteobacteria)
43	GCF_003347595.2	16.5	15.5	1	5.7	77.8	194	2171629	Botryobacter ruber (CFB group bacteria)
44	GCF_003383595.3	2.1	2.1	0	2.6	95.3	194	142649	Mycoplasma phocicerebrale (mycoplasmas)
45	GCF_003516125.1	20.1	19.6	0.5	5.7	74.2	194	28141	Cronobacter sakazakii (enterobacteria)
46	GCF_003546685.2	15.5	15.5	0	2.1	82.4	194	1548018	Helicobacter sanguini (e-proteobacteria)
47	GCF_003574475.2	19.6	19.6	0	2.1	78.3	194	2670347	Pseudofrancisella aestuarii (g-proteobacteria)
48	GCF_003606205.2	20.6	20.1	0.5	5.2	74.2	194	539813	Enterobacter mori (enterobacteria)
49	GCF_003606325.2	15.5	15.5	0	3.6	80.9	194	2133959	Bartonella kosoyi (a-proteobacteria)
50	GCF_003606345.3	16.5	16.5	0	3.6	79.9	194	2267275	Bartonella krasnovii (a-proteobacteria)
51	GCF_003606365.2	17	17	0	3.6	79.4	194	2304606	Companilactobacillus zhachilii (firmicutes)
52	GCF_003721155.3	17	16.5	0.5	4.6	78.4	194	262209	Janibacter melonis (high GC Gram+)
53	GCF_003935895.2	20.6	20.1	0.5	4.1	75.3	194	1851514	Scandinavium goeteborgense (enterobacteria)
54	GCF_003956125.2	19.6	19.1	0.5	5.7	74.7	194	34038	Rahnella aquatilis (enterobacteria)
55	GCF_003989665.1	18	17.5	0.5	5.7	76.3	194	92933	Azospirillum doebereinerae (a-proteobacteria)
56	GCF_003989795.1	19.6	19.1	0.5	5.2	75.2	194	447567	Halomonas andesensis (g-proteobacteria)
57	GCF_003990045.1	19.1	18.6	0.5	3.6	77.3	194	1523160	Labedella endophytica (high GC Gram+)
58	GCF_003991135.1	25.2	24.2	1	4.1	70.7	194	1323375	Anoxybacter fermentans (firmicutes)
59	GCF_003991195.1	18	17.5	0.5	3.1	78.9	194	2479004	Gynurincola endophyticus (CFB group bacteria)
60	GCF_003991355.1	17	16.5	0.5	4.1	78.9	194	1884793	Pseudoflavitalea rhizosphaerae (CFB group bacteria)
61	GCF_003991425.1	21.6	20.6	1	4.1	74.3	194	2707005	Paenibacillus lutimineralis (firmicutes)
62	GCF_003991565.1	20.1	20.1	0	3.1	76.8	194	2093856	Butyricimonas faecalis (CFB group bacteria)
63	GCF_003991585.1	18.6	18.6	0	4.6	76.8	194	1965230	Saezia sanguinis (b-proteobacteria)
64	GCF_003991855.1	18.5	18	0.5	5.2	76.3	194	82380	Microbacterium oxydans (high GC Gram+)
65	GCF_003991875.1	18.5	18	0.5	4.6	76.9	194	1072463	Microbacterium lemovicicum (high GC Gram+)
66	GCF_003991895.1	21.1	19.6	1.5	3.6	75.3	194	388085	Chroococcidiopsis cubana SAG 39.79 (cyanobacteria)
67	GCF_003992065.1	18	17	1	6.2	75.8	194	1502943	Veillonella seminalis (firmicutes)
68	GCF_003992115.1	18	17.5	0.5	5.7	76.3	194	103892	Veillonella ratti (firmicutes)
69	GCF_003992125.1	16.5	16	0.5	7.2	76.3	194	248316	Veillonella caviae (firmicutes)
70	GCF_003992615.1	17	16.5	0.5	3.6	79.4	194	864064	Muricauda beolgyonensis (CFB group bacteria)
71	GCF_003992625.1	18.5	18	0.5	5.7	75.8	194	2029865	Pelagibacterium lentulum (a-proteobacteria)
72	GCF_003992665.1	18.5	18	0.5	4.1	77.4	194	2185280	Pelagibacterium montanilacus (a-proteobacteria)
73	GCF_003992675.1	17.5	17.5	0	3.1	79.4	194	254955	Muricauda aquimarina (CFB group bacteria)
74	GCF_003993795.1	18	18	0	5.2	76.8	194	2496029	Aquabacter cavernae (a-proteobacteria)
75	GCF_003994475.1	19.6	18.6	1	6.2	74.2	194	170367	Paenibacillus anaericanus (firmicutes)
76	GCF_003994485.1	17	16.5	0.5	4.1	78.9	194	1783274	Arsenicitalea aurantiaca (a-proteobacteria)
77	GCF_003996965.1	15.4	14.9	0.5	5.7	78.9	194	2133766	Flavobacterium cupreum (CFB group bacteria)
78	GCF_003999255.1	21.6	21.1	0.5	3.6	74.8	194	1222016	Caldicellulosiruptor changbaiensis (firmicutes)
79	GCF_003999355.1	15.4	14.4	1	3.6	81	194	83683	Lactobacillus amylolyticus (firmicutes)
80	GCF_003999375.1	17.5	17.5	0	5.7	76.8	194	2487133	Idiomarina mangrovi (g-proteobacteria)
81	GCF_004000255.1	17	16.5	0.5	5.2	77.8	194	2448479	Nioella ostreopsis (a-proteobacteria)
82	GCF_004000605.1	16.5	16	0.5	4.1	79.4	194	1434191	Glycocaulis alkaliphilus (a-proteobacteria)
83	GCF_004003925.1	18.6	18.6	0	4.1	77.3	194	382	Sinorhizobium meliloti (a-proteobacteria)
84	GCF_004004515.1	18.6	18.6	0	2.6	78.8	194	2217664	Croceicoccus ponticola (a-proteobacteria)
85	GCF_004004565.1	16.5	16.5	0	2.1	81.4	194	2499851	Inhella crocodyli (b-proteobacteria)
86	GCF_004005475.1	21.1	19.6	1.5	4.1	74.8	194	2499688	Bacillus taxi (firmicutes)
87	GCF_004005485.1	18.5	18	0.5	3.6	77.9	194	2008318	Sphingobium algorifonticola (a-proteobacteria)
88	GCF_004005565.1	15.4	14.9	0.5	5.7	78.9	194	2480984	Lujinxingia sediminis (d-proteobacteria)
89	GCF_004005815.1	18	17	1	5.2	76.8	194	1932778	Mucilaginibacter limnophilus (CFB group bacteria)
90	GCF_004005845.1	18	18	0	6.2	75.8	194	2500179	Hwanghaeella grinnelliae (a-proteobacteria)
91	GCF_004005935.1	18.5	17.5	1	5.2	76.3	194	1815562	Neptunomonas marina (g-proteobacteria)
92	GCF_004005945.1	17.5	17.5	0	4.1	78.4	194	1834037	Rheinheimera riviphila (g-proteobacteria)
93	GCF_004006175.1	19.6	19.6	0	2.1	78.3	194	2483033	Parasedimentitalea marina (a-proteobacteria)
94	GCF_004006295.1	18	17.5	0.5	5.7	76.3	194	228899	Peribacillus asahii (firmicutes)
95	GCF_004006435.1	20.6	20.1	0.5	4.6	74.8	194	260554	Bacillus halotolerans (firmicutes)
96	GCF_004006515.1	20.6	20.6	0	6.2	73.2	194	670	Vibrio parahaemolyticus (g-proteobacteria)
97	GCF_004006535.1	19.1	16.5	2.6	4.6	76.3	194	2487351	Anaerosphaera multitolerans (firmicutes)
98	GCF_004010055.1	19.6	19.1	0.5	2.6	77.8	194	1795040	Psychroflexus aestuariivivens (CFB group bacteria)
99	GCF_004010155.1	19.1	19.1	0	3.6	77.3	194	2493082	Solirhodobacter olei (a-proteobacteria)
100	GCF_004010275.1	16.5	16	0.5	7.7	75.8	194	1854574	Streptomyces huasconensis (high GC Gram+)
101	GCF_004011115.1	18	17.5	0.5	3.1	78.9	194	59737	Rathayibacter iranicus (high GC Gram+)
102	GCF_004011505.1	19.6	18.6	1	6.2	74.2	194	46176	Nonomuraea polychroma (high GC Gram+)
103	GCF_004011805.1	16.5	15.5	1	4.6	78.9	194	1796922	Piscinibacter defluvii (b-proteobacteria)
104	GCF_004011865.1	18	17.5	0.5	3.6	78.4	194	1644129	Rhodococcus agglutinans (high GC Gram+)
105	GCF_004011885.1	19.6	19.6	0	5.2	75.2	194	2675110	Serratia microhaemolytica (enterobacteria)
106	GCF_004011905.1	17.5	17.5	0	3.1	79.4	194	84096	Gordonia alkanivorans (high GC Gram+)
107	GCF_004014775.2	16.5	16.5	0	5.2	78.3	194	2500548	Acetobacter oryzoeni (a-proteobacteria)
108	GCF_004015795.1	17	17	0	3.1	79.9	194	1365611	Falsirhodobacter deserti (a-proteobacteria)
109	GCF_004016515.1	18	17.5	0.5	2.6	79.4	194	2499835	Rubrivivax albus (b-proteobacteria)
110	GCF_004022265.1	16.5	16.5	0	3.6	79.9	194	1215032	Sinirhodobacter ferrireducens (a-proteobacteria)
111	GCF_004022285.3	19	18	1	4.6	76.4	194	108015	Bradyrhizobium yuanmingense (a-proteobacteria)
112	GCF_004022465.1	16	16	0	4.1	79.9	194	2501515	Sinirhodobacter hungdaonensis (a-proteobacteria)
113	GCF_004022585.1	16.5	16	0.5	3.6	79.9	194	2306993	Sinirhodobacter populi (a-proteobacteria)
114	GCF_004023625.1	22.6	21.1	1.5	3.1	74.3	194	2259034	Streptomyces cavernae (high GC Gram+)
115	GCF_004023665.1	18	18	0	4.1	77.9	194	1909496	Afifella aestuarii (a-proteobacteria)
116	GCF_004025525.1	16	15.5	0.5	5.2	78.8	194	2233776	Pedobacter chitinilyticus (CFB group bacteria)
117	GCF_004025845.1	17	16.5	0.5	4.1	78.9	194	1210046	Janibacter hoylei PVAS-1 (high GC Gram+)
118	GCF_004028085.1	18.6	18.6	0	3.6	77.8	194	1538159	Rhizobium hidalgonense (a-proteobacteria)
119	GCF_004028095.1	19.1	18.6	0.5	2.6	78.3	194	37931	Paenarthrobacter ureafaciens (high GC Gram+)
120	GCF_004028155.1	16	15.5	0.5	4.1	79.9	194	2502784	Flavobacterium cerinum (CFB group bacteria)
121	GCF_004028275.1	17	17	0	4.6	78.4	194	265883	Hydrogenovibrio thermophilus (g-proteobacteria)
122	GCF_004028635.1	23.2	22.7	0.5	4.1	72.7	194	1904	Streptomyces cyaneus (high GC Gram+)
123	GCF_004054105.1	17	17	0	4.1	78.9	194	1553448	Gemmobacter intermedius (a-proteobacteria)
124	GCF_004063735.1	17	17	0	3.6	79.4	194	266	Paracoccus denitrificans (a-proteobacteria)
125	GCF_004078635.1	20.1	19.1	1	4.1	75.8	194	2498849	Labedella phragmitis (high GC Gram+)
126	GCF_004078655.1	20.6	19.6	1	3.6	75.8	194	2498850	Labedella populi (high GC Gram+)
127	GCF_004087915.1	17.5	17	0.5	5.2	77.3	194	139438	Geovibrio thiophilus (bacteria)
128	GCF_004089895.1	20.1	20.1	0	5.7	74.2	194	208223	Kosakonia cowanii (enterobacteria)
129	GCF_004101785.1	19.6	17	2.6	4.6	75.8	194	1582259	Gudongella oleilytica (firmicutes)
130	GCF_004101845.1	16.5	16	0.5	4.6	78.9	194	1293592	Lactobacillus curvatus JCM 1096 = DSM 20019 (firmicutes)
131	GCF_004102025.1	16.5	15.5	1	5.2	78.3	194	2057800	Actinomyces qiguomingii (high GC Gram+)
132	GCF_004102045.2	16.5	16.5	0	2.1	81.4	194	2203724	Oenococcus sicerae (firmicutes)
133	GCF_004102745.1	22.1	21.6	0.5	4.6	73.3	194	2487273	Acetivibrio mesophilus (firmicutes)
134	GCF_004103825.1	19.1	18.6	0.5	5.7	75.2	194	405005	Hansschlegelia zhihuaiae (a-proteobacteria)
135	GCF_004104015.1	17	16.5	0.5	3.1	79.9	194	206043	Actinomyces oricola (high GC Gram+)
136	GCF_004104035.1	17.5	16	1.5	3.6	78.9	194	988	Leeuwenhoekiella marinoflava (CFB group bacteria)
137	GCF_004104075.1	18	17	1	2.6	79.4	194	1550906	Leeuwenhoekiella polynyae (CFB group bacteria)
138	GCF_004104115.1	18	18	0	2.6	79.4	194	2249426	Leeuwenhoekiella aestuarii (CFB group bacteria)
139	GCF_004104375.1	18	17.5	0.5	3.1	78.9	194	283736	Leeuwenhoekiella aequorea (CFB group bacteria)
140	GCF_004114425.1	18	17	1	4.6	77.4	194	1549949	Bradyrhizobium vignae (a-proteobacteria)
141	GCF_004114535.1	18	16.5	1.5	5.2	76.8	194	1325118	Bradyrhizobium nanningense (a-proteobacteria)
142	GCF_004114655.2	18.6	18.6	0	3.1	78.3	194	412439	Cellulosimicrobium terreum (high GC Gram+)
143	GCF_004114735.1	17	16.5	0.5	3.1	79.9	194	1308	Streptococcus thermophilus (firmicutes)
144	GCF_004114895.1	18	18	0	3.6	78.4	194	1471400	Corynebacterium pelargi (high GC Gram+)
145	GCF_004114915.1	17.5	16.5	1	5.7	76.8	194	1325115	Bradyrhizobium guangxiense (a-proteobacteria)
146	GCF_004114935.1	18	17	1	5.7	76.3	194	1325107	Bradyrhizobium zhanjiangense (a-proteobacteria)
147	GCF_004114955.1	18.5	18	0.5	4.6	76.9	194	1325095	Bradyrhizobium guangzhouense (a-proteobacteria)
148	GCF_004114975.1	18	17.5	0.5	6.2	75.8	194	1325090	Bradyrhizobium guangdongense (a-proteobacteria)
149	GCF_004115085.1	20.6	19.6	1	4.1	75.3	194	2305227	Longirhabdus pacifica (firmicutes)
150	GCF_004115155.1	20.1	19.6	0.5	3.1	76.8	194	2479048	Granulicella sibirica (bacteria)
151	GCF_004115745.1	15.4	14.9	0.5	4.6	80	194	2292255	Levilactobacillus suantsaii (firmicutes)
152	GCF_004115975.1	16.5	16.5	0	2.6	80.9	194	59602	Gelidibacter gilvus (CFB group bacteria)
153	GCF_004116025.1	21.2	19.1	2.1	6.7	72.1	194	2026189	Bacillus albus (firmicutes)
154	GCF_004116625.1	17.5	17.5	0	4.6	77.9	194	2023153	Halarcobacter mediterraneus (e-proteobacteria)
155	GCF_004116975.1	19	18	1	5.7	75.3	194	183417	Proteus hauseri (enterobacteria)
156	GCF_004117055.1	20.6	19.6	1	6.2	73.2	194	51101	Brevibacillus agri (firmicutes)
157	GCF_004117075.1	21.1	20.6	0.5	4.6	74.3	194	310769	Fervidobacterium changbaicum (thermotogales)
158	GCF_004117095.1	22.1	20.6	1.5	6.2	71.7	194	79263	Paenibacillus chitinolyticus (firmicutes)
159	GCF_004117855.1	19.1	19.1	0	5.2	75.7	194	2304602	Halomonas coralii (g-proteobacteria)
160	GCF_004117875.1	23.7	22.2	1.5	5.2	71.1	194	2364273	Geomonas oryzae (d-proteobacteria)
161	GCF_004117915.1	17	16	1	1.5	81.5	194	1909267	Companilactobacillus metriopterae (firmicutes)
162	GCF_004117935.1	19.5	18	1.5	4.1	76.4	194	2508722	Streptomyces roseicoloratus (high GC Gram+)
163	GCF_004118155.1	17.5	17	0.5	4.1	78.4	194	2499629	Edaphocola flava (CFB group bacteria)
164	GCF_004118265.1	19.6	19.6	0	2.6	77.8	194	2508719	Lacibacter luteus (CFB group bacteria)
165	GCF_004118375.1	14.4	14.4	0	4.6	81	194	2508720	Oleiharenicola lentus (verrucomicrobia)
166	GCF_004120195.1	19.6	19.6	0	5.2	75.2	194	2491023	Enterovibrio baiacu (g-proteobacteria)
167	GCF_004121055.1	17.5	17	0.5	3.6	78.9	194	1750518	Achromobacter aloeverae (b-proteobacteria)
168	GCF_004121315.1	18.6	18.6	0	3.6	77.8	194	1713	Oerskovia turbata (high GC Gram+)
169	GCF_004122035.1	21.6	20.6	1	3.1	75.3	194	2501299	Ancylomarina salipaludis (CFB group bacteria)
170	GCF_004122095.1	17.5	17.5	0	4.6	77.9	194	2137479	Pseudoxanthomonas composti (g-proteobacteria)
171	GCF_004122735.1	22.1	20.6	1.5	3.1	74.8	194	67364	Streptomyces sioyaensis (high GC Gram+)
172	GCF_004123295.1	21.1	20.6	0.5	2.6	76.3	194	1560006	Acidipila dinghuensis (bacteria)
173	GCF_004123735.1	19.6	2.6	17	4.6	75.8	194	2493633	Pseudomonas hydrolytica (g-proteobacteria)
174	GCF_004123795.1	18	17.5	0.5	4.1	77.9	194	2100821	Lacticaseibacillus chiayiensis (firmicutes)
175	GCF_004123805.1	17.5	17.5	0	4.6	77.9	194	2494735	Cellulomonas endophytica (high GC Gram+)
176	GCF_004124235.1	22.7	22.7	0	4.6	72.7	194	2339259	Yersinia hibernica (enterobacteria)
177	GCF_004124315.1	20.1	19.6	0.5	5.7	74.2	194	2487276	Bacillus cabrialesii (firmicutes)
178	GCF_004126535.1	18	17	1	2.6	79.4	194	2072026	Brevilactibacter flavus (high GC Gram+)
179	GCF_004134825.1	18	17.5	0.5	5.2	76.8	194	205332	Agromyces albus (high GC Gram+)
180	GCF_004134865.1	19.1	18.6	0.5	5.2	75.7	194	41985	Agromyces fucosus (high GC Gram+)
181	GCF_004134885.2	18.5	18	0.5	3.1	78.4	194	52699	Aeromicrobium fastidiosum (high GC Gram+)
182	GCF_004134905.2	19.1	18.6	0.5	4.1	76.8	194	363867	Aeromicrobium ginsengisoli (high GC Gram+)
183	GCF_004135055.1	17	16.5	0.5	5.7	77.3	194	1817495	Agromyces binzhouensis (high GC Gram+)
184	GCF_004135085.1	17	16.5	0.5	2.6	80.4	194	78344	Bifidobacterium pullorum subsp. gallinarum (high GC Gram+)
185	GCF_004135285.1	20.6	19.6	1	3.6	75.8	194	2509458	Microbacterium protaetiae (high GC Gram+)
186	GCF_004135345.1	18	17	1	4.6	77.4	194	2509459	Xylanimonas allomyrinae (high GC Gram+)
187	GCF_004135365.1	21.6	20.1	1.5	5.2	73.2	194	2509456	Paenibacillus protaetiae (firmicutes)
188	GCF_004135405.1	18	17	1	5.2	76.8	194	2509455	Agromyces protaetiae (high GC Gram+)
189	GCF_004135605.1	17	17	0	3.6	79.4	194	429134	Sphingomonas desiccabilis (a-proteobacteria)
190	GCF_004135645.1	16	15.5	0.5	5.2	78.8	194	2509433	Senegalimassilia faecalis (actinobacteria)
191	GCF_004135675.1	16	16	0	5.2	78.8	194	2201189	Marinitoga lauensis (bacteria)
192	GCF_004135935.1	18.6	18.6	0	5.7	75.7	194	569860	Methylovirgula ligni (a-proteobacteria)
193	GCF_004135975.1	21.1	21.1	0	3.6	75.3	194	296842	Desulfovibrio carbinolicus (d-proteobacteria)
194	GCF_004136555.1	19.1	19.1	0	3.1	77.8	194	262208	Kocuria carniphila (high GC Gram+)
195	GCF_004136575.1	17.5	17.5	0	2.6	79.9	194	592378	Rothia koreensis (high GC Gram+)
196	GCF_004136635.1	17.5	17.5	0	3.6	78.9	194	405770	Rothia halotolerans (high GC Gram+)
197	GCF_004137085.1	17.5	17.5	0	4.1	78.4	194	2316527	Lichenibacterium ramalinae (a-proteobacteria)
198	GCF_004137235.1	18.5	18	0.5	4.1	77.4	194	252230	Nocardioides ganghwensis (high GC Gram+)
199	GCF_004137245.1	19.6	18.6	1	3.6	76.8	194	1168730	Nocardioides glacieisoli (high GC Gram+)
200	GCF_004137255.1	18	17.5	0.5	5.7	76.3	194	273676	Nocardioides oleivorans (high GC Gram+)
201	GCF_004137685.1	19.6	19.1	0.5	3.1	77.3	194	2316528	Lichenibacterium minor (a-proteobacteria)
202	GCF_004137785.1	20.1	18.6	1.5	6.2	73.7	194	2034769	Pectobacterium zantedeschiae (enterobacteria)
203	GCF_004138105.1	21.6	21.1	0.5	6.2	72.2	194	2496273	Xylanivirga thermophila (firmicutes)
204	GCF_004138295.1	20.1	18.6	1.5	5.7	74.2	194	137993	Ectobacillus funiculus (firmicutes)
205	GCF_004138325.1	17.5	17.5	0	4.6	77.9	194	2502893	Spirosoma sordidisoli (CFB group bacteria)
206	GCF_004138335.1	17	16.5	0.5	7.2	75.8	194	268404	Steroidobacter agariperforans (g-proteobacteria)
207	GCF_004138485.1	18.5	18	0.5	5.2	76.3	194	2497877	Steroidobacter soli (g-proteobacteria)
208	GCF_004138495.1	18	17.5	0.5	3.1	78.9	194	1642495	Phytoactinopolyspora endophytica (high GC Gram+)
209	GCF_004138525.1	20.1	19.1	1	3.1	76.8	194	648780	Haloactinopolyspora alba (high GC Gram+)
210	GCF_004150225.1	17.5	16.5	1	3.1	79.4	194	552546	Muricauda olearia (CFB group bacteria)
211	GCF_004151245.1	17	17	0	2.6	80.4	194	657326	Flavobacterium beibuense (CFB group bacteria)
212	GCF_004152845.1	19.1	18.6	0.5	4.1	76.8	194	336203	Sphingobium fuliginis (a-proteobacteria)
213	GCF_004152865.1	18	18	0	4.1	77.9	194	1132417	Sphingobium cupriresistens (a-proteobacteria)
214	GCF_004152935.1	18	18	0	3.6	78.4	194	200475	Brumimicrobium glaciale (CFB group bacteria)
215	GCF_004153445.1	19.1	18.6	0.5	5.2	75.7	194	659016	Pusillimonas soli (b-proteobacteria)
216	GCF_004153455.1	18	18	0	6.2	75.8	194	453575	Pusillimonas ginsengisoli (b-proteobacteria)
217	GCF_004153545.1	16	15.5	0.5	4.1	79.9	194	2306021	Serinicoccus sediminis (high GC Gram+)
218	GCF_004155505.1	17	16.5	0.5	2.1	80.9	194	1690	Bifidobacterium pseudolongum subsp. globosum (high GC Gram+)
219	GCF_004167295.1	19.6	19.1	0.5	4.1	76.3	194	371601	Bacteroides xylanisolvens (CFB group bacteria)
220	GCF_004167665.1	18	17	1	4.1	77.9	194	2025506	Hymenobacter persicinus (CFB group bacteria)
221	GCF_004167995.1	20.6	20.6	0	4.1	75.3	194	511998	Aliivibrio finisterrensis (g-proteobacteria)
222	GCF_004168035.1	18.5	17.5	1	4.1	77.4	194	715784	Nocardioides iriomotensis (high GC Gram+)
223	GCF_004168255.1	18	17.5	0.5	3.1	78.9	194	2492395	Mucilaginibacter terrigena (CFB group bacteria)
224	GCF_004168365.1	17	17	0	4.6	78.4	194	2511995	Pseudolysobacter antarcticus (g-proteobacteria)
225	GCF_004181775.1	14.9	14.9	0	3.6	81.5	194	1242993	Ehrlichia minasensis (a-proteobacteria)
226	GCF_004208415.1	24.7	21.6	3.1	3.6	71.7	194	2509675	Ktedonosporobacter rubrisoli (GNS bacteria)
227	GCF_004208515.1	17.5	17	0.5	4.1	78.4	194	1752076	Acinetobacter halotolerans (g-proteobacteria)
228	GCF_004208535.1	18.5	18	0.5	3.6	77.9	194	2484750	Sphingomonas populi (a-proteobacteria)
229	GCF_004208635.1	18	17.5	0.5	4.6	77.4	194	1784719	Leucobacter triazinivorans (high GC Gram+)
230	GCF_004209115.1	17.5	17	0.5	4.6	77.9	194	1879050	Acinetobacter wuhouensis (g-proteobacteria)
231	GCF_004209755.1	17	16.5	0.5	6.2	76.8	194	321985	Massilia lutea (b-proteobacteria)
232	GCF_004210255.1	21.2	19.1	2.1	4.6	74.2	194	33035	Blautia producta (firmicutes)
233	GCF_004212215.1	20.1	19.1	1	3.6	76.3	194	2294035	Halomicronema excentricum str. Lakshadweep (cyanobacteria)
234	GCF_004214795.1	18	18	0	4.1	77.9	194	1080223	Malaciobacter pacificus (e-proteobacteria)
235	GCF_004214835.1	18.6	18.6	0	5.2	76.2	194	502365	Pseudidiomarina tainanensis (g-proteobacteria)
236	GCF_004214935.1	20.6	19.1	1.5	2.6	76.8	194	2510978	Amycolatopsis suaedae (high GC Gram+)
237	GCF_004216495.1	3.1	3.1	0	2.6	94.3	194	142650	Mycoplasma phocirhinis (mycoplasmas)
238	GCF_004216535.1	18	16.5	1.5	4.1	77.9	194	228973	Xylanibacterium ulmi (high GC Gram+)
239	GCF_004216555.1	18	17	1	4.1	77.9	194	1872711	Herbihabitans rhizosphaerae (high GC Gram+)
240	GCF_004216565.1	14.9	14.4	0.5	3.6	81.5	194	47994	Leptothrix mobilis (b-proteobacteria)
241	GCF_004216575.1	19.1	18.6	0.5	2.6	78.3	194	337005	Microcella putealis (high GC Gram+)
242	GCF_004216665.1	19	18	1	4.1	76.9	194	33879	Agromyces ramosus (high GC Gram+)
243	GCF_004216695.1	18	17.5	0.5	4.1	77.9	194	151784	Pigmentiphaga kullae (b-proteobacteria)
244	GCF_004216715.1	18.5	17.5	1	3.1	78.4	194	1187080	Cecembia calidifontis (CFB group bacteria)
245	GCF_004216775.1	20.6	20.6	0	4.1	75.3	194	1796618	Cuneatibacter caecimuris (firmicutes)
246	GCF_004216895.1	15.5	15.5	0	5.7	78.8	194	323412	Aquimarina brevivitae (CFB group bacteria)
247	GCF_004216915.1	19.6	18.6	1	4.1	76.3	194	598652	Motilibacter rhizosphaerae (high GC Gram+)
248	GCF_004217095.1	17.5	17	0.5	4.6	77.9	194	267800	Advenella incenata (b-proteobacteria)
249	GCF_004217115.1	20.6	19.6	1	3.6	75.8	194	1639035	Ancylomarina subtilis (CFB group bacteria)
250	GCF_004217135.1	21.1	19.6	1.5	3.6	75.3	194	1278207	Micromonospora violae (high GC Gram+)
251	GCF_004217175.1	18.5	18	0.5	4.1	77.4	194	340320	Leucobacter luti (high GC Gram+)
252	GCF_004217185.1	17	16.5	0.5	5.7	77.3	194	1397368	Pseudonocardia sediminis (high GC Gram+)
253	GCF_004217215.1	16.5	16.5	0	4.1	79.4	194	457575	Rivibacter subsaxonicus (b-proteobacteria)
254	GCF_004217225.1	19.1	19.1	0	3.6	77.3	194	146939	Azospira oryzae (b-proteobacteria)
255	GCF_004217445.1	17	16.5	0.5	5.2	77.8	194	1435465	Fluviicoccus keumensis (g-proteobacteria)
256	GCF_004217455.1	18.5	18	0.5	4.1	77.4	194	138336	Blastococcus saxobsidens (high GC Gram+)
257	GCF_004217495.1	20.6	20.1	0.5	3.6	75.8	194	393267	Microterricola gilva (high GC Gram+)
258	GCF_004217545.1	22.1	21.1	1	5.2	72.7	194	349313	Krasilnikovia cinnamomea (high GC Gram+)
259	GCF_004217555.1	19.1	19.1	0	5.2	75.7	194	388466	Edaphobacter modestus (bacteria)
260	GCF_004217565.1	18	17.5	0.5	3.1	78.9	194	370736	Zhihengliuella halotolerans (high GC Gram+)
261	GCF_004217615.1	21.6	21.1	0.5	4.1	74.3	194	1077942	Micromonospora kangleipakensis (high GC Gram+)
262	GCF_004283785.1	17	17	0	3.6	79.4	194	1501662	Streptococcus parasuis (firmicutes)
263	GCF_004284785.1	18.6	18.6	0	5.7	75.7	194	2520508	Corallincola spongiicola (g-proteobacteria)
264	GCF_004291315.1	17.5	17	0.5	3.6	78.9	194	661488	Pseudobacter ginsenosidimutans (CFB group bacteria)
265	GCF_004293625.1	18	18	0	3.6	78.4	194	2267253	Thiomicrorhabdus indica (g-proteobacteria)
266	GCF_004295125.1	20.6	18	2.6	3.6	75.8	194	411468	[Clostridium] scindens ATCC 35704 (firmicutes)
267	GCF_004295305.1	17.5	17	0.5	4.6	77.9	194	106654	Acinetobacter nosocomialis (g-proteobacteria)
268	GCF_004295345.1	20.6	20.1	0.5	4.6	74.8	194	2520507	Shewanella maritima (g-proteobacteria)
269	GCF_004295485.1	17.5	17	0.5	2.6	79.9	194	53458	Janibacter limosus (high GC Gram+)
270	GCF_004295585.1	20.1	18.6	1.5	4.6	75.3	194	2507935	Cohnella abietis (firmicutes)
271	GCF_004295665.1	17.5	17.5	0	4.6	77.9	194	718192	Litorilituus sediminis (g-proteobacteria)
272	GCF_004296255.1	19.1	19.1	0	3.6	77.3	194	192812	Qipengyuania flava (a-proteobacteria)
273	GCF_004299785.2	17	17	0	4.1	78.9	194	1935204	[Arcobacter] porcinus (e-proteobacteria)
274	GCF_004300825.1	19.6	19.1	0.5	7.2	73.2	194	1670830	Egicoccus halophilus (actinobacteria)
275	GCF_004305975.1	20.6	20.1	0.5	2.1	77.3	194	2681388	Streptomyces otsuchiensis (high GC Gram+)
276	GCF_004306155.1	16.5	16	0.5	4.1	79.4	194	1709	Cellulomonas biazotea (high GC Gram+)
277	GCF_004307015.1	23.2	22.7	0.5	5.2	71.6	194	2509362	Thermus thermamylovorans (bacteria)
278	GCF_004307415.1	17	17	0	3.1	79.9	194	2516559	Aquirufa antheringensis (CFB group bacteria)
279	GCF_004307995.1	21.7	19.6	2.1	6.2	72.1	194	2527873	Paenibacillus thalictri (firmicutes)
280	GCF_004309355.1	21.6	21.1	0.5	4.1	74.3	194	2480627	Enterococcus florum (firmicutes)
281	GCF_004309735.1	19.6	19.6	0	4.6	75.8	194	571438	Desulfovibrio legallii (d-proteobacteria)
282	GCF_004310335.1	16.5	16.5	0	3.1	80.4	194	1080224	Hyunsoonleella pacifica (CFB group bacteria)
283	GCF_004310345.1	16.5	16.5	0	2.6	80.9	194	2528244	Paracoccus subflavus (a-proteobacteria)
284	GCF_004310665.1	19.1	18.6	0.5	2.6	78.3	194	1926871	Pedobacter kyonggii (CFB group bacteria)
285	GCF_004310685.1	19.1	18.6	0.5	5.7	75.2	194	2668039	Glaciihabitans arcticus (high GC Gram+)
286	GCF_004319545.1	20.6	19.6	1	3.6	75.8	194	2291	Desulfobacter hydrogenophilus (d-proteobacteria)
287	GCF_004322705.1	19.1	19.1	0	4.6	76.3	194	522259	Dyella terrae (g-proteobacteria)
288	GCF_004322755.1	17	16.5	0.5	6.2	76.8	194	321983	Massilia albidiflava (b-proteobacteria)
289	GCF_004322855.1	22.1	21.1	1	4.1	73.8	194	1670831	Egibacter rhizosphaerae (actinobacteria)
290	GCF_004323185.1	21.1	20.6	0.5	3.1	75.8	194	1970206	Westiellopsis prolifica IICB1 (cyanobacteria)
291	GCF_004323635.1	18.6	18.6	0	3.1	78.3	194	2528642	Lichenihabitans psoromatis (a-proteobacteria)
292	GCF_004324755.1	17	16.5	0.5	2.6	80.4	194	1837344	Brevilactibacter sinopodophylli (high GC Gram+)
293	GCF_004324765.1	19.6	19.1	0.5	3.1	77.3	194	433330	Propioniciclava tarda (high GC Gram+)
294	GCF_004327225.1	19.6	19.1	0.5	5.7	74.7	194	2487520	Pseudomonas dryadis (g-proteobacteria)
295	GCF_004327275.1	19.6	18.6	1	5.2	75.2	194	2487519	Pseudomonas daroniae (g-proteobacteria)
296	GCF_004328075.1	18	17.5	0.5	4.6	77.4	194	1549641	Siculibacillus lacustris (a-proteobacteria)
297	GCF_004328535.1	17.5	17.5	0	2.1	80.4	194	1049583	Kocuria indica (high GC Gram+)
298	GCF_004328555.1	17.5	17.5	0	4.6	77.9	194	195105	Haematobacter massiliensis (a-proteobacteria)
299	GCF_004328625.1	21.1	20.1	1	3.6	75.3	194	73044	Streptomyces seoulensis (high GC Gram+)
300	GCF_004328865.1	18	18	0	5.2	76.8	194	227	Pseudoalteromonas carrageenovora (g-proteobacteria)
301	GCF_004328885.1	19.6	18.6	1	4.6	75.8	194	46867	Clostridium chauvoei (firmicutes)
302	GCF_004328965.1	16.5	16	0.5	4.1	79.4	194	250	Chryseobacterium gleum (CFB group bacteria)
303	GCF_004329705.1	17	17	0	3.1	79.9	194	1605367	Jiulongibacter sediminis (CFB group bacteria)
304	GCF_004329815.1	15.5	15.5	0	4.6	79.9	194	2529433	Flavobacterium silvisoli (CFB group bacteria)
305	GCF_004331265.1	20.6	20.1	0.5	4.6	74.8	194	2529381	Enterobacter wuhouensis (enterobacteria)
306	GCF_004331345.1	22.6	21.6	1	4.1	73.3	194	1124743	Kribbella soli (high GC Gram+)
307	GCF_004331385.1	20.1	19.6	0.5	5.7	74.2	194	2529382	Enterobacter quasihormaechei (enterobacteria)
308	GCF_004331415.1	20.6	20.1	0.5	5.2	74.2	194	2529380	Kosakonia quasisacchari (enterobacteria)
309	GCF_004331435.1	22.1	21.1	1	4.6	73.3	194	1124744	Kribbella sindirgiensis (high GC Gram+)
310	GCF_004331455.1	20.6	20.1	0.5	4.1	75.3	194	2053011	Micromonospora zingiberis (high GC Gram+)
311	GCF_004331465.1	21.1	19.6	1.5	4.6	74.3	194	722689	Kribbella pittospori (high GC Gram+)
312	GCF_004331745.1	17.5	17.5	0	5.2	77.3	194	1429082	Oricola cellulosilytica (a-proteobacteria)
313	GCF_004331955.1	19.1	19.1	0	4.1	76.8	194	1852022	Roseitalea porphyridii (a-proteobacteria)
314	GCF_004332295.1	18.6	18.6	0	2.1	79.3	194	2496842	Alloscardovia theropitheci (high GC Gram+)
315	GCF_004334935.1	13.9	13.9	0	7.2	78.9	194	1245417	Paraburkholderia strydomiana (b-proteobacteria)
316	GCF_004335015.1	16.5	16.5	0	6.7	76.8	194	2488563	Psychrobacter pygoscelis (g-proteobacteria)
317	GCF_004335085.1	19.1	18.6	0.5	3.1	77.8	194	2488994	Pedobacter nototheniae (CFB group bacteria)
318	GCF_004335975.1	3.6	3.6	0	2.1	94.3	194	1937190	Mycoplasma marinum (mycoplasmas)
319	GCF_004335995.1	4.6	4.6	0	3.1	92.3	194	1937191	Mycoplasma todarodis (mycoplasmas)
320	GCF_004336905.1	21.1	3.6	17.5	4.6	74.3	194	522319	Dyella soli (g-proteobacteria)
321	GCF_004336975.1	18.6	18.6	0	5.7	75.7	194	1775177	Corallincola luteus (g-proteobacteria)
322	GCF_004337475.1	17.5	17	0.5	6.2	76.3	194	2502782	Nocardioides jejuensis (high GC Gram+)
323	GCF_004337705.1	22.7	22.2	0.5	4.6	72.7	194	185139	Rubrobacter taiwanensis (actinobacteria)
324	GCF_004339015.1	19	18	1	5.2	75.8	194	634765	Cocleimonas flava (g-proteobacteria)
325	GCF_004339025.1	19.1	19.1	0	5.7	75.2	194	203482	Volucribacter psittacicida (g-proteobacteria)
326	GCF_004339085.1	17	16	1	4.1	78.9	194	1537524	Thiogranum longum (g-proteobacteria)
327	GCF_004339095.1	19.6	19.1	0.5	3.1	77.3	194	680378	Natranaerovirga hydrolytica (firmicutes)
328	GCF_004339465.1	18	18	0	4.1	77.9	194	100	Ancylobacter aquaticus (a-proteobacteria)
329	GCF_004339545.1	19.6	19.1	0.5	5.2	75.2	194	412034	Celerinatantimonas diazotrophica (g-proteobacteria)
330	GCF_004339565.1	19.1	17	2.1	3.6	77.3	194	401976	Pseudonocardia endophytica (high GC Gram+)
331	GCF_004339575.1	21.6	21.1	0.5	4.6	73.8	194	936138	Phorcysia thermohydrogeniphila (bacteria)
332	GCF_004339595.1	18	16.5	1.5	4.6	77.4	194	1476959	Marinobacterium mangrovicola (g-proteobacteria)
333	GCF_004339625.1	18	18	0	4.1	77.9	194	53417	Lonepinella koalarum (g-proteobacteria)
334	GCF_004339725.1	18.5	18	0.5	3.1	78.4	194	768535	Acidipila rosea (bacteria)
335	GCF_004339765.1	18	17	1	4.6	77.4	194	653929	Albibacterium bauzanense (CFB group bacteria)
336	GCF_004339805.1	20.6	20.1	0.5	4.6	74.8	194	244830	Anaerospora hongkongensis (firmicutes)
337	GCF_004340125.1	18.6	16	2.6	4.1	77.3	194	1849041	Harryflintia acetispora (firmicutes)
338	GCF_004340205.1	19.6	19.6	0	2.6	77.8	194	979970	Acetobacteroides hydrogenigenes (CFB group bacteria)
339	GCF_004340525.1	19.1	19.1	0	4.6	76.3	194	1132028	Chromatocurvus halotolerans (g-proteobacteria)
340	GCF_004340665.1	18.5	17.5	1	3.1	78.4	194	1843235	Pedobacter psychrotolerans (CFB group bacteria)
341	GCF_004340685.1	22.1	21.6	0.5	5.7	72.2	194	1082276	Hydrogenispora ethanolica (firmicutes)
342	GCF_004340805.1	15.5	15.5	0	5.2	79.3	194	279360	Roseivirga ehrenbergii (CFB group bacteria)
343	GCF_004340875.1	19.1	18.6	0.5	4.1	76.8	194	1262583	Tamaricihabitans halophyticus (high GC Gram+)
344	GCF_004340975.1	20.1	19.1	1	3.6	76.3	194	1796636	Frisingicoccus caecimuris (firmicutes)
345	GCF_004340985.1	19.1	18.6	0.5	5.7	75.2	194	1521931	Cricetibacter osteomyelitidis (g-proteobacteria)
346	GCF_004341035.1	22.6	21.1	1.5	5.2	72.2	194	442528	Scopulibacillus darangshiensis (firmicutes)
347	GCF_004341165.1	17.5	17.5	0	4.6	77.9	194	230495	Reinekea marinisedimentorum (g-proteobacteria)
348	GCF_004341205.1	20.6	20.1	0.5	6.2	73.2	194	575256	Thermolongibacillus altinsuensis (firmicutes)
349	GCF_004341235.1	17.5	17.5	0	3.1	79.4	194	264023	Mariniflexile fucanivorans (CFB group bacteria)
350	GCF_004341245.1	17	16.5	0.5	5.2	77.8	194	1133106	Plasticicumulans lactativorans (g-proteobacteria)
351	GCF_004341365.1	17	17	0	4.1	78.9	194	80881	Simplicispira metamorpha (b-proteobacteria)
352	GCF_004341375.1	18	18	0	3.6	78.4	194	1188247	Rhodothalassium salexigens DSM 2132 (a-proteobacteria)
353	GCF_004341385.1	17.5	17.5	0	4.6	77.9	194	252130	Uruburuella suis (b-proteobacteria)
354	GCF_004341395.1	19.6	18.6	1	3.6	76.8	194	35700	Heliophilum fasciatum (firmicutes)
355	GCF_004341445.1	19.5	18	1.5	4.6	75.9	194	1544746	Baia soyae (firmicutes)
356	GCF_004341685.1	18	17	1	4.1	77.9	194	86956	Pectinatus cerevisiiphilus (firmicutes)
357	GCF_004341725.1	18	17.5	0.5	4.1	77.9	194	1773489	Varunaivibrio sulfuroxidans (a-proteobacteria)
358	GCF_004341825.1	20.6	19.6	1	4.6	74.8	194	1179467	Hazenella coriacea (firmicutes)
359	GCF_004341885.1	18.6	18.6	0	4.1	77.3	194	323621	Shinella granuli (a-proteobacteria)
360	GCF_004341915.1	19.1	18.6	0.5	4.6	76.3	194	191863	Chthoniobacter flavus (verrucomicrobia)
361	GCF_004341945.1	17	16	1	3.6	79.4	194	1796635	Longicatena caecimuris (firmicutes)
362	GCF_004342005.1	18.5	18	0.5	4.6	76.9	194	1917182	Paracandidimonas soli (b-proteobacteria)
363	GCF_004342065.1	18	18	0	3.1	78.9	194	745311	Primorskyibacter sedentarius (a-proteobacteria)
364	GCF_004342165.1	20.1	19.1	1	4.6	75.3	194	682400	Natranaerovirga pectinivora (firmicutes)
365	GCF_004342175.1	21.6	21.6	0	3.1	75.3	194	127458	Thiobaca trueperi (g-proteobacteria)
366	GCF_004342265.1	17	16.5	0.5	6.7	76.3	194	242606	Luteibacter rhizovicinus (g-proteobacteria)
367	GCF_004342325.1	18	18	0	3.6	78.4	194	1136135	Rhizobium azibense (a-proteobacteria)
368	GCF_004342405.1	20.6	20.6	0	4.6	74.8	194	552357	Shewanella fodinae (g-proteobacteria)
369	GCF_004342425.1	16.5	16.5	0	4.6	78.9	194	328517	Dokdonella fugitiva (g-proteobacteria)
370	GCF_004342445.1	18	18	0	3.1	78.9	194	35805	Rhodovulum euryhalinum (a-proteobacteria)
371	GCF_004342485.1	17.5	16.5	1	3.6	78.9	194	304	Pelomonas saccharophila (b-proteobacteria)
372	GCF_004342585.1	17.5	17	0.5	5.2	77.3	194	29443	Paucimonas lemoignei (b-proteobacteria)
373	GCF_004342625.1	16.5	16	0.5	4.1	79.4	194	114249	Tepidimonas ignava (b-proteobacteria)
374	GCF_004342665.1	19.6	19.1	0.5	6.2	74.2	194	160434	Samsonia erythrinae (enterobacteria)
375	GCF_004342685.1	17	16.5	0.5	2.6	80.4	194	797292	Sphingobacterium alimentarium (CFB group bacteria)
376	GCF_004342725.1	19.1	19.1	0	4.6	76.3	194	1524974	Testudinibacter aquarius (g-proteobacteria)
377	GCF_004342745.1	21.6	21.1	0.5	3.1	75.3	194	270498	Christensenella hongkongensis (firmicutes)
378	GCF_004342885.1	20.6	19.6	1	4.1	75.3	194	1281767	Tepidibacillus fermentans (firmicutes)
379	GCF_004342905.1	22.6	21.6	1	4.1	73.3	194	1324956	Melghiribacillus thermohalophilus (firmicutes)
380	GCF_004342915.1	17.5	17.5	0	5.2	77.3	194	659006	Camelimonas lactis (a-proteobacteria)
381	GCF_004342955.1	20.1	18.6	1.5	5.2	74.7	194	246167	Vibrio crassostreae (g-proteobacteria)
382	GCF_004343035.1	19.6	19.1	0.5	4.6	75.8	194	1796628	Longibaculum muris (firmicutes)
383	GCF_004343075.1	18.6	18.6	0	3.1	78.3	194	320662	Rhodovulum marinum (a-proteobacteria)
384	GCF_004343155.1	20.1	20.1	0	4.1	75.8	194	1048	Marichromatium gracile (g-proteobacteria)
385	GCF_004343195.1	19.6	19.1	0.5	4.6	75.8	194	466109	Biostraticola tofi (enterobacteria)
386	GCF_004343255.1	20.1	19.6	0.5	5.2	74.7	194	37482	Laceyella sacchari (firmicutes)
387	GCF_004343305.1	17.5	17.5	0	4.1	78.4	194	634155	Pseudofulvimonas gallinarii (g-proteobacteria)
388	GCF_004343345.1	22.1	21.6	0.5	4.6	73.3	194	1348429	Effusibacillus lacus (firmicutes)
389	GCF_004343355.1	19.6	19.1	0.5	5.2	75.2	194	1278232	Keratinibaculum paraultunense (firmicutes)
390	GCF_004343505.1	18.6	18.6	0	3.6	77.8	194	992286	Rhodovulum bhavnagarense (a-proteobacteria)
391	GCF_004345005.1	20.6	18	2.6	4.6	74.8	194	1796622	Extibacter muris (firmicutes)
392	GCF_004345265.1	19.6	19.1	0.5	3.1	77.3	194	1650663	Fournierella massiliensis (firmicutes)
393	GCF_004345565.1	14.9	14.4	0.5	5.2	79.9	194	2133765	Flavobacterium circumlabens (CFB group bacteria)
394	GCF_004345615.1	21.6	21.6	0	4.1	74.3	194	682526	Natronoflexus pectinivorans (CFB group bacteria)
395	GCF_004345645.1	21.2	19.1	2.1	3.6	75.2	194	1213861	Actinocrispum wychmicini (high GC Gram+)
396	GCF_004345705.1	19.6	19.1	0.5	6.2	74.2	194	2018667	Marinisporobacter balticus (firmicutes)
397	GCF_004345735.1	19.1	19.1	0	2.1	78.8	194	35804	Rhodovulum adriaticum (a-proteobacteria)
398	GCF_004345745.1	18	18	0	6.7	75.3	194	271160	Nicoletella semolina (g-proteobacteria)
399	GCF_004345825.1	16.5	16	0.5	4.1	79.4	194	186571	Tenacibaculum skagerrakense (CFB group bacteria)
400	GCF_004345905.1	21.6	21.1	0.5	4.1	74.3	194	1734049	Serpentinicella alkaliphila (firmicutes)
401	GCF_004346035.1	18	17.5	0.5	5.2	76.8	194	437	Acidomonas methanolica (a-proteobacteria)
402	GCF_004346105.1	17.5	17	0.5	5.2	77.3	194	1513793	Pseudobacteriovorax antillogorgiicola (proteobacteria)
403	GCF_004346135.1	20.6	20.1	0.5	2.6	76.8	194	496056	Anseongella ginsenosidimutans (CFB group bacteria)
404	GCF_004346165.1	21.1	18	3.1	4.1	74.8	194	1796634	Muricomes intestini (firmicutes)
405	GCF_004346185.1	18	18	0	4.6	77.4	194	933073	Aquabacter spiritensis (a-proteobacteria)
406	GCF_004346195.1	17.5	17.5	0	4.6	77.9	194	747076	Tepidamorphus gemmatus (a-proteobacteria)
407	GCF_004346225.1	18	18	0	5.2	76.8	194	627131	Paralcaligenes ureilyticus (b-proteobacteria)
408	GCF_004346265.1	17	17	0	6.2	76.8	194	141949	Thermomonas haemolytica (g-proteobacteria)
409	GCF_004346645.1	20.1	20.1	0	4.6	75.3	194	397457	Gulbenkiania mobilis (b-proteobacteria)
410	GCF_004346685.1	20.1	20.1	0	4.1	75.8	194	1706046	Sulfurirhabdus autotrophica (b-proteobacteria)
411	GCF_004346845.1	16	16	0	3.6	80.4	194	1442586	Winogradskyella wandonensis (CFB group bacteria)
412	GCF_004346865.1	18.6	18.6	0	3.1	78.3	194	647720	Shimia isoporae (a-proteobacteria)
413	GCF_004348195.1	18.6	18.6	0	3.6	77.8	194	265959	Komagataeibacter saccharivorans (a-proteobacteria)
414	GCF_004348265.1	18	18	0	4.1	77.9	194	2488750	Methylobacterium segetis (a-proteobacteria)
415	GCF_004348335.1	21.7	18.6	3.1	6.2	72.1	194	453573	Actinomadura bangladeshensis (high GC Gram+)
416	GCF_004348415.1	21.6	20.6	1	5.2	73.2	194	402648	Streptomyces hainanensis (high GC Gram+)
417	GCF_004348455.1	19	17.5	1.5	4.1	76.9	194	1266829	Kribbella albertanoniae (high GC Gram+)
418	GCF_004348545.1	18.5	18	0.5	4.6	76.9	194	2530374	Jiangella ureilytica (high GC Gram+)
419	GCF_004348825.1	18	18	0	3.1	78.9	194	2070510	Arundinibacter roseus (CFB group bacteria)
420	GCF_004349055.1	21.1	20.1	1	3.6	75.3	194	190195	Kribbella antibiotica (high GC Gram+)
421	GCF_004349065.1	19.5	18	1.5	4.6	75.9	194	2530372	Jiangella asiatica (high GC Gram+)
422	GCF_004349085.1	16	16	0	3.6	80.4	194	2541732	Flavobacterium caseinilyticum (CFB group bacteria)
423	GCF_004349105.1	19	18	1	4.1	76.9	194	2530373	Jiangella aurantiaca (high GC Gram+)
424	GCF_004349135.1	16	15.5	0.5	3.6	80.4	194	2541733	Flavobacterium sandaracinum (CFB group bacteria)
425	GCF_004349145.1	16.5	15.5	1	4.1	79.4	194	2541734	Flavobacterium hiemivividum (CFB group bacteria)
426	GCF_004349235.1	18.6	16.5	2.1	6.7	74.7	194	705336	Actinomadura darangshiensis (high GC Gram+)
427	GCF_004349435.1	20.1	19.6	0.5	6.2	73.7	194	165813	Sporanaerobacter acetigenes (firmicutes)
428	GCF_004349565.1	16.5	16.5	0	3.6	79.9	194	225422	Sulfitobacter indolifex (a-proteobacteria)
429	GCF_004352825.1	19.1	19.1	0	4.1	76.8	194	1586242	Luteimonas arsenica (g-proteobacteria)
430	GCF_004352845.1	18.6	18.6	0	5.2	76.2	194	645597	Luteimonas terricola (g-proteobacteria)
431	GCF_004352915.1	14.9	14.4	0.5	5.2	79.9	194	2493631	Flavobacterium zhairuonensis (CFB group bacteria)
432	GCF_004353185.1	20.1	18.6	1.5	4.1	75.8	194	2548455	Clostridium cuniculi (firmicutes)
433	GCF_004353865.1	16.5	15.5	1	3.6	79.9	194	47421	Hydrogenophaga pseudoflava (b-proteobacteria)
434	GCF_004353905.1	19	17.5	1.5	5.2	75.8	194	2546446	Paraburkholderia guartelaensis (b-proteobacteria)
435	GCF_004353985.1	16.5	16	0.5	4.6	78.9	194	77675	Paracraurococcus ruber (a-proteobacteria)
436	GCF_004354305.1	21.6	21.6	0	3.6	74.8	194	256839	Shewanella decolorationis (g-proteobacteria)
437	GCF_004354365.1	17.5	17.5	0	2.6	79.9	194	2529274	Pedobacter changchengzhani (CFB group bacteria)
438	GCF_004354555.1	18	17	1	2.6	79.4	194	33964	Leuconostoc citreum (firmicutes)
439	GCF_004354595.1	19	18	1	3.6	77.4	194	1302250	Lactobacillus silagei JCM 19001 (firmicutes)
440	GCF_004354645.1	18	17	1	2.6	79.4	194	1251	Leuconostoc fallax (firmicutes)
441	GCF_004354695.1	17	17	0	3.6	79.4	194	1612	Companilactobacillus farciminis (firmicutes)
442	GCF_004354905.1	18.5	18	0.5	4.6	76.9	194	2035343	Mycobacterium eburneum (high GC Gram+)
443	GCF_004354915.1	18	18	0	3.1	78.9	194	877384	Pseudohoeflea suaedae (a-proteobacteria)
444	GCF_004355005.1	17.5	17	0.5	4.1	78.4	194	1442381	Dankookia rubra (a-proteobacteria)
445	GCF_004355225.1	17	17	0	3.6	79.4	194	2547394	Flavobacterium nackdongense (CFB group bacteria)
446	GCF_004357985.1	17.5	17	0.5	6.2	76.3	194	453837	Luteimonas aestuarii (g-proteobacteria)
447	GCF_004358025.1	18	18	0	3.6	78.4	194	2547961	Rhizobium deserti (a-proteobacteria)
448	GCF_004358035.1	19.1	19.1	0	2.6	78.3	194	2547398	Algoriphagus aquimaris (CFB group bacteria)
449	GCF_004358105.1	17	16.5	0.5	3.1	79.9	194	1549640	Sapientia aquatica (b-proteobacteria)
450	GCF_004358165.1	17	17	0	6.2	76.8	194	1530191	Luteimonas terrae (g-proteobacteria)
451	GCF_004358325.1	17	16.5	0.5	4.6	78.4	194	2506420	Weissella cryptocerci (firmicutes)
452	GCF_004358345.1	19.1	19.1	0	4.6	76.3	194	342950	Parashewanella spongiae (g-proteobacteria)
453	GCF_004358425.1	16.5	16.5	0	4.6	78.9	194	1532023	Qipengyuania sediminis (a-proteobacteria)
454	GCF_004358445.1	19.6	19.1	0.5	4.6	75.8	194	2547970	Parashewanella tropica (g-proteobacteria)
455	GCF_004358675.1	16.5	16	0.5	3.6	79.9	194	2552766	Fluviibacterium aquatile (a-proteobacteria)
456	GCF_004358755.1	19.6	19.1	0.5	5.7	74.7	194	450367	[Brevibacterium] frigoritolerans (firmicutes)
457	GCF_004358765.1	20.1	20.1	0	3.1	76.8	194	683150	Arthrobacter nitrophenolicus (high GC Gram+)
458	GCF_004359005.1	18.6	18.6	0	4.1	77.3	194	1807	Mycolicibacterium obuense (high GC Gram+)
459	GCF_004359375.1	12.4	12.4	0	4.6	83	194	1720083	Acetilactobacillus jinshanensis (firmicutes)
460	GCF_004359415.1	20.1	20.1	0	4.6	75.3	194	668	Aliivibrio fischeri (g-proteobacteria)
461	GCF_004359505.1	19.6	19.1	0.5	3.6	76.8	194	198482	Macrococcus hajekii (firmicutes)
462	GCF_004359515.1	19	18	1	4.1	76.9	194	69969	Macrococcus carouselicus (firmicutes)
463	GCF_004359525.2	18.5	18	0.5	4.1	77.4	194	69967	Macrococcus equipercicus (firmicutes)
464	GCF_004359545.1	18.5	18	0.5	3.6	77.9	194	198484	Macrococcus lamae (firmicutes)
465	GCF_004359575.1	20.1	19.1	1	3.1	76.8	194	69968	Macrococcus bovicus (firmicutes)
466	GCF_004359615.1	19.1	18.6	0.5	3.6	77.3	194	198483	Macrococcus brunensis (firmicutes)
467	GCF_004359965.1	16.5	16	0.5	6.2	77.3	194	2492394	Lysobacter segetis (g-proteobacteria)
468	GCF_004360145.1	17.5	17.5	0	4.1	78.4	194	2500159	Aliiroseovarius marinus (a-proteobacteria)
469	GCF_004361735.1	20.1	20.1	0	5.2	74.7	194	29545	Azoarcus indigens (b-proteobacteria)
470	GCF_004361795.1	17.5	17.5	0	3.1	79.4	194	303380	Herminiimonas fonticola (b-proteobacteria)
471	GCF_004361835.1	18.5	18	0.5	4.1	77.4	194	517720	Stakelama pacifica (a-proteobacteria)
472	GCF_004361915.1	17.5	17	0.5	3.1	79.4	194	1086393	Sediminibacterium goheungense (CFB group bacteria)
473	GCF_004361945.1	19.1	19.1	0	3.6	77.3	194	1054037	Sphingobium barthaii (a-proteobacteria)
474	GCF_004362145.1	20.1	20.1	0	4.6	75.3	194	491947	Marinomonas balearica (g-proteobacteria)
475	GCF_004362215.1	21.2	19.1	2.1	4.1	74.7	194	52695	Actinoplanes brasiliensis (high GC Gram+)
476	GCF_004362245.1	17	16.5	0.5	4.6	78.4	194	425511	Pedobacter duraquae (CFB group bacteria)
477	GCF_004362375.1	17	16.5	0.5	4.1	78.9	194	519423	Ponticoccus gilvus (high GC Gram+)
478	GCF_004362405.1	17.5	17.5	0	5.2	77.3	194	582607	Kinneretia asaccharophila (b-proteobacteria)
479	GCF_004362495.1	19.6	19.1	0.5	3.1	77.3	194	145285	Nocardia ignorata (high GC Gram+)
480	GCF_004362515.1	20.1	19.1	1	4.1	75.8	194	504798	Actinokineospora alba (high GC Gram+)
481	GCF_004362525.1	18.5	18	0.5	4.1	77.4	194	270368	Paucibacter toxinivorans (b-proteobacteria)
482	GCF_004362535.1	18	17.5	0.5	5.2	76.8	194	755	Avibacterium gallinarum (g-proteobacteria)
483	GCF_004362635.1	16.5	16	0.5	3.1	80.4	194	960	Bacteriovorax stolpii (proteobacteria)
484	GCF_004362665.1	16	16	0	3.1	80.9	194	706186	Flavobacterium dankookense (CFB group bacteria)
485	GCF_004362695.1	18	18	0	4.1	77.9	194	314235	Phyllobacterium brassicacearum (a-proteobacteria)
486	GCF_004362715.1	16	15.5	0.5	4.1	79.9	194	425513	Pedobacter metabolipauper (CFB group bacteria)
487	GCF_004362745.1	18	18	0	3.6	78.4	194	1920512	Oharaeibacter diazotrophicus (a-proteobacteria)
488	GCF_004362805.1	17.5	17	0.5	3.6	78.9	194	1442587	Algoriphagus boseongensis (CFB group bacteria)
489	GCF_004362825.1	22.1	20.6	1.5	3.6	74.3	194	598644	Labedaea rhizosphaerae (high GC Gram+)
490	GCF_004362855.1	17	17	0	6.2	76.8	194	70586	Aquabacterium commune (b-proteobacteria)
491	GCF_004362865.1	17	16.5	0.5	4.1	78.9	194	392009	Zeaxanthinibacter enoshimensis (CFB group bacteria)
492	GCF_004362915.1	19.1	19.1	0	6.2	74.7	194	68334	Erwinia aphidicola (enterobacteria)
493	GCF_004362975.1	18	17.5	0.5	7.7	74.3	194	433323	Aminicella lysinilytica (firmicutes)
494	GCF_004363005.1	18	18	0	2.1	79.9	194	1325435	Tenacibaculum caenipelagi (CFB group bacteria)
495	GCF_004363035.1	18.6	18.6	0	5.2	76.2	194	1501432	Thiopseudomonas denitrificans (g-proteobacteria)
496	GCF_004363045.1	22.6	21.6	1	3.6	73.8	194	1508390	Aureibacillus halotolerans (firmicutes)
497	GCF_004363075.1	20.6	20.1	0.5	5.2	74.2	194	1605990	Actinorugispora endophytica (high GC Gram+)
498	GCF_004363095.1	19.1	18.6	0.5	4.6	76.3	194	663603	Actinomycetospora succinea (high GC Gram+)
499	GCF_004363175.1	19.1	19.1	0	4.1	76.8	194	483324	Maritalea mobilis (a-proteobacteria)
500	GCF_004363235.1	18.6	18.6	0	2.6	78.8	194	578943	Dongia mobilis (a-proteobacteria)
501	GCF_004363245.1	17.5	16.5	1	4.1	78.4	194	1437280	Sphingobacterium yanglingense (CFB group bacteria)
502	GCF_004363295.1	18.6	18.6	0	5.7	75.7	194	1521930	Mesocricetibacter intestinalis (g-proteobacteria)
503	GCF_004363305.1	19.1	19.1	0	4.6	76.3	194	28254	Marinomonas communis (g-proteobacteria)
504	GCF_004363315.1	17	16.5	0.5	3.6	79.4	194	360241	Tepidicella xavieri (b-proteobacteria)
505	GCF_004363335.1	16.5	16.5	0	6.2	77.3	194	644220	Marinicella litoralis (g-proteobacteria)
506	GCF_004363595.1	20.1	19.6	0.5	4.1	75.8	194	1650	Kurthia zopfii (firmicutes)
507	GCF_004363635.1	19.1	18.6	0.5	5.2	75.7	194	129817	Pseudomonas brenneri (g-proteobacteria)
508	GCF_004363655.1	16.5	16	0.5	4.1	79.4	194	520092	Tahibacter aquaticus (g-proteobacteria)
509	GCF_004363725.1	17.5	17	0.5	5.2	77.3	194	69279	Aquamicrobium defluvii (a-proteobacteria)
510	GCF_004363775.1	16	16	0	4.6	79.4	194	1527608	Hydromonas duriensis (b-proteobacteria)
511	GCF_004363805.1	19.1	19.1	0	4.6	76.3	194	1144873	Paludibacterium purpuratum (b-proteobacteria)
512	GCF_004363955.1	20.6	20.1	0.5	3.1	76.3	194	1339210	Enterovirga rhinocerotis (a-proteobacteria)
513	GCF_004363965.1	19.1	18.6	0.5	5.2	75.7	194	647910	Listeria rocourtiae (firmicutes)
514	GCF_004364125.1	17	16.5	0.5	4.1	78.9	194	1476465	Sphingobacterium paludis (CFB group bacteria)
515	GCF_004364155.1	21.2	19.1	2.1	5.2	73.6	194	1096341	Fonticella tunisiensis (firmicutes)
516	GCF_004364165.1	17	17	0	3.1	79.9	194	1206753	Maribacter spongiicola (CFB group bacteria)
517	GCF_004364175.1	16.5	16	0.5	4.1	79.4	194	1447781	Maribacter caenipelagi (CFB group bacteria)
518	GCF_004364315.1	18	18	0	5.7	76.3	194	42055	Chromohalobacter marismortui (g-proteobacteria)
519	GCF_004364325.1	19.6	18.6	1	3.1	77.3	194	502181	Actinophytocola oryzae (high GC Gram+)
520	GCF_004364345.1	17	17	0	3.6	79.4	194	48464	Prosthecobacter fusiformis (verrucomicrobia)
521	GCF_004364415.1	21.1	20.6	0.5	5.2	73.7	194	75612	Pseudomonas mandelii (g-proteobacteria)
522	GCF_004364555.1	20.1	19.6	0.5	3.1	76.8	194	595671	Amnibacterium kyonggiense (high GC Gram+)
523	GCF_004364575.1	14.9	14.4	0.5	3.1	82	194	1323422	Myroides indicus (CFB group bacteria)
524	GCF_004364585.1	20.6	20.1	0.5	2.6	76.8	194	1436010	Nesterenkonia aurantiaca (high GC Gram+)
525	GCF_004364635.1	18	17.5	0.5	5.7	76.3	194	332522	Halospina denitrificans (g-proteobacteria)
526	GCF_004364645.1	19.1	18.6	0.5	4.1	76.8	194	993414	Naumannella halotolerans (high GC Gram+)
527	GCF_004364865.1	19.1	19.1	0	3.1	77.8	194	467091	Ilumatobacter fluminis (actinobacteria)
528	GCF_004364935.1	18.5	18	0.5	5.2	76.3	194	381431	Panacagrimonas perspica (g-proteobacteria)
529	GCF_004364975.1	17	17	0	3.1	79.9	194	1608710	Gelidibacter sediminis (CFB group bacteria)
530	GCF_004365095.1	3.1	3.1	0	1.5	95.4	194	171289	Mycoplasma mustelae (mycoplasmas)
531	GCF_004365165.1	3.1	3.1	0	0.5	96.4	194	29559	Mycoplasma hyosynoviae (mycoplasmas)
532	GCF_004365405.1	20.6	20.6	0	4.1	75.3	194	129578	Oceanimonas baumannii (g-proteobacteria)
533	GCF_004365555.1	17.5	17.5	0	4.1	78.4	194	1085647	Allofrancisella inopinata (g-proteobacteria)
534	GCF_004365575.1	19.1	18.6	0.5	4.6	76.3	194	1627895	Hypnocyclicus thermotrophus (fusobacteria)
535	GCF_004365595.1	19.1	19.1	0	4.6	76.3	194	1716143	Pseudodesulfovibrio indicus (d-proteobacteria)
536	GCF_004365635.1	18.6	18.6	0	2.6	78.8	194	1242689	Litoreibacter halocynthiae (a-proteobacteria)
537	GCF_004365655.1	18.6	18.6	0	2.6	78.8	194	1476462	Epilithonimonas xixisoli (CFB group bacteria)
538	GCF_004365685.1	18	17	1	5.2	76.8	194	46469	Orenia marismortui (firmicutes)
539	GCF_004365765.1	19.6	18.6	1	5.2	75.2	194	1471381	Pseudomonas helmanticensis (g-proteobacteria)
540	GCF_004365815.1	16	15.5	0.5	3.6	80.4	194	1754012	Breznakia blatticola (firmicutes)
541	GCF_004365915.1	21.6	21.1	0.5	3.1	75.3	194	41988	Cryobacterium psychrophilum (high GC Gram+)
542	GCF_004365965.1	20.1	20.1	0	2.6	77.3	194	364297	Rhodovulum visakhapatnamense (a-proteobacteria)
543	GCF_004366355.1	18.5	18	0.5	4.6	76.9	194	1539049	Dinghuibacter silviterrae (CFB group bacteria)
544	GCF_004366375.1	19	17.5	1.5	4.1	76.9	194	54121	Halanaerobium congolense (firmicutes)
545	GCF_004366595.1	18	17.5	0.5	5.2	76.8	194	480658	Paraburkholderia rhizosphaerae (b-proteobacteria)
546	GCF_004366635.1	18.6	18.6	0	3.1	78.3	194	1188254	Rhodobaca bogoriensis DSM 18756 (a-proteobacteria)
547	GCF_004366715.1	16	16	0	3.6	80.4	194	571115	Meridianimaribacter flavus (CFB group bacteria)
548	GCF_004366735.1	18.6	18.6	0	5.2	76.2	194	381308	Thiohalophilus thiocyanatoxydans (g-proteobacteria)
549	GCF_004366795.1	23.2	22.7	0.5	2.6	74.2	194	392010	Alicyclobacillus sacchari (firmicutes)
550	GCF_004366815.1	22.6	21.1	1.5	3.1	74.3	194	1005740	Aminivibrio pyruvatiphilus (bacteria)
551	GCF_004367585.1	20.6	20.1	0.5	4.1	75.3	194	417367	Paenisporosarcina antarctica (firmicutes)
552	GCF_004367745.1	18	18	0	4.6	77.4	194	863372	Herbaspirillum huttiense (b-proteobacteria)
553	GCF_004368235.1	14.4	14.4	0	2.6	83	194	375926	Helicobacter anseris (e-proteobacteria)
554	GCF_004368925.1	17	16.5	0.5	3.6	79.4	194	221126	Algibacter lectus (CFB group bacteria)
555	GCF_004369005.1	18.6	18.6	0	3.6	77.8	194	412437	Rheinheimera aquimaris (g-proteobacteria)
556	GCF_004369205.1	21.1	20.6	0.5	4.6	74.3	194	78350	Pelotomaculum schinkii (firmicutes)
557	GCF_004369225.1	21.6	20.6	1	5.7	72.7	194	258475	Pelotomaculum propionicicum (firmicutes)
558	GCF_004376045.1	19.6	19.1	0.5	5.2	75.2	194	323	Pseudomonas syringae pv. tomato (g-proteobacteria)
559	GCF_004378255.1	18	17.5	0.5	3.1	78.9	194	1812349	Mucilaginibacter phyllosphaerae (CFB group bacteria)
560	GCF_004378585.1	16.5	16.5	0	2.6	80.9	194	708091	Gramella jeungdoensis (CFB group bacteria)
561	GCF_004378605.1	17.5	17	0.5	5.2	77.3	194	1530123	Acinetobacter seifertii (g-proteobacteria)
562	GCF_004379295.1	20.1	19.6	0.5	4.1	75.8	194	1474	Sporosarcina pasteurii (firmicutes)
563	GCF_004379335.1	4.6	4.6	0	4.6	90.8	194	2143	Spiroplasma gladiatoris (mycoplasmas)
564	GCF_004382105.1	18	18	0	3.6	78.4	194	2320431	Corynebacterium silvaticum (high GC Gram+)
565	GCF_004382795.1	18.5	18	0.5	5.2	76.3	194	2546344	Cumulibacter soli (high GC Gram+)
566	GCF_004402015.1	20.6	19.6	1	4.6	74.8	194	94137	Filobacillus milosensis (firmicutes)
567	GCF_004402375.1	18.5	17	1.5	4.6	76.9	194	1259258	Cryobacterium breve (high GC Gram+)
568	GCF_004402515.1	19.1	18.6	0.5	4.6	76.3	194	1424661	Cryobacterium luteum (high GC Gram+)
569	GCF_004402625.1	21.1	20.1	1	3.6	75.3	194	1424659	Cryobacterium flavum (high GC Gram+)
570	GCF_004402975.1	17.5	16.5	1	5.7	76.8	194	1211383	Paraburkholderia dipogonis (b-proteobacteria)
571	GCF_004404055.1	20.1	19.6	0.5	3.6	76.3	194	1259197	Cryobacterium ruanii (high GC Gram+)
572	GCF_004405045.1	18	17	1	2.6	79.4	194	45254	Dysgonomonas capnocytophagoides (CFB group bacteria)
573	GCF_004405125.1	21.1	19.6	1.5	4.6	74.3	194	546023	Jeotgalibacillus salarius (firmicutes)
574	GCF_004421005.1	17.5	17.5	0	5.2	77.3	194	321984	Massilia plicata (b-proteobacteria)
575	GCF_004421025.1	17	16	1	3.1	79.9	194	561061	Sphingobacterium psychroaquaticum (CFB group bacteria)
576	GCF_004421105.1	23.2	22.2	1	4.1	72.7	194	1814290	Nitrosococcus wardiae (g-proteobacteria)
577	GCF_004458765.1	18	17.5	0.5	5.7	76.3	194	1682650	Microvirga pakistanensis (a-proteobacteria)
578	GCF_004462915.1	19.1	19.1	0	3.6	77.3	194	1391911	Micrococcus aloeverae (high GC Gram+)
579	GCF_004519295.1	18.6	18.6	0	3.1	78.3	194	264251	Cellulosimicrobium funkei (high GC Gram+)
580	GCF_004519315.1	20.1	18.6	1.5	3.1	76.8	194	1524096	Mucilaginibacter psychrotolerans (CFB group bacteria)
581	GCF_004519335.1	17.5	14.9	2.6	4.1	78.4	194	2558362	Jiella endophytica (a-proteobacteria)
582	GCF_004519545.1	19.1	18.6	0.5	5.2	75.7	194	2497878	Nocardioides guangzhouensis (high GC Gram+)
583	GCF_004521985.1	19.6	19.6	0	5.7	74.7	194	2502979	Pseudomonas khazarica (g-proteobacteria)
584	GCF_004522065.1	18.6	18.6	0	5.2	76.2	194	2565782	Luteimonas yindakuii (g-proteobacteria)
585	GCF_004522235.1	20.7	18.6	2.1	4.1	75.2	194	1644109	Amycolatopsis nivea (high GC Gram+)
586	GCF_004524775.1	13.9	13.9	0	3.6	82.5	194	72026	Helcococcus ovis (firmicutes)
587	GCF_004526345.1	13.9	13.4	0.5	5.7	80.4	194	1288636	Ornithinimicrobium flavum (high GC Gram+)
588	GCF_004551525.1	19.5	18	1.5	4.6	75.9	194	2499078	Vibrio ouci (g-proteobacteria)
589	GCF_004551665.1	17.5	17.5	0	4.6	77.9	194	206506	Kerstersia gyiorum (b-proteobacteria)
590	GCF_004563965.1	19.1	19.1	0	2.6	78.3	194	384602	Micrococcus flavus (high GC Gram+)
591	GCF_004564075.1	18	17	1	4.1	77.9	194	904291	Microbacterium sediminis (high GC Gram+)
592	GCF_004564155.1	19.6	19.1	0.5	3.6	76.8	194	454	Legionella israelensis (g-proteobacteria)
593	GCF_004564235.1	21.2	19.1	2.1	5.2	73.6	194	652876	Cohnella luojiensis (firmicutes)
594	GCF_004564325.1	20.1	19.6	0.5	4.1	75.8	194	386301	Cryobacterium psychrotolerans (high GC Gram+)
595	GCF_004564355.1	19.1	18.6	0.5	3.6	77.3	194	2541726	Microbacterium wangchenii (high GC Gram+)
596	GCF_004564375.1	16.5	16	0.5	5.2	78.3	194	2518370	Nocardioides euryhalodurans (high GC Gram+)
597	GCF_004564725.1	17.5	17	0.5	4.1	78.4	194	2751	Carnobacterium maltaromaticum (firmicutes)
598	GCF_004565465.1	21.1	20.1	1	5.7	73.2	194	175306	Lentibacillus salicampi (firmicutes)
599	GCF_004569585.1	17.5	17.5	0	6.2	76.3	194	67855	Muribacter muris (g-proteobacteria)
600	GCF_004570845.1	19.6	19.1	0.5	4.1	76.3	194	2561933	Leifsonia flava (high GC Gram+)
601	GCF_004571135.1	19.1	18.6	0.5	2.6	78.3	194	2562278	Algoriphagus kandeliae (CFB group bacteria)
602	GCF_004614185.1	16.5	16.5	0	4.6	78.9	194	2561931	Massilia arenosa (b-proteobacteria)
603	GCF_004614235.1	17.5	17.5	0	4.6	77.9	194	74315	Brevundimonas intermedia (a-proteobacteria)
604	GCF_004634215.1	20.1	20.1	0	5.7	74.2	194	2528713	Deinococcus fonticola (bacteria)
605	GCF_004634245.1	14.9	14.9	0	5.2	79.9	194	2026681	Flavobacterium foetidum (CFB group bacteria)
606	GCF_004681125.1	16.5	16	0.5	4.6	78.9	194	2511025	Polymorphobacter arshaanensis (a-proteobacteria)
607	GCF_004681965.1	16.5	16	0.5	4.6	78.9	194	1781167	Ramlibacter rhizophilus (b-proteobacteria)
608	GCF_004682015.1	17	16.5	0.5	3.6	79.4	194	204072	Ramlibacter henchirensis (b-proteobacteria)
609	GCF_004682045.1	19.1	18.6	0.5	5.2	75.7	194	2293833	Pseudomonas nabeulensis (g-proteobacteria)
610	GCF_004682055.1	20.6	20.1	0.5	5.2	74.2	194	2293832	Pseudomonas kairouanensis (g-proteobacteria)
611	GCF_004683965.1	18	17.5	0.5	5.2	76.8	194	2518371	Nocardioides seonyuensis (high GC Gram+)
612	GCF_004684245.1	23.2	22.7	0.5	5.7	71.1	194	2483360	Thermus caldilimi (bacteria)
613	GCF_004684805.1	22.1	21.6	0.5	4.6	73.3	194	1701085	Streptomyces palmae (high GC Gram+)
614	GCF_004684905.1	21.6	20.6	1	4.6	73.8	194	192814	Halobacillus salinus (firmicutes)
615	GCF_004684935.1	21.1	20.1	1	4.1	74.8	194	1465501	Sporolactobacillus shoreae (firmicutes)
616	GCF_004721035.1	17.5	17	0.5	5.2	77.3	194	43304	Mycolicibacterium peregrinum (high GC Gram+)
617	GCF_004745505.1	19.1	18.6	0.5	4.1	76.8	194	2487722	Levilactobacillus suantsaiihabitans (firmicutes)
618	GCF_004745525.1	16	16	0	4.6	79.4	194	2487723	Companilactobacillus suantsaicola (firmicutes)
619	GCF_004745595.1	15.4	14.9	0.5	4.1	80.5	194	2562683	Flavobacterium humi (CFB group bacteria)
620	GCF_004745865.1	19.6	19.1	0.5	3.6	76.8	194	1525360	Hymenobacter wooponensis (CFB group bacteria)
621	GCF_004745955.1	18	18	0	3.6	78.4	194	877208	Hymenobacter elongatus (CFB group bacteria)
622	GCF_004761875.1	18	18	0	2.6	79.4	194	1888910	Roseovarius aestuariivivens (a-proteobacteria)
623	GCF_004761975.1	19.1	18.6	0.5	5.2	75.7	194	112331	Planomicrobium koreense (firmicutes)
624	GCF_004765605.1	18	17.5	0.5	4.6	77.4	194	1867101	Hymenobacter aquaticus (CFB group bacteria)
625	GCF_004766045.1	20.6	19.1	1.5	3.1	76.3	194	2018669	Desulfosporosinus fructosivorans (firmicutes)
626	GCF_004766125.1	18	17.5	0.5	2.1	79.9	194	2530391	Duncaniella freteri (CFB group bacteria)
627	GCF_004768465.1	18	18	0	5.7	76.3	194	2759953	Natronospirillum operosum (g-proteobacteria)
628	GCF_004768525.1	17.5	17.5	0	5.2	77.3	194	638	Arsenophonus nasoniae (son-killer infecting Nasonia vitripennis)
629	GCF_004768745.1	20.6	20.1	0.5	5.2	74.2	194	458197	Serratia nematodiphila (enterobacteria)
630	GCF_004768785.1	20.1	20.1	0	4.1	75.8	194	642589	Caproiciproducens galactitolivorans (firmicutes)
631	GCF_004769195.1	14.9	14.9	0	5.2	79.9	194	2484981	Leptospira fletcheri (bacteria)
632	GCF_004769235.1	16	16	0	5.2	78.8	194	2484968	Leptospira kanakyensis (bacteria)
633	GCF_004769275.1	16	16	0	4.6	79.4	194	293069	Leptospira yanagawae (bacteria)
634	GCF_004769295.1	16	16	0	5.2	78.8	194	2023182	Leptospira brenneri (bacteria)
635	GCF_004769555.1	16	16	0	5.7	78.3	194	2484950	Leptospira koniambonensis (bacteria)
636	GCF_004769575.1	15.5	15.5	0	6.2	78.3	194	2484948	Leptospira perdikensis (bacteria)
637	GCF_004769615.1	16	16	0	4.6	79.4	194	2484943	Leptospira sarikeiensis (bacteria)
638	GCF_004769665.1	15.5	15.5	0	5.2	79.3	194	2484942	Leptospira kemamanensis (bacteria)
639	GCF_004769735.1	17	16.5	0.5	4.1	78.9	194	2202201	Leptospira yasudae (bacteria)
640	GCF_004769745.1	16.5	16.5	0	5.2	78.3	194	2484982	Leptospira selangorensis (bacteria)
641	GCF_004769775.1	16	16	0	5.7	78.3	194	2484931	Leptospira jelokensis (bacteria)
642	GCF_004769835.1	16	16	0	4.6	79.4	194	172	Leptospira biflexa (bacteria)
643	GCF_004770035.1	17	16.5	0.5	4.1	78.9	194	2202203	Leptospira stimsonii (bacteria)
644	GCF_004770045.1	16	16	0	5.2	78.8	194	2484961	Leptospira montravelensis (bacteria)
645	GCF_004770055.1	16.5	16.5	0	4.1	79.4	194	2484985	Leptospira semungkisensis (bacteria)
646	GCF_004770105.1	16	16	0	5.7	78.3	194	2484976	Leptospira andrefontaineae (bacteria)
647	GCF_004770145.1	15.5	15.5	0	4.6	79.9	194	2484962	Leptospira bourretii (bacteria)
648	GCF_004770155.1	16.5	16	0.5	4.1	79.4	194	2484974	Leptospira gomenensis (bacteria)
649	GCF_004770265.1	16	16	0	5.7	78.3	194	2484932	Leptospira congkakensis (bacteria)
650	GCF_004770365.1	16	16	0	4.6	79.4	194	293085	Leptospira vanthielii (bacteria)
651	GCF_004770415.1	14.9	14.4	0.5	3.6	81.5	194	2023186	Leptospira adleri (bacteria)
652	GCF_004770425.1	16	16	0	4.6	79.4	194	2023178	Leptospira levettii (bacteria)
653	GCF_004770475.1	15.5	15.5	0	4.6	79.9	194	2484912	Leptospira mtsangambouensis (bacteria)
654	GCF_004770555.1	15.5	15.5	0	5.2	79.3	194	2484903	Leptospira bandrabouensis (bacteria)
655	GCF_004770615.1	17	17	0	4.6	78.4	194	2484983	Leptospira langatensis (bacteria)
656	GCF_004770625.1	16	16	0	5.7	78.3	194	2484911	Leptospira bouyouniensis (bacteria)
657	GCF_004770635.1	17.5	17.5	0	4.1	78.4	194	409998	Leptospira wolffii (bacteria)
658	GCF_004770745.1	15.5	15.5	0	4.6	79.9	194	2484945	Leptospira ognonensis (bacteria)
659	GCF_004770765.1	16	16	0	6.2	77.8	194	2484964	Leptospira noumeaensis (bacteria)
660	GCF_004770895.1	16	16	0	5.7	78.3	194	2484904	Leptospira dzoumogneensis (bacteria)
661	GCF_004770995.1	17.5	17.5	0	4.6	77.9	194	1193500	Leptospira idonii (bacteria)
662	GCF_004771005.1	17	17	0	4.1	78.9	194	2484901	Leptospira ilyithenensis (bacteria)
663	GCF_004771075.1	16.5	16	0.5	5.2	78.3	194	1583	Weissella confusa (firmicutes)
664	GCF_004771275.1	16	16	0	4.6	79.4	194	2484979	Leptospira fluminis (bacteria)
665	GCF_004777465.1	15.4	14.9	0.5	5.7	78.9	194	402297	Nocardioides daphniae (high GC Gram+)
666	GCF_004784465.1	20.6	19.6	1	3.6	75.8	194	29306	Streptomyces griseoluteus (high GC Gram+)
667	GCF_004784475.1	20.6	19.6	1	4.1	75.3	194	2340725	Streptomyces bauhiniae (high GC Gram+)
668	GCF_004785645.1	18	17.5	0.5	2.1	79.9	194	2491114	Empedobacter tilapiae (CFB group bacteria)
669	GCF_004785795.1	18	17	1	4.1	77.9	194	2518372	Nocardioides eburneiflavus (high GC Gram+)
670	GCF_004785935.1	17	16.5	0.5	3.6	79.4	194	1234680	Streptococcus rubneri (firmicutes)
671	GCF_004786095.1	18	17.5	0.5	3.6	78.4	194	1655435	Serinibacter arcticus (high GC Gram+)
672	GCF_004791675.1	20.1	19.1	1	4.1	75.8	194	2562681	Geomonas terrae (d-proteobacteria)
673	GCF_004791695.1	17	17	0	3.1	79.9	194	2559571	Flavivirga rizhaonensis (CFB group bacteria)
674	GCF_004792415.1	19.6	19.1	0.5	6.2	74.2	194	470934	Pantoea vagans (enterobacteria)
675	GCF_004792685.1	18.5	18	0.5	3.1	78.4	194	1395960	Sphingomonas gei (a-proteobacteria)
676	GCF_004793675.1	20.1	19.6	0.5	4.1	75.8	194	1796613	Bacteroides caecimuris (CFB group bacteria)
677	GCF_004793685.1	17	16.5	0.5	4.1	78.9	194	2029849	Marinicauda algicola (a-proteobacteria)
678	GCF_004793775.1	16	15.5	0.5	3.6	80.4	194	151781	Lactobacillus intestinalis (firmicutes)
679	GCF_004794085.1	18	17.5	0.5	3.6	78.4	194	36807	Microbacterium laevaniformans (high GC Gram+)
680	GCF_004794105.1	21.6	20.6	1	4.6	73.8	194	84031	Clostridium sartagoforme (firmicutes)
681	GCF_004795735.1	17	17	0	4.1	78.9	194	2488819	Corynebacterium endometrii (high GC Gram+)
682	GCF_004795745.1	19.6	19.1	0.5	4.1	76.3	194	2508885	Vagococcus silagei (firmicutes)
683	GCF_004797125.1	16	16	0	4.6	79.4	194	2518177	Flavobacterium sangjuense (CFB group bacteria)
684	GCF_004798685.1	17.5	17.5	0	4.6	77.9	194	2566013	Cellulomonas shaoxiangyii (high GC Gram+)
685	GCF_004798725.1	19.6	19.1	0.5	5.7	74.7	194	381666	Cupriavidus necator H16 (b-proteobacteria)
686	GCF_004798905.1	17.5	17.5	0	4.6	77.9	194	2508710	Halomonas borealis (g-proteobacteria)
687	GCF_004798935.1	19.6	19.6	0	4.1	76.3	194	2364274	Ningiella ruwaisensis (g-proteobacteria)
688	GCF_004798965.1	18.5	18	0.5	5.2	76.3	194	2508711	Halomonas niordiana (g-proteobacteria)
689	GCF_004799035.1	18	17.5	0.5	4.6	77.4	194	75310	Rhodanobacter lindaniclasticus (g-proteobacteria)
690	GCF_004799285.1	18	18	0	4.1	77.9	194	1445661	Gemmobacter aestuarii (a-proteobacteria)
691	GCF_004799325.1	17.5	16.5	1	3.1	79.4	194	1294297	Youngimonas vesicularis (a-proteobacteria)
692	GCF_004799345.1	18	18	0	3.6	78.4	194	1227945	Robertkochia marina (CFB group bacteria)
693	GCF_004799755.1	21.6	20.1	1.5	4.1	74.3	194	1033734	Bacillus timonensis (firmicutes)
694	GCF_004801125.1	20.1	18.6	1.5	5.2	74.7	194	67829	Citrobacter murliniae (enterobacteria)
695	GCF_004801285.1	17.5	17	0.5	5.2	77.3	194	2675109	Mesorhizobium composti (a-proteobacteria)
696	GCF_004801395.1	17.5	17.5	0	2.6	79.9	194	1848972	Allorhizobium terrae (a-proteobacteria)
697	GCF_004801655.1	17	17	0	4.1	78.9	194	1886787	Sphingomonas olei (a-proteobacteria)
698	GCF_004801885.1	17.5	16	1.5	4.1	78.4	194	2565933	Naasia lichenicola (high GC Gram+)
699	GCF_004802515.1	20.6	19.6	1	3.1	76.3	194	1218173	Bacillus alcalophilus ATCC 27647 = CGMCC 1.3604 (firmicutes)
700	GCF_004802635.2	20.6	20.6	0	4.1	75.3	194	391905	Methylocystis heyeri (a-proteobacteria)
701	GCF_004803465.1	20.1	20.1	0	1.5	78.4	194	2562452	Lewinella litorea (CFB group bacteria)
702	GCF_004803475.1	19.1	19.1	0	2.1	78.8	194	2499833	Aliishimia ponticola (a-proteobacteria)
703	GCF_004803505.1	19.1	18.6	0.5	1.5	79.4	194	1529066	Arthrobacter echini (high GC Gram+)
704	GCF_004803635.1	18.6	18.6	0	4.6	76.8	194	2562762	Lampropedia aestuarii (b-proteobacteria)
705	GCF_004803795.1	14.9	14.9	0	3.6	81.5	194	203	Campylobacter rectus (e-proteobacteria)
706	GCF_004803875.1	17.5	17.5	0	4.1	78.4	194	107401	Tenacibaculum maritimum (CFB group bacteria)
707	GCF_004803895.1	22.1	21.6	0.5	3.1	74.8	194	67305	Streptomyces hawaiiensis (high GC Gram+)
708	GCF_004803915.1	16.5	16	0.5	3.6	79.9	194	2518971	Duncaniella dubosii (CFB group bacteria)
709	GCF_004833285.1	19.1	19.1	0	4.6	76.3	194	1330072	Lampropedia puyangensis (b-proteobacteria)
710	GCF_004834005.1	19	18	1	3.1	77.9	194	2569763	Niastella caeni (CFB group bacteria)
711	GCF_004851605.1	18.6	18.6	0	5.7	75.7	194	2259620	Hydrocarboniclastica marina (g-proteobacteria)
712	GCF_004854025.1	18.5	17.5	1	3.6	77.9	194	857427	Microbacterium hydrothermale (high GC Gram+)
713	GCF_004912135.1	18	18	0	3.1	78.9	194	538378	Rhizobium rosettiformans W3 (a-proteobacteria)
714	GCF_004912155.1	20.1	19.1	1	3.6	76.3	194	2126555	Glycomyces paridis (high GC Gram+)
715	GCF_004912165.1	18	17.5	0.5	3.1	78.9	194	1210932	Rhizobium ipomoeae (a-proteobacteria)
716	GCF_004912195.1	18	17.5	0.5	2.6	79.4	194	574700	Nocardioides caeni (high GC Gram+)
717	GCF_004912275.1	19.6	19.1	0.5	3.6	76.8	194	2570927	Glycomyces buryatensis (high GC Gram+)
718	GCF_004916895.1	18	17	1	3.1	78.9	194	2530200	Muricauda alvinocaridis (CFB group bacteria)
719	GCF_004916905.1	17.5	17.5	0	3.6	78.9	194	1978493	Chryseobacterium candidae (CFB group bacteria)
720	GCF_004917065.1	23.2	22.2	1	5.2	71.6	194	2570227	Geomonas ferrireducens (d-proteobacteria)
721	GCF_004917075.1	21.6	20.6	1	5.2	73.2	194	2570226	Geomonas edaphica (d-proteobacteria)
722	GCF_004919045.1	19.1	19.1	0	3.6	77.3	194	369942	Sinomonas albida (high GC Gram+)
723	GCF_004920405.1	19.6	19.6	0	5.2	75.2	194	2448482	Pseudomonas leptonychotis (g-proteobacteria)
724	GCF_004923205.2	17.5	17.5	0	2.6	79.9	194	1966466	Paracoccus aeridis (a-proteobacteria)
725	GCF_004923255.1	17.5	17	0.5	3.1	79.4	194	2056433	Subtercola vilae (high GC Gram+)
726	GCF_004936435.1	18	17.5	0.5	1	81	194	216816	Bifidobacterium longum (high GC Gram+)
727	GCF_004959925.1	16.5	16.5	0	3.1	80.4	194	2562279	Pseudooceanicola onchidii (a-proteobacteria)
728	GCF_004965515.1	18.5	18	0.5	4.1	77.4	194	2489173	Alteraurantiacibacter aquimixticola (a-proteobacteria)
729	GCF_005046025.1	17	16.5	0.5	3.6	79.4	194	747645	Parvibacter caecicola (actinobacteria)
730	GCF_005046945.1	20.6	18	2.6	7.2	72.2	194	43143	Tissierella creatinini (firmicutes)
731	GCF_005048205.1	17	16.5	0.5	5.7	77.3	194	2571148	Chitiniphilus eburneus (b-proteobacteria)
732	GCF_005048225.1	17.5	17.5	0	3.1	79.4	194	1706839	Paracoccus gahaiensis (a-proteobacteria)
733	GCF_005048265.1	18	18	0	2.6	79.4	194	2023261	Paracoccus hibiscisoli (a-proteobacteria)
734	GCF_005048855.1	16	16	0	4.1	79.9	194	2571155	Sphingobacterium olei (CFB group bacteria)
735	GCF_005049105.1	16.5	16	0.5	3.6	79.9	194	1874115	Sphingobacterium alkalisoli (CFB group bacteria)
736	GCF_005049155.1	18.5	17.5	1	4.1	77.4	194	1604	Lactobacillus amylovorus (firmicutes)
737	GCF_005049235.1	17.5	17	0.5	4.1	78.4	194	2571143	Rhodococcus oryzae (high GC Gram+)
738	GCF_005083985.2	18	17.5	0.5	4.6	77.4	194	1424653	Cetia pacifica (e-proteobacteria)
739	GCF_005116465.1	21.1	20.1	1	5.7	73.2	194	1037680	Bacillus kyonggiensis (firmicutes)
740	GCF_005116735.1	18.6	18.6	0	5.2	76.2	194	2572245	Thalassotalea mangrovi (g-proteobacteria)
741	GCF_005117025.1	19.6	19.6	0	4.6	75.8	194	2565549	Alteromonas portus (g-proteobacteria)
742	GCF_005121165.1	18	17.5	0.5	5.7	76.3	194	2093857	Dysosmobacter welbionis (firmicutes)
743	GCF_005144405.1	17.5	17.5	0	6.2	76.3	194	648995	Rhizobium pusense (a-proteobacteria)
744	GCF_005144425.1	17.5	17.5	0	4.1	78.4	194	160699	Agrobacterium larrymoorei (a-proteobacteria)
745	GCF_005144585.1	19.1	18.6	0.5	4.1	76.8	194	889272	Polyangium fumosum (d-proteobacteria)
746	GCF_005144865.1	22.1	21.1	1	3.6	74.3	194	208199	Alkalihalobacillus hwajinpoensis (firmicutes)
747	GCF_005144885.1	18.5	17.5	1	5.2	76.3	194	1940610	Phreatobacter stygius (a-proteobacteria)
748	GCF_005144905.1	19.5	18	1.5	5.7	74.8	194	47951	Vibrio cyclitrophicus (g-proteobacteria)
749	GCF_005146945.1	19.6	18.6	1	5.7	74.7	194	1592324	Prauserella endophytica (high GC Gram+)
750	GCF_005217525.1	20.1	18.6	1.5	4.1	75.8	194	159743	Paenibacillus terrae (firmicutes)
751	GCF_005217565.1	20.6	19.1	1.5	3.6	75.8	194	2528631	Puteibacter caeruleilacunae (CFB group bacteria)
752	GCF_005217585.1	20.1	19.1	1	3.1	76.8	194	1173107	Lysinibacillus tabacifolii (firmicutes)
753	GCF_005217605.1	17	17	0	3.6	79.4	194	2574727	Sulfurimonas crateris (e-proteobacteria)
754	GCF_005217615.1	20.6	19.6	1	5.7	73.7	194	2570228	Brevibacillus antibioticus (firmicutes)
755	GCF_005221305.1	18	18	0	4.6	77.4	194	28449	Neisseria subflava (b-proteobacteria)
756	GCF_005222225.1	18	18	0	6.7	75.3	194	914153	Salinimonas lutimaris (g-proteobacteria)
757	GCF_005222485.1	22.6	21.1	1.5	3.6	73.8	194	45398	Streptomyces griseoviridis (high GC Gram+)
758	GCF_005222685.1	18.5	17.5	1	5.7	75.8	194	2574732	Ornithinicoccus soli (high GC Gram+)
759	GCF_005233835.1	19.6	18.6	1	5.2	75.2	194	2575442	Herbidospora galbida (high GC Gram+)
760	GCF_005233845.1	18.5	18	0.5	3.1	78.4	194	2575867	Ilyomonas limi (CFB group bacteria)
761	GCF_005239095.1	17.5	17.5	0	4.1	78.4	194	2572684	Luteimonas gilva (g-proteobacteria)
762	GCF_005250605.1	19.1	18.6	0.5	5.2	75.7	194	2571129	Pseudomonas rhizoryzae (g-proteobacteria)
763	GCF_005250675.1	17	16.5	0.5	5.2	77.8	194	2576036	Nocardioides dongxiaopingii (high GC Gram+)
764	GCF_005280195.1	22.1	21.6	0.5	4.6	73.3	194	33898	Streptomyces galbus (high GC Gram+)
765	GCF_005280205.1	21.6	20.6	1	5.2	73.2	194	2492960	Bacillus yapensis (firmicutes)
766	GCF_005280215.1	21.1	20.1	1	5.2	73.7	194	324833	Streptomyces lasalocidi (high GC Gram+)
767	GCF_005280275.1	19.6	19.1	0.5	5.2	75.2	194	1908198	Salinivibrio kushneri (g-proteobacteria)
768	GCF_005280315.1	17	17	0	5.7	77.3	194	864828	Massilia umbonata (b-proteobacteria)
769	GCF_005280655.1	21.6	20.1	1.5	4.6	73.8	194	1229621	Anaerostipes rhamnosivorans (firmicutes)
770	GCF_005281475.1	18	17.5	0.5	3.1	78.9	194	1807691	Echinicola rosea (CFB group bacteria)
771	GCF_005281835.1	20.1	20.1	0	5.2	74.7	194	1774960	Vibrio profundi (g-proteobacteria)
772	GCF_005298075.1	19.1	18.6	0.5	3.1	77.8	194	2576308	Nakamurella flava (high GC Gram+)
773	GCF_005311005.1	19	18	1	3.1	77.9	194	1605	Ligilactobacillus animalis (firmicutes)
774	GCF_005377625.1	22.1	21.1	1	4.6	73.3	194	980445	Desulfoglaeba alkanexedens ALDC (d-proteobacteria)
775	GCF_005402645.1	24.7	21.6	3.1	2.1	73.2	194	644383	Thermosporothrix hazakensis (GNS bacteria)
776	GCF_005402885.1	19.1	18.6	0.5	4.6	76.3	194	531300	Sphaerospermopsis reniformis (cyanobacteria)
777	GCF_005402965.1	19.6	19.1	0.5	3.6	76.8	194	136072	Dolichospermum planctonicum (cyanobacteria)
778	GCF_005403045.1	17.5	16.5	1	2.1	80.4	194	2315236	Aquabacterium pictum (b-proteobacteria)
779	GCF_005405345.1	18	18	0	5.2	76.8	194	930854	Enterococcus viikkiensis (firmicutes)
780	GCF_005405365.1	21.6	21.6	0	4.6	73.8	194	1296537	Enterococcus xiangfangensis (firmicutes)
781	GCF_005405385.1	20.1	19.6	0.5	3.6	76.3	194	1296538	Lactiplantibacillus mudanjiangensis (firmicutes)
782	GCF_005405405.1	18.5	18	0.5	3.6	77.9	194	1457217	Lactiplantibacillus plajomi (firmicutes)
783	GCF_005405425.1	19.1	18.6	0.5	3.1	77.8	194	1457219	Lactiplantibacillus modestisalitolerans (firmicutes)
784	GCF_005405445.1	18.5	18	0.5	3.6	77.9	194	1296540	Paucilactobacillus nenjiangensis (firmicutes)
785	GCF_005405465.1	14.4	13.4	1	3.6	82	194	89061	Weissella thailandensis (firmicutes)
786	GCF_005405665.1	18	17.5	0.5	2.1	79.9	194	1333651	Bifidobacterium moukalabense (high GC Gram+)
787	GCF_005405885.1	22.2	20.1	2.1	4.1	73.7	194	1931992	Gandjariella thermophila (high GC Gram+)
788	GCF_005405925.1	21.1	20.1	1	4.1	74.8	194	68175	Streptomyces antimycoticus (high GC Gram+)
789	GCF_005434915.1	18	18	0	3.6	78.4	194	2545755	Aurantiacibacter suaedae (a-proteobacteria)
790	GCF_005434945.1	18.5	18	0.5	4.1	77.4	194	2545757	Rhodococcus subtropicus (high GC Gram+)
791	GCF_005434965.1	19.1	18.6	0.5	4.6	76.3	194	2545756	Marimonas lutisalis (a-proteobacteria)
792	GCF_005434975.1	17.5	17.5	0	4.1	78.4	194	1964208	Parerythrobacter lutipelagi (a-proteobacteria)
793	GCF_005473895.2	17.5	17.5	0	3.1	79.4	194	2541728	Carideicomes alvinocaridis (a-proteobacteria)
794	GCF_005484945.1	20.6	20.1	0.5	6.2	73.2	194	55213	Brenneria rubrifaciens (enterobacteria)
795	GCF_005484965.1	19.1	18.6	0.5	6.2	74.7	194	1121120	Brenneria nigrifluens DSM 30175 = ATCC 13028 (enterobacteria)
796	GCF_005497185.1	19.6	19.1	0.5	6.7	73.7	194	2485124	Pectobacterium polonicum (enterobacteria)
797	GCF_005502275.1	20.6	20.1	0.5	5.7	73.7	194	77777	Bacillus siralis (firmicutes)
798	GCF_005502435.1	19.1	19.1	0	3.1	77.8	194	405	Methylobacillus flagellatus (b-proteobacteria)
799	GCF_005517195.1	20.1	17.5	2.6	5.2	74.7	194	1905	Streptomyces exfoliatus (high GC Gram+)
800	GCF_005518135.1	18.6	18.6	0	3.6	77.8	194	420403	Pelagicola litoralis (a-proteobacteria)
801	GCF_005518185.1	16.5	16.5	0	4.1	79.4	194	2056873	Chakrabartia godavariana (a-proteobacteria)
802	GCF_005518285.1	13.4	13.4	0	4.6	82	194	2528966	Brachyspira catarrhinii (bacteria)
803	GCF_005577315.1	20.6	20.1	0.5	4.6	74.8	194	86664	Priestia flexa (firmicutes)
804	GCF_005765165.1	22.2	20.1	2.1	5.2	72.6	194	2582848	Paenibacillus antri (firmicutes)
805	GCF_005768555.2	21.6	21.1	0.5	4.1	74.3	194	2315329	Streptomyces sporangiiformans (high GC Gram+)
806	GCF_005771525.1	20.1	19.1	1	2.6	77.3	194	1804987	Nesterenkonia salmonea (high GC Gram+)
807	GCF_005771565.1	18.5	18	0.5	3.6	77.9	194	1804988	Nesterenkonia sphaerica (high GC Gram+)
808	GCF_005771675.1	18.5	18	0.5	4.6	76.9	194	2025313	Hymenobacter jeollabukensis (CFB group bacteria)
809	GCF_005774765.1	21.6	21.6	0	5.2	73.2	194	1211322	Deinococcus metallilatus (bacteria)
810	GCF_005780165.1	17	17	0	4.1	78.9	194	2576071	Phragmitibacter flavus (verrucomicrobia)
811	GCF_005780185.1	18	17.5	0.5	5.2	76.8	194	490901	Halomonas urmiana (g-proteobacteria)
812	GCF_005780245.1	18	18	0	2.6	79.4	194	1882343	Maribacter aurantiacus (CFB group bacteria)
813	GCF_005786655.1	21.6	20.6	1	3.1	75.3	194	2580423	Streptomyces montanus (high GC Gram+)
814	GCF_005796045.1	17.5	17	0.5	4.1	78.4	194	57037	Lacticaseibacillus zeae (firmicutes)
815	GCF_005796065.1	19.6	19.1	0.5	6.7	73.7	194	46680	Pseudomonas nitroreducens (g-proteobacteria)
816	GCF_005818865.1	16	16	0	5.2	78.8	194	2528639	Mariprofundus erugo (proteobacteria)
817	GCF_005843925.1	19.6	19.1	0.5	4.6	75.8	194	2020715	Thalassotalea litorea (g-proteobacteria)
818	GCF_005843985.1	17.5	17	0.5	3.1	79.4	194	391592	Caminibacter mediatlanticus TB-2 (e-proteobacteria)
819	GCF_005844135.1	21.2	19.1	2.1	4.1	74.7	194	89153	[Clostridium] hylemonae (firmicutes)
820	GCF_005844225.1	20.1	19.6	0.5	2.1	77.8	194	328814	Alistipes shahii (CFB group bacteria)
821	GCF_005844325.1	17.5	17.5	0	3.6	78.9	194	74426	Collinsella aerofaciens (actinobacteria)
822	GCF_005844535.1	19.6	19.1	0.5	3.1	77.3	194	46503	Parabacteroides merdae (CFB group bacteria)
823	GCF_005845145.1	20.6	20.1	0.5	4.1	75.3	194	28116	Bacteroides ovatus (CFB group bacteria)
824	GCF_005845345.1	19	18	1	3.1	77.9	194	232537	Rhodoluna limnophila (high GC Gram+)
825	GCF_005860765.1	18	18	0	4.1	77.9	194	1493691	Dyadobacter sediminis (CFB group bacteria)
826	GCF_005860775.1	19.6	18.6	1	5.7	74.7	194	2582917	Klebsiella indica (enterobacteria)
827	GCF_005860805.1	17.5	17.5	0	4.1	78.4	194	1979387	Dyadobacter luticola (CFB group bacteria)
828	GCF_005862235.1	18.5	18	0.5	4.6	76.9	194	687388	Saccharomonospora piscinae (high GC Gram+)
829	GCF_005862345.1	19.1	18.6	0.5	5.2	75.7	194	215690	Thermomonas fusca (g-proteobacteria)
830	GCF_005864045.1	21.1	21.1	0	5.2	73.7	194	87458	Facklamia tabacinasalis (firmicutes)
831	GCF_005864065.1	22.1	20.6	1.5	4.6	73.3	194	2576905	Microbispora fusca (high GC Gram+)
832	GCF_005864225.1	18.6	18.6	0	4.1	77.3	194	390842	Lentilactobacillus parafarraginis (firmicutes)
833	GCF_005869225.1	17	17	0	5.2	77.8	194	2572203	Dyadobacter bucti (CFB group bacteria)
834	GCF_005869845.1	21.6	21.1	0.5	3.1	75.3	194	1920650	Aliifodinibius saliphilus (bacteria)
835	GCF_005869865.1	22.1	21.6	0.5	3.6	74.3	194	2382123	Streptomyces tibetensis (high GC Gram+)
836	GCF_005869875.1	20.6	19.1	1.5	5.2	74.2	194	1768003	Paenibacillus pinistramenti (firmicutes)
837	GCF_005869935.1	16.5	16.5	0	3.6	79.9	194	2575815	Winogradskyella algicola (CFB group bacteria)
838	GCF_005870035.1	17.5	17.5	0	4.1	78.4	194	1884249	Spirosoma lacussanchae (CFB group bacteria)
839	GCF_005871085.1	18	18	0	4.1	77.9	194	280	Xanthobacter autotrophicus (a-proteobacteria)
840	GCF_005876855.1	19.6	19.1	0.5	6.7	73.7	194	1056496	Pseudomonas nosocomialis (g-proteobacteria)
841	GCF_005876985.1	18	18	0	2.6	79.4	194	2576305	Rhodoferax bucti (b-proteobacteria)
842	GCF_005877005.1	19.1	19.1	0	3.1	77.8	194	1324851	Sinomonas susongensis (high GC Gram+)
843	GCF_005877885.1	21.6	21.6	0	2.6	75.8	194	2570926	Labilibacter sediminis (CFB group bacteria)
844	GCF_005886275.1	19.1	18.6	0.5	6.2	74.7	194	43662	Pseudoalteromonas piscicida (g-proteobacteria)
845	GCF_005886435.1	17	17	0	4.6	78.4	194	888050	Schaalia cardiffensis F0333 (high GC Gram+)
846	GCF_005886755.1	21.1	20.1	1	5.7	73.2	194	2026	Thermoactinomyces vulgaris (firmicutes)
847	GCF_005886875.1	18.5	18	0.5	5.2	76.3	194	43654	Pseudoalteromonas aurantia (g-proteobacteria)
848	GCF_005887445.1	18.5	18	0.5	5.7	75.8	194	43655	Pseudoalteromonas citrea (g-proteobacteria)
849	GCF_005887615.1	18	17.5	0.5	3.1	78.9	194	2562655	Sulfitobacter sabulilitoris (a-proteobacteria)
850	GCF_005887635.2	17.5	17	0.5	4.1	78.4	194	2579971	Paraoceanicella profunda (a-proteobacteria)
851	GCF_005889725.1	21.1	19.6	1.5	5.2	73.7	194	1642303	Nonomuraea zeae (high GC Gram+)
852	GCF_005889735.1	19.6	18.6	1	6.2	74.2	194	103838	Nonomuraea turkmeniaca (high GC Gram+)
853	GCF_005889745.1	20.1	17.5	2.6	7.2	72.7	194	882440	Actinomadura geliboluensis (high GC Gram+)
854	GCF_005890135.1	18.5	18	0.5	2.6	78.9	194	1749	Acidipropionibacterium jensenii (high GC Gram+)
855	GCF_005924265.1	19.1	19.1	0	3.1	77.8	194	2583532	Martelella lutilitoris (a-proteobacteria)
856	GCF_005925325.1	16.5	16	0.5	3.1	80.4	194	2563444	Pedobacter helvus (CFB group bacteria)
857	GCF_005925345.1	17	16.5	0.5	3.6	79.4	194	1393051	Pedobacter ureilyticus (CFB group bacteria)
858	GCF_005930355.1	22.2	19.6	2.6	5.2	72.6	194	1837342	Paenibacillus sinopodophylli (firmicutes)
859	GCF_005930475.1	18	17.5	0.5	4.1	77.9	194	2213158	Modestobacter altitudinis (high GC Gram+)
860	GCF_005930495.1	19.1	18.6	0.5	3.6	77.3	194	2213161	Modestobacter excelsi (high GC Gram+)
861	GCF_005931095.1	20.1	19.1	1	6.2	73.7	194	95641	Methylotuvimicrobium buryatense (g-proteobacteria)
862	GCF_005937185.1	17.5	17.5	0	1.5	81	194	2583815	Flagellimonas algicola (CFB group bacteria)
863	GCF_005938195.1	20.1	19.6	0.5	5.7	74.2	194	1215385	Paenibacillus thermoaerophilus (firmicutes)
864	GCF_005938215.1	18.6	18.6	0	3.1	78.3	194	2583820	Ruegeria sediminis (a-proteobacteria)
865	GCF_005938385.1	24.7	23.2	1.5	3.6	71.7	194	2582849	Paenibacillus mesophilus (firmicutes)
866	GCF_005938655.1	18.6	18.6	0	4.1	77.3	194	1194167	Alcanivorax gelatiniphagus (g-proteobacteria)
867	GCF_005952805.1	16.5	16	0.5	3.1	80.4	194	392593	Inhella inkyongensis (b-proteobacteria)
868	GCF_005960665.1	16.5	16.5	0	6.2	77.3	194	340146	Exiguobacterium mexicanum (firmicutes)
869	GCF_005981925.1	19.6	19.1	0.5	4.6	75.8	194	329524	Streptomyces albidochromogenes (high GC Gram+)
870	GCF_005981965.1	20.1	19.6	0.5	4.1	75.8	194	68186	Streptomyces chryseus (high GC Gram+)
871	GCF_006007885.1	21.1	19.6	1.5	4.1	74.8	194	2583810	Alteribacter natronophilus (firmicutes)
872	GCF_006007945.1	17	17	0	3.1	79.9	194	938155	Companilactobacillus futsaii (firmicutes)
873	GCF_006094275.1	21.1	21.1	0	3.1	75.8	194	162496	Glutamicibacter creatinolyticus (high GC Gram+)
874	GCF_006094375.1	21.1	20.1	1	4.6	74.3	194	1282	Staphylococcus epidermidis (firmicutes)
875	GCF_006094695.1	20.1	19.6	0.5	3.1	76.8	194	1275	Kocuria rosea (high GC Gram+)
876	GCF_006125015.1	17.5	17.5	0	3.6	78.9	194	2547404	Roseovarius arcticus (a-proteobacteria)
877	GCF_006148895.1	18	17	1	5.2	76.8	194	43772	Rhodococcus zopfii (high GC Gram+)
878	GCF_006148925.1	16	16	0	3.6	80.4	194	912802	Algibacter aestuarii (CFB group bacteria)
879	GCF_006149045.1	17.5	17.5	0	4.6	77.9	194	2579942	Dyadobacter flavalbus (CFB group bacteria)
880	GCF_006151785.1	17	17	0	2.6	80.4	194	59779	Paracoccus marcusii (a-proteobacteria)
881	GCF_006152065.1	19.6	19.6	0	3.6	76.8	194	2547244	Amycolatopsis alkalitolerans (high GC Gram+)
882	GCF_006152115.1	17.5	17.5	0	2.6	79.9	194	2585369	Rubellimicrobium rubrum (a-proteobacteria)
883	GCF_006152145.1	18	18	0	3.1	78.9	194	687525	Rubellimicrobium roseum (a-proteobacteria)
884	GCF_006159205.1	16.5	16	0.5	5.2	78.3	194	2058175	Antarcticibacterium flavum (CFB group bacteria)
885	GCF_006175945.1	16.5	16.5	0	3.6	79.9	194	2576777	Chryseobacterium mulctrae (CFB group bacteria)
886	GCF_006175985.1	18	17	1	7.7	74.3	194	1919059	Methylotetracoccus oryzae (g-proteobacteria)
887	GCF_006175995.1	20.6	20.6	0	3.1	76.3	194	2586642	Desulfobotulus mexicanus (d-proteobacteria)
888	GCF_006228125.1	20.6	19.6	1	3.6	75.8	194	1420891	Micromonospora orduensis (high GC Gram+)
889	GCF_006228185.1	2.6	2.6	0	1	96.4	194	353852	Mycoplasma nasistruthionis (mycoplasmas)
890	GCF_006239215.1	17	17	0	3.6	79.4	194	225362	Paracoccus haeundaensis (a-proteobacteria)
891	GCF_006246425.1	20.1	19.6	0.5	3.6	76.3	194	651	Aeromonas media (g-proteobacteria)
892	GCF_006265165.1	20.1	19.6	0.5	4.1	75.8	194	115852	Chlorobaculum thiosulfatiphilum (green sulfur bacteria)
893	GCF_006265175.1	23.1	21.6	1.5	4.6	72.3	194	1172614	Paenibacillus hemerocallicola (firmicutes)
894	GCF_006265225.1	17	17	0	3.1	79.9	194	2583814	Tamlana fucoidanivorans (CFB group bacteria)
895	GCF_006265245.1	20.6	20.6	0	4.1	75.3	194	1098	Prosthecochloris vibrioformis (green sulfur bacteria)
896	GCF_006334135.1	2.6	2.6	0	2.1	95.3	194	48003	Mycoplasma pullorum (mycoplasmas)
897	GCF_006334915.2	22.2	20.1	2.1	4.1	73.7	194	1712871	Microbispora catharanthi (high GC Gram+)
898	GCF_006334925.1	18.6	18.6	0	4.1	77.3	194	1448266	Corynebacterium tapiri (high GC Gram+)
899	GCF_006334985.2	21.7	19.1	2.6	4.1	74.2	194	2219224	Nonomuraea phyllanthi (high GC Gram+)
900	GCF_006334995.2	21.1	20.1	1	4.6	74.3	194	2586635	Streptomyces mimosae (high GC Gram+)
901	GCF_006335005.1	16.5	16.5	0	4.6	78.9	194	1517589	Nocardioides albidus (high GC Gram+)
902	GCF_006335015.1	21.6	20.1	1.5	4.1	74.3	194	555059	Streptomyces sedi (high GC Gram+)
903	GCF_006335125.1	19.6	19.6	0	5.7	74.7	194	585398	Deinococcus radiopugnans ATCC 19172 (bacteria)
904	GCF_006335145.1	17.5	17.5	0	3.6	78.9	194	1395944	Rhizobium smilacinae (a-proteobacteria)
905	GCF_006337085.1	18.6	18.6	0	4.1	77.3	194	2584944	Sutterella faecalis (b-proteobacteria)
906	GCF_006337125.1	16	15.5	0.5	4.6	79.4	194	767452	Serinicoccus chungangensis (high GC Gram+)
907	GCF_006337165.1	18	17.5	0.5	5.2	76.8	194	2502781	Hymenobacter jejuensis (CFB group bacteria)
908	GCF_006345825.1	19.6	17.5	2.1	3.6	76.8	194	2583376	Paenibacillus paridis (firmicutes)
909	GCF_006346315.1	17.5	17	0.5	6.2	76.3	194	1926648	Nocardioides litoris (high GC Gram+)
910	GCF_006346335.1	18.6	18.6	0	2.6	78.8	194	1382458	Aequorivita sinensis (CFB group bacteria)
911	GCF_006346395.1	17	16	1	5.2	77.8	194	29299	Nocardioides plantarum (high GC Gram+)
912	GCF_006351005.1	14.9	14.4	0.5	3.6	81.5	194	676201	Miniimonas arenae (high GC Gram+)
913	GCF_006352475.1	17	16.5	0.5	5.2	77.8	194	2576829	Acinetobacter pullicarnis (g-proteobacteria)
914	GCF_006363815.1	22.6	21.1	1.5	4.6	72.8	194	2493090	Thermomonospora catenispora (high GC Gram+)
915	GCF_006363915.1	19.1	18.6	0.5	3.1	77.8	194	2588534	Methylophilus medardicus (b-proteobacteria)
916	GCF_006364355.1	20.1	18.6	1.5	6.7	73.2	194	29494	Vibrio furnissii (g-proteobacteria)
917	GCF_006376675.1	19.1	18.6	0.5	3.6	77.3	194	867683	Brucella pecoris (a-proteobacteria)
918	GCF_006381105.1	15.5	15.5	0	4.1	80.4	194	2585141	Flavicella sediminum (CFB group bacteria)
919	GCF_006384975.1	19.1	18.6	0.5	5.2	75.7	194	237610	Pseudomonas psychrotolerans (g-proteobacteria)
920	GCF_006385015.1	19.1	19.1	0	3.6	77.3	194	1703	Brevibacterium linens (high GC Gram+)
921	GCF_006385135.1	16.5	16	0.5	4.6	78.9	194	2043170	Paremcibacter congregatus (a-proteobacteria)
922	GCF_006385175.1	19.1	19.1	0	3.6	77.3	194	1505037	Emcibacter nanhaiensis (a-proteobacteria)
923	GCF_006385185.1	3.1	3.1	0	1	95.9	194	92402	Mycoplasma equirhinis (mycoplasmas)
924	GCF_006385255.1	14.9	14.4	0.5	4.1	81	194	2596891	Flavobacterium microcysteis (CFB group bacteria)
925	GCF_006385555.1	19	18	1	5.7	75.3	194	2588449	Shewanella polaris (g-proteobacteria)
926	GCF_006385575.1	18.5	18	0.5	3.6	77.9	194	104336	Microbacterium foliorum (high GC Gram+)
927	GCF_006385595.1	18	18	0	4.6	77.4	194	2589080	Luteibacter pinisoli (g-proteobacteria)
928	GCF_006385795.1	1.5	1.5	0	1	97.5	194	92403	Mycoplasma falconis (mycoplasmas)
929	GCF_006386545.1	15.9	14.9	1	5.2	78.9	194	2570323	Pseudorivibacter rhizosphaerae (b-proteobacteria)
930	GCF_006438775.1	17	17	0	4.1	78.9	194	1775474	Variovorax guangxiensis (b-proteobacteria)
931	GCF_006438825.1	18.5	18	0.5	3.1	78.4	194	1854500	Roseomonas nepalensis (a-proteobacteria)
932	GCF_006438845.1	17	17	0	4.1	78.9	194	363844	Variovorax ginsengisoli (b-proteobacteria)
933	GCF_006438955.1	17	17	0	5.2	77.8	194	301154	Sphingomonas oligophenolica (a-proteobacteria)
934	GCF_006438965.1	18	17	1	5.7	76.3	194	433644	Pedococcus bigeumensis (high GC Gram+)
935	GCF_006439025.1	18	18	0	5.2	76.8	194	1850093	Hymenobacter nivis (CFB group bacteria)
936	GCF_006439055.1	18.6	18.6	0	4.1	77.3	194	658225	Sphingomonas glacialis (a-proteobacteria)
937	GCF_006439335.1	17.5	17.5	0	4.1	78.4	194	2491017	Litorilituus lipolyticus (g-proteobacteria)
938	GCF_006443685.1	18.6	18.6	0	3.1	78.3	194	2589807	Rhizobium glycinendophyticum (a-proteobacteria)
939	GCF_006459125.1	17.5	17	0.5	4.6	77.9	194	877500	Arcobacter anaerophilus (e-proteobacteria)
940	GCF_006475605.1	16.5	16.5	0	3.6	79.9	194	2565365	Asticcacaulis tiandongensis (a-proteobacteria)
941	GCF_006476605.1	17.5	17.5	0	4.1	78.4	194	215590	Brucella gallinifaecis (a-proteobacteria)
942	GCF_006491595.2	16.5	16.5	0	4.1	79.4	194	1544455	Flavobacterium jejuense (CFB group bacteria)
943	GCF_006491995.1	2.1	2.1	0	3.1	94.8	194	872983	Mycoplasma neophronis (mycoplasmas)
944	GCF_006493105.1	18.6	18.6	0	3.6	77.8	194	2008380	Apilactobacillus timberlakei (firmicutes)
945	GCF_006493595.1	18.6	18.6	0	3.6	77.8	194	1899430	Apilactobacillus micheneri (firmicutes)
946	GCF_006494415.1	19.1	19.1	0	6.2	74.7	194	470932	Pantoea deleyi (enterobacteria)
947	GCF_006494475.1	20.6	20.6	0	2.6	76.8	194	361575	Pseudarthrobacter phenanthrenivorans (high GC Gram+)
948	GCF_006494775.1	17	16.5	0.5	4.6	78.4	194	449461	Nocardioides humi (high GC Gram+)
949	GCF_006503695.1	19.1	18.6	0.5	5.2	75.7	194	224436	Tepidiphilus succinatimandens (proteobacteria)
950	GCF_006516935.1	22.1	21.6	0.5	4.1	73.8	194	67304	Streptomyces griseorubiginosus (high GC Gram+)
951	GCF_006519715.1	12.9	12.9	0	5.7	81.4	194	513160	Ideonella azotifigens (b-proteobacteria)
952	GCF_006538185.1	17.5	17	0.5	4.1	78.4	194	1932662	Komagataeibacter diospyri (a-proteobacteria)
953	GCF_006538525.1	20.1	20.1	0	5.2	74.7	194	1219070	Vibrio inusitatus NBRC 102082 (g-proteobacteria)
954	GCF_006538565.1	20.1	20.1	0	5.7	74.2	194	1219078	Vibrio comitans NBRC 102076 (g-proteobacteria)
955	GCF_006538725.1	16	16	0	4.6	79.4	194	1712	Cellulomonas gelida (high GC Gram+)
956	GCF_006538745.1	17	17	0	4.6	78.4	194	43670	Cellulomonas cellasea (high GC Gram+)
957	GCF_006538885.1	17.5	17.5	0	4.6	77.9	194	1307950	Gluconobacter roseus NBRC 3990 (a-proteobacteria)
958	GCF_006539005.1	18	18	0	3.6	78.4	194	273384	Brevibacterium aurantiacum (high GC Gram+)
959	GCF_006539065.1	21.6	20.6	1	5.7	72.7	194	54914	Brevibacillus parabrevis (firmicutes)
960	GCF_006539125.1	18	18	0	4.1	77.9	194	1307951	Gluconobacter sphaericus NBRC 12467 (a-proteobacteria)
961	GCF_006539145.1	18	17.5	0.5	3.6	78.4	194	2033	Microbacterium testaceum (high GC Gram+)
962	GCF_006539185.1	20.1	18.6	1.5	3.6	76.3	194	66892	Streptomyces gardneri (high GC Gram+)
963	GCF_006539205.1	19.6	19.1	0.5	3.1	77.3	194	37927	Sinomonas atrocyanea (high GC Gram+)
964	GCF_006539285.1	20.1	19.1	1	5.2	74.7	194	2078	Sporolactobacillus inulinus (firmicutes)
965	GCF_006539325.1	17.5	17.5	0	4.1	78.4	194	104099	Acetobacter orleanensis (a-proteobacteria)
966	GCF_006539345.1	17.5	17.5	0	4.1	78.4	194	104098	Acetobacter peroxydans (a-proteobacteria)
967	GCF_006539505.1	21.6	21.1	0.5	4.1	74.3	194	284043	Streptomyces spinoverrucosus (high GC Gram+)
968	GCF_006539565.1	18.5	18	0.5	5.7	75.8	194	76726	Pseudonocardia hydrocarbonoxydans (high GC Gram+)
969	GCF_006539585.1	17.5	16	1.5	5.2	77.3	194	33909	Pseudonocardia saturnea (high GC Gram+)
970	GCF_006539765.1	18.5	18	0.5	4.6	76.9	194	33918	Microbacterium liquefaciens (high GC Gram+)
971	GCF_006539825.1	17.5	17.5	0	3.6	78.9	194	1727	Corynebacterium variabile (high GC Gram+)
972	GCF_006539865.1	19.6	19.6	0	5.2	75.2	194	350	Zoogloea ramigera (b-proteobacteria)
973	GCF_006539885.1	18	18	0	2.1	79.9	194	1272	Kocuria varians (high GC Gram+)
974	GCF_006539925.1	19.6	19.6	0	4.1	76.3	194	43667	Glutamicibacter uratoxydans (high GC Gram+)
975	GCF_006540005.1	17.5	17.5	0	4.6	77.9	194	252	Halomonas halmophila (g-proteobacteria)
976	GCF_006540045.1	20.7	18.6	2.1	5.7	73.6	194	54910	Brevibacillus centrosporus (firmicutes)
977	GCF_006542275.1	21.2	19.1	2.1	5.2	73.6	194	2583377	Saccharibacillus brassicae (firmicutes)
978	GCF_006542315.2	19.1	19.1	0	6.2	74.7	194	664683	Halomonas titanicae (g-proteobacteria)
979	GCF_006542335.1	18	18	0	4.6	77.4	194	661191	Neokomagataea tanensis (a-proteobacteria)
980	GCF_006542355.1	18	18	0	4.1	77.9	194	1293412	Swingsia samuiensis (a-proteobacteria)
981	GCF_006542415.1	16.5	16.5	0	2.6	80.9	194	138300	Kytococcus schroeteri (high GC Gram+)
982	GCF_006542645.1	19.1	19.1	0	3.1	77.8	194	2585117	Alistipes onderdonkii subsp. vulgaris (CFB group bacteria)
983	GCF_006542665.1	19.6	19.1	0.5	3.1	77.3	194	2585118	Alistipes communis (CFB group bacteria)
984	GCF_006542685.1	19.6	19.1	0.5	2.6	77.8	194	2585119	Alistipes dispar (CFB group bacteria)
985	GCF_006542765.1	21.7	19.6	2.1	5.2	73.1	194	2545753	Paenibacillus luteus (firmicutes)
986	GCF_006546775.1	17.5	17.5	0	5.7	76.8	194	1706195	Lysobacter aestuarii (g-proteobacteria)
987	GCF_006546835.1	18	17.5	0.5	4.6	77.4	194	544581	Actinomyces johnsonii (high GC Gram+)
988	GCF_006546935.1	2.6	2.6	0	2.1	95.3	194	458208	Mycoplasma mucosicanis (mycoplasmas)
989	GCF_006547045.1	18.6	18.6	0	6.2	75.2	194	2591633	Lysobacter alkalisoli (g-proteobacteria)
990	GCF_006547165.1	22.7	22.2	0.5	4.6	72.7	194	103232	Streptomyces ipomoeae (high GC Gram+)
991	GCF_006553035.1	22.1	21.6	0.5	4.6	73.3	194	1380157	Terrilactibacillus laevilacticus (firmicutes)
992	GCF_006569185.1	24.7	23.7	1	4.6	70.7	194	1204385	Litorilinea aerophila (GNS bacteria)
993	GCF_006569205.1	21.6	21.1	0.5	4.6	73.8	194	118246	Ureibacillus terrenus (firmicutes)
994	GCF_006704145.1	19.6	19.1	0.5	6.2	74.2	194	43657	Pseudoalteromonas luteoviolacea (g-proteobacteria)
995	GCF_006704205.1	21.2	19.1	2.1	5.7	73.1	194	1670641	Cytobacillus ciccensis (firmicutes)
996	GCF_006711645.1	20.6	19.6	1	5.7	73.7	194	1259973	Raoultella electrica (enterobacteria)
997	GCF_006715045.1	18.5	17.5	1	4.6	76.9	194	1128664	Amycolatopsis cihanbeyliensis (high GC Gram+)
998	GCF_006715055.1	19.1	18.6	0.5	3.1	77.8	194	402171	Lapillicoccus jejuensis (high GC Gram+)
999	GCF_006715085.1	22.1	21.1	1	3.1	74.8	194	236068	Kribbella jejuensis (high GC Gram+)
1000	GCF_006715095.1	16.5	16	0.5	3.1	80.4	194	587872	Yimella lutea (high GC Gram+)
1001	GCF_006715175.1	20.1	19.6	0.5	4.6	75.3	194	2036	Curtobacterium citreum (high GC Gram+)
1002	GCF_006715765.1	18	17.5	0.5	2.1	79.9	194	153494	Rarobacter incanus (high GC Gram+)
1003	GCF_006715785.1	23.2	22.2	1	3.1	73.7	194	164348	Streptomyces puniciscabiei (high GC Gram+)
1004	GCF_006716085.1	16	15.5	0.5	5.7	78.3	194	55969	Leucobacter komagatae (high GC Gram+)
1005	GCF_006716095.1	16.5	15.5	1	4.6	78.9	194	999931	Barrientosiimonas humi (high GC Gram+)
1006	GCF_006716115.1	20.1	19.6	0.5	2.6	77.3	194	120213	Subtercola boreus (high GC Gram+)
1007	GCF_006716125.1	19	17.5	1.5	4.1	76.9	194	1162970	Homoserinimonas aerilata (high GC Gram+)
1008	GCF_006716135.1	22.1	21.1	1	2.6	75.3	194	285570	Streptomyces asterosporus (high GC Gram+)
1009	GCF_006716185.1	18.5	17.5	1	4.1	77.4	194	82346	Ornithinicoccus hortensis (high GC Gram+)
1010	GCF_006716205.1	19.6	17.5	2.1	3.1	77.3	194	297536	Oryzihumus leptocrescens (high GC Gram+)
1011	GCF_006716235.1	18	17.5	0.5	3.1	78.9	194	1753	Propioniferax innocua (high GC Gram+)
1012	GCF_006716265.1	16.5	16	0.5	3.6	79.9	194	13243	Rarobacter faecitabidus (high GC Gram+)
1013	GCF_006716305.1	19.1	18.6	0.5	3.1	77.8	194	1027633	Enteractinococcus coprophilus (high GC Gram+)
1014	GCF_006716315.1	19.6	19.1	0.5	5.2	75.2	194	1175486	Nocardioides albertanoniae (high GC Gram+)
1015	GCF_006716345.1	18.5	17.5	1	4.1	77.4	194	69368	Microbacterium saperdae (high GC Gram+)
1016	GCF_006716355.1	21.6	20.6	1	3.1	75.3	194	1496996	Stackebrandtia endophytica (high GC Gram+)
1017	GCF_006716365.1	18	17.5	0.5	6.2	75.8	194	88139	Modestobacter multiseptatus (high GC Gram+)
1018	GCF_006716425.1	23.1	21.6	1.5	4.1	72.8	194	1490222	Actinoallomurus bryophytorum (high GC Gram+)
1019	GCF_006716445.1	18.6	18.6	0	5.7	75.7	194	630975	Pseudonocardia kunmingensis (high GC Gram+)
1020	GCF_006716485.1	17.5	17.5	0	3.6	78.9	194	558021	Chryseobacterium aquifrigidense (CFB group bacteria)
1021	GCF_006716565.1	20.1	19.6	0.5	3.1	76.8	194	1215925	Nocardia bhagyanarayanae (high GC Gram+)
1022	GCF_006716575.1	16.5	16	0.5	5.7	77.8	194	1500506	Halopolyspora algeriensis (high GC Gram+)
1023	GCF_006716645.1	17	16	1	4.6	78.4	194	699437	Arcticibacter tournemirensis (CFB group bacteria)
1024	GCF_006716695.1	18	17.5	0.5	3.6	78.4	194	244735	Klugiella xanthotipulae (high GC Gram+)
1025	GCF_006716745.1	19	17.5	1.5	3.6	77.4	194	571190	Saccharothrix saharensis (high GC Gram+)
1026	GCF_006716765.1	21.6	20.6	1	5.7	72.7	194	337895	Actinomadura hallensis (high GC Gram+)
1027	GCF_006716785.1	20.6	19.6	1	5.7	73.7	194	103836	Thermopolyspora flexuosa (high GC Gram+)
1028	GCF_006716815.1	18	17.5	0.5	3.1	78.9	194	33885	Microbacterium lacticum (high GC Gram+)
1029	GCF_006716865.1	18	17	1	3.6	78.4	194	393481	Roseinatronobacter monicus (a-proteobacteria)
1030	GCF_006716885.1	16	15.5	0.5	4.6	79.4	194	125288	Ornithinimicrobium humiphilum (high GC Gram+)
1031	GCF_006716905.1	18	18	0	3.6	78.4	194	80878	Acidovorax temperans (b-proteobacteria)
1032	GCF_006716975.1	18	17.5	0.5	4.6	77.4	194	53317	Sphingomonas trueperi (a-proteobacteria)
1033	GCF_006717005.1	19.6	19.6	0	4.1	76.3	194	151416	Bosea vestrisii (a-proteobacteria)
1034	GCF_006717025.1	19.1	18.6	0.5	4.1	76.8	194	436231	Terrabacter lapilli (high GC Gram+)
1035	GCF_006717045.1	18.5	18	0.5	4.6	76.9	194	882449	Pseudonocardia cypriaca (high GC Gram+)
1036	GCF_006717075.1	21.1	19.6	1.5	4.1	74.8	194	405555	Haloactinospora alba (high GC Gram+)
1037	GCF_006717095.1	19.1	18.6	0.5	4.6	76.3	194	1564162	Blastococcus colisei (high GC Gram+)
1038	GCF_006717145.1	19.1	18.6	0.5	4.1	76.8	194	412689	Humibacillus xanthopallidus (high GC Gram+)
1039	GCF_006738645.1	16	16	0	6.2	77.8	194	94	Stella humosa (a-proteobacteria)
1040	GCF_006740305.1	17	16.5	0.5	5.2	77.8	194	83684	Lactobacillus delbrueckii subsp. delbrueckii (firmicutes)
1041	GCF_006740705.1	19	18	1	4.1	76.9	194	2502791	Salicibibacter halophilus (firmicutes)
1042	GCF_006740745.1	19.6	19.6	0	3.6	76.8	194	223967	Methylorubrum populi (a-proteobacteria)
1043	GCF_006740765.1	19.6	19.6	0	2.6	77.8	194	1396826	Leisingera aquaemixtae (a-proteobacteria)
1044	GCF_006741705.1	20.1	19.6	0.5	4.6	75.3	194	29378	Staphylococcus arlettae (firmicutes)
1045	GCF_006742785.1	18	18	0	4.6	77.4	194	1444684	Nitrosomonas stercoris (b-proteobacteria)
1046	GCF_006770325.1	19	18	1	4.6	76.4	194	103855	Bordetella hinzii (b-proteobacteria)
1047	GCF_006777025.1	14.4	13.4	1	3.6	82	194	46256	Weissella hellenica (firmicutes)
1048	GCF_006783905.1	19	18	1	3.6	77.4	194	1263636	Microbacterium kyungheense (high GC Gram+)
1049	GCF_006788875.1	21.1	20.1	1	5.2	73.7	194	550448	Microbacterium lindanitolerans (high GC Gram+)
1050	GCF_006788895.1	18	17.5	0.5	3.1	78.9	194	193384	Rhodoglobus vestalii (high GC Gram+)
1051	GCF_006788925.1	20.6	19.6	1	6.7	72.7	194	269709	Methylotuvimicrobium kenyense (g-proteobacteria)
1052	GCF_006861675.1	17.5	16.5	1	4.6	77.9	194	2743610	Peptacetobacter hominis (firmicutes)
1053	GCF_006861775.1	21.1	19.6	1.5	3.6	75.3	194	1543965	Psychrobacillus soli (firmicutes)
1054	GCF_006861795.1	21.1	20.1	1	4.1	74.8	194	1636719	Psychrobacillus lasiicapitis (firmicutes)
1055	GCF_006861825.1	20.1	19.1	1	4.6	75.3	194	2325572	Psychrobacillus vulpis (firmicutes)
1056	GCF_006864425.1	14.4	14.4	0	3.6	82	194	654363	Campylobacter troglodytis (e-proteobacteria)
1057	GCF_006864685.1	18	17.5	0.5	4.6	77.4	194	49897	Mycolicibacterium hodleri (high GC Gram+)
1058	GCF_006874425.1	24.2	22.7	1.5	3.6	72.2	194	2315729	Paenibacillus ottowii (firmicutes)
1059	GCF_006874465.1	22.1	21.6	0.5	4.1	73.8	194	1460882	Microbispora bryophytorum (high GC Gram+)
1060	GCF_006874475.1	22.1	21.1	1	4.6	73.3	194	568844	Microbispora hainanensis (high GC Gram+)
1061	GCF_006912135.1	18.5	18	0.5	6.2	75.3	194	2593070	Cryptosporangium phraense (high GC Gram+)
1062	GCF_006965565.1	16.5	16	0.5	5.2	78.3	194	202954	Acinetobacter tandoii (g-proteobacteria)
1063	GCF_006968745.1	19.6	18.6	1	4.1	76.3	194	415709	Brasilonema sennae CENA114 (cyanobacteria)
1064	GCF_006968915.1	19.6	18.6	1	4.1	76.3	194	417106	Brasilonema octagenarum UFV-E1 (cyanobacteria)
1065	GCF_006974105.1	18.6	18.6	0	2.1	79.3	194	2509614	Rhodoferax sediminis (b-proteobacteria)
1066	GCF_006974145.1	17	17	0	2.1	80.9	194	2049305	Changchengzhania lutea (CFB group bacteria)
1067	GCF_007002865.1	18	18	0	6.2	75.8	194	358	Agrobacterium tumefaciens (a-proteobacteria)
1068	GCF_007004065.1	17.5	17.5	0	3.6	78.9	194	2489174	Paenimaribius caenipelagi (a-proteobacteria)
1069	GCF_007004135.1	18	18	0	2.6	79.4	194	1387186	Rhizobium straminoryzae (a-proteobacteria)
1070	GCF_007004645.1	18	18	0	3.1	78.9	194	985055	Aliiroseovarius halocynthiae (a-proteobacteria)
1071	GCF_007004655.1	20.6	20.6	0	4.1	75.3	194	2591008	Exilibacterium tricleocarpae (g-proteobacteria)
1072	GCF_007004665.1	19.1	19.1	0	4.1	76.8	194	2591009	Denitrobaculum tricleocarpae (a-proteobacteria)
1073	GCF_007004765.1	19.6	19.6	0	6.7	73.7	194	1712262	Aliikangiella marina (g-proteobacteria)
1074	GCF_007018965.1	17	17	0	3.6	79.4	194	288426	Paracoccus marinus (a-proteobacteria)
1075	GCF_007050985.1	18	18	0	3.6	78.4	194	2583991	Gramella sabulilitoris (CFB group bacteria)
1076	GCF_007050995.1	15.4	14.9	0.5	4.6	80	194	2518983	Glycocaulis profundi (a-proteobacteria)
1077	GCF_007066085.1	22.1	21.1	1	5.7	72.2	194	49283	Paenibacillus thiaminolyticus (firmicutes)
1078	GCF_007095465.1	17	16.5	0.5	4.6	78.4	194	2508708	Lactobacillus mulieris (firmicutes)
1079	GCF_007097495.1	18	18	0	3.6	78.4	194	373891	Flammeovirga kamogawensis (CFB group bacteria)
1080	GCF_007097545.1	18	16.5	1.5	6.7	75.3	194	28094	Trinickia caryophylli (b-proteobacteria)
1081	GCF_007164525.1	21.1	20.6	0.5	4.1	74.8	194	49319	Rubrobacter xylanophilus (actinobacteria)
1082	GCF_007164725.1	19	18	1	4.1	76.9	194	2582419	Dialister hominis (firmicutes)
1083	GCF_007197645.1	18.6	18.6	0	5.7	75.7	194	25	Shewanella hanedai (g-proteobacteria)
1084	GCF_007197735.1	17	17	0	2.1	80.9	194	2594004	Formosa sediminum (CFB group bacteria)
1085	GCF_007197755.1	17.5	17	0.5	3.6	78.9	194	2594003	Ferrovibrio terrae (a-proteobacteria)
1086	GCF_007197885.1	18	17.5	0.5	2.6	79.4	194	1689449	Tessaracoccus rhinocerotis (high GC Gram+)
1087	GCF_007279655.1	18.5	18	0.5	2.1	79.4	194	2213046	Robertkochia solimangrovi (CFB group bacteria)
1088	GCF_007280415.1	17	17	0	4.1	78.9	194	1343899	Sphingorhabdus contaminans (a-proteobacteria)
1089	GCF_007289895.1	17.5	17.5	0	5.2	77.3	194	1740262	Catenovulum sediminis (g-proteobacteria)
1090	GCF_007341375.1	20.6	20.1	0.5	4.6	74.8	194	1912896	Bacteroides koreensis (CFB group bacteria)
1091	GCF_007341385.1	15.4	14.9	0.5	4.6	80	194	1393049	Flavobacterium daemonense (CFB group bacteria)
1092	GCF_007341395.1	20.6	20.1	0.5	4.6	74.8	194	1912894	Bacteroides kribbi (CFB group bacteria)
1093	GCF_007362295.1	20.1	19.6	0.5	2.6	77.3	194	1823	Nocardia otitidiscaviarum (high GC Gram+)
1094	GCF_007431345.1	19.1	19.1	0	5.7	75.2	194	2594795	Chitinimonas arctica (b-proteobacteria)
1095	GCF_007474535.1	16.5	16.5	0	5.2	78.3	194	1549648	Chryseobacterium echinoideorum (CFB group bacteria)
1096	GCF_007474545.1	16.5	16.5	0	5.2	78.3	194	2593646	Chryseobacterium binzhouense (CFB group bacteria)
1097	GCF_007474605.1	18.6	18.6	0	4.6	76.8	194	987056	Rhodoligotrophos appendicifer (a-proteobacteria)
1098	GCF_007474635.1	18.5	17.5	1	5.2	76.3	194	326474	Caballeronia humi (b-proteobacteria)
1099	GCF_007475525.1	16.5	16.5	0	5.7	77.8	194	1202785	Methylacidiphilum kamchatkense Kam1 (verrucomicrobia)
1100	GCF_007483665.1	20.6	19.6	1	3.6	75.8	194	1969805	Catellatospora sichuanensis (high GC Gram+)
1101	GCF_007489275.1	16	15.5	0.5	5.2	78.8	194	2047982	Aquimarina algiphila (CFB group bacteria)
1102	GCF_007556585.1	16.5	16	0.5	4.1	79.4	194	247482	Tepidimonas aquatica (b-proteobacteria)
1103	GCF_007556595.1	16.5	16.5	0	5.7	77.8	194	2588942	Tepidimonas alkaliphilus (b-proteobacteria)
1104	GCF_007556605.1	17	16	1	5.7	77.3	194	2588941	Tepidimonas sediminis (b-proteobacteria)
1105	GCF_007556685.1	17	16.5	0.5	3.6	79.4	194	2267262	Tepidimonas charontis (b-proteobacteria)
1106	GCF_007556705.1	17	16.5	0.5	3.1	79.9	194	335431	Tepidimonas thermarum (b-proteobacteria)
1107	GCF_007556775.1	17.5	17.5	0	5.2	77.3	194	1324796	Lysobacter lycopersici (g-proteobacteria)
1108	GCF_007558725.1	18	18	0	5.2	76.8	194	2597671	Fluviicola chungangensis (CFB group bacteria)
1109	GCF_007558815.1	18	18	0	4.6	77.4	194	1247510	Verticiella sediminum (b-proteobacteria)
1110	GCF_007558865.1	18.5	18	0.5	4.6	76.9	194	2597670	Mucilaginibacter corticis (CFB group bacteria)
1111	GCF_007559235.1	17	16.5	0.5	3.1	79.9	194	2054421	Corynebacterium godavarianum (high GC Gram+)
1112	GCF_007559285.1	19.6	18.6	1	5.2	75.2	194	1928331	Marinobacter vulgaris (g-proteobacteria)
1113	GCF_007559335.1	14.9	14.9	0	3.1	82	194	2597822	Rariglobus hedericola (verrucomicrobia)
1114	GCF_007567505.1	19.6	19.1	0.5	4.6	75.8	194	238836	Shewanella donghaensis (g-proteobacteria)
1115	GCF_007570825.1	20.1	19.1	1	5.7	74.2	194	2569479	Pleionea sediminis (g-proteobacteria)
1116	GCF_007570835.1	18	18	0	4.1	77.9	194	2571150	Croceicoccus sediminis (a-proteobacteria)
1117	GCF_007570865.1	20.1	19.6	0.5	5.2	74.7	194	255519	Atlantibacter subterranea (enterobacteria)
1118	GCF_007572485.1	17.5	16.5	1	5.7	76.8	194	151783	Cupriavidus campinensis (b-proteobacteria)
1119	GCF_007625075.1	20.6	20.6	0	4.6	74.8	194	54767	Desulfovibrio indonesiensis (d-proteobacteria)
1120	GCF_007625115.1	19.1	18.6	0.5	5.2	75.7	194	191960	Sedimenticola selenatireducens (g-proteobacteria)
1121	GCF_007625155.1	19.5	18	1.5	5.7	74.8	194	1629404	Denitromonas halophilus (b-proteobacteria)
1122	GCF_007625165.1	16.5	16.5	0	4.1	79.4	194	531306	Halopeptonella vilamensis (g-proteobacteria)
1123	GCF_007625215.1	17.5	17.5	0	3.6	78.9	194	1935996	Spiribacter aquaticus (g-proteobacteria)
1124	GCF_007641235.1	18.6	18.6	0	3.6	77.8	194	2594913	Corynebacterium sanguinis (high GC Gram+)
1125	GCF_007641255.1	21.6	21.1	0.5	4.6	73.8	194	2377	Sporomusa termitida (firmicutes)
1126	GCF_007644035.1	19.6	19.6	0	4.6	75.8	194	657276	Vogesella mureinivorans (b-proteobacteria)
1127	GCF_007644045.2	19.6	19.6	0	4.1	76.3	194	2592656	Vogesella urethralis (b-proteobacteria)
1128	GCF_007644105.1	16.5	16.5	0	5.2	78.3	194	2492390	Elioraea rosea (a-proteobacteria)
1129	GCF_007655255.1	17	16.5	0.5	2.1	80.9	194	2590786	Extensimonas perlucida (b-proteobacteria)
1130	GCF_007665635.1	19.1	18.6	0.5	5.2	75.7	194	47885	Pseudomonas oryzihabitans (g-proteobacteria)
1131	GCF_007671655.1	18	18	0	7.2	74.8	194	1562308	Marinobacter piscensis (g-proteobacteria)
1132	GCF_007671675.1	19.1	18.6	0.5	6.2	74.7	194	277961	Marinobacter maritimus (g-proteobacteria)
1133	GCF_007679255.1	21.6	20.1	1.5	5.7	72.7	194	528191	Paenibacillus xylanexedens (firmicutes)
1134	GCF_007679425.1	20.6	19.1	1.5	4.6	74.8	194	665007	Streptomyces incarnatus (high GC Gram+)
1135	GCF_007679925.1	18	17.5	0.5	4.1	77.9	194	300019	Microbacterium paludicola (high GC Gram+)
1136	GCF_007680955.1	22.6	21.6	1	4.1	73.3	194	1870820	Paenibacillus ihbetae (firmicutes)
1137	GCF_007681465.1	19.6	19.1	0.5	5.7	74.7	194	254758	Bacillus fortis (firmicutes)
1138	GCF_007681555.1	18	18	0	2.6	79.4	194	664639	Kocuria salsicia (high GC Gram+)
1139	GCF_007682245.1	20.1	19.6	0.5	4.6	75.3	194	1607738	Staphylococcus argensis (firmicutes)
1140	GCF_007713715.1	19.6	18.6	1	5.2	75.2	194	2053003	Amycolatopsis rhizosphaerae (high GC Gram+)
1141	GCF_007713735.2	20.1	20.1	0	4.1	75.8	194	2596893	Amycolatopsis acidicola (high GC Gram+)
1142	GCF_007713745.1	18.5	17.5	1	5.7	75.8	194	715473	Amycolatopsis acidiphila (high GC Gram+)
1143	GCF_007713755.1	19.6	19.1	0.5	5.7	74.7	194	941986	Amycolatopsis bartoniae (high GC Gram+)
1144	GCF_007725405.1	20.1	18	2.1	4.6	75.3	194	2598861	Alkalihalobacillus miscanthi (firmicutes)
1145	GCF_007743815.1	17.5	17.5	0	5.7	76.8	194	2527989	Alienimonas californiensis (planctomycetes)
1146	GCF_007748115.1	21.6	20.1	1.5	4.6	73.8	194	2527984	Bremerella volcania (bacteria)
1147	GCF_007752345.1	18	18	0	6.2	75.8	194	2528019	Planctopirus ephydatiae (planctomycetes)
1148	GCF_007752935.1	18.6	18.6	0	6.2	75.2	194	2527996	Crateriforma conspicua (planctomycetes)
1149	GCF_007785645.1	17	16	1	5.7	77.3	194	137591	Weissella cibaria (firmicutes)
1150	GCF_007785815.1	16	16	0	3.6	80.4	194	2529389	Sphingomonas solaris (a-proteobacteria)
1151	GCF_007786215.1	17	16	1	6.2	76.8	194	553385	Cobetia crustatorum (g-proteobacteria)
1152	GCF_007786255.1	20.1	18.6	1.5	5.2	74.7	194	693153	Vibrio atlanticus (g-proteobacteria)
1153	GCF_007827295.1	19.1	19.1	0	3.6	77.3	194	1078050	Seleniivibrio woodruffii (bacteria)
1154	GCF_007827425.1	17.5	16.5	1	5.2	77.3	194	192	Azospirillum brasilense (a-proteobacteria)
1155	GCF_007827505.1	18	17.5	0.5	3.6	78.4	194	1079460	Rhizobium mongolense USDA 1844 (a-proteobacteria)
1156	GCF_007827555.1	22.7	22.2	0.5	4.6	72.7	194	1868734	Aeribacillus composti (firmicutes)
1157	GCF_007828095.1	19.6	18.6	1	4.6	75.8	194	1399419	Bradyrhizobium sacchari (a-proteobacteria)
1158	GCF_007828155.1	17.5	17.5	0	3.6	78.9	194	1262550	Brevibacterium jeotgali (high GC Gram+)
1159	GCF_007828725.1	17	16	1	4.1	78.9	194	415218	Marihabitans asiaticum (high GC Gram+)
1160	GCF_007828845.1	19.1	18.6	0.5	2.6	78.3	194	33887	Rathayibacter rathayi (high GC Gram+)
1161	GCF_007828865.1	20.7	18.6	2.1	3.1	76.2	194	996641	Kribbella amoyensis (high GC Gram+)
1162	GCF_007828955.1	20.6	19.1	1.5	2.6	76.8	194	285545	Kitasatospora atroaurantiaca (high GC Gram+)
1163	GCF_007829035.1	18	17.5	0.5	2.1	79.9	194	657409	Rudaeicoccus suwonensis (high GC Gram+)
1164	GCF_007829155.1	18	18	0	4.1	77.9	194	411945	Rhizobium miluonense (a-proteobacteria)
1165	GCF_007829335.1	19.6	19.6	0	3.6	76.8	194	1293035	Chitinophaga polysaccharea (CFB group bacteria)
1166	GCF_007829565.1	19.6	19.6	0	2.6	77.8	194	43354	Prauserella rugosa (high GC Gram+)
1167	GCF_007829815.1	20.6	17.5	3.1	5.2	74.2	194	281105	Kitasatospora viridis (high GC Gram+)
1168	GCF_007829855.1	20.1	18.6	1.5	4.6	75.3	194	67274	Streptomyces argenteolus (high GC Gram+)
1169	GCF_007829875.1	21.1	20.6	0.5	4.1	74.8	194	68182	Streptomyces capillispiralis (high GC Gram+)
1170	GCF_007829885.1	20.6	19.1	1.5	5.2	74.2	194	887462	Streptomyces brevispora (high GC Gram+)
1171	GCF_007829925.1	21.1	20.6	0.5	4.1	74.8	194	1461247	Micromonospora palomenae (high GC Gram+)
1172	GCF_007829955.1	19.6	18.6	1	4.1	76.3	194	1181886	Saccharopolyspora dendranthemae (high GC Gram+)
1173	GCF_007829995.1	20.6	20.1	0.5	4.6	74.8	194	47875	Micromonospora sagamiensis (high GC Gram+)
1174	GCF_007830035.1	16.5	16.5	0	6.7	76.8	194	985012	Luteimonas cucumeris (g-proteobacteria)
1175	GCF_007830055.1	18	18	0	3.1	78.9	194	510947	Lacibacter cauensis (CFB group bacteria)
1176	GCF_007830065.1	17.5	17	0.5	4.1	78.4	194	595605	Sphingobium wenxiniae (a-proteobacteria)
1177	GCF_007830095.1	21.1	20.6	0.5	3.1	75.8	194	1316803	Micromonospora taraxaci (high GC Gram+)
1178	GCF_007830115.1	15.4	14.9	0.5	6.2	78.4	194	686800	Lysobacter ruishenii (g-proteobacteria)
1179	GCF_007830125.1	18.5	18	0.5	4.1	77.4	194	104662	Chitinophaga japonensis (CFB group bacteria)
1180	GCF_007830155.1	20.1	19.1	1	4.6	75.3	194	459528	Pseudomonas duriflava (g-proteobacteria)
1181	GCF_007830175.1	20.1	17.5	2.6	5.2	74.7	194	130788	Sedimentibacter saalensis (firmicutes)
1182	GCF_007830185.1	21.1	20.6	0.5	3.6	75.3	194	688079	Alkalihalobacillus nanhaiisediminis (firmicutes)
1183	GCF_007830205.1	19	18	1	4.6	76.4	194	993502	Bradyrhizobium daqingense (a-proteobacteria)
1184	GCF_007830255.1	19	18	1	5.2	75.8	194	116849	Azomonas agilis (g-proteobacteria)
1185	GCF_007830265.1	23.2	22.2	1	3.6	73.2	194	1880	Micromonospora olivasterospora (high GC Gram+)
1186	GCF_007830315.1	18.6	18.6	0	2.6	78.8	194	260085	Novosphingobium taihuense (a-proteobacteria)
1187	GCF_007830335.1	17.5	17.5	0	3.1	79.4	194	384678	Paracoccus sulfuroxidans (a-proteobacteria)
1188	GCF_007830355.1	16.5	16.5	0	3.1	80.4	194	459471	Flavobacterium tiangeerense (CFB group bacteria)
1189	GCF_007830415.1	16.5	16.5	0	3.6	79.9	194	295428	Flavobacterium cheniae (CFB group bacteria)
1190	GCF_007830435.1	20.1	20.1	0	4.1	75.8	194	622671	Desulfobotulus alkaliphilus (d-proteobacteria)
1191	GCF_007830455.1	17	16.5	0.5	6.2	76.8	194	1036180	Massilia lurida (b-proteobacteria)
1192	GCF_007830515.1	18.5	18	0.5	5.2	76.3	194	39844	Mesorhizobium tianshanense (a-proteobacteria)
1193	GCF_007830545.1	18	18	0	6.2	75.8	194	150831	Roseibium hamelinense (a-proteobacteria)
1194	GCF_007830615.1	19.1	18.6	0.5	3.6	77.3	194	652788	Mucilaginibacter frigoritolerans (CFB group bacteria)
1195	GCF_007830635.1	19	18	1	4.6	76.4	194	990078	Bradyrhizobium huanghuaihaiense (a-proteobacteria)
1196	GCF_007830735.1	21.6	21.1	0.5	4.6	73.8	194	345631	Geobacter argillaceus (d-proteobacteria)
1197	GCF_007830875.1	22.1	20.6	1.5	4.6	73.3	194	232991	Calothrix desertica PCC 7102 (cyanobacteria)
1198	GCF_007833675.1	18	17	1	4.1	77.9	194	332999	Pedobacter suwonensis (CFB group bacteria)
1199	GCF_007844155.1	20.1	19.6	0.5	5.2	74.7	194	450366	Vogesella perlucida (b-proteobacteria)
1200	GCF_007844305.1	20.1	19.6	0.5	4.6	75.3	194	311182	Denitratisoma oestradiolicum (b-proteobacteria)
1201	GCF_007845595.1	18	18	0	3.6	78.4	194	2509004	Apibacter muscae (CFB group bacteria)
1202	GCF_007845645.1	15.9	14.9	1	6.2	77.9	194	1660198	Leekyejoonella antrihumi (high GC Gram+)
1203	GCF_007855915.1	21.1	20.6	0.5	6.2	72.7	194	33941	Geobacillus thermoleovorans (firmicutes)
1204	GCF_007856155.1	21.6	21.1	0.5	4.1	74.3	194	2599401	Streptomyces qinzhouensis (high GC Gram+)
1205	GCF_007858365.1	19.6	19.1	0.5	5.2	75.2	194	2600598	Pseudomonas saxonica (g-proteobacteria)
1206	GCF_007858435.1	19.1	18.6	0.5	2.6	78.3	194	2592067	Tsukamurella asaccharolytica (high GC Gram+)
1207	GCF_007858445.1	19.1	19.1	0	2.6	78.3	194	2591848	Tsukamurella sputi (high GC Gram+)
1208	GCF_007858475.1	18.6	18.6	0	2.6	78.8	194	2592068	Tsukamurella conjunctivitidis (high GC Gram+)
1209	GCF_007858495.1	2.6	2.6	0	1.5	95.9	194	519450	Mycoplasma anserisalpingitidis (mycoplasmas)
1210	GCF_007858975.2	21.1	20.6	0.5	5.2	73.7	194	568768	Dickeya poaceiphila (enterobacteria)
1211	GCF_007859075.1	17	17	0	4.1	78.9	194	490185	Gemmobacter aquaticus (a-proteobacteria)
1212	GCF_007859195.1	13.4	13.4	0	2.1	84.5	194	1562651	Streptococcus pharyngis (firmicutes)
1213	GCF_007859215.1	18	18	0	4.1	77.9	194	679663	Corynebacterium canis (high GC Gram+)
1214	GCF_007859325.1	18.5	18	0.5	4.6	76.9	194	488485	Luteimonas marina (g-proteobacteria)
1215	GCF_007859655.1	16.5	16.5	0	5.2	78.3	194	400770	Devosia ginsengisoli (a-proteobacteria)
1216	GCF_007859715.1	18	18	0	6.2	75.8	194	2527969	Rubinisphaera italica (planctomycetes)
1217	GCF_007859755.1	23.2	23.2	0	4.6	72.2	194	2527970	Blastopirellula retiformator (bacteria)
1218	GCF_007859855.1	18	18	0	5.7	76.3	194	2527987	Rhodopirellula solitaria (bacteria)
1219	GCF_007859865.1	17.5	17.5	0	5.7	76.8	194	2527999	Rubripirellula amarantea (bacteria)
1220	GCF_007860125.1	19.1	18.6	0.5	5.2	75.7	194	2528015	Rubripirellula tenax (bacteria)
1221	GCF_007860175.1	19.6	19.1	0.5	5.7	74.7	194	2528013	Rubripirellula reticaptiva (bacteria)
1222	GCF_007896435.1	21.6	21.1	0.5	3.1	75.3	194	1306154	Rummeliibacillus suwonensis (firmicutes)
1223	GCF_007904085.1	21.1	20.6	0.5	3.1	75.8	194	522448	Euhalothece natronophila Z-M001 (cyanobacteria)
1224	GCF_007923255.1	17.5	17	0.5	5.2	77.3	194	1169913	Vulcaniibacterium thermophilum (g-proteobacteria)
1225	GCF_007923265.1	18	18	0	4.1	77.9	194	2599927	Francisella salimarina (g-proteobacteria)
1226	GCF_007923445.1	17	17	0	4.1	78.9	194	1958944	Puniceibacterium confluentis (a-proteobacteria)
1227	GCF_007954275.1	18	17.5	0.5	5.2	76.8	194	89401	Colwellia demingiae (g-proteobacteria)
1228	GCF_007954355.1	17.5	17.5	0	4.6	77.9	194	89402	Colwellia hornerae (g-proteobacteria)
1229	GCF_007954425.1	18	18	0	4.1	77.9	194	1176536	Novosphingobium ginsenosidimutans (a-proteobacteria)
1230	GCF_007954585.1	19.1	18.6	0.5	4.6	76.3	194	1883414	Pistricoccus aurantiacus (g-proteobacteria)
1231	GCF_007970465.1	17.5	17.5	0	5.2	77.3	194	863239	Corynebacterium nuruki S6-4 (high GC Gram+)
1232	GCF_007970665.1	19.1	18.6	0.5	5.2	75.7	194	496014	Baekduia soli (actinobacteria)
1233	GCF_007970805.1	18.5	18	0.5	4.1	77.4	194	661481	Flavisolibacter ginsenosidimutans (CFB group bacteria)
1234	GCF_007971025.1	18.5	18	0.5	3.1	78.4	194	398053	Mucilaginibacter ginsenosidivorans (CFB group bacteria)
1235	GCF_007971225.1	18.5	17	1.5	4.1	77.4	194	1813871	Panacibacter ginsenosidivorans (CFB group bacteria)
1236	GCF_007971385.1	17.5	17.5	0	5.2	77.3	194	496057	Arachidicoccus ginsenosidivorans (CFB group bacteria)
1237	GCF_007971525.1	20.1	19.6	0.5	4.1	75.8	194	862126	Mucilaginibacter ginsenosidivorax (CFB group bacteria)
1238	GCF_007988825.1	17.5	17	0.5	4.1	78.4	194	153731	Microbacterium aerolatum (high GC Gram+)
1239	GCF_007988865.1	17.5	14.9	2.6	2.6	79.9	194	426704	Alkalibacterium kapii (firmicutes)
1240	GCF_007988885.1	18.6	18.6	0	3.1	78.3	194	656744	Gluconobacter wancherniae NBRC 103581 (a-proteobacteria)
1241	GCF_007988905.1	18.6	18.6	0	3.6	77.8	194	1307948	Gluconobacter kanchanaburiensis NBRC 103587 (a-proteobacteria)
1242	GCF_007988945.1	18.6	18.6	0	2.6	78.8	194	182838	Swaminathania salitolerans (a-proteobacteria)
1243	GCF_007989025.1	14.4	14.4	0	3.6	82	194	287844	Lapidilactobacillus concavus (firmicutes)
1244	GCF_007989085.1	20.1	19.1	1	3.1	76.8	194	1223511	Pseudonocardia sulfidoxydans NBRC 16205 (high GC Gram+)
1245	GCF_007989385.1	21.1	21.1	0	4.1	74.8	194	191770	Marinilactibacillus psychrotolerans (firmicutes)
1246	GCF_007989425.1	8.8	8.8	0	2.1	89.1	194	238800	Rickettsia asiatica (a-proteobacteria)
1247	GCF_007989465.1	18	17.5	0.5	6.7	75.3	194	29573	Halomonas halophila (g-proteobacteria)
1248	GCF_007989625.1	17.5	17	0.5	6.2	76.3	194	77098	Halomonas pacifica (g-proteobacteria)
1249	GCF_007989725.1	20.1	20.1	0	3.1	76.8	194	202750	Kurthia sibirica (firmicutes)
1250	GCF_007989765.1	14.4	13.9	0.5	3.1	82.5	194	348151	Furfurilactobacillus siliginis (firmicutes)
1251	GCF_007989805.1	17.5	17.5	0	4.6	77.9	194	233583	Cellulomonas xylanilytica (high GC Gram+)
1252	GCF_007989825.1	14.9	14.9	0	4.1	81	194	76861	Cellulomonas persica (high GC Gram+)
1253	GCF_007990205.1	14.9	14.4	0.5	4.1	81	194	54062	Pediococcus parvulus (firmicutes)
1254	GCF_007990245.1	16.5	16.5	0	3.1	80.4	194	266130	Cellulomonas composti (high GC Gram+)
1255	GCF_007990265.1	16.5	15.5	1	5.2	78.3	194	311234	Cellulomonas terrae (high GC Gram+)
1256	GCF_007990505.1	19.6	19.6	0	3.1	77.3	194	157692	Pseudoleptotrichia goodfellowii (fusobacteria)
1257	GCF_007990545.2	18.6	18.6	0	2.6	78.8	194	157687	Leptotrichia wadei (fusobacteria)
1258	GCF_007990575.1	19.6	19.6	0	2.1	78.3	194	109328	Leptotrichia trevisanii (fusobacteria)
1259	GCF_007990635.1	17	17	0	3.6	79.4	194	554406	Leptotrichia hongkongensis (fusobacteria)
1260	GCF_007990755.1	21.6	20.1	1.5	2.6	75.8	194	1210091	Nocardia ninae NBRC 108245 (high GC Gram+)
1261	GCF_007990775.1	22.7	22.7	0	2.1	75.2	194	1223518	Deinococcus cellulosilyticus NBRC 106333 = KACC 11606 (bacteria)
1262	GCF_007990915.1	18	18	0	3.1	78.9	194	1219039	Sphingomonas aquatilis NBRC 16722 (a-proteobacteria)
1263	GCF_007990935.1	20.1	20.1	0	4.6	75.3	194	1219064	Vibrio sagamiensis NBRC 104589 (g-proteobacteria)
1264	GCF_007990975.1	22.7	22.7	0	4.1	73.2	194	1227553	Meiothermus hypogaeus NBRC 106114 (bacteria)
1265	GCF_007990995.1	21.6	21.6	0	4.6	73.8	194	1227551	Meiothermus granaticius NBRC 107808 (bacteria)
1266	GCF_007991015.1	21.6	21.1	0.5	4.6	73.8	194	1227550	Oceanithermus desulfurans NBRC 100063 (bacteria)
1267	GCF_007991115.1	18.6	18.6	0	3.1	78.3	194	320497	Neoasaia chiangmaiensis (a-proteobacteria)
1268	GCF_007991175.1	18	18	0	5.7	76.3	194	31910	Halovibrio variabilis (g-proteobacteria)
1269	GCF_007991195.1	21.1	20.6	0.5	3.6	75.3	194	227865	Cerasibacillus quisquiliarum (firmicutes)
1270	GCF_007991215.1	23.2	22.2	1	5.2	71.6	194	267746	Aneurinibacillus danicus (firmicutes)
1271	GCF_007991255.1	17	17	0	5.2	77.8	194	28109	Pseudoalteromonas nigrifaciens (g-proteobacteria)
1272	GCF_007991275.1	21.1	20.6	0.5	3.6	75.3	194	94136	Alkalibacillus haloalkaliphilus (firmicutes)
1273	GCF_007991295.1	14.4	14.4	0	5.7	79.9	194	449659	Ligilactobacillus pobuzihii (firmicutes)
1274	GCF_007991335.1	21.6	21.1	0.5	5.2	73.2	194	360184	Halobacillus faecis (firmicutes)
1275	GCF_007991355.1	23.2	22.2	1	4.1	72.7	194	442899	Halolactibacillus alkaliphilus (firmicutes)
1276	GCF_007991375.1	17.5	17.5	0	5.2	77.3	194	1120919	Acetobacter nitrogenifigens DSM 23921 = LMG 23498 (a-proteobacteria)
1277	GCF_007991415.1	17.5	17.5	0	3.6	78.9	194	395937	Chryseobacterium rhizosphaerae (CFB group bacteria)
1278	GCF_007991435.1	18	18	0	2.6	79.4	194	395933	Chryseobacterium lathyri (CFB group bacteria)
1279	GCF_007991455.1	17.5	17.5	0	4.1	78.4	194	395935	Chryseobacterium hagamense (CFB group bacteria)
1280	GCF_007991475.1	17.5	16.5	1	3.1	79.4	194	43671	Actinotalea fermentans (high GC Gram+)
1281	GCF_007991495.1	18.5	17	1.5	4.6	76.9	194	582850	Sporosarcina luteola (firmicutes)
1282	GCF_007991535.1	20.1	18	2.1	3.6	76.3	194	290335	Tetragenococcus koreensis (firmicutes)
1283	GCF_007991615.1	18	18	0	3.6	78.4	194	707214	Novosphingobium sediminis (a-proteobacteria)
1284	GCF_007991635.1	20.1	20.1	0	4.1	75.8	194	670289	Adhaeribacter aerolatus (CFB group bacteria)
1285	GCF_007991655.1	19.1	18.6	0.5	3.1	77.8	194	670293	Segetibacter aerophilus (CFB group bacteria)
1286	GCF_007991695.1	18	17.5	0.5	2.6	79.4	194	1350429	Cyclobacterium qasimii (CFB group bacteria)
1287	GCF_007991735.1	18	17	1	4.6	77.4	194	422442	Terrabacter aerolatus (high GC Gram+)
1288	GCF_007991755.1	18.5	18	0.5	2.6	78.9	194	515326	Cellulomonas aerilata (high GC Gram+)
1289	GCF_007991775.1	19.6	18.6	1	4.6	75.8	194	393310	Skermanella aerolata (a-proteobacteria)
1290	GCF_007991935.1	17.5	17.5	0	3.6	78.9	194	305793	Companilactobacillus nantensis (firmicutes)
1291	GCF_007992015.1	13.4	12.9	0.5	3.6	83	194	380393	Levilactobacillus namurensis (firmicutes)
1292	GCF_007992055.1	17	17	0	3.1	79.9	194	167481	Companilactobacillus mindensis (firmicutes)
1293	GCF_007992075.1	18.6	18.6	0	2.6	78.8	194	478448	Pararhodospirillum oryzae (a-proteobacteria)
1294	GCF_007992115.1	17.5	17	0.5	3.6	78.9	194	416568	Aeromicrobium flavum (high GC Gram+)
1295	GCF_007992175.1	18.6	18.6	0	4.1	77.3	194	1176176	Methylobacterium haplocladii (a-proteobacteria)
1296	GCF_007992195.1	19.6	19.6	0	4.1	76.3	194	944322	Methylobacterium oxalidis (a-proteobacteria)
1297	GCF_007992215.1	19.1	19.1	0	3.6	77.3	194	1010610	Methylobacterium gnaphalii (a-proteobacteria)
1298	GCF_007992355.1	20.1	20.1	0	3.1	76.8	194	995038	Cryobacterium levicorallinum (high GC Gram+)
1299	GCF_007992415.1	18.5	17.5	1	3.6	77.9	194	1005945	Nocardioides psychrotolerans (high GC Gram+)
1300	GCF_007992435.1	18	17.5	0.5	5.7	76.3	194	748831	Brevifollis gellanilyticus (verrucomicrobia)
1301	GCF_007992455.1	20.1	19.6	0.5	3.1	76.8	194	1213358	Microbacterium saccharophilum (high GC Gram+)
1302	GCF_007992495.1	17	16	1	5.2	77.8	194	1230389	Reyranella soli (a-proteobacteria)
1303	GCF_007992715.1	18.5	18	0.5	3.1	78.4	194	1096750	Chitinophaga cymbidii (CFB group bacteria)
1304	GCF_007992835.1	18	17.5	0.5	4.6	77.4	194	882824	Knoellia locipacati (high GC Gram+)
1305	GCF_007993035.1	17.5	17.5	0	3.6	78.9	194	1926625	Vicingus serpentipes (CFB group bacteria)
1306	GCF_007993045.1	18.6	18.6	0	4.1	77.3	194	1564516	Phaeodactylibacter luteus (CFB group bacteria)
1307	GCF_007993735.1	16	16	0	4.6	79.4	194	370777	Arenimonas daejeonensis (g-proteobacteria)
1308	GCF_007993815.1	18	17.5	0.5	3.1	78.9	194	47920	Acidovorax delafieldii (b-proteobacteria)
1309	GCF_007993935.1	18.5	17	1.5	4.6	76.9	194	1755647	Bradyrhizobium macuxiense (a-proteobacteria)
1310	GCF_007994015.1	18.5	18	0.5	3.6	77.9	194	405671	Pedobacter terrae (CFB group bacteria)
1311	GCF_007994055.1	16.5	16	0.5	4.1	79.4	194	1500311	Filimonas endophytica (CFB group bacteria)
1312	GCF_007994075.1	20.6	19.6	1	4.1	75.3	194	1128676	Pseudonocardia hierapolitana (high GC Gram+)
1313	GCF_007994135.1	17	16.5	0.5	5.7	77.3	194	1181884	Modestobacter roseus (high GC Gram+)
1314	GCF_007994225.1	20.6	19.1	1.5	3.6	75.8	194	406432	Stackebrandtia albiflava (high GC Gram+)
1315	GCF_007994735.1	19.6	19.1	0.5	2.1	78.3	194	1591087	Nesterenkonia populi (high GC Gram+)
1316	GCF_007995015.1	20.6	20.6	0	3.1	76.3	194	1294296	Luteibaculum oceani (CFB group bacteria)
1317	GCF_007995055.1	17.5	17.5	0	4.1	78.4	194	1176539	Sphingosinicella ginsenosidimutans (a-proteobacteria)
1318	GCF_007995065.1	18	18	0	2.6	79.4	194	862135	Sphingomonas ginsenosidivorax (a-proteobacteria)
1319	GCF_007995085.1	17.5	17	0.5	5.7	76.8	194	2057004	Paraburkholderia azotifigens (b-proteobacteria)
1320	GCF_007995095.1	18	18	0	3.6	78.4	194	2601267	Sphingorhabdus soli (a-proteobacteria)
1321	GCF_007997135.1	18	18	0	3.1	78.9	194	153267	Aequorivita lipolytica (CFB group bacteria)
1322	GCF_007997285.1	17	17	0	2.1	80.9	194	291193	Gelidibacter salicanalis (CFB group bacteria)
1323	GCF_007997295.1	19	18	1	2.1	78.9	194	291190	Gillisia hiemivivida (CFB group bacteria)
1324	GCF_007997305.1	18.6	18.6	0	4.6	76.8	194	45611	Psychrobacter frigidicola (g-proteobacteria)
1325	GCF_007997385.1	17	17	0	2.6	80.4	194	1719036	Seonamhaeicola algicola (CFB group bacteria)
1326	GCF_008000755.1	16.5	16	0.5	5.7	77.8	194	1447062	Youhaiella tibetensis (a-proteobacteria)
1327	GCF_008000815.1	20.6	19.6	1	4.1	75.3	194	1592106	Terriglobus albidus (bacteria)
1328	GCF_008000835.1	17	16.5	0.5	3.1	79.9	194	1912871	Malaciobacter canalis (e-proteobacteria)
1329	GCF_008000935.1	17.5	17	0.5	2.1	80.4	194	2602769	Flavobacterium alkalisoli (CFB group bacteria)
1330	GCF_008001015.1	15.4	14.9	0.5	3.6	81	194	1078471	Serinicoccus profundi (high GC Gram+)
1331	GCF_008011915.1	18.5	18	0.5	4.1	77.4	194	38312	Rhodococcus rhodnii (high GC Gram+)
1332	GCF_008014775.1	19	18	1	4.1	76.9	194	1667239	Alkalicoccus halolimnae (firmicutes)
1333	GCF_008016445.1	16.5	16	0.5	3.1	80.4	194	29522	Brachyspira aalborgi (bacteria)
1334	GCF_008016795.1	17	17	0	2.1	80.9	194	2508867	Prevotella brunnea (CFB group bacteria)
1335	GCF_008017415.1	19.1	18.6	0.5	3.6	77.3	194	404366	Microbacterium hatanonis (high GC Gram+)
1336	GCF_008017445.1	16.5	16	0.5	4.1	79.4	194	664640	Microbacterium mitrae (high GC Gram+)
1337	GCF_008017875.1	18	18	0	4.1	77.9	194	400153	Rheinheimera tangshanensis (g-proteobacteria)
1338	GCF_008033135.1	17.5	17.5	0	5.2	77.3	194	682798	Chitinolyticbacter meiyuanensis (b-proteobacteria)
1339	GCF_008033155.1	14.4	13.4	1	5.2	80.4	194	176292	Secundilactobacillus malefermentans (firmicutes)
1340	GCF_008040105.1	18.5	18	0.5	4.1	77.4	194	2594790	Lacisediminihabitans profunda (high GC Gram+)
1341	GCF_008056315.1	16.5	16.5	0	3.1	80.4	194	2591822	Seonamhaeicola maritimus (CFB group bacteria)
1342	GCF_008064635.1	18.5	18	0.5	5.2	76.3	194	1852021	Parahaliea aestuarii (g-proteobacteria)
1343	GCF_008064855.1	20.6	20.6	0	5.2	74.2	194	565	Atlantibacter hermannii (enterobacteria)
1344	GCF_008065115.1	18.6	18.6	0	7.2	74.2	194	1400387	Bythopirellula goksoyri (bacteria)
1345	GCF_008065135.1	18.6	18.6	0	5.2	76.2	194	980254	Roseimaritima ulvae (bacteria)
1346	GCF_008079445.1	17.5	17.5	0	5.7	76.8	194	2604086	Aidingimonas lacisalsi (g-proteobacteria)
1347	GCF_008084145.1	22.1	20.6	1.5	4.6	73.3	194	862114	Paenibacillus faecis (firmicutes)
1348	GCF_008084905.1	15.5	15.5	0	3.6	80.9	194	2592046	Formosa maritima (CFB group bacteria)
1349	GCF_008085455.1	16.5	16	0.5	3.6	79.9	194	1912246	Seonamhaeicola marinus (CFB group bacteria)
1350	GCF_008085895.1	23.2	21.1	2.1	5.7	71.1	194	392828	Actinomadura chibensis (high GC Gram+)
1351	GCF_008085905.1	21.2	18.6	2.6	6.2	72.6	194	1427538	Actinomadura syzygii (high GC Gram+)
1352	GCF_008086165.1	18.5	18	0.5	1.5	80	194	291187	Bizionia algoritergicola (CFB group bacteria)
1353	GCF_008086175.1	18	17.5	0.5	2.6	79.4	194	291189	Bizionia saleffrena (CFB group bacteria)
1354	GCF_008086185.1	17.5	17	0.5	2.6	79.9	194	291188	Bizionia gelidisalsuginis (CFB group bacteria)
1355	GCF_008086205.1	17	16.5	0.5	2.6	80.4	194	291186	Bizionia myxarmorum (CFB group bacteria)
1356	GCF_008086545.1	4.1	4.1	0	2.6	93.3	194	216932	Spiroplasma chinense (mycoplasmas)
1357	GCF_008086595.1	21.1	20.6	0.5	4.1	74.8	194	52693	Acetobacterium paludosum (firmicutes)
1358	GCF_008086615.1	21.1	20.6	0.5	4.1	74.8	194	132932	Acetobacterium tundrae (firmicutes)
1359	GCF_008087085.1	16.5	16	0.5	6.2	77.3	194	642762	Nocardioides rubriscoriae (high GC Gram+)
1360	GCF_008087345.1	19.6	19.1	0.5	4.6	75.8	194	2588938	Marmoricola caldifontis (high GC Gram+)
1361	GCF_008087625.1	20.6	20.1	0.5	6.2	73.2	194	406548	Aquisphaera giovannonii (bacteria)
1362	GCF_008087665.1	21.1	21.1	0	4.6	74.3	194	980251	Mariniblastus fucicola (bacteria)
1363	GCF_008107585.1	20.1	19.6	0.5	4.1	75.8	194	52694	Acetobacterium wieringae (firmicutes)
1364	GCF_008107625.1	18.6	18.6	0	4.1	77.3	194	1552750	Zoogloea oleivorans (b-proteobacteria)
1365	GCF_008107645.1	17	16	1	3.6	79.4	194	1981069	Leuconostoc litchii (firmicutes)
1366	GCF_008118345.1	18.6	18.6	0	4.1	77.3	194	257438	Gluconobacter thailandicus (a-proteobacteria)
1367	GCF_008119665.1	18.6	18.6	0	5.2	76.2	194	1940612	Pigmentiphaga aceris (b-proteobacteria)
1368	GCF_008121455.1	19.1	19.1	0	3.1	77.8	194	2211183	Evtepia gabavorous (firmicutes)
1369	GCF_008122265.1	18.6	18.6	0	6.2	75.2	194	2603215	Marinobacter fonticola (g-proteobacteria)
1370	GCF_008123425.1	19.1	18.6	0.5	4.6	76.3	194	515499	Bradyrhizobium rifense (a-proteobacteria)
1371	GCF_008123515.1	18.5	18	0.5	5.2	76.3	194	515489	Bradyrhizobium cytisi (a-proteobacteria)
1372	GCF_008124615.1	22.7	22.7	0	4.1	73.2	194	213224	Geothermobacter ehrlichii (d-proteobacteria)
1373	GCF_008124625.1	21.6	21.1	0.5	4.1	74.3	194	1121431	Desulfallas thermosapovorans DSM 6562 (firmicutes)
1374	GCF_008124715.1	25.2	24.7	0.5	4.6	70.2	194	291989	Thermosediminibacter litoriperuensis (firmicutes)
1375	GCF_008124765.1	22.2	19.1	3.1	4.6	73.2	194	582686	Paenibacillus methanolicus (firmicutes)
1376	GCF_008124775.1	19.1	19.1	0	4.1	76.8	194	314271	Maritimibacter alkaliphilus HTCC2654 (a-proteobacteria)
1377	GCF_008124785.1	17	16.5	0.5	3.6	79.4	194	350814	Aquimarina intermedia (CFB group bacteria)
1378	GCF_008124835.1	17.5	17	0.5	5.2	77.3	194	1564164	Blastococcus xanthinilyticus (high GC Gram+)
1379	GCF_008124865.1	20.1	19.6	0.5	4.1	75.8	194	860790	Fodinibius salinus (bacteria)
1380	GCF_008124875.1	17.5	17	0.5	2.1	80.4	194	413713	Tenacibaculum adriaticum (CFB group bacteria)
1381	GCF_008124885.1	18	17.5	0.5	3.6	78.4	194	415956	Sphingobacterium composti Yoo et al. 2007 non Ten et al. 2007 (CFB group bacteria)
1382	GCF_008151785.1	17	16	1	4.1	78.9	194	89152	Peptacetobacter hiranonis (firmicutes)
1383	GCF_008153345.1	17.5	17.5	0	4.1	78.4	194	162	Treponema phagedenis (spirochetes)
1384	GCF_008245125.1	17.5	17	0.5	5.2	77.3	194	217204	Achromobacter insolitus (b-proteobacteria)
1385	GCF_008254045.1	19.6	19.6	0	6.7	73.7	194	2598579	Limnoglobus roseus (bacteria)
1386	GCF_008271465.1	18.6	18.6	0	4.1	77.3	194	2593021	Rhodobacter flagellatus (a-proteobacteria)
1387	GCF_008271655.1	17	17	0	3.6	79.4	194	2595004	Gemmobacter caeruleus (a-proteobacteria)
1388	GCF_008271745.1	17.5	17.5	0	5.2	77.3	194	1259555	Rufibacter glacialis (CFB group bacteria)
1389	GCF_008274215.1	21.6	21.1	0.5	4.1	74.3	194	2606906	Calorimonas adulescens (firmicutes)
1390	GCF_008274695.1	16.5	16.5	0	3.6	79.9	194	2606412	Sphingomonas montanisoli (a-proteobacteria)
1391	GCF_008274785.1	17.5	17.5	0	6.2	76.3	194	42566	Halomonas eurihalina (g-proteobacteria)
1392	GCF_008274805.1	19.1	19.1	0	5.2	75.7	194	1735038	Oryzomicrobium terrae (b-proteobacteria)
1393	GCF_008274825.1	17.5	17	0.5	4.6	77.9	194	649196	Sphingobacterium hotanense (CFB group bacteria)
1394	GCF_008274845.1	20.6	20.6	0	5.7	73.7	194	41170	Exiguobacterium acetylicum (firmicutes)
1395	GCF_008298035.1	19.1	18.6	0.5	5.7	75.2	194	122	Gimesia maris (planctomycetes)
1396	GCF_008304605.1	22.2	19.6	2.6	3.6	74.2	194	1235259	Oceanobacillus polygoni (firmicutes)
1397	GCF_008312835.1	21.6	20.1	1.5	4.1	74.3	194	324855	Streptomyces marokkonensis (high GC Gram+)
1398	GCF_008327825.1	20.1	20.1	0	2.1	77.8	194	157691	Leptotrichia shahii (fusobacteria)
1399	GCF_008329645.1	19.1	18.6	0.5	4.1	76.8	194	1552759	Mycobacterium grossiae (high GC Gram+)
1400	GCF_008329925.1	18	18	0	3.6	78.4	194	639200	Sphaerotilus natans subsp. sulfidivorans (b-proteobacteria)
1401	GCF_008329945.1	15.5	15.5	0	5.7	78.8	194	252967	Thiospirochaeta perfilievii (spirochetes)
1402	GCF_008330945.1	18	17.5	0.5	4.6	77.4	194	2789216	Labrys sp. KNU-23 (a-proteobacteria)
1403	GCF_008362905.1	19.1	18.6	0.5	5.2	75.7	194	500465	Deferribacter autotrophicus (bacteria)
1404	GCF_008368715.1	17.5	16	1.5	5.2	77.3	194	1708751	Nitrincola tapanii (g-proteobacteria)
1405	GCF_008369105.1	18	17.5	0.5	3.6	78.4	194	1852029	Aquicoccus porphyridii (a-proteobacteria)
1406	GCF_008369405.1	14.9	14.9	0	4.1	81	194	45634	Streptococcus cristatus (firmicutes)
1407	GCF_008369725.1	21.6	20.1	1.5	4.6	73.8	194	253703	Paenibacillus antarcticus (firmicutes)
1408	GCF_008369745.1	15.4	14.9	0.5	5.2	79.4	194	1617283	Flavobacterium nitrogenifigens (CFB group bacteria)
1409	GCF_008369785.1	18	18	0	4.1	77.9	194	2249302	Francisella marina (g-proteobacteria)
1410	GCF_008370225.1	19.1	19.1	0	5.2	75.7	194	77608	Pseudoalteromonas distincta (g-proteobacteria)
1411	GCF_008370245.1	18.5	18	0.5	5.2	76.3	194	1872678	Pseudoalteromonas fuliginea (g-proteobacteria)
1412	GCF_008370715.1	20.6	20.1	0.5	4.1	75.3	194	930166	Pseudomonas brassicacearum (g-proteobacteria)
1413	GCF_008374075.1	18.5	18	0.5	4.6	76.9	194	406547	Rubripirellula obstinata (bacteria)
1414	GCF_008386485.1	17	17	0	4.6	78.4	194	1037377	Chryseobacterium viscerum (CFB group bacteria)
1415	GCF_008386505.1	17.5	17.5	0	3.6	78.9	194	1679494	Chryseobacterium sediminis (CFB group bacteria)
1416	GCF_008386565.1	14.4	13.9	0.5	7.2	78.4	194	1608942	Roseomonas oryzae (a-proteobacteria)
1417	GCF_008386635.1	18.6	18.6	0	3.1	78.3	194	1658664	Maribacter flavus (CFB group bacteria)
1418	GCF_008520265.1	17	16.5	0.5	3.6	79.4	194	2592657	Sphingobacterium cavernae (CFB group bacteria)
1419	GCF_008630015.1	17	17	0	3.1	79.9	194	140057	Roseospira marina (a-proteobacteria)
1420	GCF_008630065.1	18.6	18.6	0	4.1	77.3	194	50712	Blastochloris sulfoviridis (a-proteobacteria)
1421	GCF_008630155.1	18	17	1	3.6	78.4	194	504468	Rhodovastum atsumiense (a-proteobacteria)
1422	GCF_008630535.1	20.1	19.6	0.5	5.7	74.2	194	1837	Saccharopolyspora hirsuta (high GC Gram+)
1423	GCF_008630605.1	17	17	0	3.1	79.9	194	1608400	Algibacter amylolyticus (CFB group bacteria)
1424	GCF_008630635.1	18.5	18	0.5	4.6	76.9	194	1031538	Neptunomonas concharum (g-proteobacteria)
1425	GCF_008632335.1	21.6	20.6	1	3.1	75.3	194	424902	Thiohalocapsa marina (g-proteobacteria)
1426	GCF_008632535.1	20.1	19.1	1	5.2	74.7	194	66428	Streptomyces parvus (high GC Gram+)
1427	GCF_008632955.1	20.6	20.1	0.5	3.6	75.8	194	1932	Streptomyces tendae (high GC Gram+)
1428	GCF_008634015.1	19.5	18	1.5	4.1	76.4	194	67294	Streptomyces filamentosus (high GC Gram+)
1429	GCF_008634025.1	22.6	21.1	1.5	4.1	73.3	194	1306175	Streptomyces albofaciens JCM 4342 (high GC Gram+)
1430	GCF_008635795.1	23.1	21.6	1.5	4.6	72.3	194	2608683	Paenibacillus tepidiphilus (firmicutes)
1431	GCF_008635805.1	21.6	20.6	1	6.2	72.2	194	2047734	Paenibacillus azotifigens (firmicutes)
1432	GCF_008638305.1	20.1	20.1	0	4.1	75.8	194	1981513	Pseudomonas profundi (g-proteobacteria)
1433	GCF_008638355.1	21.6	20.6	1	2.6	75.8	194	2605988	Nocardiopsis deserti (high GC Gram+)
1434	GCF_008638365.1	21.1	20.1	1	3.6	75.3	194	464995	Nocardiopsis quinghaiensis (high GC Gram+)
1435	GCF_008639165.1	20.6	19.1	1.5	3.1	76.3	194	953739	Streptomyces venezuelae ATCC 10712 (high GC Gram+)
1436	GCF_008641065.1	18	18	0	4.1	77.9	194	2604328	Rhabdaerophilum calidifontis (a-proteobacteria)
1437	GCF_008641105.1	20.1	18	2.1	3.6	76.3	194	1323744	Pseudomonas salina (g-proteobacteria)
1438	GCF_008692605.1	18	17.5	0.5	4.1	77.9	194	1577690	Sphingobium estronivorans (a-proteobacteria)
1439	GCF_008692955.1	20.1	19.6	0.5	5.7	74.2	194	368603	Morganella psychrotolerans (enterobacteria)
1440	GCF_008693045.1	18.6	18.6	0	6.2	75.2	194	41202	Ewingella americana (enterobacteria)
1441	GCF_008693185.1	17	16.5	0.5	5.7	77.3	194	1262585	Acinetobacter qingfengensis (g-proteobacteria)
1442	GCF_008693385.1	16.5	15.5	1	5.7	77.8	194	82633	Cupriavidus pauculus (b-proteobacteria)
1443	GCF_008694105.1	17	17	0	3.1	79.9	194	304207	Schleiferilactobacillus harbinensis (firmicutes)
1444	GCF_008694205.1	16	15.5	0.5	3.6	80.4	194	47770	Lactobacillus crispatus (firmicutes)
1445	GCF_008694225.1	17	17	0	4.6	78.4	194	33059	Acidithiobacillus caldus (proteobacteria)
1446	GCF_008698085.1	18.5	18	0.5	1	80.5	194	762209	Bifidobacterium callitrichos (high GC Gram+)
1447	GCF_008698145.1	18	17.5	0.5	1	81	194	2562524	Bifidobacterium vespertilionis (high GC Gram+)
1448	GCF_008698155.1	18.5	18	0.5	1	80.5	194	1630166	Bifidobacterium myosotis (high GC Gram+)
1449	GCF_008698235.1	18.5	18	0.5	1	80.5	194	2045439	Bifidobacterium rousetti (high GC Gram+)
1450	GCF_008704205.1	19.6	19.6	0	2.6	77.8	194	2545717	Nocardia colli (high GC Gram+)
1451	GCF_008704395.1	22.1	21.6	0.5	4.6	73.3	194	132473	Streptomyces alboniger (high GC Gram+)
1452	GCF_008704425.1	21.1	20.1	1	4.6	74.3	194	1319510	Streptomyces fradiae ATCC 10745 = DSM 40063 (high GC Gram+)
1453	GCF_008704445.1	20.1	19.6	0.5	4.6	75.3	194	67345	Streptomyces prasinus (high GC Gram+)
1454	GCF_008704475.1	21.7	19.1	2.6	2.6	75.7	194	48665	Streptomyces viridifaciens (high GC Gram+)
1455	GCF_008704495.1	21.1	20.1	1	3.1	75.8	194	1967	Streptomyces kanamyceticus (high GC Gram+)
1456	GCF_008704515.1	21.1	20.6	0.5	4.1	74.8	194	665577	Streptomyces viridosporus T7A (high GC Gram+)
1457	GCF_008704535.1	20.6	19.1	1.5	4.6	74.8	194	36818	Streptomyces subrutilus (high GC Gram+)
1458	GCF_008704555.1	21.7	19.6	2.1	4.1	74.2	194	28894	Streptomyces nitrosporeus (high GC Gram+)
1459	GCF_008704575.1	21.6	21.1	0.5	3.6	74.8	194	33899	Streptomyces galilaeus (high GC Gram+)
1460	GCF_008704655.1	23.7	22.2	1.5	3.1	73.2	194	1927	Streptomyces rimosus (high GC Gram+)
1461	GCF_008704715.1	22.1	21.6	0.5	3.1	74.8	194	1969	Streptomyces chartreusis (high GC Gram+)
1462	GCF_008704795.1	23.2	22.2	1	3.1	73.7	194	68270	Streptomyces spectabilis (high GC Gram+)
1463	GCF_008704855.1	22.1	21.6	0.5	3.6	74.3	194	58346	Streptomyces platensis (high GC Gram+)
1464	GCF_008704935.1	21.6	20.6	1	4.1	74.3	194	1960	Streptomyces vinaceus (high GC Gram+)
1465	GCF_008704995.1	21.1	20.6	0.5	3.1	75.8	194	40318	Streptomyces nodosus (high GC Gram+)
1466	GCF_008705135.1	22.6	21.6	1	3.1	74.3	194	116188	Streptomyces coeruleorubidus (high GC Gram+)
1467	GCF_008705175.1	21.1	19.6	1.5	4.6	74.3	194	223919	Clostridium diolis (firmicutes)
1468	GCF_008710135.1	21.6	20.6	1	4.6	73.8	194	2496557	Paenibacillus spiritus (firmicutes)
1469	GCF_008710145.1	19.5	18	1.5	4.6	75.9	194	2036016	Bacillus endozanthoxylicus (firmicutes)
1470	GCF_008710165.1	18.5	17.5	1	3.1	78.4	194	1007511	Sphingobium limneticum (a-proteobacteria)
1471	GCF_008710705.1	17.5	17	0.5	4.1	78.4	194	661398	Microbacterium radiodurans (high GC Gram+)
1472	GCF_008710745.1	19.6	19.1	0.5	3.6	76.8	194	1631477	Microbacterium rhizomatis (high GC Gram+)
1473	GCF_008711285.1	18.6	18.6	0	5.2	76.2	194	1323746	Roseibium aquae (a-proteobacteria)
1474	GCF_008711325.1	18.5	18	0.5	4.1	77.4	194	1775174	Roseibium sediminis (a-proteobacteria)
1475	GCF_008726925.1	21.7	18.6	3.1	3.1	75.2	194	119206	Aerococcus sanguinicola (firmicutes)
1476	GCF_008728195.1	18.5	18	0.5	2.1	79.4	194	540747	Roseovarius indicus (a-proteobacteria)
1477	GCF_008728835.1	18.6	18.6	0	5.2	76.2	194	2602016	Hypericibacter adhaerens (a-proteobacteria)
1478	GCF_008728855.1	18.5	18	0.5	4.1	77.4	194	2602015	Hypericibacter terrae (a-proteobacteria)
1479	GCF_008757455.1	18	18	0	4.6	77.4	194	2580413	Microvirga brassicacearum (a-proteobacteria)
1480	GCF_008764295.1	18	18	0	6.2	75.8	194	1471	Bacillus methanolicus (firmicutes)
1481	GCF_008795935.1	18	17.5	0.5	5.7	76.3	194	1697557	Marinobacter confluentis (g-proteobacteria)
1482	GCF_008795985.1	18	17	1	5.7	76.3	194	1569211	Marinobacter halotolerans (g-proteobacteria)
1483	GCF_008801285.1	19.5	18	1.5	5.2	75.3	194	170673	Vibrio kanaloae (g-proteobacteria)
1484	GCF_008801405.1	18.5	18	0.5	4.1	77.4	194	190721	Ralstonia insidiosa (b-proteobacteria)
1485	GCF_008801715.1	19.6	19.6	0	3.6	76.8	194	354352	Pseudochrobactrum saccharolyticum (a-proteobacteria)
1486	GCF_008801845.1	14.9	14.4	0.5	5.2	79.9	194	36863	Ideonella dechloratans (b-proteobacteria)
1487	GCF_008802255.1	18	17.5	0.5	4.6	77.4	194	280147	Acinetobacter courvalinii (g-proteobacteria)
1488	GCF_008802405.1	17	17	0	4.1	78.9	194	2615207	Aureimonas leprariae (a-proteobacteria)
1489	GCF_008802955.1	21.1	20.1	1	5.7	73.2	194	1748967	Citrobacter cronae (enterobacteria)
1490	GCF_008803015.1	18	17.5	0.5	4.6	77.4	194	1341	Streptococcus ratti (firmicutes)
1491	GCF_008805035.1	16.5	16.5	0	3.6	79.9	194	2528037	Eikenella exigua (b-proteobacteria)
1492	GCF_008806325.1	18	18	0	4.6	77.4	194	1803916	Salibacter halophilus (CFB group bacteria)
1493	GCF_008806385.1	19.6	19.6	0	3.6	76.8	194	553447	Methylobacterium soli (a-proteobacteria)
1494	GCF_008806755.1	17.5	17.5	0	2.6	79.9	194	426481	Tenacibaculum aiptasiae (CFB group bacteria)
1495	GCF_008806775.1	15.5	15.5	0	3.6	80.9	194	2026654	Flavobacterium luteum (CFB group bacteria)
1496	GCF_008806995.1	17.5	17.5	0	4.6	77.9	194	492	Neisseria animalis (b-proteobacteria)
1497	GCF_008807015.1	17	17	0	4.6	78.4	194	640030	Neisseria zalophi (b-proteobacteria)
1498	GCF_008807735.1	20.7	18.6	2.1	6.2	73.1	194	1890302	Bacillus wiedmannii (firmicutes)
1499	GCF_008807855.1	18.5	17.5	1	5.2	76.3	194	96344	Cupriavidus oxalaticus (b-proteobacteria)
1500	GCF_008828755.2	12.9	12.9	0	3.1	84	194	57863	Borreliella turdi (spirochetes)
1501	GCF_008830225.1	20.1	20.1	0	3.6	76.3	194	1721087	Desulfovibrio senegalensis (d-proteobacteria)
1502	GCF_008830385.1	20.6	20.6	0	2.6	76.8	194	1472416	Butyricimonas faecihominis (CFB group bacteria)
1503	GCF_008831035.1	17	17	0	3.6	79.4	194	2137581	Ellagibacter isourolithinifaciens (actinobacteria)
1504	GCF_008831045.1	17	16.5	0.5	4.1	78.9	194	1796610	Adlercreutzia muris (actinobacteria)
1505	GCF_008831075.1	19.6	19.1	0.5	4.6	75.8	194	1530195	Pseudoclavibacter terrae (high GC Gram+)
1506	GCF_008831085.1	18	17.5	0.5	5.7	76.3	194	1778590	Pseudoclavibacter endophyticus (high GC Gram+)
1507	GCF_008831155.1	18.5	18	0.5	4.1	77.4	194	979746	Gulosibacter chungangensis (high GC Gram+)
1508	GCF_008831265.1	18	17	1	4.6	77.4	194	2603856	Lacisediminimonas profundi (b-proteobacteria)
1509	GCF_008831385.1	17.5	17.5	0	2.6	79.9	194	51664	Lapidilactobacillus dextrinicus (firmicutes)
1510	GCF_008831485.1	17	16	1	2.6	80.4	194	1600	Lactobacillus acetotolerans (firmicutes)
1511	GCF_008838325.1	18.6	18.6	0	4.1	77.3	194	2601677	Tepidiforma bonchosmolovskayae (GNS bacteria)
1512	GCF_008843145.1	19.1	19.1	0	2.6	78.3	194	2233999	Skermanella pratensis (a-proteobacteria)
1513	GCF_008868125.1	18.5	18	0.5	5.2	76.3	194	300020	Microbacterium maritypicum (high GC Gram+)
1514	GCF_008868685.1	22.1	20.6	1.5	3.6	74.3	194	2651189	Streptomyces triticiradicis (high GC Gram+)
1515	GCF_008876665.1	18.5	17.5	1	3.6	77.9	194	104955	Limosilactobacillus frumenti (firmicutes)
1516	GCF_008923185.1	22.1	20.6	1.5	6.2	71.7	194	359158	Actinomadura rudentiformis (high GC Gram+)
1517	GCF_008923245.1	20.6	19.1	1.5	4.1	75.3	194	1602942	Cytobacillus depressus (firmicutes)
1518	GCF_008923265.1	22.1	21.1	1	3.6	74.3	194	1071718	Bacillus mesophilum (firmicutes)
1519	GCF_008923365.1	21.1	20.1	1	6.2	72.7	194	1803903	Actinomadura montaniterrae (high GC Gram+)
1520	GCF_008930655.1	17.5	17.5	0	3.6	78.9	194	568098	Salipiger aestuarii (a-proteobacteria)
1521	GCF_008931805.1	18.6	18.6	0	4.1	77.3	194	1202962	Moritella marina ATCC 15381 (g-proteobacteria)
1522	GCF_008932115.1	18.5	17.5	1	4.1	77.4	194	244734	Bradyrhizobium betae (a-proteobacteria)
1523	GCF_008932435.1	18	18	0	4.6	77.4	194	370111	Brucella pseudintermedia (a-proteobacteria)
1524	GCF_008933115.1	17	17	0	3.6	79.4	194	911197	Phaeocystidibacter luteus (CFB group bacteria)
1525	GCF_008933165.1	17	17	0	3.6	79.4	194	1577780	Phaeocystidibacter marisrubri (CFB group bacteria)
1526	GCF_008933955.1	19.6	19.1	0.5	5.2	75.2	194	553427	Heliorestis acidaminivorans (firmicutes)
1527	GCF_008973485.1	21.1	19.6	1.5	4.1	74.8	194	2283160	Psychrobacillus glaciei (firmicutes)
1528	GCF_008973715.1	18.5	17.5	1	5.2	76.3	194	1730894	Nitrincola schmidtii (g-proteobacteria)
1529	GCF_008973725.1	19.6	19.1	0.5	3.6	76.8	194	98672	Arthrobacter luteolus (high GC Gram+)
1530	GCF_008973755.1	18	17	1	5.7	76.3	194	1571224	Nitrincola alkalilacustris (g-proteobacteria)
1531	GCF_008974245.1	21.1	20.6	0.5	3.6	75.3	194	574929	Streptomyces abyssomicinicus (high GC Gram+)
1532	GCF_008974265.1	20.7	18.6	2.1	4.1	75.2	194	2607529	Dictyobacter vulcani (GNS bacteria)
1533	GCF_008974285.1	21.6	20.6	1	3.6	74.8	194	2045279	Thermogemmatispora aurantia (GNS bacteria)
1534	GCF_008974325.1	18.6	18.6	0	2.1	79.3	194	1397112	Patiriisocius marinus (CFB group bacteria)
1535	GCF_009025875.1	13.9	13.9	0	3.6	82.5	194	60519	Latilactobacillus graminis (firmicutes)
1536	GCF_009036245.1	19.6	19.1	0.5	5.2	75.2	194	2071710	Enterobacter sichuanensis (enterobacteria)
1537	GCF_009078285.1	16	15.5	0.5	2.6	81.4	194	2490545	Bifidobacterium jacchi (high GC Gram+)
1538	GCF_009150585.1	2.6	2.6	0	0.5	96.9	194	2110	Mycoplasma agalactiae (mycoplasmas)
1539	GCF_009176225.1	20.1	19.1	1	3.6	76.3	194	1236695	Arthrospira platensis NIES-46 (cyanobacteria)
1540	GCF_009176265.1	21.1	20.6	0.5	5.2	73.7	194	285578	Streptomyces angustmyceticus (high GC Gram+)
1541	GCF_009176625.1	20.1	18.6	1.5	5.7	74.2	194	269673	Sporolactobacillus terrae (firmicutes)
1542	GCF_009176645.1	20.1	19.6	0.5	5.2	74.7	194	2478464	Enterobacter oligotrophicus (enterobacteria)
1543	GCF_009177095.1	19.1	19.1	0	4.6	76.3	194	2650471	Lacipirellula parvula (bacteria)
1544	GCF_009183815.1	18	18	0	4.1	77.9	194	1944635	Sutterella seckii (b-proteobacteria)
1545	GCF_009184845.1	19.6	18.6	1	3.6	76.8	194	88233	Lacticaseibacillus manihotivorans (firmicutes)
1546	GCF_009192725.1	18	17	1	6.2	75.8	194	1104777	Segeticoccus rhizosphaerae (high GC Gram+)
1547	GCF_009192735.1	19.1	18.6	0.5	4.6	76.3	194	169960	Arthrobacter gandavensis (high GC Gram+)
1548	GCF_009192945.1	18	18	0	4.1	77.9	194	1321368	Xanthomonas maliensis (g-proteobacteria)
1549	GCF_009193135.1	17.5	17	0.5	4.6	77.9	194	860221	Georgenia satyanarayanai (high GC Gram+)
1550	GCF_009193155.1	17	16	1	4.6	78.4	194	1622177	Georgenia subflava (high GC Gram+)
1551	GCF_009193175.1	17	16.5	0.5	4.1	78.9	194	348442	Georgenia ruanii (high GC Gram+)
1552	GCF_009193185.1	17.5	16.5	1	4.6	77.9	194	527326	Georgenia thermotolerans (high GC Gram+)
1553	GCF_009193215.1	15.4	14.9	0.5	3.1	81.5	194	1475951	Flavicella marina (CFB group bacteria)
1554	GCF_009193265.1	18	18	0	6.2	75.8	194	2604091	Marinobacter changyiensis (g-proteobacteria)
1555	GCF_009208535.1	23.1	21.6	1.5	3.6	73.3	194	35621	Streptomyces mobaraensis (high GC Gram+)
1556	GCF_009208555.1	17.5	17.5	0	5.2	77.3	194	2654252	Janthinobacterium violaceinigrum (b-proteobacteria)
1557	GCF_009208585.1	16.5	16.5	0	1	82.5	194	2654512	Fluviispira multicolorata (proteobacteria)
1558	GCF_009208775.1	16.5	16	0.5	2.6	80.9	194	2499159	Silvanigrella paludirubra (proteobacteria)
1559	GCF_009295515.1	19.6	19.6	0	6.2	74.2	194	1563158	Erwinia endophytica (enterobacteria)
1560	GCF_009295725.1	20.1	19.1	1	4.6	75.3	194	39493	Clostridium tarantellae (firmicutes)
1561	GCF_009296165.1	19.1	18.6	0.5	4.6	76.3	194	2607908	Pseudomonas kitaguniensis (g-proteobacteria)
1562	GCF_009296175.1	18	17	1	5.2	76.8	194	2108360	Microvirga tunisiensis (a-proteobacteria)
1563	GCF_009299385.1	20.6	20.1	0.5	3.1	76.3	194	67260	Streptomyces cinereoruber (high GC Gram+)
1564	GCF_009299485.1	17	16.5	0.5	2.1	80.9	194	1769423	Bifidobacterium apri (high GC Gram+)
1565	GCF_009299505.1	18.5	18	0.5	1	80.5	194	1798158	Bifidobacterium ramosum (high GC Gram+)
1566	GCF_009299835.1	18	17.5	0.5	4.6	77.4	194	2594267	Microlunatus speluncae (high GC Gram+)
1567	GCF_009301415.1	16.5	16	0.5	4.1	79.4	194	135740	Paracoccus kondratievae (a-proteobacteria)
1568	GCF_009362935.1	19	18	1	3.1	77.9	194	1633	Limosilactobacillus vaginalis (firmicutes)
1569	GCF_009363075.1	20.1	17.5	2.6	6.2	73.7	194	1473112	Paenibacillus guangzhouensis (firmicutes)
1570	GCF_009363095.1	23.2	21.1	2.1	4.1	72.7	194	562959	Paenibacillus cellulositrophicus (firmicutes)
1571	GCF_009363115.1	21.6	20.1	1.5	5.2	73.2	194	128574	Paenibacillus brasilensis (firmicutes)
1572	GCF_009363135.1	20.1	19.6	0.5	6.2	73.7	194	551989	Kosakonia arachidis (enterobacteria)
1573	GCF_009363155.1	20.1	19.1	1	5.2	74.7	194	69964	Azotobacter salinestris (g-proteobacteria)
1574	GCF_009363895.1	17.5	17.5	0	4.6	77.9	194	363835	Sphingomonas ginsengisoli An et al. 2013 (a-proteobacteria)
1575	GCF_009371875.1	18	17	1	2.1	79.9	194	2172043	Bifidobacterium tibiigranuli (high GC Gram+)
1576	GCF_009377175.1	22.6	21.6	1	3.6	73.8	194	1609272	Streptomyces adustus (high GC Gram+)
1577	GCF_009377185.1	21.1	20.6	0.5	4.1	74.8	194	565072	Streptomyces spongiae (high GC Gram+)
1578	GCF_009377205.1	22.7	22.2	0.5	3.6	73.7	194	1803180	Streptomyces phyllanthi (high GC Gram+)
1579	GCF_009380135.2	18.6	18.6	0	2.1	79.3	194	2656921	Fertoeibacter niger (a-proteobacteria)
1580	GCF_009388985.1	19.1	19.1	0	6.2	74.7	194	2601894	Halioglobus maricola (g-proteobacteria)
1581	GCF_009428905.1	24.7	23.2	1.5	3.6	71.7	194	29376	Desulfofundulus thermobenzoicus (firmicutes)
1582	GCF_009428945.1	19.6	19.6	0	5.7	74.7	194	1004150	Photorhabdus khanii (enterobacteria)
1583	GCF_009429125.1	20.1	19.1	1	2.6	77.3	194	1133546	Luteimicrobium xylanilyticum (high GC Gram+)
1584	GCF_009451885.1	18.5	18	0.5	4.6	76.9	194	2656774	Glycomyces albidus (high GC Gram+)
1585	GCF_009455625.1	15.4	14.9	0.5	5.7	78.9	194	2152891	Paraburkholderia bonniea (b-proteobacteria)
1586	GCF_009455635.1	18.1	16	2.1	5.2	76.7	194	2152888	Paraburkholderia agricolaris (b-proteobacteria)
1587	GCF_009455685.1	15.4	14.9	0.5	5.7	78.9	194	2152889	Paraburkholderia hayleyella (b-proteobacteria)
1588	GCF_009467795.1	16.5	16	0.5	1.5	82	194	302044	Nesterenkonia halophila (high GC Gram+)
1589	GCF_009467825.1	19.1	19.1	0	3.1	77.8	194	1297121	Cyclobacterium xiamenense (CFB group bacteria)
1590	GCF_009469695.1	18.6	18.6	0	5.2	76.2	194	167645	Propionivibrio limicola (b-proteobacteria)
1591	GCF_009469765.1	20.1	20.1	0	4.1	75.8	194	337779	Dechloromonas hortensis (b-proteobacteria)
1592	GCF_009494435.1	18	18	0	2.1	79.9	194	165179	Prevotella copri (CFB group bacteria)
1593	GCF_009496955.1	15.5	15.5	0	3.1	81.4	194	1614	Fructilactobacillus fructivorans (firmicutes)
1594	GCF_009497775.1	16.5	16.5	0	6.7	76.8	194	511	Alcaligenes faecalis (b-proteobacteria)
1595	GCF_009497895.1	19.1	19.1	0	4.6	76.3	194	553151	Pseudomonas pelagia (g-proteobacteria)
1596	GCF_009498035.1	19.6	19.1	0.5	3.1	77.3	194	103733	Saccharothrix syringae (high GC Gram+)
1597	GCF_009498215.1	17.5	17	0.5	4.1	78.4	194	1120045	Rhizobium grahamii (a-proteobacteria)
1598	GCF_009569385.1	20.1	18	2.1	3.1	76.8	194	212423	Streptomyces kaniharaensis (high GC Gram+)
1599	GCF_009586235.1	19.6	18.6	1	6.7	73.7	194	292	Burkholderia cepacia (b-proteobacteria)
1600	GCF_009600885.1	23.2	22.7	0.5	4.1	72.7	194	1945	Streptomyces jumonjinensis (high GC Gram+)
1601	GCF_009600895.1	22.1	20.6	1.5	3.6	74.3	194	2577098	Streptomyces katsurahamanus (high GC Gram+)
1602	GCF_009600905.1	18	18	0	3.1	78.9	194	2584181	Companilactobacillus salsicarnum (firmicutes)
1603	GCF_009600995.1	17.5	17.5	0	2.6	79.9	194	2584183	Companilactobacillus halodurans (firmicutes)
1604	GCF_009601015.1	15.4	14.9	0.5	4.6	80	194	1494462	Lactococcus hircilactis (firmicutes)
1605	GCF_009601025.1	18.6	18.6	0	3.6	77.8	194	140058	Roseospira navarrensis (a-proteobacteria)
1606	GCF_009601505.1	19.1	19.1	0	4.1	76.8	194	110322	Sinorhizobium terangae (a-proteobacteria)
1607	GCF_009602435.1	22.6	21.1	1.5	4.6	72.8	194	1562106	Sediminibacillus terrae (firmicutes)
1608	GCF_009602465.1	19.1	18.6	0.5	4.1	76.8	194	1884992	Cumulibacter manganitolerans (high GC Gram+)
1609	GCF_009602535.1	18	17.5	0.5	3.6	78.4	194	1748220	Ornithinicoccus halotolerans (high GC Gram+)
1610	GCF_009617755.1	20.1	20.1	0	5.2	74.7	194	418719	Marinobacter salsuginis (g-proteobacteria)
1611	GCF_009617855.1	22.1	21.6	0.5	3.1	74.8	194	1541063	Prolixibacter denitrificans (CFB group bacteria)
1612	GCF_009617915.1	22.6	21.6	1	3.6	73.8	194	314319	Prolixibacter bellariivorans (CFB group bacteria)
1613	GCF_009627355.1	17.5	17.5	0	5.2	77.3	194	35814	Bordetella holmesii (b-proteobacteria)
1614	GCF_009646115.1	19.6	19.6	0	5.7	74.7	194	470933	Pantoea eucalypti (enterobacteria)
1615	GCF_009646335.1	17.5	17.5	0	3.1	79.4	194	1121255	Caenimonas koreensis DSM 17982 (b-proteobacteria)
1616	GCF_009648575.1	19.6	19.1	0.5	4.6	75.8	194	1642	Listeria innocua (firmicutes)
1617	GCF_009648915.1	19.6	19.1	0.5	5.2	75.2	194	69218	Enterobacter cancerogenus (enterobacteria)
1618	GCF_009649175.1	18.6	18.6	0	3.1	78.3	194	58314	Rhodovulum strictum (a-proteobacteria)
1619	GCF_009649705.1	17.5	17.5	0	4.6	77.9	194	2650745	Xanthomonas sontii (g-proteobacteria)
1620	GCF_009649735.1	21.6	21.1	0.5	5.2	73.2	194	1229268	Salinibacillus xinjiangensis (firmicutes)
1621	GCF_009649745.1	23.1	21.6	1.5	4.1	72.8	194	930132	Aquibacillus halophilus (firmicutes)
1622	GCF_009649845.1	19.1	18.6	0.5	5.2	75.7	194	889282	Polyangium spumosum (d-proteobacteria)
1623	GCF_009649915.1	19.6	19.6	0	5.2	75.2	194	61648	Kluyvera intermedia (enterobacteria)
1624	GCF_009649955.1	19.6	18.6	1	5.7	74.7	194	356322	Heliorestis convoluta (firmicutes)
1625	GCF_009650015.1	18.5	18	0.5	3.6	77.9	194	1607	Loigolactobacillus bifermentans (firmicutes)
1626	GCF_009650135.1	17	17	0	5.7	77.3	194	418701	Litoricola lipolytica (g-proteobacteria)
1627	GCF_009659615.1	20.1	19.6	0.5	5.2	74.7	194	2600065	Pseudomonas haemolytica (g-proteobacteria)
1628	GCF_009660355.1	17	16	1	3.6	79.4	194	28454	Sphingobacterium multivorum (CFB group bacteria)
1629	GCF_009662295.1	16.5	16.5	0	4.1	79.4	194	1940789	Lactococcus petauri (firmicutes)
1630	GCF_009664085.1	20.6	20.1	0.5	3.1	76.3	194	316276	Thermochromatium tepidum ATCC 43061 (g-proteobacteria)
1631	GCF_009664365.1	22.2	20.1	2.1	5.7	72.1	194	248903	Paenibacillus xylanilyticus (firmicutes)
1632	GCF_009664385.2	19.6	19.1	0.5	2.1	78.3	194	424758	Chryseoglobus frigidaquae (high GC Gram+)
1633	GCF_009664835.1	17.5	17.5	0	4.6	77.9	194	2665642	Saccharopolyspora coralli (high GC Gram+)
1634	GCF_009665375.1	18	17.5	0.5	6.2	75.8	194	38293	Photobacterium damselae (g-proteobacteria)
1635	GCF_009668025.1	18.6	18.6	0	4.1	77.3	194	2025311	Larkinella terrae (CFB group bacteria)
1636	GCF_009668655.1	19	18	1	2.1	78.9	194	2610884	Aequorivita lutea (CFB group bacteria)
1637	GCF_009669325.1	19.6	19.6	0	2.1	78.3	194	2576383	Roseovarius bejariae (a-proteobacteria)
1638	GCF_009671065.1	18	18	0	4.6	77.4	194	2666100	Neisseria brasiliensis (b-proteobacteria)
1639	GCF_009671185.1	17.5	17.5	0	4.6	77.9	194	65958	Komagataeibacter oboediens (a-proteobacteria)
1640	GCF_009671205.1	21.1	20.6	0.5	3.6	75.3	194	1914461	Micromonospora terminaliae (high GC Gram+)
1641	GCF_009671245.1	17	16.5	0.5	5.7	77.3	194	2580566	Marinicella rhabdoformis (g-proteobacteria)
1642	GCF_009674495.1	17	17	0	4.6	78.4	194	2666081	Duganella albus (b-proteobacteria)
1643	GCF_009674565.1	17	17	0	4.6	78.4	194	2666083	Duganella rivi (b-proteobacteria)
1644	GCF_009674725.1	18.5	18	0.5	3.1	78.4	194	1908241	Pedobacter petrophilus (CFB group bacteria)
1645	GCF_009674765.1	20.1	19.6	0.5	5.7	74.2	194	324768	Bacillus idriensis (firmicutes)
1646	GCF_009674805.1	19.1	18.6	0.5	6.2	74.7	194	1983721	Bacillus lacus (firmicutes)
1647	GCF_009674825.1	15.4	14.9	0.5	4.1	80.5	194	2594478	Maribacter luteus (CFB group bacteria)
1648	GCF_009676365.1	17.5	17	0.5	4.1	78.4	194	1599	Latilactobacillus sakei (firmicutes)
1649	GCF_009676745.1	18	17	1	2.6	79.4	194	33967	Leuconostoc mesenteroides subsp. mesenteroides (firmicutes)
1650	GCF_009680455.1	18.5	17.5	1	3.1	78.4	194	39485	Lachnospira eligens (firmicutes)
1651	GCF_009684715.1	17.5	17	0.5	6.7	75.8	194	1032623	Otariodibacter oris (g-proteobacteria)
1652	GCF_009684755.1	16.5	16.5	0	3.1	80.4	194	2267611	Capnocytophaga felis (CFB group bacteria)
1653	GCF_009685175.1	19.6	19.6	0	4.1	76.3	194	173366	Methylocystis rosea (a-proteobacteria)
1654	GCF_009685195.1	19.1	19.1	0	3.6	77.3	194	134	Methylocystis parvus (a-proteobacteria)
1655	GCF_009687845.1	20.6	19.6	1	3.1	76.3	194	35763	Acrocarpospora corrugata (high GC Gram+)
1656	GCF_009687865.1	22.6	21.6	1	2.6	74.8	194	150177	Acrocarpospora macrocephala (high GC Gram+)
1657	GCF_009687885.1	21.1	19.6	1.5	3.1	75.8	194	90975	Acrocarpospora pleiomorpha (high GC Gram+)
1658	GCF_009688945.1	24.2	22.7	1.5	3.6	72.2	194	571177	Desulfosarcina alkanivorans (d-proteobacteria)
1659	GCF_009688965.1	23.7	21.6	2.1	5.7	70.6	194	947919	Desulfosarcina widdelii (d-proteobacteria)
1660	GCF_009688985.1	23.2	22.2	1	5.7	71.1	194	885957	Desulfosarcina ovata subsp. sediminis (d-proteobacteria)
1661	GCF_009690905.1	17	16.5	0.5	6.7	76.3	194	2599607	Paraburkholderia madseniana (b-proteobacteria)
1662	GCF_009695705.1	15.5	15.5	0	5.2	79.3	194	29316	Schaalia hyovaginalis (high GC Gram+)
1663	GCF_009695985.1	16.5	16	0.5	5.2	78.3	194	2012477	Lactobacillus porci (firmicutes)
1664	GCF_009696605.1	19.6	19.1	0.5	7.2	73.2	194	932217	Anaerosalibacter bizertensis (firmicutes)
1665	GCF_009697165.1	19	18	1	4.1	76.9	194	105843	Anaerobutyricum soehngenii (firmicutes)
1666	GCF_009707865.1	19.6	19.1	0.5	6.2	74.2	194	664692	Amycolatopsis pithecellobii (high GC Gram+)
1667	GCF_009708695.1	18.5	18	0.5	5.2	76.3	194	1238	Piscirickettsia salmonis (g-proteobacteria)
1668	GCF_009709675.1	18.5	18	0.5	4.1	77.4	194	88376	Agromyces bracchium (high GC Gram+)
1669	GCF_009711055.1	16	16	0	2.6	81.4	194	270914	Myroides pelagicus (CFB group bacteria)
1670	GCF_009711095.1	20.1	20.1	0	5.2	74.7	194	2562891	Escherichia alba (enterobacteria)
1671	GCF_009711125.1	20.6	20.1	0.5	5.7	73.7	194	1491830	Bacillus mangrovi (firmicutes)
1672	GCF_009711185.1	17	17	0	3.6	79.4	194	913252	Paracoccus limosus (a-proteobacteria)
1673	GCF_009711205.1	16.5	16.5	0	4.1	79.4	194	2006130	Paracoccus litorisediminis (a-proteobacteria)
1674	GCF_009711225.1	17	16.5	0.5	3.6	79.4	194	1820333	Paracoccus aestuariivivens (a-proteobacteria)
1675	GCF_009711405.1	18.5	18	0.5	4.1	77.4	194	396812	Fulvivirga kasyanovii (CFB group bacteria)
1676	GCF_009711415.1	17.5	17.5	0	5.2	77.3	194	76305	Roseibium denhamense (a-proteobacteria)
1677	GCF_009711465.1	20.1	19.1	1	5.7	74.2	194	2172824	Sansalvadorimonas verongulae (g-proteobacteria)
1678	GCF_009711525.1	15.5	15.5	0	3.1	81.4	194	1819566	Fulvivirga lutimaris (CFB group bacteria)
1679	GCF_009712425.2	16.5	16.5	0	4.1	79.4	194	1566827	Parvularcula flava (a-proteobacteria)
1680	GCF_009718305.1	22.2	19.6	2.6	4.1	73.7	194	592978	Mediterraneibacter faecis (firmicutes)
1681	GCF_009718345.1	23.1	21.6	1.5	3.6	73.3	194	166486	Roseburia intestinalis (firmicutes)
1682	GCF_009719385.1	18	17	1	3.6	78.4	194	487175	Parasutterella excrementihominis (b-proteobacteria)
1683	GCF_009720125.1	19.1	18.6	0.5	4.1	76.8	194	51669	Tetragenococcus halophilus (firmicutes)
1684	GCF_009720365.1	19.6	18.6	1	3.1	77.3	194	1617086	Catellatospora paridis (high GC Gram+)
1685	GCF_009720385.1	20.7	18.6	2.1	3.6	75.7	194	1460450	Catellatospora vulcania (high GC Gram+)
1686	GCF_009720725.1	19.6	19.6	0	4.6	75.8	194	231048	Allochromatium palmeri (g-proteobacteria)
1687	GCF_009720735.1	20.1	18	2.1	5.2	74.7	194	28064	Heliobacterium mobile (firmicutes)
1688	GCF_009720745.1	18.5	18	0.5	4.6	76.9	194	1776165	Pseudoduganella eburnea (b-proteobacteria)
1689	GCF_009720755.1	19	18	1	4.1	76.9	194	200615	Rhodoplanes serenus (a-proteobacteria)
1690	GCF_009720775.1	16	15.5	0.5	4.1	79.9	194	1890295	Pseudoduganella danionis (b-proteobacteria)
1691	GCF_009720825.1	16.5	16.5	0	5.7	77.8	194	551988	Duganella radicis (b-proteobacteria)
1692	GCF_009720835.1	17.5	17	0.5	5.7	76.8	194	1949069	Massilia buxea (b-proteobacteria)
1693	GCF_009720865.1	17.5	17	0.5	4.6	77.9	194	1462440	Duganella ginsengisoli (b-proteobacteria)
1694	GCF_009725165.1	21.6	20.6	1	5.7	72.7	194	307580	Paenibacillus woosongensis (firmicutes)
1695	GCF_009725205.1	21.6	20.6	1	4.1	74.3	194	225915	Paenibacillus timonensis (firmicutes)
1696	GCF_009725675.1	18	18	0	4.6	77.4	194	861445	Psychrobacter sanguinis (g-proteobacteria)
1697	GCF_009725985.1	17.5	17	0.5	3.1	79.4	194	248905	Zobellia amurskyensis (CFB group bacteria)
1698	GCF_009725995.1	17	16.5	0.5	3.1	79.9	194	248906	Zobellia laminariae (CFB group bacteria)
1699	GCF_009727155.1	18	17.5	0.5	5.2	76.8	194	321982	Massilia dura (b-proteobacteria)
1700	GCF_009728465.1	16	16	0	4.6	79.4	194	555083	Psychrosphaera haliotis (g-proteobacteria)
1701	GCF_009728935.1	19.5	18	1.5	6.2	74.3	194	1778678	Paenibacillus psychroresistens (firmicutes)
1702	GCF_009729855.1	18.5	18	0.5	4.6	76.9	194	88373	Agromyces luteolus (high GC Gram+)
1703	GCF_009730315.1	17.5	17.5	0	2.6	79.9	194	29391	Gemella morbillorum (firmicutes)
1704	GCF_009730355.1	20.6	20.1	0.5	5.2	74.2	194	1639133	Citrobacter portucalensis (enterobacteria)
1705	GCF_009730595.1	4.1	4.1	0	3.6	92.3	194	324079	Spiroplasma tabanidicola (mycoplasmas)
1706	GCF_009731485.1	8.2	8.2	0	3.1	88.7	194	226665	Rickettsia heilongjiangensis (a-proteobacteria)
1707	GCF_009733705.1	13.9	13.9	0	2.1	84	194	1769291	Oceanivirga salmonicida (fusobacteria)
1708	GCF_009733795.1	16.5	16	0.5	3.6	79.9	194	1348467	Actinotalea caeni (high GC Gram+)
1709	GCF_009733815.1	18	17.5	0.5	3.6	78.4	194	1524924	Pseudactinotalea suaedae (high GC Gram+)
1710	GCF_009733845.1	18	17.5	0.5	3.1	78.9	194	1743262	Pseudactinotalea terrae (high GC Gram+)
1711	GCF_009734265.1	18.6	18.6	0	3.6	77.8	194	47960	Guyparkeria halophila (g-proteobacteria)
1712	GCF_009734345.1	18.6	18.6	0	5.2	76.2	194	1940690	Idiomarina andamanensis (g-proteobacteria)
1713	GCF_009735315.1	19.1	19.1	0	4.1	76.8	194	1038857	Kocuria sediminis (high GC Gram+)
1714	GCF_009735405.1	21.6	21.1	0.5	4.1	74.3	194	357441	Enterococcus lactis (firmicutes)
1715	GCF_009735585.1	18	17.5	0.5	4.1	77.9	194	1028746	Gramella aestuarii (CFB group bacteria)
1716	GCF_009735625.1	22.7	22.7	0	4.6	72.7	194	55779	Moorella glycerini (firmicutes)
1717	GCF_009735645.1	18.5	18	0.5	4.1	77.4	194	743009	Microbacterium oryzae (high GC Gram+)
1718	GCF_009739535.1	17	17	0	5.2	77.8	194	33962	Lentilactobacillus kefiri (firmicutes)
1719	GCF_009739655.1	19.6	19.1	0.5	3.1	77.3	194	33013	Clavibacter michiganensis subsp. michiganensis (high GC Gram+)
1720	GCF_009739905.1	22.6	21.6	1	3.1	74.3	194	1977088	Streptomyces ficellus (high GC Gram+)
1721	GCF_009739945.1	20.7	18.6	2.1	5.7	73.6	194	2026191	Bacillus luti (firmicutes)
1722	GCF_009741375.1	17	17	0	2.6	80.4	194	1038845	Flavobacterium rakeshii (CFB group bacteria)
1723	GCF_009742705.1	16.5	16.5	0	4.1	79.4	194	2656650	Auraticoccus cholistanensis (high GC Gram+)
1724	GCF_009746125.1	17	16.5	0.5	4.6	78.4	194	2591109	Casimicrobium huifangae (b-proteobacteria)
1725	GCF_009746625.1	20.7	18.6	2.1	6.2	73.1	194	2576756	Caproicibacter fermentans (firmicutes)
1726	GCF_009749385.1	19.1	18.6	0.5	5.2	75.7	194	393607	Agromyces allii (high GC Gram+)
1727	GCF_009749395.1	20.6	20.1	0.5	3.6	75.8	194	269421	Agromyces salentinus (high GC Gram+)
1728	GCF_009749405.1	19.6	19.1	0.5	4.1	76.3	194	279574	Agromyces lapidis (high GC Gram+)
1729	GCF_009749465.1	19.1	18.6	0.5	4.6	76.3	194	424795	Agromyces terreus (high GC Gram+)
1730	GCF_009755585.1	17.5	17.5	0	4.1	78.4	194	453783	Lysobacter soli (g-proteobacteria)
1731	GCF_009755645.1	20.6	20.1	0.5	4.6	74.8	194	237609	Pseudomonas alkylphenolica (g-proteobacteria)
1732	GCF_009755685.1	19.6	19.1	0.5	5.2	75.2	194	61645	Enterobacter asburiae (enterobacteria)
1733	GCF_009755805.1	16.5	16.5	0	3.6	79.9	194	1843237	Sphingomonas prati (a-proteobacteria)
1734	GCF_009755815.1	17.5	17.5	0	4.1	78.4	194	861534	Sphingomonas formosensis (a-proteobacteria)
1735	GCF_009756375.1	16	15.5	0.5	3.1	80.9	194	195	Campylobacter coli (e-proteobacteria)
1736	GCF_009756665.1	19.1	19.1	0	3.1	77.8	194	1510150	Permianibacter aggregans (g-proteobacteria)
1737	GCF_009756935.1	2.1	2.1	0	1	96.9	194	29562	Mycoplasma ovipneumoniae (mycoplasmas)
1738	GCF_009758075.1	18	17.5	0.5	3.1	78.9	194	1335	Streptococcus equinus (firmicutes)
1739	GCF_009758125.1	18.5	18	0.5	3.6	77.9	194	1031224	Chitinophaga oryziterrae (CFB group bacteria)
1740	GCF_009758175.1	19.1	18.6	0.5	4.1	76.8	194	1463631	Nesterenkonia alkaliphila (high GC Gram+)
1741	GCF_009758415.1	18.5	18	0.5	4.6	76.9	194	2683198	Devosia marina (a-proteobacteria)
1742	GCF_009759665.1	18.5	17.5	1	4.6	76.9	194	1928661	Bradyrhizobium cajani (a-proteobacteria)
1743	GCF_009759865.1	18.5	17.5	1	5.7	75.8	194	280333	Bradyrhizobium pachyrhizi (a-proteobacteria)
1744	GCF_009760925.1	22.1	20.6	1.5	5.2	72.7	194	2603600	Nonomuraea typhae (high GC Gram+)
1745	GCF_009761375.1	18.6	18.6	0	6.2	75.2	194	1524965	Ursidibacter arcticus (g-proteobacteria)
1746	GCF_009761395.1	17.5	17.5	0	6.2	76.3	194	1331689	Ursidibacter maritimus (g-proteobacteria)
1747	GCF_009763765.1	19.6	19.1	0.5	5.2	75.2	194	28172	Vibrio metschnikovii (g-proteobacteria)
1748	GCF_009765165.1	17.5	17.5	0	4.6	77.9	194	1255263	Lysobacter panacisoli (g-proteobacteria)
1749	GCF_009765355.1	21.2	18.6	2.6	4.1	74.7	194	1840409	Amycolatopsis anabasis (high GC Gram+)
1750	GCF_009765695.1	20.6	20.1	0.5	6.2	73.2	194	1450156	Defluviitalea raffinosedens (firmicutes)
1751	GCF_009767945.1	14.4	13.9	0.5	2.6	83	194	747656	Streptococcus danieliae (firmicutes)
1752	GCF_009768885.1	18.5	17.5	1	4.1	77.4	194	1796905	Sphingobacterium humi (CFB group bacteria)
1753	GCF_009768975.1	17.5	17	0.5	3.1	79.4	194	392610	Sphingorhabdus lacus (a-proteobacteria)
1754	GCF_009769165.1	16.5	16.5	0	4.6	78.9	194	56455	Xanthomonas hyacinthi (g-proteobacteria)
1755	GCF_009769385.1	19.5	18	1.5	3.1	77.4	194	2593674	Saccharothrix deserti (high GC Gram+)
1756	GCF_009769755.1	16.5	16.5	0	4.6	78.9	194	2509718	Sphingorhabdus profundilacus (a-proteobacteria)
1757	GCF_009789575.1	18.6	18.6	0	5.7	75.7	194	538381	Stappia indica (a-proteobacteria)
1758	GCF_009796305.1	19.1	19.1	0	3.6	77.3	194	55583	Dehalobacter restrictus (firmicutes)
1759	GCF_009799805.1	14.9	14.4	0.5	3.6	81.5	194	702745	Myroides phaeus (CFB group bacteria)
1760	GCF_009800925.1	19.1	18.6	0.5	5.2	75.7	194	1119056	Budvicia diplopodorum (enterobacteria)
1761	GCF_009806145.1	17	17	0	4.6	78.4	194	1133559	Marinicauda pacifica (a-proteobacteria)
1762	GCF_009811315.1	21.1	19.6	1.5	4.1	74.8	194	558271	Vibrio atypicus (g-proteobacteria)
1763	GCF_009811375.1	18	18	0	4.1	77.9	194	436515	Variovorax boronicumulans (b-proteobacteria)
1764	GCF_009811555.1	21.1	19.6	1.5	4.1	74.8	194	285557	Streptomyces caniferus (high GC Gram+)
1765	GCF_009811595.1	22.7	22.2	0.5	3.1	74.2	194	68044	Streptomyces libani subsp. libani (high GC Gram+)
1766	GCF_009811635.1	21.6	20.6	1	4.1	74.3	194	47759	Streptomyces tubercidicus (high GC Gram+)
1767	GCF_009812035.1	16.5	16.5	0	5.7	77.8	194	281738	Psychrobacter nivimaris (g-proteobacteria)
1768	GCF_009821115.1	18.5	17	1.5	5.7	75.8	194	1366656	Nitrincola alkalisediminis (g-proteobacteria)
1769	GCF_009823595.1	20.1	19.1	1	3.1	76.8	194	2293840	Sphaerochaeta halotolerans (spirochetes)
1770	GCF_009826815.1	18	18	0	5.7	76.3	194	753	Pasteurella canis (g-proteobacteria)
1771	GCF_009827055.1	18	18	0	4.1	77.9	194	417745	Shinella kummerowiae (a-proteobacteria)
1772	GCF_009827295.1	17.5	17.5	0	5.7	76.8	194	994320	Qipengyuania pelagi (a-proteobacteria)
1773	GCF_009827305.1	17	17	0	5.2	77.8	194	1476466	Altererythrobacter xixiisoli (a-proteobacteria)
1774	GCF_009827315.1	19.1	19.1	0	4.6	76.3	194	266952	Qipengyuania gaetbuli (a-proteobacteria)
1775	GCF_009827335.1	17	17	0	4.6	78.4	194	1850444	Aurantiacibacter arachoides (a-proteobacteria)
1776	GCF_009827395.1	18	18	0	4.1	77.9	194	1958940	Pontixanthobacter aquaemixtae (a-proteobacteria)
1777	GCF_009827405.1	9.3	9.3	0	3.6	87.1	194	650004	Alteraurantiacibacter aestuarii (a-proteobacteria)
1778	GCF_009827435.1	17.5	17.5	0	5.2	77.3	194	1737568	Altererythrobacter salegens (a-proteobacteria)
1779	GCF_009827445.1	18.6	18.6	0	4.1	77.3	194	255984	Qipengyuania aquimaris (a-proteobacteria)
1780	GCF_009827455.1	19.1	19.1	0	2.6	78.3	194	1509367	Pontixanthobacter aestiaquae (a-proteobacteria)
1781	GCF_009827495.1	19.6	19.1	0.5	3.1	77.3	194	1837929	Tsuneonella aeria (a-proteobacteria)
1782	GCF_009827515.1	18	18	0	4.1	77.9	194	538382	Pelagerythrobacter marinus (a-proteobacteria)
1783	GCF_009827535.1	18	18	0	3.1	78.9	194	1463597	Qipengyuania oceanensis (a-proteobacteria)
1784	GCF_009827545.1	17.5	17.5	0	4.1	78.4	194	1028742	Pontixanthobacter gangjinensis (a-proteobacteria)
1785	GCF_009827575.1	20.1	20.1	0	3.6	76.3	194	1926630	Alteriqipengyuania halimionae (a-proteobacteria)
1786	GCF_009827595.1	18	18	0	3.6	78.4	194	1808508	Altericroceibacterium endophyticum (a-proteobacteria)
1787	GCF_009827615.1	16.5	16.5	0	5.2	78.3	194	1849021	Pseudopontixanthobacter confluentis (a-proteobacteria)
1788	GCF_009827635.1	16.5	16.5	0	4.6	78.9	194	1463599	Parapontixanthobacter aurantiacus (a-proteobacteria)
1789	GCF_009827655.1	17.5	17	0.5	4.1	78.4	194	1503981	Alteraurantiacibacter buctensis (a-proteobacteria)
1790	GCF_009827995.1	16.5	12.9	3.6	3.6	79.9	194	795812	Parerythrobacter jejuensis (a-proteobacteria)
1791	GCF_009828015.1	18.6	18.6	0	4.1	77.3	194	225971	Qipengyuania citrea (a-proteobacteria)
1792	GCF_009828025.1	18	18	0	5.2	76.8	194	1836209	Qipengyuania algicida (a-proteobacteria)
1793	GCF_009828055.1	17.5	17.5	0	4.6	77.9	194	35811	Erythrobacter ramosus (a-proteobacteria)
1794	GCF_009828065.1	17.5	17.5	0	5.7	76.8	194	1739690	Altererythrobacter soli (a-proteobacteria)
1795	GCF_009828095.1	17	16.5	0.5	5.7	77.3	194	295089	Pontixanthobacter luteolus (a-proteobacteria)
1796	GCF_009828105.1	19.1	19.1	0	4.6	76.3	194	374177	Altericroceibacterium indicum (a-proteobacteria)
1797	GCF_009828115.1	17.5	17.5	0	4.1	78.4	194	1689985	Pseudopontixanthobacter sediminis (a-proteobacteria)
1798	GCF_009828585.1	19.1	19.1	0	5.7	75.2	194	2282700	Shewanella litoralis (g-proteobacteria)
1799	GCF_009828925.1	19	17.5	1.5	5.7	75.3	194	1338687	Methylicorpusculum oleiharenae (g-proteobacteria)
1800	GCF_009829075.1	16.5	16	0.5	3.6	79.9	194	363260	Sphingobacterium composti Ten et al. 2007 non Yoo et al. 2007 (CFB group bacteria)
1801	GCF_009829085.1	16.5	16	0.5	3.6	79.9	194	1874697	Sphingobacterium bovisgrunnientis (CFB group bacteria)
1802	GCF_009830105.1	18	17.5	0.5	6.7	75.3	194	1128670	Microvirga makkahensis (a-proteobacteria)
1803	GCF_009831115.1	19.6	19.1	0.5	4.1	76.3	194	157225	Salinicoccus hispanicus (firmicutes)
1804	GCF_009831215.1	20.6	19.6	1	5.7	73.7	194	1429076	Actinomadura rayongensis (high GC Gram+)
1805	GCF_009831375.1	20.6	17.5	3.1	4.6	74.8	194	411470	[Ruminococcus] gnavus ATCC 29149 (firmicutes)
1806	GCF_009831415.1	21.6	21.6	0	4.6	73.8	194	2607663	Yersinia canariae (enterobacteria)
1807	GCF_009831655.1	22.2	22.2	0	4.1	73.7	194	2681496	Shewanella insulae (g-proteobacteria)
1808	GCF_009833085.1	16.5	16.5	0	3.6	79.9	194	42354	Nitrosomonas oligotropha (b-proteobacteria)
1809	GCF_009834025.1	19	18	1	5.7	75.3	194	1891644	Epidermidibacterium keratini (high GC Gram+)
1810	GCF_009834165.1	19.6	19.1	0.5	3.1	77.3	194	1671680	Rathayibacter tanaceti (high GC Gram+)
1811	GCF_009834205.1	20.1	19.1	1	3.1	76.8	194	110937	Rathayibacter festucae (high GC Gram+)
1812	GCF_009834475.1	17.5	17	0.5	3.6	78.9	194	247	Empedobacter brevis (CFB group bacteria)
1813	GCF_009834985.1	21.1	21.1	0	3.1	75.8	194	1507289	Deinococcus xianganensis (bacteria)
1814	GCF_009835145.1	17.5	17.5	0	4.1	78.4	194	1037889	Profundibacterium mesophilum KAUST100406-0324 (a-proteobacteria)
1815	GCF_009846525.1	19.1	19.1	0	5.2	75.7	194	29570	Halomonas meridiana (g-proteobacteria)
1816	GCF_009846595.1	20.6	20.6	0	5.2	74.2	194	38313	Shewanella algae (g-proteobacteria)
1817	GCF_009848505.1	17	16	1	4.6	78.4	194	1817963	Roseomonas deserti (a-proteobacteria)
1818	GCF_009856235.1	24.2	23.2	1	4.1	71.7	194	1462526	Virgibacillus massiliensis (firmicutes)
1819	GCF_009856365.1	18	18	0	6.2	75.8	194	86177	Halomonas utahensis (g-proteobacteria)
1820	GCF_009856415.1	21.6	21.1	0.5	5.7	72.7	194	45668	Halobacillus litoralis (firmicutes)
1821	GCF_009856605.1	20.7	18.6	2.1	3.6	75.7	194	375899	Trichormus variabilis 0441 (cyanobacteria)
1822	GCF_009856625.1	18.6	18.6	0	3.6	77.8	194	519081	Aquitalea denitrificans (b-proteobacteria)
1823	GCF_009856865.1	19.6	19.6	0	3.6	76.8	194	295255	Desulfovibrio aerotolerans (d-proteobacteria)
1824	GCF_009857205.1	14.9	14.4	0.5	3.6	81.5	194	147802	Lactobacillus iners (firmicutes)
1825	GCF_009857475.1	18.5	18	0.5	4.6	76.9	194	2692179	Massilia guangdongensis (b-proteobacteria)
1826	GCF_009857535.1	17	17	0	4.1	78.9	194	2692170	Duganella pernnla (b-proteobacteria)
1827	GCF_009857595.1	16	15.5	0.5	6.2	77.8	194	2660641	'Massilia aquatica' Lu et al. 2020 (b-proteobacteria)
1828	GCF_009857605.1	17	17	0	4.1	78.9	194	2692169	Duganella levis (b-proteobacteria)
1829	GCF_009857835.1	16	15.5	0.5	5.2	78.8	194	2692177	Duganella fentianensis (b-proteobacteria)
1830	GCF_009858245.1	16.5	16	0.5	5.7	77.8	194	622664	Ornithinibacter aureus (high GC Gram+)
1831	GCF_009858255.1	21.1	21.1	0	2.1	76.8	194	184756	Nocardia caishijiensis (high GC Gram+)
1832	GCF_009858335.1	19.6	19.1	0.5	4.1	76.3	194	266009	Methylovorus glucosotrophus (b-proteobacteria)
1833	GCF_009866525.1	4.1	4.1	0	2.1	93.8	194	2138	Spiroplasma poulsonii (Melanogaster sex ratio organism)
1834	GCF_009870665.1	19.6	18.6	1	2.6	77.8	194	254785	Streptococcus halichoeri (firmicutes)
1835	GCF_009873295.1	20.1	19.6	0.5	6.7	73.2	194	180957	Pectobacterium brasiliense (enterobacteria)
1836	GCF_009877425.1	20.7	18.6	2.1	4.6	74.7	194	121734	Heliomicrobium undosum (firmicutes)
1837	GCF_009877435.1	20.1	18	2.1	5.2	74.7	194	2699	Heliomicrobium gestii (firmicutes)
1838	GCF_009881095.1	17.5	17.5	0	3.1	79.4	194	1465486	Frigidibacter albus (a-proteobacteria)
1839	GCF_009882935.1	19.1	18.6	0.5	4.6	76.3	194	1418234	Sneathiella chungangensis (a-proteobacteria)
1840	GCF_009883715.1	18	17	1	3.6	78.4	194	1829	Rhodococcus rhodochrous (high GC Gram+)
1841	GCF_009883735.1	16.5	16.5	0	6.2	77.3	194	56453	Xanthomonas cucurbitae (g-proteobacteria)
1842	GCF_009884975.1	18	17.5	0.5	3.6	78.4	194	70348	Acinetobacter dispersus (g-proteobacteria)
1843	GCF_009900765.1	17	16.5	0.5	3.6	79.4	194	268410	Rhodovarius lipocyclicus (a-proteobacteria)
1844	GCF_009901525.1	17.5	16.5	1	3.6	78.9	194	1218801	Kordia antarctica (CFB group bacteria)
1845	GCF_009902005.1	17.5	17	0.5	5.7	76.8	194	147248	Halomonas alimentaria (g-proteobacteria)
1846	GCF_009903735.1	22.6	21.1	1.5	4.6	72.8	194	1431249	Agaribacter marinus (g-proteobacteria)
1847	GCF_009904105.1	17.5	17.5	0	4.6	77.9	194	2681556	Elizabethkingia argenteiflava (CFB group bacteria)
1848	GCF_009905255.1	18.5	17.5	1	5.7	75.8	194	47490	Thermoanaerobacterium aotearoense (firmicutes)
1849	GCF_009905655.1	18.5	18	0.5	5.2	76.3	194	76759	Pseudomonas monteilii (g-proteobacteria)
1850	GCF_009906955.1	19.1	19.1	0	2.1	78.8	194	197222	Paraglaciecola mesophila (g-proteobacteria)
1851	GCF_009909105.1	18.5	18	0.5	5.2	76.3	194	83462	Corallococcus exiguus (d-proteobacteria)
1852	GCF_009909195.1	22.2	20.1	2.1	5.7	72.1	194	742054	Paenibacillus sacheonensis (firmicutes)
1853	GCF_009909205.1	18.5	18	0.5	2.6	78.9	194	450365	Aquabacterium fontiphilum (b-proteobacteria)
1854	GCF_009910325.1	20.1	19.6	0.5	5.7	74.2	194	2565777	Isachenkonia alkalipeptolytica (bacteria)
1855	GCF_009910675.1	19.6	19.1	0.5	6.2	74.2	194	1775171	Photobacterium alginatilyticum (g-proteobacteria)
1856	GCF_009910945.1	17	17	0	3.6	79.4	194	360196	Francisella noatunensis subsp. noatunensis (g-proteobacteria)
1857	GCF_009911755.1	18	17.5	0.5	6.2	75.8	194	65741	Pseudomonas knackmussii (g-proteobacteria)
1858	GCF_009914055.1	20.6	20.6	0	5.7	73.7	194	1615494	Mixta intestinalis (enterobacteria)
1859	GCF_009914075.1	19.6	19.6	0	5.7	74.7	194	1458355	Mixta theicola (enterobacteria)
1860	GCF_009914335.1	18	17	1	5.7	76.3	194	1987580	Proteus columbae (enterobacteria)
1861	GCF_009930795.1	18	17.5	0.5	4.1	77.9	194	674079	Marisediminicola antarctica (high GC Gram+)
1862	GCF_009931115.1	18.5	18	0.5	4.6	76.9	194	48074	Microbulbifer hydrolyticus (g-proteobacteria)
1863	GCF_009931295.1	20.1	18.6	1.5	7.2	72.7	194	78398	Pectobacterium odoriferum (enterobacteria)
1864	GCF_009931375.1	19.1	19.1	0	5.7	75.2	194	337	Burkholderia glumae (b-proteobacteria)
1865	GCF_009931595.1	17	17	0	4.6	78.4	194	29447	Xanthomonas albilineans (g-proteobacteria)
1866	GCF_009932335.1	19.1	18.6	0.5	6.2	74.7	194	2219225	Pseudomonas asiatica (g-proteobacteria)
1867	GCF_009932375.1	19.1	18.6	0.5	5.2	75.7	194	2666183	Pseudomonas juntendi (g-proteobacteria)
1868	GCF_009932395.1	22.6	21.6	1	3.1	74.3	194	182264	Sporotomaculum syntrophicum (firmicutes)
1869	GCF_009933255.1	22.2	22.2	0	3.6	74.2	194	1155073	Enterococcus diestrammenae (firmicutes)
1870	GCF_009936155.1	18.5	18	0.5	6.2	75.3	194	394935	Chromobacterium haemolyticum (b-proteobacteria)
1871	GCF_009936175.1	16	16	0	2.1	81.9	194	803	Bartonella quintana (a-proteobacteria)
1872	GCF_009936215.1	19.1	18.6	0.5	2.6	78.3	194	1441386	Athalassotoga saccharophila (bacteria)
1873	GCF_009936335.1	2.1	2.1	0	1.5	96.4	194	33923	Mycoplasma felis (mycoplasmas)
1874	GCF_009937995.1	16	16	0	3.1	80.9	194	2675298	Sulfuriferula nivalis (b-proteobacteria)
1875	GCF_009938015.1	17.5	17.5	0	4.6	77.9	194	171865	Sulfuriferula plumbiphila (b-proteobacteria)
1876	GCF_009938095.1	17.5	17.5	0	4.6	77.9	194	172045	Elizabethkingia miricola (CFB group bacteria)
1877	GCF_009938185.1	21.1	21.1	0	5.2	73.7	194	2572923	Vibrio taketomensis (g-proteobacteria)
1878	GCF_009938225.1	20.1	20.1	0	5.7	74.2	194	265668	Vibrio ponticus (g-proteobacteria)
1879	GCF_009939005.1	17.5	17	0.5	3.6	78.9	194	1978412	Sediminibacterium roseum (CFB group bacteria)
1880	GCF_009982895.1	19.6	19.6	0	3.6	76.8	194	468913	Deinococcus alpinitundrae (bacteria)
1881	GCF_010078385.1	21.6	20.6	1	4.1	74.3	194	1885917	Chengkuizengella sediminis (firmicutes)
1882	GCF_010091945.1	21.1	20.6	0.5	2.1	76.8	194	2690445	Myxacorys almedinensis A (cyanobacteria)
1883	GCF_010093135.1	17.5	17	0.5	4.1	78.4	194	176598	Pseudoxanthomonas taiwanensis (g-proteobacteria)
1884	GCF_010093165.1	17.5	17.5	0	5.2	77.3	194	83619	Pseudoxanthomonas broegbernensis (g-proteobacteria)
1885	GCF_010093185.1	17	17	0	4.6	78.4	194	619688	Pseudoxanthomonas jiangsuensis (g-proteobacteria)
1886	GCF_010093205.1	18.6	18.6	0	3.6	77.8	194	266062	Pseudoxanthomonas daejeonensis (g-proteobacteria)
1887	GCF_010093225.1	18.6	18.6	0	3.6	77.8	194	266061	Pseudoxanthomonas koreensis (g-proteobacteria)
1888	GCF_010093305.1	19.1	18.6	0.5	4.1	76.8	194	443615	Pseudoxanthomonas sacheonensis (g-proteobacteria)
1889	GCF_010093345.1	17	17	0	6.7	76.3	194	377616	Pseudoxanthomonas yeongjuensis (g-proteobacteria)
1890	GCF_010093445.1	19.1	19.1	0	4.6	76.3	194	69284	Pseudoxanthomonas japonensis (g-proteobacteria)
1891	GCF_010119615.1	17.5	17.5	0	5.7	76.8	194	1383030	Pseudoxanthomonas gei (g-proteobacteria)
1892	GCF_010120755.1	21.6	21.6	0	4.1	74.3	194	1352	Enterococcus faecium (firmicutes)
1893	GCF_010196425.1	20.6	20.6	0	5.2	74.2	194	449468	Microcystis aeruginosa NIES-298 (cyanobacteria)
1894	GCF_010211745.1	17.5	17.5	0	4.6	77.9	194	1123030	Pseudoxanthomonas kalamensis DSM 18571 (g-proteobacteria)
1895	GCF_010211755.1	17.5	17.5	0	4.6	77.9	194	1503750	Pseudoxanthomonas sangjuensis (g-proteobacteria)
1896	GCF_010211765.1	18	17.5	0.5	4.1	77.9	194	283923	Pseudoxanthomonas kaohsiungensis (g-proteobacteria)
1897	GCF_010378095.1	17.5	17.5	0	3.6	78.9	194	2678518	Acidithiobacillus ferrianus (proteobacteria)
1898	GCF_010435915.1	19.6	19.6	0	2.6	77.8	194	1968276	Spirosoma terrae (CFB group bacteria)
1899	GCF_010448615.1	20.1	19.6	0.5	5.2	74.7	194	294	Pseudomonas fluorescens (g-proteobacteria)
1900	GCF_010450915.1	21.1	20.1	1	6.2	72.7	194	682956	Paenibacillus jilunlii (firmicutes)
1901	GCF_010500835.1	18	18	0	4.1	77.9	194	2047720	Aurantimonas aggregata (a-proteobacteria)
1902	GCF_010500895.1	19.1	19.1	0	4.6	76.3	194	471225	Alteromonas genovensis (g-proteobacteria)
1903	GCF_010500915.1	19.6	19.6	0	5.2	75.2	194	315421	Alteromonas hispanica (g-proteobacteria)
1904	GCF_010537335.1	13.9	13.4	0.5	4.6	81.5	194	2583452	Amedibacterium intestinale (firmicutes)
1905	GCF_010548165.1	19.6	18.6	1	4.6	75.8	194	66883	Streptomyces cyaneofuscatus (high GC Gram+)
1906	GCF_010550675.1	18.5	17.5	1	4.6	76.9	194	1981512	Phytoactinopolyspora halotolerans (high GC Gram+)
1907	GCF_010550695.1	19	18	1	3.6	77.4	194	1783498	Phytoactinopolyspora alkaliphila (high GC Gram+)
1908	GCF_010587025.1	18	18	0	6.2	75.8	194	1906744	Rodentibacter heylii (g-proteobacteria)
1909	GCF_010587385.1	21.1	21.1	0	4.6	74.3	194	1481923	Vibrio astriarenae (g-proteobacteria)
1910	GCF_010588305.1	21.6	21.1	0.5	5.2	73.2	194	64160	Desulfurobacterium thermolithotrophum (bacteria)
1911	GCF_010604095.1	17	16.5	0.5	4.1	78.9	194	1343	Streptococcus vestibularis (firmicutes)
1912	GCF_010628775.1	21.6	20.1	1.5	4.6	73.8	194	2026187	Bacillus pacificus (firmicutes)
1913	GCF_010645065.1	16.5	16	0.5	3.6	79.9	194	1862387	Flavobacterium fluviatile (CFB group bacteria)
1914	GCF_010645075.1	14.9	14.4	0.5	4.6	80.5	194	2045105	Flavobacterium limi (CFB group bacteria)
1915	GCF_010667685.1	18	17.5	0.5	1	81	194	1798155	Bifidobacterium aerophilum (high GC Gram+)
1916	GCF_010667745.1	17.5	17	0.5	2.6	79.9	194	1798157	Bifidobacterium avesanii (high GC Gram+)
1917	GCF_010668395.1	18	18	0	4.6	77.4	194	293958	Rhizobium lusitanum (a-proteobacteria)
1918	GCF_010669125.1	17	17	0	4.6	78.4	194	1745854	Ancylobacter pratisalsi (a-proteobacteria)
1919	GCF_010669145.1	17.5	17.5	0	4.6	77.9	194	2267833	Rhizobium oryzihabitans (a-proteobacteria)
1920	GCF_010669165.1	23.2	22.2	1	3.6	73.2	194	66871	Streptomyces aureoverticillatus (high GC Gram+)
1921	GCF_010669225.1	19.1	18.6	0.5	3.6	77.3	194	437897	Megamonas funiformis (firmicutes)
1922	GCF_010669305.1	17.5	17	0.5	4.6	77.9	194	433296	Aminipila butyrica (firmicutes)
1923	GCF_010671565.1	17.5	17	0.5	3.1	79.4	194	1481457	Spongiivirga citrea (CFB group bacteria)
1924	GCF_010671595.1	17.5	17.5	0	3.6	78.9	194	504488	Muriicola jejuensis (CFB group bacteria)
1925	GCF_010671605.1	16.5	16.5	0	5.7	77.8	194	472055	Leptobacterium flavescens (CFB group bacteria)
1926	GCF_010671685.1	18	18	0	4.1	77.9	194	2364649	Pseudomonas laurentiana (g-proteobacteria)
1927	GCF_010682105.1	17	16.5	0.5	4.6	78.4	194	1608614	Modestobacter muralis (high GC Gram+)
1928	GCF_010686655.1	17.5	17.5	0	2.6	79.9	194	101383	Cryomorpha ignava (CFB group bacteria)
1929	GCF_010686705.1	19.1	18.6	0.5	4.1	76.8	194	1268043	Diaminobutyricibacter tongyongensis (high GC Gram+)
1930	GCF_010686755.1	17.5	17	0.5	3.6	78.9	194	1457234	Nocardioides zeae (high GC Gram+)
1931	GCF_010722915.1	20.1	19.1	1	5.2	74.7	194	36811	Mycolicibacterium agri (high GC Gram+)
1932	GCF_010723305.1	20.1	19.6	0.5	4.1	75.8	194	84962	Mycobacterium botniense (high GC Gram+)
1933	GCF_010723515.1	17.5	17	0.5	4.6	77.9	194	1288388	Mycolicibacter algericus (high GC Gram+)
1934	GCF_010723575.1	18.5	18	0.5	4.6	76.9	194	1273442	Mycobacterium bourgelatii (high GC Gram+)
1935	GCF_010723675.1	18	17.5	0.5	4.1	77.9	194	701043	Mycobacterium timonense (high GC Gram+)
1936	GCF_010723735.1	18	17.5	0.5	3.6	78.4	194	659824	Mycolicibacterium hippocampi (high GC Gram+)
1937	GCF_010725055.1	16.5	16	0.5	4.6	78.9	194	1962232	Gelidibacter japonicus (CFB group bacteria)
1938	GCF_010725725.1	18	17.5	0.5	5.2	76.8	194	36813	Mycolicibacterium pulveris (high GC Gram+)
1939	GCF_010725885.1	17	16	1	5.7	77.3	194	39695	Mycolicibacterium tokaiense (high GC Gram+)
1940	GCF_010726085.1	19.1	18.6	0.5	4.1	76.8	194	39691	Mycolicibacterium moriokaense (high GC Gram+)
1941	GCF_010726245.1	19.6	19.1	0.5	4.6	75.8	194	1799	Mycolicibacterium aichiense (high GC Gram+)
1942	GCF_010726505.1	18	17.5	0.5	4.6	77.4	194	2492438	Mycobacterium novum (high GC Gram+)
1943	GCF_010726645.1	18.6	18.6	0	5.2	76.2	194	39688	Mycolicibacterium duvalii (high GC Gram+)
1944	GCF_010726765.1	19.1	18.6	0.5	5.7	75.2	194	39689	Mycobacterium gallinarum (high GC Gram+)
1945	GCF_010726955.1	19.6	19.1	0.5	2.6	77.8	194	1793	Mycolicibacterium fallax (high GC Gram+)
1946	GCF_010727325.1	17	16	1	5.7	77.3	194	67081	Mycolicibacterium alvei (high GC Gram+)
1947	GCF_010727475.1	19.1	19.1	0	5.2	75.7	194	53462	Mycolicibacterium mageritense (high GC Gram+)
1948	GCF_010727605.1	18	18	0	4.6	77.4	194	1784	Mycobacterium simiae (high GC Gram+)
1949	GCF_010727945.1	19.6	18.6	1	3.1	77.3	194	1775	Mycobacterium cookii (high GC Gram+)
1950	GCF_010728155.1	17	16.5	0.5	5.7	77.3	194	126673	Mycolicibacterium doricum (high GC Gram+)
1951	GCF_010728325.1	18.5	18	0.5	4.1	77.4	194	39694	Mycolicibacterium poriferae (high GC Gram+)
1952	GCF_010728725.1	18.5	18	0.5	4.1	77.4	194	43348	Mycobacterium branderi (high GC Gram+)
1953	GCF_010728925.1	19.6	18.6	1	4.1	76.3	194	1794	Mycolicibacterium gadium (high GC Gram+)
1954	GCF_010729105.1	18.5	17.5	1	5.7	75.8	194	220927	Mycobacterium saskatchewanense (high GC Gram+)
1955	GCF_010729305.1	19	18	1	4.6	76.4	194	216929	Mycolicibacterium psychrotolerans (high GC Gram+)
1956	GCF_010729485.1	17.5	17	0.5	4.1	78.4	194	29314	Mycolicibacter hiberniae (high GC Gram+)
1957	GCF_010729665.1	17.5	17	0.5	5.2	77.3	194	212765	Mycolicibacterium madagascariense (high GC Gram+)
1958	GCF_010729895.1	18	17.5	0.5	4.6	77.4	194	28047	Mycolicibacterium confluentis (high GC Gram+)
1959	GCF_010730055.1	17.5	17	0.5	4.6	77.9	194	398694	Mycobacterium shinjukuense (high GC Gram+)
1960	GCF_010730195.1	18.5	18	0.5	4.1	77.4	194	44010	Mycobacterium conspicuum (high GC Gram+)
1961	GCF_010730355.1	17	16.5	0.5	4.6	78.4	194	292462	Mycobacterium florentinum (high GC Gram+)
1962	GCF_010730575.1	19.1	18.6	0.5	2.6	78.3	194	185642	Mycobacterium parmense (high GC Gram+)
1963	GCF_010730745.1	17.5	17.5	0	4.6	77.9	194	53376	Mycobacterium heidelbergense (high GC Gram+)
1964	GCF_010730955.1	19.6	18.6	1	3.6	76.8	194	319707	Mycolicibacterium aubagnense (high GC Gram+)
1965	GCF_010731115.1	18	17.5	0.5	3.1	78.9	194	319706	Mycolicibacterium phocaicum (high GC Gram+)
1966	GCF_010731295.1	18.6	18.6	0	4.6	76.8	194	146017	Mycolicibacterium boenickei (high GC Gram+)
1967	GCF_010731535.1	18	17.5	0.5	4.1	77.9	194	169765	Mycobacterium lacus (high GC Gram+)
1968	GCF_010731575.1	18	17.5	0.5	4.6	77.4	194	85693	Mycolicibacterium monacense (high GC Gram+)
1969	GCF_010731595.1	16.5	16	0.5	5.2	78.3	194	386911	Mycobacterium seoulense (high GC Gram+)
1970	GCF_010731615.1	18	17.5	0.5	4.1	77.9	194	444597	Mycolicibacterium insubricum (high GC Gram+)
1971	GCF_010731635.1	18.6	18.6	0	5.7	75.7	194	459858	Mycobacterium noviomagense (high GC Gram+)
1972	GCF_010731655.1	17	16.5	0.5	4.1	78.9	194	590652	Mycobacterium paraseoulense (high GC Gram+)
1973	GCF_010731695.1	18	17	1	5.2	76.8	194	758802	Mycolicibacterium litorale (high GC Gram+)
1974	GCF_010731715.1	17	16.5	0.5	4.1	78.9	194	470076	Mycobacterium stomatepiae (high GC Gram+)
1975	GCF_010731735.1	17	16.5	0.5	4.6	78.4	194	1286180	Mycolicibacterium sediminis (high GC Gram+)
1976	GCF_010731755.1	18	17.5	0.5	3.6	78.4	194	1118379	Mycolicibacter minnesotensis (high GC Gram+)
1977	GCF_010731775.1	18.5	18	0.5	4.6	76.9	194	560555	Mycobacterium mantenii (high GC Gram+)
1978	GCF_010731795.1	17.5	17	0.5	5.7	76.8	194	1249101	Mycolicibacterium celeriflavum (high GC Gram+)
1979	GCF_010731815.1	19	18	1	5.2	75.8	194	1286181	Mycolicibacterium arabiense (high GC Gram+)
1980	GCF_010731835.1	19.6	18.6	1	2.6	77.8	194	1069220	Mycolicibacillus koreensis (high GC Gram+)
1981	GCF_010731855.1	19.1	18.6	0.5	4.6	76.3	194	1431246	Mycolicibacterium anyangense (high GC Gram+)
1982	GCF_010731875.1	18.5	18	0.5	4.6	76.9	194	1534348	Mycolicibacterium sarraceniae (high GC Gram+)
1983	GCF_010731895.1	18.5	18	0.5	4.6	76.9	194	1534349	Mycolicibacterium helvum (high GC Gram+)
1984	GCF_010747415.1	18	17.5	0.5	2.6	79.4	194	1987381	Spirosoma agri (CFB group bacteria)
1985	GCF_010748935.1	21.1	21.1	0	6.7	72.2	194	333965	Providencia vermicola (enterobacteria)
1986	GCF_010811875.1	18	17.5	0.5	5.7	76.3	194	2594946	Bradyrhizobium uaiense (a-proteobacteria)
1987	GCF_010820565.1	21.1	20.6	0.5	4.6	74.3	194	57489	Thiorhodococcus minor (g-proteobacteria)
1988	GCF_010882125.1	19	18	1	5.2	75.8	194	1550385	Bacillus alkalitolerans (firmicutes)
1989	GCF_010892295.1	20.6	20.1	0.5	4.6	74.8	194	114699	Streptomyces rhizosphaericus (high GC Gram+)
1990	GCF_010894335.1	23.1	21.6	1.5	5.2	71.7	194	189691	Paenibacillus elgii (firmicutes)
1991	GCF_010906925.1	18	17.5	0.5	3.6	78.4	194	185007	Pseudobutyrivibrio xylanivorans (firmicutes)
1992	GCF_010915725.1	22.2	22.2	0	3.6	74.2	194	329406	Thiorhodococcus mannitoliphagus (g-proteobacteria)
1993	GCF_010918895.1	17	16.5	0.5	5.2	77.8	194	108981	Acinetobacter schindleri (g-proteobacteria)
1994	GCF_010974825.1	20.6	20.1	0.5	3.6	75.8	194	948519	Aeromonas rivipollensis (g-proteobacteria)
1995	GCF_010975035.1	20.1	18	2.1	5.7	74.2	194	1215031	Neobacillus thermocopriae (firmicutes)
1996	GCF_010977555.1	18	18	0	5.2	76.8	194	2010972	Caulobacter rhizosphaerae (a-proteobacteria)
1997	GCF_010977575.1	17	17	0	5.7	77.3	194	1081866	Halomonas socia (g-proteobacteria)
1998	GCF_010993775.1	10.8	9.3	1.5	9.8	79.4	194	435914	Fodinicola feengrottensis (high GC Gram+)
1999	GCF_010993935.1	23.2	21.1	2.1	3.6	73.2	194	221028	Paenibacillus favisporus (firmicutes)
[truncated: 780 more rows]

## Sheet: bacteria_odb10 on fungal genome
	AssemblyID	C	CS	CD	F	M	n	taxID	Species_name
1	GCF_000001985.1	12.9	12.1	0.8	17.7	69.4	124	441960	Talaromyces marneffei ATCC 18224 (ascomycetes)
2	GCF_000002495.2	10.5	10.5	0	21.8	67.7	124	242507	Pyricularia oryzae 70-15 (rice blast fungus)
3	GCF_000002515.2	35.5	35.5	0	12.9	51.6	124	28985	Kluyveromyces lactis (budding yeasts)
4	GCF_000002525.2	30.6	29.8	0.8	13.7	55.7	124	284591	Yarrowia lipolytica CLIB122 (budding yeasts)
5	GCF_000002545.3	33.8	30.6	3.2	12.9	53.3	124	5478	[Candida] glabrata (budding yeasts)
6	GCF_000002655.1	10.5	10.5	0	22.6	66.9	124	330879	Aspergillus fumigatus Af293 (ascomycetes)
7	GCF_000002715.2	12.9	12.9	0	25	62.1	124	344612	Aspergillus clavatus NRRL 1 (ascomycetes)
8	GCF_000002855.3	12.9	12.9	0	19.4	67.7	124	425011	Aspergillus niger CBS 513.88 (ascomycetes)
9	GCF_000002945.1	31.4	30.6	0.8	16.9	51.7	124	4896	Schizosaccharomyces pombe (fission yeast)
10	GCF_000003515.1	8.1	8.1	0	18.5	73.4	124	336963	Uncinocarpus reesii 1704 (ascomycetes)
11	GCF_000003835.1	33.1	32.3	0.8	12.9	54	124	306902	Clavispora lusitaniae ATCC 42720 (budding yeasts)
12	GCF_000003855.2	8.1	8.1	0	21	70.9	124	559298	Blastomyces gilchristii SLH14081 (ascomycetes)
13	GCF_000004155.1	29.8	28.2	1.6	15.3	54.9	124	653667	Schizosaccharomyces cryophilus OY26 (ascomycetes)
14	GCF_000006335.3	28.2	25.8	2.4	18.5	53.3	124	294747	Candida tropicalis MYA-3404 (budding yeasts)
15	GCF_000006445.2	31.4	29	2.4	16.1	52.5	124	284592	Debaryomyces hansenii CBS767 (budding yeasts)
16	GCF_000026365.1	34.7	33.9	0.8	11.3	54	124	4956	Zygosaccharomyces rouxii (budding yeasts)
17	GCF_000026945.1	31.4	29.8	1.6	16.1	52.5	124	573826	Candida dubliniensis CD36 (budding yeasts)
18	GCF_000027005.1	35.5	35.5	0	12.9	51.6	124	644223	Komagataella phaffii GS115 (budding yeasts)
19	GCF_000091025.4	36.3	35.5	0.8	10.5	53.2	124	284811	Eremothecium gossypii ATCC 10895 (budding yeasts)
20	GCF_000091045.1	8.1	8.1	0	12.9	79	124	214684	Cryptococcus neoformans var. neoformans JEC21 (basidiomycetes)
21	GCF_000091225.1	7.3	7.3	0	6.5	86.2	124	284813	Encephalitozoon cuniculi GB-M1 (microsporidians)
22	GCF_000142805.1	35.5	33.9	1.6	12.9	51.6	124	559295	Lachancea thermotolerans CBS 6340 (budding yeasts)
23	GCF_000143105.1	15.3	15.3	0	16.1	68.6	124	655863	Grosmannia clavigera kw1407 (ascomycetes)
24	GCF_000143185.1	5.6	5.6	0	16.9	77.5	124	578458	Schizophyllum commune H4-8 (basidiomycetes)
25	GCF_000143365.1	9.7	9.7	0	23.4	66.9	124	306901	Chaetomium globosum CBS 148.51 (ascomycetes)
26	GCF_000143535.2	12.1	12.1	0	20.2	67.7	124	332648	Botrytis cinerea B05.10 (ascomycetes)
27	GCF_000143565.1	8.1	8.1	0	12.1	79.8	124	486041	Laccaria bicolor S238N-H82 (basidiomycetes)
28	GCF_000145635.1	10.5	10.5	0	21.8	67.7	124	644352	Gaeumannomyces tritici R3-111a-1 (ascomycetes)
29	GCF_000146045.2	34.6	29	5.6	13.7	51.7	124	559292	Saccharomyces cerevisiae S288C (baker's yeast)
30	GCF_000146465.1	8.1	8.1	0	6.5	85.4	124	876142	Encephalitozoon intestinalis ATCC 50506 (microsporidians)
31	GCF_000146915.1	10.5	8.9	1.6	17.7	71.8	124	321614	Parastagonospora nodorum SN15 (ascomycetes)
32	GCF_000146945.2	12.1	12.1	0	19.4	68.5	124	665079	Sclerotinia sclerotiorum 1980 UF-70 (ascomycetes)
33	GCF_000149035.1	11.3	10.5	0.8	20.2	68.5	124	645133	Colletotrichum graminicola M1.001 (ascomycetes)
34	GCF_000149205.2	12.9	12.9	0	22.6	64.5	124	227321	Aspergillus nidulans FGSC A4 (ascomycetes)
35	GCF_000149245.1	5.6	5.6	0	14.5	79.9	124	235443	Cryptococcus neoformans var. grubii H99 (basidiomycetes)
36	GCF_000149335.2	9.7	9.7	0	17.7	72.6	124	246410	Coccidioides immitis RS (ascomycetes)
37	GCF_000149385.1	6.5	6.5	0	12.1	81.4	124	283643	Cryptococcus neoformans var. neoformans B-3501A (basidiomycetes)
38	GCF_000149425.1	33.1	32.3	0.8	12.9	54	124	294746	Meyerozyma guilliermondii ATCC 6260 (budding yeasts)
39	GCF_000149555.1	11.3	11.3	0	12.9	75.8	124	334819	Fusarium verticillioides 7600 (ascomycetes)
40	GCF_000149585.1	7.3	7.3	0	21	71.7	124	339724	Histoplasma capsulatum NAm1 (ascomycetes)
41	GCF_000149615.1	11.3	11.3	0	25.8	62.9	124	341663	Aspergillus terreus NIH2624 (ascomycetes)
42	GCF_000149645.2	12.1	12.1	0	25.8	62.1	124	331117	Aspergillus fischeri NRRL 181 (ascomycetes)
43	GCF_000149685.1	30.6	28.2	2.4	14.5	54.9	124	379508	Lodderomyces elongisporus NRRL YB-4239 (budding yeasts)
44	GCF_000149845.2	29	26.6	2.4	14.5	56.5	124	402676	Schizosaccharomyces japonicus yFS275 (ascomycetes)
45	GCF_000149925.1	5.6	4	1.6	15.3	79.1	124	418459	Puccinia graminis f. sp. tritici CRL 75-36-700-3 (rust fungi)
46	GCF_000149955.1	12.9	12.1	0.8	14.5	72.6	124	426428	Fusarium oxysporum f. sp. lycopersici 4287 (ascomycetes)
47	GCF_000149985.1	13.7	12.9	0.8	16.9	69.4	124	426418	Pyrenophora tritici-repentis Pt-1C-BFP (ascomycetes)
48	GCF_000150035.1	32.2	29	3.2	14.5	53.3	124	436907	Vanderwaltozyma polyspora DSM 70294 (budding yeasts)
49	GCF_000150505.1	30.6	28.2	2.4	14.5	54.9	124	483514	Schizosaccharomyces octosporus yFS286 (ascomycetes)
50	GCF_000150675.1	12.1	12.1	0	21	66.9	124	498257	Verticillium dahliae VdLs.17 (ascomycetes)
51	GCF_000150705.2	11.3	11.3	0	16.9	71.8	124	502779	Paracoccidioides lutzii Pb01 (ascomycetes)
52	GCF_000150735.1	11.3	11.3	0	17.7	71	124	502780	Paracoccidioides brasiliensis Pb18 (ascomycetes)
53	GCF_000150825.1	8.1	8.1	0	21	70.9	124	526221	Verticillium alfalfae VaMs.102 (ascomycetes)
54	GCF_000150975.2	9.7	9.7	0	21.8	68.5	124	535722	Nannizzia gypsea CBS 118893 (ascomycetes)
55	GCF_000151125.1	10.5	10.5	0	19.4	70.1	124	663331	Trichophyton benhamiae CBS 112371 (ascomycetes)
56	GCF_000151145.1	11.3	11.3	0	18.5	70.2	124	554155	Microsporum canis CBS 113480 (ascomycetes)
57	GCF_000151335.2	8.9	8.9	0	19.4	71.7	124	222929	Coccidioides posadasii C735 delta SOWgp (ascomycetes)
58	GCF_000151355.1	12.1	11.3	0.8	17.7	70.2	124	660122	Fusarium vanettenii 77-13-4 (ascomycetes)
59	GCF_000151425.1	11.3	11.3	0	15.3	73.4	124	559305	Trichophyton rubrum CBS 118892 (ascomycetes)
60	GCF_000151505.1	13.7	13.7	0	15.3	71	124	663202	Trichophyton verrucosum HKI 0517 (ascomycetes)
61	GCF_000151645.1	5.6	5.6	0	21.8	72.6	124	656061	Tuber melanosporum Mel28 (Perigord truffle)
62	GCF_000167675.1	12.9	12.1	0.8	16.1	71	124	431241	Trichoderma reesei QM6a (ascomycetes)
63	GCF_000170995.1	11.3	9.7	1.6	12.9	75.8	124	413071	Trichoderma virens Gv29-8 (ascomycetes)
64	GCF_000171015.1	9.7	8.9	0.8	13.7	76.6	124	452589	Trichoderma atroviride IMI 206040 (ascomycetes)
65	GCF_000181695.1	25	24.2	0.8	14.5	60.5	124	425265	Malassezia globosa CBS 7966 (basidiomycetes)
66	GCF_000182565.1	12.1	11.3	0.8	21.8	66.1	124	645134	Spizellomyces punctatus DAOM BR117 (chytrids)
67	GCF_000182765.1	33.8	30.6	3.2	13.7	52.5	124	5480	Candida parapsilosis (budding yeasts)
68	GCF_000182805.2	13.7	12.9	0.8	24.2	62.1	124	771870	Sordaria macrospora k-hell (ascomycetes)
69	GCF_000182925.2	10.5	10.5	0	21	68.5	124	367110	Neurospora crassa OR74A (ascomycetes)
70	GCF_000182965.3	30.6	29	1.6	16.9	52.5	124	237561	Candida albicans SC5314 (budding yeasts)
71	GCF_000184455.2	8.9	8.9	0	23.4	67.7	124	510516	Aspergillus oryzae RIB40 (ascomycetes)
72	GCF_000185945.1	7.3	7.3	0	16.1	76.6	124	367775	Cryptococcus gattii WM276 (basidiomycetes)
73	GCF_000187245.1	34.7	33.9	0.8	12.1	53.2	124	871575	Ogataea parapolymorpha DL-1 (budding yeasts)
74	GCF_000187405.1	11.3	11.3	0	16.9	71.8	124	655827	Metarhizium acridum CQMa 102 (ascomycetes)
75	GCF_000187425.2	11.3	11.3	0	19.4	69.3	124	655844	Metarhizium robertsii ARSEF 23 (ascomycetes)
76	GCF_000192795.1	10.5	10.5	0	8.1	81.4	124	948595	Vavraia culicis subsp. floridensis (microsporidians)
77	GCF_000203795.1	11.3	11.3	0	21	67.7	124	684364	Batrachochytrium dendrobatidis JAM81 (chytrids)
78	GCF_000204055.1	4.8	4.8	0	25	70.2	124	747676	Melampsora larici-populina 98AG31 (rust fungi)
79	GCF_000209165.1	33.1	33.1	0	13.7	53.2	124	322104	Scheffersomyces stipitis CBS 6054 (budding yeasts)
80	GCF_000213175.1	9.7	9.7	0	20.2	70.1	124	510951	Neurospora tetrasperma FGSC 2508 (ascomycetes)
81	GCF_000218685.1	8.9	8.9	0	19.4	71.7	124	578457	Serpula lacrymans var. lacrymans S7.9 (dry rot fungus)
82	GCF_000219625.1	18.5	17.7	0.8	14.5	67	124	336722	Zymoseptoria tritici IPO323 (ascomycetes)
83	GCF_000221225.1	9.7	9.7	0	20.2	70.1	124	759272	Chaetomium thermophilum var. thermophilum DSM 1495 (ascomycetes)
84	GCF_000223465.1	31.5	31.5	0	15.3	53.2	124	590646	Yamadazyma tenuis ATCC 10573 (budding yeasts)
85	GCF_000223485.1	31.4	29	2.4	15.3	53.3	124	619300	Spathaspora passalidarum NRRL Y-27907 (budding yeasts)
86	GCF_000225545.1	9.7	9.7	0	21	69.3	124	756982	Orbilia oligospora ATCC 24927 (ascomycetes)
87	GCF_000225605.1	12.9	12.9	0	21	66.1	124	983644	Cordyceps militaris CM01 (ascomycetes)
88	GCF_000226095.1	8.9	8.9	0	22.6	68.5	124	573729	Thermothelomyces thermophilus ATCC 42464 (ascomycetes)
89	GCF_000226115.1	10.5	10.5	0	23.4	66.1	124	578455	Thermothielavioides terrestris NRRL 8126 (ascomycetes)
90	GCF_000226395.1	10.5	10.5	0	23.4	66.1	124	500485	Penicillium rubens Wisconsin 54-1255 (ascomycetes)
91	GCF_000226545.1	10.5	9.7	0.8	22.6	66.9	124	515849	Podospora anserina S mat+ (ascomycetes)
92	GCF_000227115.2	35.5	31.5	4	12.1	52.4	124	1071378	Naumovozyma dairenensis CBS 421 (budding yeasts)
93	GCF_000230375.1	11.3	10.5	0.8	16.9	71.8	124	985895	Leptosphaeria maculans JN3 (blackleg of rapeseed fungus)
94	GCF_000230625.1	14.5	13.7	0.8	19.4	66.1	124	858893	Exophiala dermatitidis NIH/UT8656 (ascomycetes)
95	GCF_000231115.1	8.1	8.1	0	6.5	85.4	124	993615	Vittaforma corneae ATCC 50505 (microsporidians)
96	GCF_000236905.1	34.7	31.5	3.2	10.5	54.8	124	1071381	Tetrapisispora phaffii CBS 4417 (budding yeasts)
97	GCF_000237345.1	35.5	29	6.5	12.1	52.4	124	1064592	Naumovozyma castellii CBS 4309 (budding yeasts)
98	GCF_000240135.3	10.5	10.5	0	15.3	74.2	124	229533	Fusarium graminearum PH-1 (ascomycetes)
99	GCF_000243375.1	35.5	34.7	0.8	12.1	52.4	124	4950	Torulaspora delbrueckii (budding yeasts)
100	GCF_000250985.1	8.1	8.1	0	8.9	83	124	881290	Nematocida parisii ERTm1 (microsporidians)
101	GCF_000260195.1	12.1	12.1	0	12.1	75.8	124	1089451	Fusarium odoratissimum NRRL 54006 (ascomycetes)
102	GCF_000263375.1	12.9	12.9	0	25.8	61.3	124	671144	Wallemia mellicola CBS 633.66 (basidiomycetes)
103	GCF_000264905.1	4	3.2	0.8	16.9	79.1	124	721885	Stereum hirsutum FP-91666 SS1 (basidiomycetes)
104	GCF_000264995.1	4	4	0	22.6	73.4	124	741275	Punctularia strigosozonata HHB-11173 SS5 (basidiomycetes)
105	GCF_000271585.1	6.4	5.6	0.8	16.9	76.7	124	717944	Trametes versicolor FP-101664 SS1 (basidiomycetes)
106	GCF_000271605.1	5.6	5.6	0	21	73.4	124	694068	Fomitiporia mediterranea MF3/22 (basidiomycetes)
107	GCF_000271625.1	6.5	6.5	0	16.1	77.4	124	741705	Coniophora puteana RWD-64-598 SS2 (basidiomycetes)
108	GCF_000271645.1	3.2	3.2	0	24.2	72.6	124	578456	Tremella mesenterica DSM 1558 (witches' butter)
109	GCF_000271745.1	11.3	11.3	0	12.1	76.6	124	660029	Fusarium oxysporum NRRL 32931 (ascomycetes)
110	GCF_000275845.1	8.9	8.9	0	17.7	73.4	124	732165	Dichomitus squalens LYAD-421 SS1 (basidiomycetes)
111	GCF_000277815.2	7.3	6.5	0.8	7.3	85.4	124	907965	Encephalitozoon hellem ATCC 50504 (microsporidians)
112	GCF_000280035.1	8.1	8.1	0	6.5	85.4	124	1178016	Encephalitozoon romaleae SJ-2008 (microsporidians)
113	GCF_000280675.1	12.9	12.9	0	16.9	70.2	124	655819	Beauveria bassiana ARSEF 2860 (ascomycetes)
114	GCF_000281105.1	12.1	11.3	0.8	19.4	68.5	124	1168221	Coniosporium apollinis CBS 100218 (ascomycetes)
115	GCF_000292625.1	5.6	5.6	0	21.8	72.6	124	1858805	Dacryopinax primogenitus (basidiomycetes)
116	GCF_000293215.1	14.5	14.5	0	21	64.5	124	1186058	Trichosporon asahii var. asahii CBS 2479 (basidiomycetes)
117	GCF_000298775.1	11.3	11.3	0	16.1	72.6	124	1072389	Marssonina brunnea f. sp. 'multigermtubi' MB_m1 (ascomycetes)
118	GCF_000300555.1	5.6	5.6	0	17.7	76.7	124	597362	Agaricus bisporus var. burnettii JB137-S8 (basidiomycetes)
119	GCF_000300575.1	6.5	6.5	0	18.5	75	124	936046	Agaricus bisporus var. bisporus H97 (basidiomycetes)
120	GCF_000300595.1	6.5	6.5	0	14.5	79	124	650164	Phanerochaete carnosa HHB-10118-sp (basidiomycetes)
121	GCF_000303195.2	10.5	10.5	0	15.3	74.2	124	1028729	Fusarium pseudograminearum CS3096 (ascomycetes)
122	GCF_000304475.1	33.1	26.6	6.5	13.7	53.2	124	1071382	Kazachstania africana CBS 2517 (budding yeasts)
123	GCF_000313485.1	33.9	32.3	1.6	12.9	53.2	124	1041607	Wickerhamomyces ciferrii (budding yeasts)
124	GCF_000313525.1	4	4	0	17.7	78.3	124	599839	Fibroporia radiculosa (basidiomycetes)
125	GCF_000315645.1	10.5	10.5	0	25	64.5	124	1170230	Penicillium digitatum Pd1 (ascomycetes)
126	GCF_000315875.1	32.2	30.6	1.6	14.5	53.3	124	1136231	Candida orthopsilosis Co 90-125 (budding yeasts)
127	GCF_000315915.1	36.3	32.3	4	8.9	54.8	124	1071380	Tetrapisispora blattae CBS 6284 (budding yeasts)
128	GCF_000320565.1	16.9	16.9	0	16.9	66.2	124	692275	Sphaerulina musiva SO2202 (ascomycetes)
129	GCF_000320585.1	8.1	8.1	0	10.5	81.4	124	747525	Heterobasidion irregulare TC 32-1 (basidiomycetes)
130	GCF_000320785.1	8.1	8.1	0	18.5	73.4	124	1130832	Rhodotorula toruloides NP11 (basidiomycetes)
131	GCF_000328475.2	27.4	25.8	1.6	11.3	61.3	124	237631	Ustilago maydis 521 (smut fungi)
132	GCF_000338955.1	22.6	22.6	0	16.1	61.3	124	717646	Baudoinia panamericana UAMH 10762 (ascomycetes)
133	GCF_000338995.1	9.7	9.7	0	19.4	70.9	124	665912	Bipolaris sorokiniana ND90Pr (ascomycetes)
134	GCF_000340215.1	16.1	16.1	0	13.7	70.2	124	383855	Pseudocercospora fijiensis CIRAD86 (ascomycetes)
135	GCF_000344685.1	4	4	0	16.9	79.1	124	670483	Gloeophyllum trabeum ATCC 11539 (basidiomycetes)
136	GCF_000348985.1	33.8	29.8	4	12.9	53.3	124	1071383	Kazachstania naganishii CBS 8797 (budding yeasts)
137	GCF_000349005.2	4.8	4.8	0	21.8	73.4	124	1069680	Pneumocystis murina B123 (ascomycetes)
138	GCF_000349305.1	25	25	0	20.2	54.8	124	1230383	Malassezia sympodialis ATCC 42132 (basidiomycetes)
139	GCF_000354255.1	12.9	12.1	0.8	17.7	69.4	124	665024	Bipolaris maydis ATCC 48331 (southern corn leaf blight pathogen)
140	GCF_000359705.1	10.5	9.7	0.8	21.8	67.7	124	671987	Exserohilum turcica Et28A (northern corn leaf blight)
141	GCF_000365145.1	17.7	17.7	0	17.7	64.6	124	1220924	Cyphellophora europaea CBS 101466 (ascomycetes)
142	GCF_000365165.1	16.1	16.1	0	17.7	66.2	124	1279043	Cladophialophora carrionii CBS 160.54 (ascomycetes)
143	GCF_000392275.1	14.5	14.5	0	13.7	71.8	124	1286976	Phaeoacremonium minimum UCRPA7 (ascomycetes)
144	GCF_000400465.1	16.1	16.1	0	21.8	62.1	124	1299270	Wallemia ichthyophaga EXF-994 (basidiomycetes)
145	GCF_000403515.1	28.2	28.2	0	10.5	61.3	124	1305764	Pseudozyma hubeiensis SY62 (smut fungi)
146	GCF_000409485.1	13.7	13.7	0	16.1	70.2	124	1116229	Glarea lozoyensis ATCC 20868 (ascomycetes)
147	GCF_000417875.1	20.2	20.2	0	14.5	65.3	124	1277687	Anthracocystis flocculosa PF-1 (smut fungi)
148	GCF_000439145.1	9.7	8.1	1.6	20.2	70.1	124	747089	Rhizophagus irregularis DAOM 181602=DAOM 197198 (glomeromycetes)
149	GCF_000464535.1	13.7	13.7	0	18.5	67.8	124	1263415	Endocarpon pusillum Z07020 (ascomycetes)
150	GCF_000497045.1	30.6	29.8	0.8	12.1	57.3	124	1365824	Kalmanozyma brasiliensis GHG001 (smut fungi)
151	GCF_000507465.1	5.6	5.6	0	17.7	76.7	124	1296122	Kwoniella mangroviensis CBS 8507 (basidiomycetes)
152	GCF_000512565.1	4.8	4.8	0	20.2	75	124	1296121	Kwoniella dejecticola CBS 10117 (basidiomycetes)
153	GCF_000512585.1	5.6	5.6	0	13.7	80.7	124	1296100	Kwoniella bestiolae CBS 10118 (basidiomycetes)
154	GCF_000512605.1	5.6	5.6	0	23.4	71	124	1296096	Kwoniella pini CBS 10737 (basidiomycetes)
155	GCF_000516985.1	13.7	13.7	0	17.7	68.6	124	1229662	Pestalotiopsis fici W106-1 (ascomycetes)
156	GCF_000523435.1	9.7	9.7	0	17.7	72.6	124	930089	Bipolaris zeicola 26-R-13 (ascomycetes)
157	GCF_000523455.1	10.5	9.7	0.8	19.4	70.1	124	930090	Bipolaris oryzae ATCC 44560 (ascomycetes)
158	GCF_000527765.1	9.7	9.7	0	19.4	70.9	124	930091	Bipolaris victoriae FI3 (ascomycetes)
159	GCF_000576695.1	30.6	30.6	0	15.3	54.1	124	1382522	Kuraishia capsulata CBS 1993 (budding yeasts)
160	GCF_000585515.1	16.9	16.9	0	19.4	63.7	124	1182544	Cladophialophora yegresii CBS 114405 (ascomycetes)
161	GCF_000585535.1	16.1	16.1	0	16.9	67	124	1182543	Cladophialophora psammophila CBS 110553 (ascomycetes)
162	GCF_000585565.1	13.7	13.7	0	22.6	63.7	124	1182542	Capronia epimyces CBS 606.96 (ascomycetes)
163	GCF_000585585.1	13.7	13.7	0	20.2	66.1	124	1182541	Capronia coronata CBS 617.96 (ascomycetes)
164	GCF_000600275.1	12.9	12.9	0	19.4	67.7	124	1388766	Aspergillus ruber CBS 135680 (ascomycetes)
165	GCF_000708205.1	8.9	8.9	0	26.6	64.5	124	764103	Mixia osmundae IAM 14324 (basidiomycetes)
166	GCF_000709125.1	17.7	17.7	0	19.4	62.9	124	1182545	Exophiala aquamarina CBS 119918 (ascomycetes)
167	GCF_000711695.1	6.5	6.5	0	20.2	73.3	124	1037660	Tilletiaria anomala UBC 951 (basidiomycetes)
168	GCF_000721755.1	9.7	9.7	0	11.3	79	124	1043005	Aureobasidium subglaciale EXF-2481 (ascomycetes)
169	GCF_000721765.1	14.5	14.5	0	16.1	69.4	124	1043004	Aureobasidium namibiae CBS 147.97 (ascomycetes)
170	GCF_000721775.1	10.5	9.7	0.8	12.9	76.6	124	1043003	Aureobasidium melanogenum CBS 110374 (ascomycetes)
171	GCF_000721785.1	11.3	10.5	0.8	15.3	73.4	124	1043002	Aureobasidium pullulans EXF-150 (ascomycetes)
172	GCF_000732125.1	6.5	6.5	0	21.8	71.7	124	563466	Scedosporium apiospermum (ascomycetes)
173	GCF_000747765.1	31.5	31.5	0	12.1	56.4	124	84753	Moesziomyces antarcticus (smut fungi)
174	GCF_000760515.2	9.7	9.7	0	15.3	75	124	1485682	Mitosporidium daphniae (microsporidians)
175	GCF_000769745.1	8.1	8.1	0	23.4	68.5	124	27334	Penicillium expansum (ascomycetes)
176	GCF_000803265.1	8.1	8.1	0	7.3	84.6	124	1354746	Ordospora colligata OC4 (microsporidians)
177	GCF_000804445.1	12.9	12.9	0	17.7	69.4	124	1081103	Metarhizium album ARSEF 1941 (ascomycetes)
178	GCF_000814965.1	11.3	11.3	0	19.4	69.3	124	1276141	Metarhizium brunneum ARSEF 3297 (ascomycetes)
179	GCF_000820605.1	16.9	16.9	0	19.4	63.7	124	1398154	Sporothrix brasiliensis 5110 (ascomycetes)
180	GCF_000835455.1	16.1	15.3	0.8	20.2	63.7	124	1442368	Fonsecaea pedrosoi CBS 271.37 (ascomycetes)
181	GCF_000835475.1	15.3	15.3	0	16.1	68.6	124	1442370	Cladophialophora bantiana CBS 173.52 (ascomycetes)
182	GCF_000835495.1	16.9	16.9	0	18.5	64.6	124	569365	Cladophialophora immunda (ascomycetes)
183	GCF_000835505.1	13.7	13.7	0	18.5	67.8	124	348802	Exophiala xenobiotica (ascomycetes)
184	GCF_000835515.1	13.7	13.7	0	18.5	67.8	124	215243	Exophiala oligosperma (ascomycetes)
185	GCF_000835555.1	15.3	15.3	0	19.4	65.3	124	1442369	Rhinocladiella mackenziei CBS 650.93 (ascomycetes)
186	GCF_000836115.1	15.3	15.3	0	17.7	67	124	91928	Exophiala spinifera (ascomycetes)
187	GCF_000836275.1	15.3	15.3	0	21	63.7	124	212818	Exophiala mesophila (ascomycetes)
188	GCF_000836295.1	14.5	14.5	0	16.1	69.4	124	253628	Verruconis gallopava (ascomycetes)
189	GCF_000836435.1	16.9	16.1	0.8	17.7	65.4	124	1442371	Fonsecaea multimorphosa CBS 102226 (ascomycetes)
190	GCF_000938715.1	35.5	33.9	1.6	10.5	54	124	1245769	Lachancea lanzarotensis (budding yeasts)
191	GCF_000961545.1	15.3	15.3	0	19.4	65.3	124	1397361	Sporothrix schenckii 1099-18 (ascomycetes)
192	GCF_000968595.1	9.7	9.7	0	22.6	67.7	124	1408163	Rasamsonia emersonii CBS 393.64 (ascomycetes)
193	GCF_000988165.1	10.5	10.5	0	4	85.5	124	40302	Nosema ceranae (microsporidians)
194	GCF_001027345.1	12.9	12.9	0	21.8	65.3	124	879819	Cutaneotrichosporon oleaginosum (basidiomycetes)
195	GCF_001204775.2	11.3	11.3	0	18.5	70.2	124	1509407	Aspergillus nomiae NRRL 13137 (ascomycetes)
196	GCF_001278385.1	27.4	27.4	0	16.9	55.7	124	77020	Malassezia pachydermatis (basidiomycetes)
197	GCF_001298625.1	34.6	29	5.6	12.1	53.3	124	1080349	Saccharomyces eubayanus (budding yeasts)
198	GCF_001299255.1	18.5	18.5	0	18.5	63	124	1664694	Phialophora attinorum (ascomycetes)
199	GCF_001329695.1	0	0	0	5.6	94.4	124	578459	Rhodotorula graminis WP1 (basidiomycetes)
200	GCF_001417885.1	34.7	33.1	1.6	12.9	52.4	124	1003335	Kluyveromyces marxianus DMKU3-1042 (budding yeasts)
201	GCF_001447935.2	33.1	32.3	0.8	14.5	52.4	124	58627	Debaryomyces fabryi (budding yeasts)
202	GCF_001477535.1	5.6	5.6	0	19.4	75	124	1408657	Pneumocystis jirovecii RU7 (ascomycetes)
203	GCF_001477545.1	6.5	6.5	0	19.4	74.1	124	1408658	Pneumocystis carinii B80 (ascomycetes)
204	GCF_001481775.2	8.1	7.3	0.8	16.1	75.8	124	398673	Trichoderma gamsii (ascomycetes)
205	GCF_001500285.1	12.1	11.3	0.8	20.2	67.7	124	149040	Mollisia scopiformis (ascomycetes)
206	GCF_001548555.1	35.5	34.7	0.8	12.1	52.4	124	45286	Eremothecium sinecaudum (budding yeasts)
207	GCF_001561935.1	10.5	10.5	0	22.6	66.9	124	5078	Penicillium griseofulvum (ascomycetes)
208	GCF_001619985.1	8.9	8.9	0	13.7	77.4	124	1328760	Xylona heveae TC161 (ascomycetes)
209	GCF_001625195.1	10.5	10.5	0	21.8	67.7	124	98403	Drechmeria coniospora (ascomycetes)
210	GCF_001632365.1	5.6	5.6	0	17.7	76.7	124	1314785	Laetiporus sulphureus 93-53 (chicken-of-the-woods)
211	GCF_001636725.1	12.9	12.9	0	21	66.1	124	1081104	Cordyceps fumosorosea ARSEF 2679 (ascomycetes)
212	GCF_001638985.1	11.3	10.5	0.8	24.2	64.5	124	763407	Phycomyces blakesleeanus NRRL 1555(-) (fungi)
213	GCF_001640025.1	28.2	26.6	1.6	12.9	58.9	124	796027	Sugiyamaella lignohabitans (budding yeasts)
214	GCF_001641265.1	10.5	10.5	0	21	68.5	124	655981	Pseudogymnoascus destructans (ascomycetes)
215	GCF_001642045.1	14.5	14.5	0	16.1	69.4	124	1460663	Paraphaeosphaeria sporulosa (ascomycetes)
216	GCF_001642055.1	12.9	12.1	0.8	15.3	71.8	124	5599	Alternaria alternata (ascomycetes)
217	GCF_001642475.1	15.3	14.5	0.8	18.5	66.2	124	254056	Fonsecaea monophora (ascomycetes)
218	GCF_001646965.1	16.1	16.1	0	19.4	64.5	124	856822	Fonsecaea nubica (ascomycetes)
219	GCF_001651985.1	16.1	16.1	0	17.7	66.2	124	1367422	Fonsecaea erecta (ascomycetes)
220	GCF_001653235.2	11.3	11.3	0	12.1	76.6	124	1380566	Pochonia chlamydosporia 170 (ascomycetes)
221	GCF_001653265.1	12.1	12.1	0	20.2	67.7	124	33203	Purpureocillium lilacinum (ascomycetes)
222	GCF_001661235.1	31.4	29.8	1.6	15.3	53.3	124	763406	Pichia membranifaciens NRRL Y-2026 (budding yeasts)
223	GCF_001661255.1	32.2	29	3.2	13.7	54.1	124	683960	Wickerhamomyces anomalus NRRL Y-366-8 (budding yeasts)
224	GCF_001661265.1	21.8	21	0.8	16.1	62.1	124	698492	Saitoella complicata NRRL Y-17804 (ascomycetes)
225	GCF_001661335.1	33.9	33.9	0	13.7	52.4	124	984486	Babjeviella inositovora NRRL Y-12698 (budding yeasts)
226	GCF_001661345.1	32.2	30.6	1.6	13.7	54.1	124	1344418	Ascoidea rubescens DSM 1968 (budding yeasts)
227	GCF_001661395.1	33	30.6	2.4	13.7	53.3	124	984485	Hyphopichia burtonii NRRL Y-1933 (budding yeasts)
228	GCF_001661405.1	33.8	30.6	3.2	11.3	54.9	124	983966	Cyberlindnera jadinii NRRL Y-1542 (budding yeasts)
229	GCF_001661415.1	29.8	28.2	1.6	16.9	53.3	124	984487	Suhomyces tanzawaensis NRRL Y-17324 (budding yeasts)
230	GCF_001662655.1	11.3	11.3	0	19.4	69.3	124	342668	Pseudogymnoascus verrucosus (ascomycetes)
231	GCF_001664035.1	30.6	30.6	0	15.3	54.1	124	869754	Metschnikowia bicuspidata var. bicuspidata NRRL YB-4993 (budding yeasts)
232	GCF_001664045.1	34.7	33.9	0.8	11.3	54	124	460523	Ogataea polymorpha (budding yeasts)
233	GCF_001672515.1	12.9	12.9	0	20.2	66.9	124	759273	Colletotrichum higginsianum IMI 349063 (ascomycetes)
[truncated: 137 more rows]

## Sheet: archaea_odb10 on fungal genomes
	AssemblyID	C	CS	CD	F	M	n	taxID	Species_name
[truncated: 370 more rows]

## Sheet: bacteria_odb10 on invertebrates
	AssemblyID	C	CS	CD	F	M	n	taxID	Species_name
[truncated: 235 more rows]

[truncated: 1 more sheets: archaea_odb10 on invertebrates ]
