# Supplementary material for: BUSCO Update: Novel and Streamlined Workflows along with Broader and Deeper Phylogenetic Coverage for Scoring of Eukaryotic, Prokaryotic, and Viral Genomes
Source: Mol Biol Evol. 2021 Jul 28;38(10):4647–54. doi: 10.1093/molbev/msab199 (PMC8476166; doi:10.1093/molbev/msab199)
Supplement: msab199_Supplementary_Data [file msab199_supplementary_data.zip › Supplementary_table12.xlsx]

## Sheet: archaea_odb10 on bacteria genom
	BUSCOs	Status	Number_organisms	Distribution(%)
1	102178at2157	Missing	2778	100
2	102360at2157	Missing	2779	100
3	10236at2157	Missing	2779	100
4	103467at2157	Missing	2779	100
5	104786at2157	Missing	2779	100
6	105165at2157	Missing	2779	100
7	105604at2157	Missing	2779	100
8	105851at2157	Missing	2779	100
9	106603at2157	Missing	2779	100
10	107015at2157	Missing	2779	100
11	107212at2157	Missing	2779	100
12	108717at2157	Missing	2779	100
13	109335at2157	Missing	2779	100
14	112466at2157	Missing	2779	100
15	112720at2157	Missing	2778	100
16	114541at2157	Missing	2779	100
17	115384at2157	Missing	2779	100
18	116294at2157	Missing	2779	100
19	116732at2157	Missing	2779	100
20	119723at2157	Missing	2778	100
21	121548at2157	Missing	2779	100
22	123853at2157	Missing	2779	100
23	123859at2157	Missing	2779	100
24	124429at2157	Missing	2779	100
25	124805at2157	Missing	2779	100
26	124913at2157	Missing	2779	100
27	126193at2157	Missing	2778	100
28	129321at2157	Missing	2778	100
29	129447at2157	Missing	2779	100
30	129924at2157	Missing	2778	100
31	13010at2157	Missing	2779	100
32	13531at2157	Missing	2779	100
33	1642at2157	Missing	2779	100
34	17053at2157	Missing	2779	100
35	23182at2157	Missing	2779	100
36	24257at2157	Missing	2779	100
37	25592at2157	Missing	2779	100
38	29893at2157	Missing	2779	100
39	30130at2157	Missing	2779	100
40	31722at2157	Missing	2779	100
41	32191at2157	Missing	2779	100
42	35861at2157	Missing	2779	100
43	37207at2157	Missing	2779	100
44	3905at2157	Missing	2779	100
45	41214at2157	Missing	2779	100
46	44076at2157	Missing	2779	100
47	58019at2157	Missing	2779	100
48	58340at2157	Missing	2779	100
49	59062at2157	Missing	2779	100
50	59861at2157	Missing	2779	100
51	60954at2157	Missing	2779	100
52	61936at2157	Missing	2779	100
53	63341at2157	Missing	2779	100
54	65833at2157	Missing	2779	100
55	66209at2157	Missing	2779	100
56	66811at2157	Missing	2779	100
57	69351at2157	Missing	2779	100
58	70269at2157	Missing	2779	100
59	70525at2157	Missing	2779	100
60	72726at2157	Missing	2779	100
61	73593at2157	Missing	2779	100
62	75288at2157	Missing	2779	100
63	76134at2157	Missing	2778	100
64	76877at2157	Missing	2779	100
65	79065at2157	Missing	2779	100
66	80498at2157	Missing	2779	100
67	80501at2157	Missing	2779	100
68	80629at2157	Missing	2779	100
69	82104at2157	Missing	2779	100
70	82755at2157	Missing	2779	100
71	82853at2157	Missing	2779	100
72	83050at2157	Missing	2779	100
73	85023at2157	Missing	2779	100
74	85279at2157	Missing	2779	100
75	85293at2157	Missing	2779	100
76	87520at2157	Missing	2779	100
77	89321at2157	Missing	2779	100
78	89943at2157	Missing	2779	100
79	90096at2157	Missing	2779	100
80	91936at2157	Missing	2779	100
81	92409at2157	Missing	2779	100
82	93256at2157	Missing	2779	100
83	96138at2157	Missing	2778	100
84	98179at2157	Missing	2779	100
85	98221at2157	Missing	2779	100
86	99236at2157	Missing	2779	100
87	99842at2157	Missing	2779	100
88	122290at2157	Missing	2775	99.9
89	125162at2157	Missing	2776	99.9
90	128227at2157	Missing	2777	99.9
91	131584at2157	Missing	2776	99.9
92	60366at2157	Missing	2777	99.9
93	61613at2157	Missing	2777	99.9
94	127293at2157	Missing	2772	99.8
95	130316at2157	Missing	2773	99.8
96	22842at2157	Missing	2773	99.8
97	55024at2157	Missing	2774	99.8
98	70865at2157	Missing	2772	99.8
99	8922at2157	Missing	2774	99.8
100	95578at2157	Missing	2774	99.8
101	21317at2157	Missing	2770	99.7
102	123463at2157	Missing	2763	99.4
103	124973at2157	Missing	2762	99.4
104	13565at2157	Missing	2760	99.3
105	91297at2157	Missing	2759	99.3
106	124073at2157	Missing	2757	99.2
107	74812at2157	Missing	2752	99
108	104254at2157	Missing	2743	98.7
109	115947at2157	Missing	2735	98.4
110	125788at2157	Missing	2724	98
111	7724at2157	Missing	2721	97.9
112	130364at2157	Missing	2711	97.6
113	121171at2157	Missing	2704	97.3
114	104702at2157	Missing	2698	97.1
115	123503at2157	Missing	2693	96.9
116	32079at2157	Missing	2694	96.9
117	91154at2157	Missing	2687	96.7
118	128960at2157	Missing	2680	96.4
119	117241at2157	Missing	2668	96
120	6736at2157	Missing	2645	95.2
121	93236at2157	Missing	2628	94.6
122	107993at2157	Missing	2620	94.3
123	105095at2157	Missing	2616	94.1
124	8899at2157	Missing	2603	93.7
125	57545at2157	Missing	2560	92.1
126	14889at2157	Missing	2533	91.2
127	90882at2157	Missing	2519	90.6
128	101957at2157	Missing	2500	90
129	24288at2157	Missing	2331	83.9
130	110798at2157	Missing	2253	81.1
131	87367at2157	Missing	2254	81.1
132	92795at2157	Missing	2251	81
133	51351at2157	Missing	2247	80.9
134	105421at2157	Missing	2204	79.3
135	121943at2157	Missing	2200	79.2
136	22545at2157	Missing	2194	79
137	115425at2157	Missing	2183	78.6
138	98187at2157	Missing	2102	75.6
139	64860at2157	Missing	2089	75.2
140	119044at2157	Missing	2061	74.2
141	14454at2157	Missing	2015	72.5
142	102399at2157	Missing	1984	71.4
143	114285at2157	Missing	1866	67.2
144	78046at2157	Missing	1816	65.3
145	54988at2157	Missing	1788	64.3
146	36028at2157	Missing	1735	62.4
147	97230at2157	Missing	1697	61.1
148	116879at2157	Missing	1684	60.6
149	111803at2157	Missing	1645	59.2
150	104636at2157	Missing	1614	58.1
151	32623at2157	Missing	1549	55.7
152	19750at2157	Missing	1439	51.8
153	60670at2157	Missing	1437	51.7
154	98657at2157	Missing	1391	50
155	79845at2157	Missing	1374	49.4
156	91632at2157	Missing	1198	43.1
157	860at2157	Missing	984	35.4
158	18705at2157	Missing	964	34.7
159	17629at2157	Missing	755	27.2
160	94875at2157	Missing	750	27
161	48934at2157	Missing	699	25.1
162	113971at2157	Missing	638	23
163	90817at2157	Missing	602	21.7
164	84684at2157	Missing	534	19.2
165	39322at2157	Missing	525	18.9
166	115808at2157	Missing	502	18.1
167	43727at2157	Missing	490	17.6
168	88531at2157	Missing	438	15.8
169	41305at2157	Missing	426	15.3
170	37299at2157	Missing	357	12.8
171	62508at2157	Missing	348	12.5
172	90641at2157	Missing	271	9.8
173	108145at2157	Missing	249	9
174	106462at2157	Missing	242	8.7
175	52427at2157	Missing	111	4
176	58022at2157	Missing	95	3.4
177	25871at2157	Missing	82	3
178	56027at2157	Missing	78	2.8
179	94889at2157	Missing	78	2.8
180	14061at2157	Missing	74	2.7
181	31316at2157	Missing	67	2.4
182	35648at2157	Missing	66	2.4
183	7896at2157	Missing	66	2.4
184	117225at2157	Missing	57	2
185	22747at2157	Missing	51	1.8
186	50844at2157	Missing	51	1.8
187	23221at2157	Missing	45	1.6
188	46017at2157	Missing	43	1.6
189	6590at2157	Missing	43	1.6
190	59314at2157	Missing	34	1.2
191	7046at2157	Missing	34	1.2
192	84219at2157	Missing	16	0.6
193	99734at2157	Missing	16	0.6
194	47919at2157	Missing	11	0.4

## Sheet: eukaryota_odb10 on bacteria gen
	BUSCOs	Status	Number_organisms	Distribution(%)
1	1003258at2759	Missing	2779	100
2	1010730at2759	Missing	2779	100
3	1018517at2759	Missing	2779	100
4	1019762at2759	Missing	2779	100
5	1030907at2759	Missing	2779	100
6	1038775at2759	Missing	2779	100
7	1041560at2759	Missing	2779	100
8	1049599at2759	Missing	2779	100
9	1051021at2759	Missing	2779	100
10	1076134at2759	Missing	2779	100
11	1079827at2759	Missing	2779	100
12	1085752at2759	Missing	2779	100
13	1087488at2759	Missing	2779	100
14	1094121at2759	Missing	2779	100
15	1096688at2759	Missing	2779	100
16	1106766at2759	Missing	2779	100
17	1107630at2759	Missing	2779	100
18	1108845at2759	Missing	2779	100
19	1111142at2759	Missing	2779	100
20	1157302at2759	Missing	2779	100
21	1173229at2759	Missing	2778	100
22	1182451at2759	Missing	2779	100
23	1193442at2759	Missing	2779	100
24	1194691at2759	Missing	2779	100
25	1194797at2759	Missing	2779	100
26	1197019at2759	Missing	2779	100
27	1200489at2759	Missing	2779	100
28	1217666at2759	Missing	2779	100
29	1220881at2759	Missing	2779	100
30	1222562at2759	Missing	2779	100
31	1223488at2759	Missing	2779	100
32	1228942at2759	Missing	2779	100
33	1236198at2759	Missing	2779	100
34	1247641at2759	Missing	2779	100
35	1248958at2759	Missing	2779	100
36	1249159at2759	Missing	2779	100
37	1251252at2759	Missing	2778	100
38	1257440at2759	Missing	2779	100
39	1258856at2759	Missing	2779	100
40	1266231at2759	Missing	2779	100
41	1269244at2759	Missing	2779	100
42	1269649at2759	Missing	2779	100
43	1275837at2759	Missing	2779	100
44	1284731at2759	Missing	2779	100
45	1287094at2759	Missing	2779	100
46	1291729at2759	Missing	2779	100
47	1304061at2759	Missing	2779	100
48	1309031at2759	Missing	2779	100
49	1312453at2759	Missing	2779	100
50	1322299at2759	Missing	2779	100
51	1323575at2759	Missing	2778	100
52	1338131at2759	Missing	2779	100
53	1339553at2759	Missing	2779	100
54	1346165at2759	Missing	2779	100
55	1346432at2759	Missing	2779	100
56	1348942at2759	Missing	2778	100
57	1355894at2759	Missing	2779	100
58	1358374at2759	Missing	2779	100
59	1364586at2759	Missing	2779	100
60	1370285at2759	Missing	2779	100
61	1370304at2759	Missing	2779	100
62	1377237at2759	Missing	2779	100
63	1379600at2759	Missing	2779	100
64	1380409at2759	Missing	2779	100
65	1382842at2759	Missing	2779	100
66	1395649at2759	Missing	2778	100
67	1398309at2759	Missing	2778	100
68	1404162at2759	Missing	2779	100
69	1405073at2759	Missing	2779	100
70	1407446at2759	Missing	2779	100
71	1421503at2759	Missing	2779	100
72	1423847at2759	Missing	2779	100
73	1426075at2759	Missing	2779	100
74	1428854at2759	Missing	2779	100
75	1430056at2759	Missing	2779	100
76	1432328at2759	Missing	2779	100
77	1434266at2759	Missing	2779	100
78	1440961at2759	Missing	2779	100
79	1441854at2759	Missing	2779	100
80	1450538at2759	Missing	2779	100
81	1454155at2759	Missing	2779	100
82	1455730at2759	Missing	2779	100
83	1459797at2759	Missing	2779	100
84	1474000at2759	Missing	2779	100
85	1479417at2759	Missing	2779	100
86	1488436at2759	Missing	2779	100
87	1490022at2759	Missing	2779	100
88	1504863at2759	Missing	2779	100
89	1513531at2759	Missing	2779	100
90	1525971at2759	Missing	2779	100
91	1526152at2759	Missing	2779	100
92	1530008at2759	Missing	2779	100
93	1538526at2759	Missing	2779	100
94	1545004at2759	Missing	2779	100
95	1552706at2759	Missing	2779	100
96	1558822at2759	Missing	2779	100
97	156083at2759	Missing	2779	100
98	1567796at2759	Missing	2779	100
99	1576404at2759	Missing	2779	100
100	1588798at2759	Missing	2779	100
101	1593937at2759	Missing	2779	100
102	160593at2759	Missing	2779	100
103	1617752at2759	Missing	2779	100
104	1620056at2759	Missing	2779	100
105	1623701at2759	Missing	2779	100
106	1626636at2759	Missing	2779	100
107	1633672at2759	Missing	2779	100
108	1645187at2759	Missing	2779	100
109	166920at2759	Missing	2779	100
110	176625at2759	Missing	2779	100
111	179362at2759	Missing	2779	100
112	245208at2759	Missing	2779	100
113	257318at2759	Missing	2779	100
114	261419at2759	Missing	2779	100
115	270107at2759	Missing	2779	100
116	271586at2759	Missing	2779	100
117	293315at2759	Missing	2779	100
118	306227at2759	Missing	2779	100
119	330169at2759	Missing	2779	100
120	331411at2759	Missing	2779	100
121	341721at2759	Missing	2779	100
122	355408at2759	Missing	2779	100
123	375960at2759	Missing	2779	100
124	383503at2759	Missing	2779	100
125	388820at2759	Missing	2779	100
126	39650at2759	Missing	2779	100
127	396755at2759	Missing	2779	100
128	426305at2759	Missing	2778	100
129	450058at2759	Missing	2779	100
130	453044at2759	Missing	2779	100
131	457861at2759	Missing	2779	100
132	464990at2759	Missing	2779	100
133	513979at2759	Missing	2779	100
134	543764at2759	Missing	2779	100
135	549762at2759	Missing	2779	100
136	551907at2759	Missing	2779	100
137	570797at2759	Missing	2779	100
138	582756at2759	Missing	2779	100
139	598949at2759	Missing	2779	100
140	671846at2759	Missing	2779	100
141	674160at2759	Missing	2779	100
142	674169at2759	Missing	2779	100
143	679187at2759	Missing	2779	100
144	679771at2759	Missing	2779	100
145	687505at2759	Missing	2779	100
146	692986at2759	Missing	2779	100
147	708105at2759	Missing	2779	100
148	720340at2759	Missing	2779	100
149	722805at2759	Missing	2779	100
150	734666at2759	Missing	2779	100
151	736068at2759	Missing	2779	100
152	751335at2759	Missing	2779	100
153	761109at2759	Missing	2779	100
154	768809at2759	Missing	2779	100
155	774318at2759	Missing	2779	100
156	777920at2759	Missing	2779	100
157	817008at2759	Missing	2779	100
158	834694at2759	Missing	2779	100
159	836599at2759	Missing	2779	100
160	855834at2759	Missing	2779	100
161	858842at2759	Missing	2779	100
162	865202at2759	Missing	2779	100
163	866359at2759	Missing	2779	100
164	869548at2759	Missing	2779	100
165	87842at2759	Missing	2779	100
166	887370at2759	Missing	2779	100
167	891751at2759	Missing	2779	100
168	917326at2759	Missing	2779	100
169	918816at2759	Missing	2779	100
170	919955at2759	Missing	2779	100
171	924753at2759	Missing	2779	100
172	931188at2759	Missing	2779	100
173	937686at2759	Missing	2779	100
174	939345at2759	Missing	2779	100
175	944899at2759	Missing	2779	100
176	946128at2759	Missing	2779	100
177	956854at2759	Missing	2779	100
178	97116at2759	Missing	2779	100
179	974865at2759	Missing	2779	100
180	975158at2759	Missing	2779	100
181	975557at2759	Missing	2779	100
182	976469at2759	Missing	2779	100
183	981902at2759	Missing	2779	100
184	996662at2759	Missing	2779	100
185	1053181at2759	Missing	2777	99.9
186	1259741at2759	Missing	2775	99.9
187	1314980at2759	Missing	2776	99.9
188	1488235at2759	Missing	2775	99.9
189	1575179at2759	Missing	2775	99.9
190	814241at2759	Missing	2775	99.9
191	905026at2759	Missing	2777	99.9
192	320059at2759	Missing	2772	99.8
193	625387at2759	Missing	2772	99.8
194	324863at2759	Missing	2770	99.7
195	779909at2759	Missing	2770	99.7
196	901894at2759	Missing	2769	99.6
197	1161199at2759	Missing	2766	99.5
198	937275at2759	Missing	2766	99.5
199	261328at2759	Missing	2763	99.4
200	345441at2759	Missing	2763	99.4
201	671536at2759	Missing	2761	99.3
202	973442at2759	Missing	2753	99.1
203	604979at2759	Missing	2748	98.9
204	621827at2759	Missing	2748	98.9
205	325552at2759	Missing	2734	98.4
206	290630at2759	Missing	2729	98.2
207	1001705at2759	Missing	2717	97.8
208	1442062at2759	Missing	2709	97.5
209	1264469at2759	Missing	2703	97.3
210	418107at2759	Missing	2701	97.2
211	1079130at2759	Missing	2682	96.5
212	369837at2759	Missing	2681	96.5
213	759498at2759	Missing	2681	96.5
214	1112002at2759	Missing	2657	95.6
215	801857at2759	Missing	2622	94.3
216	1014314at2759	Missing	2619	94.2
217	1057950at2759	Missing	2609	93.9
218	1563319at2759	Missing	2605	93.7
219	1405146at2759	Missing	2601	93.6
220	142542at2759	Missing	2600	93.6
221	1428265at2759	Missing	2596	93.4
222	1032689at2759	Missing	2537	91.3
223	1025450at2759	Missing	2520	90.7
224	296129at2759	Missing	2482	89.3
225	844748at2759	Missing	2437	87.7
226	734341at2759	Missing	2382	85.7
227	1065019at2759	Missing	2380	85.6
228	719531at2759	Missing	2337	84.1
229	1129824at2759	Missing	2319	83.4
230	1445102at2759	Missing	2176	78.3
231	721605at2759	Missing	2113	76
232	1342242at2759	Missing	2101	75.6
233	923657at2759	Missing	2086	75.1
234	878143at2759	Missing	2082	74.9
235	1324510at2759	Missing	2075	74.7
236	100698at2759	Missing	2062	74.2
237	1233814at2759	Missing	2049	73.7
238	1287401at2759	Missing	2003	72.1
239	491869at2759	Missing	1893	68.1
240	1138059at2759	Missing	1888	67.9
241	1090038at2759	Missing	1777	63.9
242	1178688at2759	Missing	1771	63.7
243	83779at2759	Missing	1189	42.8
244	911863at2759	Missing	1140	41
245	655400at2759	Missing	747	26.9
246	1128607at2759	Missing	564	20.3
247	1260807at2759	Missing	523	18.8
248	673132at2759	Missing	485	17.4
249	390348at2759	Missing	478	17.2
250	898782at2759	Missing	447	16.1
251	299766at2759	Missing	323	11.6
252	1322642at2759	Missing	173	6.2
253	664730at2759	Missing	125	4.5
254	392369at2759	Missing	39	1.4
255	1115196at2759	Missing	4	0.1

## Sheet: bacteria_odb10 on fungal genome
	BUSCOs	Status	Number_organisms	Distribution(%)
1	1009041at2	Missing	370	100
2	1036075at2	Missing	370	100
3	1080436at2	Missing	370	100
4	1132353at2	Missing	370	100
5	1151822at2	Missing	370	100
6	143460at2	Missing	370	100
7	1456375at2	Missing	370	100
8	1505038at2	Missing	370	100
9	1567535at2	Missing	370	100
10	1574817at2	Missing	370	100
11	1590629at2	Missing	370	100
12	1592033at2	Missing	370	100
13	1623045at2	Missing	370	100
14	1666043at2	Missing	370	100
15	1692188at2	Missing	370	100
16	1698718at2	Missing	370	100
17	1713391at2	Missing	370	100
18	1720952at2	Missing	370	100
19	182107at2	Missing	370	100
20	1827334at2	Missing	370	100
21	1846503at2	Missing	370	100
22	1932144at2	Missing	370	100
23	1949059at2	Missing	370	100
24	1959318at2	Missing	370	100
25	1963491at2	Missing	370	100
26	1971380at2	Missing	370	100
27	2012682at2	Missing	370	100
28	219876at2	Missing	370	100
29	384865at2	Missing	370	100
30	4421at2	Missing	370	100
31	505485at2	Missing	370	100
32	662686at2	Missing	370	100
33	874197at2	Missing	370	100
34	95696at2	Missing	370	100
35	984717at2	Missing	370	100
36	1093223at2	Missing	369	99.7
37	1470978at2	Missing	369	99.7
38	1540940at2	Missing	369	99.7
39	1661836at2	Missing	369	99.7
40	1772647at2	Missing	369	99.7
41	2066663at2	Missing	369	99.7
42	2005443at2	Missing	368	99.5
43	2040741at2	Missing	368	99.5
44	1830156at2	Missing	367	99.2
45	1043239at2	Missing	366	98.9
46	1990650at2	Missing	366	98.9
47	1674344at2	Missing	365	98.7
48	1272633at2	Missing	363	98.1
49	2075502at2	Missing	363	98.1
50	2035880at2	Missing	362	97.8
51	932993at2	Missing	360	97.3
52	1497415at2	Missing	359	97
53	841869at2	Missing	359	97
54	1504821at2	Missing	358	96.8
55	1893906at2	Missing	358	96.8
56	1786618at2	Missing	357	96.5
57	1758685at2	Missing	355	96
58	1776954at2	Missing	355	96
59	1395197at2	Missing	350	94.6
60	1595498at2	Missing	349	94.3
61	1490892at2	Missing	345	93.2
62	1799923at2	Missing	311	84
63	1822215at2	Missing	305	82.4
64	1398618at2	Missing	304	82.2
65	1760144at2	Missing	303	81.9
66	1491686at2	Missing	301	81.3
67	1702697at2	Missing	295	79.7
68	1676462at2	Missing	294	79.5
69	2046660at2	Missing	282	76.2
70	1937493at2	Missing	278	75.1
71	1990141at2	Missing	276	74.6
72	1502854at2	Missing	268	72.4
73	1904463at2	Missing	264	71.3
74	1054741at2	Missing	252	68.1
75	226836at2	Missing	251	67.8
76	1766414at2	Missing	246	66.5
77	2063644at2	Missing	225	60.8
78	1707228at2	Missing	216	58.4
79	1874945at2	Missing	216	58.4
80	1940575at2	Missing	206	55.7
81	923547at2	Missing	198	53.5
82	665824at2	Missing	192	51.9
83	837522at2	Missing	186	50.3
84	1838961at2	Missing	185	50
85	1978865at2	Missing	160	43.2
86	1069591at2	Missing	153	41.4
87	961486at2	Missing	152	41.1
88	1937072at2	Missing	151	40.8
89	1842956at2	Missing	142	38.4
90	932854at2	Missing	131	35.4
91	1822695at2	Missing	116	31.4
92	1270636at2	Missing	96	26
93	1906715at2	Missing	90	24.3
94	430176at2	Missing	88	23.8
95	1211060at2	Missing	83	22.4
96	1671455at2	Missing	83	22.4
97	1024388at2	Missing	81	21.9
98	1049662at2	Missing	80	21.6
99	267682at2	Missing	62	16.8
100	232152at2	Missing	61	16.5
101	1701531at2	Missing	57	15.4
102	353391at2	Missing	55	14.9
103	469058at2	Missing	46	12.4
104	504464at2	Missing	46	12.4
105	981870at2	Missing	46	12.4
106	1266295at2	Missing	45	12.2
107	533698at2	Missing	39	10.5
108	1074831at2	Missing	38	10.3
109	1166299at2	Missing	36	9.7
110	1572673at2	Missing	36	9.7
111	462069at2	Missing	36	9.7
112	1346419at2	Missing	35	9.5
113	1827295at2	Missing	28	7.6
114	223233at2	Missing	27	7.3
115	1257362at2	Missing	24	6.5
116	1419877at2	Missing	22	6
117	402899at2	Missing	22	6
118	1890943at2	Missing	20	5.4
119	26038at2	Missing	14	3.8
120	1844275at2	Missing	11	3
121	91428at2	Missing	10	2.7
122	776861at2	Missing	8	2.2
123	761140at2	Missing	2	0.5
124	9601at2	Missing	1	0.3

## Sheet: archaea_odb10 on fungal genomes
	BUSCOs	Status	Number_organisms	Distribution(%)
1	101957at2157	Missing	370	100
2	10236at2157	Missing	370	100
3	104636at2157	Missing	370	100
4	104786at2157	Missing	370	100
5	105604at2157	Missing	370	100
6	112466at2157	Missing	370	100
7	116732at2157	Missing	370	100
8	116879at2157	Missing	370	100
9	121171at2157	Missing	370	100
10	123503at2157	Missing	370	100
11	123853at2157	Missing	370	100
12	124973at2157	Missing	370	100
13	125788at2157	Missing	370	100
14	13565at2157	Missing	370	100
15	18705at2157	Missing	370	100
16	22842at2157	Missing	370	100
17	23182at2157	Missing	370	100
18	24257at2157	Missing	370	100
19	32079at2157	Missing	370	100
20	35861at2157	Missing	370	100
21	48934at2157	Missing	370	100
22	57545at2157	Missing	370	100
23	58019at2157	Missing	370	100
24	59861at2157	Missing	370	100
25	61613at2157	Missing	370	100
26	6736at2157	Missing	370	100
27	75288at2157	Missing	370	100
28	76134at2157	Missing	370	100
29	76877at2157	Missing	370	100
30	82755at2157	Missing	370	100
31	83050at2157	Missing	370	100
32	860at2157	Missing	370	100
33	90641at2157	Missing	370	100
34	91297at2157	Missing	370	100
35	91936at2157	Missing	370	100
36	98221at2157	Missing	370	100
37	99842at2157	Missing	370	100
38	102399at2157	Missing	369	99.7
39	56027at2157	Missing	369	99.7
40	105165at2157	Missing	367	99.2
41	119723at2157	Missing	367	99.2
42	129924at2157	Missing	366	98.9
43	124913at2157	Missing	363	98.1
44	22545at2157	Missing	362	97.8
45	29893at2157	Missing	362	97.8
46	94875at2157	Missing	362	97.8
47	117241at2157	Missing	360	97.3
48	61936at2157	Missing	356	96.2
49	98187at2157	Missing	354	95.7
50	107212at2157	Missing	353	95.4
51	119044at2157	Missing	352	95.1
52	79845at2157	Missing	349	94.3
53	104702at2157	Missing	344	93
54	105851at2157	Missing	341	92.2
55	70269at2157	Missing	339	91.6
56	124429at2157	Missing	337	91.1
57	124073at2157	Missing	335	90.5
58	127293at2157	Missing	329	88.9
59	79065at2157	Missing	326	88.1
60	121548at2157	Missing	323	87.3
61	131584at2157	Missing	315	85.1
62	106603at2157	Missing	307	83
63	59062at2157	Missing	291	78.7
64	90817at2157	Missing	289	78.1
65	98179at2157	Missing	284	76.8
66	90096at2157	Missing	283	76.5
67	94889at2157	Missing	281	76
68	116294at2157	Missing	280	75.7
69	60670at2157	Missing	279	75.4
70	85293at2157	Missing	278	75.1
71	93256at2157	Missing	278	75.1
72	103467at2157	Missing	277	74.9
73	66811at2157	Missing	275	74.3
74	41305at2157	Missing	273	73.8
75	85023at2157	Missing	271	73.2
76	123859at2157	Missing	270	73
77	39322at2157	Missing	270	73
78	8922at2157	Missing	266	71.9
79	80498at2157	Missing	264	71.3
80	93236at2157	Missing	263	71.1
81	108717at2157	Missing	260	70.3
82	7896at2157	Missing	260	70.3
83	92409at2157	Missing	256	69.2
84	35648at2157	Missing	255	68.9
85	102178at2157	Missing	247	66.8
86	105095at2157	Missing	246	66.5
87	60366at2157	Missing	245	66.2
88	129447at2157	Missing	244	66
89	88531at2157	Missing	243	65.7
90	1642at2157	Missing	242	65.4
91	82853at2157	Missing	241	65.1
92	80629at2157	Missing	240	64.9
93	74812at2157	Missing	239	64.6
94	99236at2157	Missing	235	63.5
95	89943at2157	Missing	234	63.2
96	125162at2157	Missing	233	63
97	85279at2157	Missing	233	63
98	122290at2157	Missing	232	62.7
99	106462at2157	Missing	228	61.6
100	14061at2157	Missing	228	61.6
101	60954at2157	Missing	228	61.6
102	114541at2157	Missing	227	61.4
103	107993at2157	Missing	225	60.8
104	78046at2157	Missing	225	60.8
105	107015at2157	Missing	224	60.5
106	115425at2157	Missing	223	60.3
107	91154at2157	Missing	219	59.2
108	104254at2157	Missing	216	58.4
109	8899at2157	Missing	211	57
110	50844at2157	Missing	207	56
111	65833at2157	Missing	201	54.3
112	82104at2157	Missing	196	53
113	69351at2157	Missing	194	52.4
114	37299at2157	Missing	188	50.8
115	115384at2157	Missing	187	50.5
116	97230at2157	Missing	186	50.3
117	114285at2157	Missing	184	49.7
118	32191at2157	Missing	180	48.6
119	62508at2157	Missing	176	47.6
120	63341at2157	Missing	175	47.3
121	21317at2157	Missing	173	46.8
122	55024at2157	Missing	173	46.8
123	87367at2157	Missing	173	46.8
124	64860at2157	Missing	172	46.5
125	129321at2157	Missing	171	46.2
126	109335at2157	Missing	166	44.9
127	128227at2157	Missing	156	42.2
128	37207at2157	Missing	149	40.3
129	59314at2157	Missing	148	40
130	95578at2157	Missing	145	39.2
131	70525at2157	Missing	144	38.9
132	23221at2157	Missing	139	37.6
133	112720at2157	Missing	134	36.2
134	80501at2157	Missing	134	36.2
135	84219at2157	Missing	134	36.2
136	31722at2157	Missing	130	35.1
137	124805at2157	Missing	129	34.9
138	130364at2157	Missing	129	34.9
139	108145at2157	Missing	125	33.8
140	130316at2157	Missing	124	33.5
141	110798at2157	Missing	122	33
142	115947at2157	Missing	122	33
143	91632at2157	Missing	116	31.4
144	84684at2157	Missing	115	31.1
145	43727at2157	Missing	111	30
146	54988at2157	Missing	110	29.7
147	58022at2157	Missing	109	29.5
148	113971at2157	Missing	107	28.9
149	72726at2157	Missing	107	28.9
150	19750at2157	Missing	92	24.9
151	47919at2157	Missing	91	24.6
152	102360at2157	Missing	90	24.3
153	24288at2157	Missing	90	24.3
154	58340at2157	Missing	83	22.4
155	17629at2157	Missing	76	20.5
156	7046at2157	Missing	76	20.5
157	111803at2157	Missing	74	20
158	13531at2157	Missing	74	20
159	13010at2157	Missing	72	19.5
160	22747at2157	Missing	72	19.5
161	96138at2157	Missing	70	18.9
162	14454at2157	Missing	68	18.4
163	99734at2157	Missing	67	18.1
164	46017at2157	Missing	62	16.8
165	115808at2157	Missing	61	16.5
166	31316at2157	Missing	61	16.5
167	66209at2157	Missing	61	16.5
168	25592at2157	Missing	57	15.4
169	25871at2157	Missing	57	15.4
170	51351at2157	Missing	57	15.4
171	6590at2157	Missing	56	15.1
172	87520at2157	Missing	56	15.1
173	41214at2157	Missing	55	14.9
174	3905at2157	Missing	54	14.6
175	30130at2157	Missing	53	14.3
176	36028at2157	Missing	52	14.1
177	17053at2157	Missing	51	13.8
178	126193at2157	Missing	48	13
179	44076at2157	Missing	47	12.7
180	123463at2157	Missing	46	12.4
181	90882at2157	Missing	45	12.2
182	128960at2157	Missing	43	11.6
183	70865at2157	Missing	41	11.1
184	92795at2157	Missing	40	10.8
185	117225at2157	Missing	39	10.5
186	105421at2157	Missing	30	8.1
187	121943at2157	Missing	25	6.8
188	32623at2157	Missing	24	6.5
189	73593at2157	Missing	23	6.2
190	14889at2157	Missing	13	3.5
191	98657at2157	Missing	10	2.7
192	7724at2157	Missing	7	1.9
193	52427at2157	Missing	3	0.8
194	89321at2157	Missing	0	0

## Sheet: bacteria_odb10 on invertebrate 
	BUSCOs	Status	Number_organisms	Distribution(%)
1	1151822at2	Missing	235	100
2	182107at2	Missing	235	100
3	1666043at2	Missing	234	99.6
4	1893906at2	Missing	234	99.6
5	1963491at2	Missing	234	99.6
6	1799923at2	Missing	233	99.2
7	2012682at2	Missing	233	99.2
8	874197at2	Missing	233	99.2
9	1036075at2	Missing	232	98.7
10	1720952at2	Missing	232	98.7
11	1786618at2	Missing	232	98.7
12	2066663at2	Missing	232	98.7
13	1574817at2	Missing	231	98.3
14	1623045at2	Missing	231	98.3
15	1661836at2	Missing	231	98.3
16	1698718at2	Missing	231	98.3
17	1772647at2	Missing	231	98.3
18	2005443at2	Missing	231	98.3
19	219876at2	Missing	231	98.3
20	1398618at2	Missing	230	97.9
21	1470978at2	Missing	230	97.9
22	1590629at2	Missing	230	97.9
23	1692188at2	Missing	230	97.9
24	1990141at2	Missing	230	97.9
25	662686at2	Missing	230	97.9
26	1505038at2	Missing	229	97.4
27	95696at2	Missing	229	97.4
28	1456375at2	Missing	227	96.6
29	2040741at2	Missing	227	96.6
30	981870at2	Missing	227	96.6
31	143460at2	Missing	226	96.2
32	1758685at2	Missing	226	96.2
33	2046660at2	Missing	226	96.2
34	4421at2	Missing	226	96.2
35	961486at2	Missing	226	96.2
36	1567535at2	Missing	225	95.7
37	1707228at2	Missing	225	95.7
38	1776954at2	Missing	224	95.3
39	1904463at2	Missing	223	94.9
40	932993at2	Missing	223	94.9
41	2035880at2	Missing	222	94.5
42	1093223at2	Missing	221	94
43	1132353at2	Missing	221	94
44	1838961at2	Missing	221	94
45	2075502at2	Missing	221	94
46	1080436at2	Missing	220	93.6
47	1827334at2	Missing	220	93.6
48	841869at2	Missing	220	93.6
49	505485at2	Missing	219	93.2
50	776861at2	Missing	219	93.2
51	1043239at2	Missing	218	92.8
52	1595498at2	Missing	218	92.8
53	1959318at2	Missing	218	92.8
54	1009041at2	Missing	217	92.3
55	1497415at2	Missing	217	92.3
56	1760144at2	Missing	217	92.3
57	1490892at2	Missing	215	91.5
58	1674344at2	Missing	214	91.1
59	1713391at2	Missing	213	90.6
60	984717at2	Missing	213	90.6
61	1671455at2	Missing	210	89.4
62	923547at2	Missing	210	89.4
63	1676462at2	Missing	208	88.5
64	1874945at2	Missing	208	88.5
65	1822215at2	Missing	207	88.1
66	1949059at2	Missing	206	87.7
67	384865at2	Missing	206	87.7
68	1830156at2	Missing	204	86.8
69	1846503at2	Missing	199	84.7
70	1932144at2	Missing	194	82.6
71	1702697at2	Missing	174	74
72	1940575at2	Missing	149	63.4
73	1540940at2	Missing	69	29.4
74	1766414at2	Missing	66	28.1
75	1971380at2	Missing	49	20.9
76	1822695at2	Missing	42	17.9
77	1491686at2	Missing	35	14.9
78	1395197at2	Missing	31	13.2
79	1592033at2	Missing	27	11.5
80	1504821at2	Missing	26	11.1
81	1270636at2	Missing	24	10.2
82	1054741at2	Missing	22	9.4
83	1990650at2	Missing	22	9.4
84	1502854at2	Missing	18	7.7
85	226836at2	Missing	17	7.2
86	932854at2	Missing	17	7.2
87	1272633at2	Missing	15	6.4
88	1842956at2	Missing	15	6.4
89	1937072at2	Missing	15	6.4
90	267682at2	Missing	15	6.4
91	1049662at2	Missing	13	5.5
92	1069591at2	Missing	13	5.5
93	26038at2	Missing	13	5.5
94	402899at2	Missing	9	3.8
95	1844275at2	Missing	8	3.4
96	1572673at2	Missing	6	2.5
97	430176at2	Missing	6	2.5
98	1166299at2	Missing	4	1.7
99	1827295at2	Missing	4	1.7
100	1937493at2	Missing	4	1.7
101	837522at2	Missing	4	1.7
102	1074831at2	Missing	3	1.3
103	1211060at2	Missing	3	1.3
104	1906715at2	Missing	3	1.3
105	232152at2	Missing	3	1.3
106	469058at2	Missing	3	1.3
107	533698at2	Missing	3	1.3
108	665824at2	Missing	3	1.3
109	1419877at2	Missing	2	0.8
110	2063644at2	Missing	2	0.8
111	9601at2	Missing	2	0.8
112	1346419at2	Missing	1	0.4
113	1701531at2	Missing	1	0.4
114	1890943at2	Missing	1	0.4
115	1978865at2	Missing	1	0.4
116	462069at2	Missing	1	0.4
117	1024388at2	Missing	0	0
118	1257362at2	Missing	0	0
119	1266295at2	Missing	0	0
120	223233at2	Missing	0	0
121	353391at2	Missing	0	0
122	504464at2	Missing	0	0
123	761140at2	Missing	0	0
124	91428at2	Missing	0	0

## Sheet: archaea_odb10 on invertebrate g
	BUSCOs	Status	Number_organisms	Distribution(%)
1	101957at2157	Missing	235	100
2	10236at2157	Missing	235	100
3	102399at2157	Missing	235	100
4	104786at2157	Missing	235	100
5	112466at2157	Missing	235	100
6	116732at2157	Missing	235	100
7	121171at2157	Missing	235	100
8	124973at2157	Missing	235	100
9	23182at2157	Missing	235	100
10	24257at2157	Missing	235	100
11	35861at2157	Missing	235	100
12	57545at2157	Missing	235	100
13	58019at2157	Missing	235	100
14	59861at2157	Missing	235	100
15	6736at2157	Missing	235	100
16	75288at2157	Missing	235	100
17	76134at2157	Missing	235	100
18	76877at2157	Missing	235	100
19	82755at2157	Missing	235	100
20	83050at2157	Missing	235	100
21	860at2157	Missing	235	100
22	99842at2157	Missing	235	100
23	105604at2157	Missing	234	99.6
24	117241at2157	Missing	234	99.6
25	123503at2157	Missing	234	99.6
26	32079at2157	Missing	234	99.6
27	91297at2157	Missing	234	99.6
28	91936at2157	Missing	234	99.6
29	104636at2157	Missing	233	99.2
30	129924at2157	Missing	233	99.2
31	61613at2157	Missing	233	99.2
32	13565at2157	Missing	232	98.7
33	119723at2157	Missing	231	98.3
34	116879at2157	Missing	230	97.9
35	127293at2157	Missing	229	97.4
36	98221at2157	Missing	229	97.4
37	48934at2157	Missing	228	97
38	88531at2157	Missing	226	96.2
39	90641at2157	Missing	225	95.7
40	8922at2157	Missing	224	95.3
41	105851at2157	Missing	223	94.9
42	123853at2157	Missing	221	94
43	39322at2157	Missing	219	93.2
44	104702at2157	Missing	218	92.8
45	107212at2157	Missing	218	92.8
46	124073at2157	Missing	218	92.8
47	84684at2157	Missing	216	91.9
48	98187at2157	Missing	216	91.9
49	62508at2157	Missing	213	90.6
50	78046at2157	Missing	210	89.4
51	29893at2157	Missing	209	88.9
52	43727at2157	Missing	205	87.2
53	105165at2157	Missing	195	83
54	116294at2157	Missing	190	80.8
55	60670at2157	Missing	186	79.2
56	7896at2157	Missing	177	75.3
57	22842at2157	Missing	156	66.4
58	79065at2157	Missing	155	66
59	104254at2157	Missing	154	65.5
60	124913at2157	Missing	154	65.5
61	56027at2157	Missing	152	64.7
62	102178at2157	Missing	129	54.9
63	70269at2157	Missing	127	54
64	66811at2157	Missing	93	39.6
65	131584at2157	Missing	72	30.6
66	129447at2157	Missing	69	29.4
67	123859at2157	Missing	60	25.5
68	121548at2157	Missing	59	25.1
69	130364at2157	Missing	54	23
70	90817at2157	Missing	45	19.1
71	19750at2157	Missing	29	12.3
72	115808at2157	Missing	27	11.5
73	108717at2157	Missing	22	9.4
74	58022at2157	Missing	20	8.5
75	59062at2157	Missing	18	7.7
76	128960at2157	Missing	17	7.2
77	125788at2157	Missing	16	6.8
78	37299at2157	Missing	16	6.8
79	90096at2157	Missing	16	6.8
80	54988at2157	Missing	13	5.5
81	106603at2157	Missing	11	4.7
82	124429at2157	Missing	11	4.7
83	63341at2157	Missing	11	4.7
84	51351at2157	Missing	10	4.3
85	82853at2157	Missing	10	4.3
86	85279at2157	Missing	10	4.3
87	105095at2157	Missing	9	3.8
88	105421at2157	Missing	9	3.8
89	24288at2157	Missing	9	3.8
90	70865at2157	Missing	9	3.8
91	80501at2157	Missing	9	3.8
92	107993at2157	Missing	8	3.4
93	18705at2157	Missing	8	3.4
94	32191at2157	Missing	8	3.4
95	35648at2157	Missing	8	3.4
96	52427at2157	Missing	8	3.4
97	69351at2157	Missing	8	3.4
98	79845at2157	Missing	8	3.4
99	94875at2157	Missing	8	3.4
100	123463at2157	Missing	7	3
101	55024at2157	Missing	7	3
102	60366at2157	Missing	7	3
103	94889at2157	Missing	7	3
104	115384at2157	Missing	6	2.5
105	115425at2157	Missing	6	2.5
106	122290at2157	Missing	6	2.5
107	128227at2157	Missing	6	2.5
108	14061at2157	Missing	6	2.5
109	1642at2157	Missing	6	2.5
110	17053at2157	Missing	6	2.5
111	23221at2157	Missing	6	2.5
112	25871at2157	Missing	6	2.5
113	82104at2157	Missing	6	2.5
114	85023at2157	Missing	6	2.5
115	90882at2157	Missing	6	2.5
116	102360at2157	Missing	5	2.1
117	103467at2157	Missing	5	2.1
118	119044at2157	Missing	5	2.1
119	121943at2157	Missing	5	2.1
120	126193at2157	Missing	5	2.1
121	41305at2157	Missing	5	2.1
122	61936at2157	Missing	5	2.1
123	92795at2157	Missing	5	2.1
124	111803at2157	Missing	4	1.7
125	130316at2157	Missing	4	1.7
126	22545at2157	Missing	4	1.7
127	30130at2157	Missing	4	1.7
128	65833at2157	Missing	4	1.7
129	70525at2157	Missing	4	1.7
130	80498at2157	Missing	4	1.7
131	80629at2157	Missing	4	1.7
132	87367at2157	Missing	4	1.7
133	91154at2157	Missing	4	1.7
134	91632at2157	Missing	4	1.7
135	93236at2157	Missing	4	1.7
136	95578at2157	Missing	4	1.7
137	98179at2157	Missing	4	1.7
138	98657at2157	Missing	4	1.7
139	99236at2157	Missing	4	1.7
140	112720at2157	Missing	3	1.3
141	115947at2157	Missing	3	1.3
142	124805at2157	Missing	3	1.3
143	129321at2157	Missing	3	1.3
144	13010at2157	Missing	3	1.3
145	14454at2157	Missing	3	1.3
146	22747at2157	Missing	3	1.3
147	36028at2157	Missing	3	1.3
148	46017at2157	Missing	3	1.3
149	50844at2157	Missing	3	1.3
150	60954at2157	Missing	3	1.3
151	7724at2157	Missing	3	1.3
152	93256at2157	Missing	3	1.3
153	96138at2157	Missing	3	1.3
154	107015at2157	Missing	2	0.8
155	110798at2157	Missing	2	0.8
156	114541at2157	Missing	2	0.8
157	25592at2157	Missing	2	0.8
158	31316at2157	Missing	2	0.8
159	3905at2157	Missing	2	0.8
160	64860at2157	Missing	2	0.8
161	72726at2157	Missing	2	0.8
162	87520at2157	Missing	2	0.8
163	92409at2157	Missing	2	0.8
164	97230at2157	Missing	2	0.8
165	109335at2157	Missing	1	0.4
166	113971at2157	Missing	1	0.4
167	114285at2157	Missing	1	0.4
168	117225at2157	Missing	1	0.4
169	21317at2157	Missing	1	0.4
170	32623at2157	Missing	1	0.4
171	41214at2157	Missing	1	0.4
172	44076at2157	Missing	1	0.4
173	47919at2157	Missing	1	0.4
174	58340at2157	Missing	1	0.4
175	6590at2157	Missing	1	0.4
176	66209at2157	Missing	1	0.4
177	7046at2157	Missing	1	0.4
178	74812at2157	Missing	1	0.4
179	85293at2157	Missing	1	0.4
180	89943at2157	Missing	1	0.4
181	106462at2157	Missing	0	0
182	108145at2157	Missing	0	0
183	125162at2157	Missing	0	0
184	13531at2157	Missing	0	0
185	14889at2157	Missing	0	0
186	17629at2157	Missing	0	0
187	31722at2157	Missing	0	0
188	37207at2157	Missing	0	0
189	59314at2157	Missing	0	0
190	73593at2157	Missing	0	0
191	84219at2157	Missing	0	0
192	8899at2157	Missing	0	0
193	89321at2157	Missing	0	0
194	99734at2157	Missing	0	0
