# Supplementary material for: BUSCO Update: Novel and Streamlined Workflows along with Broader and Deeper Phylogenetic Coverage for Scoring of Eukaryotic, Prokaryotic, and Viral Genomes
Source: Mol Biol Evol. 2021 Jul 28;38(10):4647–54. doi: 10.1093/molbev/msab199 (PMC8476166; doi:10.1093/molbev/msab199)
Supplement: msab199_Supplementary_Data [file msab199_supplementary_data.zip › Supplementary_table2.xlsx]

## Sheet: fungi_odb10 on fungal gene sets
	ID	Dataset_V3	Comp_V3	SV3	DV3	FV3	MV3	nV3	Dataset_V5	Comp_V5	SV5	DV5	FV5	MV5	nV5	taxID	Species_name
1	GCA_000001985.1	fungi_odb9	99.6	99.3	0.3	0.3	0.1	290	fungi_odb10	99.7	99.3	0.4	0	0.3	758	441960	Talaromyces marneffei ATCC 18224 (ascomycetes)
2	GCA_000002495.2	fungi_odb9	100	100	0	0	0	290	fungi_odb10	99.7	99.7	0	0	0.3	758	242507	Pyricularia oryzae 70-15 (rice blast fungus)
3	GCA_000002515.1	fungi_odb9	99.6	99.3	0.3	0.3	0.1	290	fungi_odb10	96.3	96.2	0.1	0.1	3.6	758	28985	Kluyveromyces lactis (budding yeasts)
4	GCA_000002525.1	fungi_odb9	98.6	98.6	0	1	0.4	290	fungi_odb10	97.4	97.4	0	0.5	2.1	758	284591	Yarrowia lipolytica CLIB122 (budding yeasts)
5	GCA_000002545.2	fungi_odb9	99.3	96.9	2.4	0.7	0	290	fungi_odb10	95.2	93.9	1.3	0.7	4.1	758	5478	[Candida] glabrata (budding yeasts)
6	GCA_000002655.1	fungi_odb9	97.9	97.9	0	1.7	0.4	290	fungi_odb10	98.5	98.4	0.1	0.9	0.6	758	330879	Aspergillus fumigatus Af293 (ascomycetes)
7	GCA_000002715.1	fungi_odb9	98.6	98.6	0	1	0.4	290	fungi_odb10	99.5	99.5	0	0.5	0	758	344612	Aspergillus clavatus NRRL 1 (ascomycetes)
8	GCA_000002855.2	fungi_odb9	96.2	95.5	0.7	1.4	2.4	290	fungi_odb10	95.9	95.6	0.3	1.5	2.6	758	425011	Aspergillus niger CBS 513.88 (ascomycetes)
9	GCA_000002945.2	fungi_odb9	96.2	87.9	8.3	0.3	3.5	290	fungi_odb10	93.5	90.9	2.6	0.9	5.6	758	4896	Schizosaccharomyces pombe (fission yeast)
10	GCA_000003125.1	fungi_odb9	97.2	96.2	1	1.7	1.1	290	fungi_odb10	99	98.2	0.8	0.4	0.6	758	441959	Talaromyces stipitatus ATCC 10500 (ascomycetes)
11	GCA_000003515.2	fungi_odb9	85.9	85.9	0	10	4.1	290	fungi_odb10	88.3	88.3	0	4.6	7.1	758	336963	Uncinocarpus reesii 1704 (ascomycetes)
12	GCA_000003525.2	fungi_odb9	94.1	93.8	0.3	1.4	4.5	290	fungi_odb10	94.7	94.6	0.1	0.8	4.5	758	559297	Blastomyces dermatitidis ER-3 (ascomycetes)
13	GCA_000003835.1	fungi_odb9	93.1	92.8	0.3	4.1	2.8	290	fungi_odb10	89.2	89.2	0	4	6.8	758	306902	Clavispora lusitaniae ATCC 42720 (budding yeasts)
14	GCA_000003855.2	fungi_odb9	94.5	93.8	0.7	0.3	5.2	290	fungi_odb10	95	94.9	0.1	0.5	4.5	758	559298	Blastomyces gilchristii SLH14081 (ascomycetes)
15	GCA_000004155.2	fungi_odb9	97.6	90.7	6.9	0.3	2.1	290	fungi_odb10	95.5	93	2.5	0.8	3.7	758	653667	Schizosaccharomyces cryophilus OY26 (ascomycetes)
16	GCA_000006255.1	fungi_odb9	30.7	23.8	6.9	10	59.3	290	fungi_odb10	25.2	21.1	4.1	7.3	67.5	758	561896	Postia placenta Mad-698-R (basidiomycetes)
17	GCA_000006275.2	fungi_odb9	93.1	92.1	1	3.8	3.1	290	fungi_odb10	93	92.7	0.3	3	4	758	332952	Aspergillus flavus NRRL3357 (ascomycetes)
18	GCA_000006335.3	fungi_odb9	95.1	93.4	1.7	1.7	3.2	290	fungi_odb10	92.7	91.8	0.9	1.8	5.5	758	294747	Candida tropicalis MYA-3404 (budding yeasts)
19	GCA_000006445.2	fungi_odb9	100	99.7	0.3	0	0	290	fungi_odb10	98.3	98.2	0.1	0.1	1.6	758	284592	Debaryomyces hansenii CBS767 (budding yeasts)
20	GCA_000011425.1	fungi_odb9	95.5	94.8	0.7	3.1	1.4	290	fungi_odb10	96.2	96.2	0	1.1	2.7	758	227321	Aspergillus nidulans FGSC A4 (ascomycetes)
21	GCA_000026365.1	fungi_odb9	99.7	99.7	0	0.3	0	290	fungi_odb10	97.9	97.6	0.3	0.1	2	758	4956	Zygosaccharomyces rouxii (budding yeasts)
22	GCA_000026945.1	fungi_odb9	100	98.6	1.4	0	0	290	fungi_odb10	96.9	96.4	0.5	0.3	2.8	758	573826	Candida dubliniensis CD36 (budding yeasts)
23	GCA_000027005.1	fungi_odb9	97.3	96.6	0.7	0.3	2.4	290	fungi_odb10	95.5	95.5	0	0.5	4	758	644223	Komagataella phaffii GS115 (budding yeasts)
24	GCA_000091025.4	fungi_odb9	99	99	0	1	0	290	fungi_odb10	97.5	97.1	0.4	0.5	2	758	284811	Eremothecium gossypii ATCC 10895 (budding yeasts)
25	GCA_000091045.1	fungi_odb9	99	98.3	0.7	0.7	0.3	290	fungi_odb10	97.7	97	0.7	0.7	1.6	758	214684	Cryptococcus neoformans var. neoformans JEC21 (basidiomycetes)
26	GCA_000091225.2	fungi_odb9	90.3	86.9	3.4	4.8	4.9	290	fungi_odb10	22.7	22.2	0.5	5	72.3	758	284813	Encephalitozoon cuniculi GB-M1 (microsporidians)
27	GCA_000142805.1	fungi_odb9	99.7	99.7	0	0.3	0	290	fungi_odb10	98.4	98.3	0.1	0.3	1.3	758	559295	Lachancea thermotolerans CBS 6340 (budding yeasts)
28	GCA_000143105.2	fungi_odb9	96.9	96.2	0.7	2.8	0.3	290	fungi_odb10	97	96.7	0.3	0.9	2.1	758	655863	Grosmannia clavigera kw1407 (ascomycetes)
29	GCA_000143185.1	fungi_odb9	97.9	96.2	1.7	0.7	1.4	290	fungi_odb10	96.2	95.1	1.1	1.6	2.2	758	578458	Schizophyllum commune H4-8 (basidiomycetes)
30	GCA_000143365.1	fungi_odb9	85.9	85.9	0	10.3	3.8	290	fungi_odb10	88.3	88	0.3	4.1	7.6	758	306901	Chaetomium globosum CBS 148.51 (ascomycetes)
31	GCA_000143535.4	fungi_odb9	99.7	99.7	0	0	0.3	290	fungi_odb10	99.7	99.7	0	0	0.3	758	332648	Botrytis cinerea B05.10 (ascomycetes)
32	GCA_000143565.1	fungi_odb9	90.3	88.6	1.7	3.1	6.6	290	fungi_odb10	90.5	88.5	2	0.8	8.7	758	486041	Laccaria bicolor S238N-H82 (basidiomycetes)
33	GCA_000145635.1	fungi_odb9	96.2	95.9	0.3	2.8	1	290	fungi_odb10	98.8	98.5	0.3	0.3	0.9	758	644352	Gaeumannomyces tritici R3-111a-1 (ascomycetes)
34	GCA_000146045.2	fungi_odb9	99.6	91.7	7.9	0.3	0.1	290	fungi_odb10	96.6	94.6	2	0.4	3	758	559292	Saccharomyces cerevisiae S288C (baker's yeast)
35	GCA_000146465.1	fungi_odb9	89.6	87.2	2.4	5.9	4.5	290	fungi_odb10	23.2	22.8	0.4	4.4	72.4	758	876142	Encephalitozoon intestinalis ATCC 50506 (microsporidians)
36	GCA_000146915.2	fungi_odb9	91.7	91.7	0	6.2	2.1	290	fungi_odb10	94.2	94.1	0.1	3.6	2.2	758	321614	Parastagonospora nodorum SN15 (ascomycetes)
37	GCA_000146945.2	fungi_odb9	94.8	94.5	0.3	4.5	0.7	290	fungi_odb10	91.7	91.3	0.4	4.1	4.2	758	665079	Sclerotinia sclerotiorum 1980 UF-70 (ascomycetes)
38	GCA_000149035.1	fungi_odb9	99	99	0	1	0	290	fungi_odb10	99.8	99.5	0.3	0.1	0.1	758	645133	Colletotrichum graminicola M1.001 (ascomycetes)
39	GCA_000149205.2	fungi_odb9	90.4	89.7	0.7	7.9	1.7	290	fungi_odb10	94.1	94.1	0	2.5	3.4	758	227321	Aspergillus nidulans FGSC A4 (ascomycetes)
40	GCA_000149245.3	fungi_odb9	98.6	97.9	0.7	1	0.4	290	fungi_odb10	97.8	97.4	0.4	0.3	1.9	758	235443	Cryptococcus neoformans var. grubii H99 (basidiomycetes)
41	GCA_000149305.1	fungi_odb9	83.4	52.4	31	12.1	4.5	290	fungi_odb10	80.9	63.7	17.2	8.2	10.9	758	246409	Rhizopus delemar RA 99-880 (fungi)
42	GCA_000149335.2	fungi_odb9	100	99.7	0.3	0	0	290	fungi_odb10	99.5	99.5	0	0.1	0.4	758	246410	Coccidioides immitis RS (ascomycetes)
43	GCA_000149365.1	fungi_odb9	94.9	88.3	6.6	1	4.1	290	fungi_odb10	92	90	2	1.1	6.9	758	285006	Saccharomyces cerevisiae RM11-1a (baker's yeast)
44	GCA_000149385.1	fungi_odb9	98.2	97.9	0.3	1.4	0.4	290	fungi_odb10	97.4	97	0.4	1.1	1.5	758	283643	Cryptococcus neoformans var. neoformans B-3501A (basidiomycetes)
45	GCA_000149425.1	fungi_odb9	91	91	0	5.9	3.1	290	fungi_odb10	92.3	92.3	0	2.1	5.6	758	294746	Meyerozyma guilliermondii ATCC 6260 (budding yeasts)
46	GCA_000149445.2	fungi_odb9	93.8	92.8	1	2.1	4.1	290	fungi_odb10	89.2	88.5	0.7	2.1	8.7	758	294748	Candida albicans WO-1 (budding yeasts)
47	GCA_000149475.3	fungi_odb9	91	90.7	0.3	5.2	3.8	290	fungi_odb10	86.3	86	0.3	5	8.7	758	294750	Cryptococcus gattii VGII R265 (basidiomycetes)
48	GCA_000149555.1	fungi_odb9	94.5	93.8	0.7	1	4.5	290	fungi_odb10	96.5	96	0.5	0.9	2.6	758	334819	Fusarium verticillioides 7600 (ascomycetes)
49	GCA_000149585.1	fungi_odb9	83.1	82.8	0.3	13.8	3.1	290	fungi_odb10	84.9	84.8	0.1	6.3	8.8	758	339724	Histoplasma capsulatum NAm1 (ascomycetes)
50	GCA_000149615.1	fungi_odb9	90	89	1	6.2	3.8	290	fungi_odb10	93.3	92.9	0.4	2.5	4.2	758	341663	Aspergillus terreus NIH2624 (ascomycetes)
51	GCA_000149645.2	fungi_odb9	98.2	97.9	0.3	1.4	0.4	290	fungi_odb10	99.1	99.1	0	0.5	0.4	758	331117	Aspergillus fischeri NRRL 181 (ascomycetes)
52	GCA_000149685.1	fungi_odb9	94.5	93.8	0.7	2.8	2.7	290	fungi_odb10	89	88.5	0.5	3.4	7.6	758	379508	Lodderomyces elongisporus NRRL YB-4239 (budding yeasts)
53	GCA_000149815.1	fungi_odb9	80.3	80.3	0	14.1	5.6	290	fungi_odb10	79.6	79.6	0	10.8	9.6	758	396776	Coccidioides immitis H538.4 (ascomycetes)
54	GCA_000149845.2	fungi_odb9	93.4	87.2	6.2	1.7	4.9	290	fungi_odb10	89.7	87.5	2.2	1.1	9.2	758	402676	Schizosaccharomyces japonicus yFS275 (ascomycetes)
55	GCA_000149865.1	fungi_odb9	88.3	85.2	3.1	7.9	3.8	290	fungi_odb10	81.8	80.1	1.7	4	14.2	758	403673	Batrachochytrium dendrobatidis JEL423 (chytrids)
56	GCA_000149895.1	fungi_odb9	95.5	95.5	0	3.1	1.4	290	fungi_odb10	97.8	97.8	0	1.2	1	758	404692	Coccidioides immitis RMSCC 2394 (ascomycetes)
57	GCA_000149925.1	fungi_odb9	95.2	85.2	10	2.4	2.4	290	fungi_odb10	90.2	81.9	8.3	1.8	8	758	418459	Puccinia graminis f. sp. tritici CRL 75-36-700-3 (rust fungi)
58	GCA_000149955.2	fungi_odb9	90.6	90.3	0.3	4.1	5.3	290	fungi_odb10	93	92.6	0.4	1.7	5.3	758	426428	Fusarium oxysporum f. sp. lycopersici 4287 (ascomycetes)
59	GCA_000149985.1	fungi_odb9	96.2	95.9	0.3	2.4	1.4	290	fungi_odb10	95.8	95.5	0.3	1.7	2.5	758	426418	Pyrenophora tritici-repentis Pt-1C-BFP (ascomycetes)
60	GCA_000150035.1	fungi_odb9	94.8	91	3.8	1.4	3.8	290	fungi_odb10	93	90	3	1.1	5.9	758	436907	Vanderwaltozyma polyspora DSM 70294 (budding yeasts)
61	GCA_000150055.1	fungi_odb9	96.9	96.9	0	1.4	1.7	290	fungi_odb10	96.5	96.4	0.1	1.5	2	758	454284	Coccidioides posadasii RMSCC 3488 (ascomycetes)
62	GCA_000150085.1	fungi_odb9	72	71.7	0.3	20.3	7.7	290	fungi_odb10	75.5	75.2	0.3	12	12.5	758	454286	Coccidioides immitis RMSCC 3703 (ascomycetes)
63	GCA_000150115.1	fungi_odb9	97.6	96.2	1.4	2.1	0.3	290	fungi_odb10	96.3	95.8	0.5	2	1.7	758	447093	Histoplasma capsulatum G186AR (ascomycetes)
64	GCA_000150145.1	fungi_odb9	96.6	96.6	0	2.8	0.6	290	fungi_odb10	97.6	97.6	0	1.2	1.2	758	451804	Aspergillus fumigatus A1163 (ascomycetes)
65	GCA_000150475.2	fungi_odb9	97.9	97.6	0.3	1.4	0.7	290	fungi_odb10	97.9	97.9	0	1.3	0.8	758	482561	Paracoccidioides brasiliensis Pb03 (ascomycetes)
66	GCA_000150505.2	fungi_odb9	96.6	89.7	6.9	0.3	3.1	290	fungi_odb10	95.2	92.3	2.9	0.9	3.9	758	483514	Schizosaccharomyces octosporus yFS286 (ascomycetes)
67	GCA_000150675.2	fungi_odb9	93.4	93.4	0	5.5	1.1	290	fungi_odb10	93.8	93.8	0	2.2	4	758	498257	Verticillium dahliae VdLs.17 (ascomycetes)
68	GCA_000150705.2	fungi_odb9	98.3	98.3	0	1.4	0.3	290	fungi_odb10	98.9	98.9	0	0.5	0.6	758	502779	Paracoccidioides lutzii Pb01 (ascomycetes)
69	GCA_000150735.2	fungi_odb9	98.6	98.6	0	1	0.4	290	fungi_odb10	98.3	98.3	0	0.8	0.9	758	502780	Paracoccidioides brasiliensis Pb18 (ascomycetes)
70	GCA_000150825.1	fungi_odb9	77.2	76.9	0.3	19.7	3.1	290	fungi_odb10	75.4	75.3	0.1	12.7	11.9	758	526221	Verticillium alfalfae VaMs.102 (ascomycetes)
71	GCA_000150975.2	fungi_odb9	98.6	97.9	0.7	0.7	0.7	290	fungi_odb10	98.8	98.4	0.4	0.4	0.8	758	535722	Nannizzia gypsea CBS 118893 (ascomycetes)
72	GCA_000151005.2	fungi_odb9	96.5	96.2	0.3	3.1	0.4	290	fungi_odb10	97.4	97.4	0	1.3	1.3	758	544711	Histoplasma capsulatum H88 (ascomycetes)
73	GCA_000151035.1	fungi_odb9	83.1	82.8	0.3	12.8	4.1	290	fungi_odb10	82.7	82.6	0.1	8.7	8.6	758	544712	Histoplasma capsulatum H143 (ascomycetes)
74	GCA_000151065.3	fungi_odb9	97.2	96.2	1	2.1	0.7	290	fungi_odb10	96.2	95.8	0.4	1.2	2.6	758	546991	Blumeria graminis f. sp. hordei DH14 (grass mildew)
75	GCA_000151125.2	fungi_odb9	87.2	86.9	0.3	9	3.8	290	fungi_odb10	91.7	91.6	0.1	2.4	5.9	758	663331	Trichophyton benhamiae CBS 112371 (ascomycetes)
76	GCA_000151145.1	fungi_odb9	97.9	97.2	0.7	1.7	0.4	290	fungi_odb10	98.6	98.3	0.3	0.7	0.7	758	554155	Microsporum canis CBS 113480 (ascomycetes)
77	GCA_000151175.1	fungi_odb9	94.4	94.1	0.3	4.1	1.5	290	fungi_odb10	95	94.9	0.1	2.9	2.1	758	559882	Trichophyton equinum CBS 127.97 (ascomycetes)
78	GCA_000151295.1	fungi_odb9	97.6	25.9	71.7	2.1	0.3	290	fungi_odb10	86.9	23.6	63.3	2.1	11	758	578462	Allomyces macrogynus ATCC 38327 (blastocladiomycetes)
79	GCA_000151335.1	fungi_odb9	98.9	98.6	0.3	0.7	0.4	290	fungi_odb10	99.2	99.2	0	0	0.8	758	222929	Coccidioides posadasii C735 delta SOWgp (ascomycetes)
80	GCA_000151355.1	fungi_odb9	98.2	97.2	1	0.3	1.5	290	fungi_odb10	99	98.2	0.8	0.3	0.7	758	660122	Fusarium vanettenii 77-13-4 (ascomycetes)
81	GCA_000151425.1	fungi_odb9	89	87.6	1.4	7.2	3.8	290	fungi_odb10	86.1	85.8	0.3	7	6.9	758	559305	Trichophyton rubrum CBS 118892 (ascomycetes)
82	GCA_000151455.1	fungi_odb9	96.9	96.6	0.3	2.8	0.3	290	fungi_odb10	97.1	97	0.1	1.2	1.7	758	647933	Trichophyton tonsurans CBS 112818 (ascomycetes)
83	GCA_000151505.1	fungi_odb9	85.5	84.8	0.7	11	3.5	290	fungi_odb10	91.6	91.3	0.3	3.7	4.7	758	663202	Trichophyton verrucosum HKI 0517 (ascomycetes)
84	GCA_000151525.2	fungi_odb9	96.9	92.8	4.1	2.8	0.3	290	fungi_odb10	91.4	88.5	2.9	2.8	5.8	758	630390	Puccinia triticina 1-1 BBBD Race 1 (wheat leaf rust)
85	GCA_000151595.1	fungi_odb9	94.1	93.8	0.3	1.7	4.2	290	fungi_odb10	96.3	96.2	0.1	0.7	3	758	653446	Blastomyces dermatitidis ATCC 18188 (ascomycetes)
86	GCA_000151645.1	fungi_odb9	94.4	93.4	1	3.1	2.5	290	fungi_odb10	93	91.8	1.2	2.2	4.8	758	656061	Tuber melanosporum Mel28 (Perigord truffle)
87	GCA_000166005.1	fungi_odb9	98.2	97.2	1	1	0.8	290	fungi_odb10	99.6	99.1	0.5	0.3	0.1	758	861557	Pyrenophora teres f. teres 0-1 (barley net-spot blotch disease agent)
88	GCA_000166155.1	fungi_odb9	97.6	97.6	0	1.4	1	290	fungi_odb10	98.3	98.3	0	0.5	1.2	758	447095	Blastomyces dermatitidis ATCC 26199 (ascomycetes)
89	GCA_000166175.1	fungi_odb9	98.3	98.3	0	1.7	0	290	fungi_odb10	96.6	96.6	0	0.9	2.5	758	683840	Microbotryum lychnidis-dioicae p1A1 Lamole (basidiomycetes)
90	GCA_000167075.2	fungi_odb9	63.4	59.3	4.1	4.5	32.1	290	fungi_odb10	60.4	59.1	1.3	2.5	37.1	758	226230	Saccharomyces kudriavzevii IFO 1802 (budding yeasts)
91	GCA_000167675.2	fungi_odb9	99.3	99.3	0	0.3	0.4	290	fungi_odb10	99.6	99.5	0.1	0	0.4	758	431241	Trichoderma reesei QM6a (ascomycetes)
92	GCA_000170175.2	fungi_odb9	97.6	97.6	0	1.7	0.7	290	fungi_odb10	97	97	0	1.3	1.7	758	443226	Coccidioides posadasii str. Silveira (ascomycetes)
93	GCA_000170995.2	fungi_odb9	99	99	0	0.7	0.3	290	fungi_odb10	99	98.5	0.5	0.3	0.7	758	413071	Trichoderma virens Gv29-8 (ascomycetes)
94	GCA_000171015.2	fungi_odb9	98.6	98.6	0	0.3	1.1	290	fungi_odb10	98.7	98.4	0.3	0.4	0.9	758	452589	Trichoderma atroviride IMI 206040 (ascomycetes)
95	GCA_000181435.1	fungi_odb9	99.3	91.4	7.9	0.7	0	290	fungi_odb10	96.2	94.2	2	0.5	3.3	758	307796	Saccharomyces cerevisiae YJM789 (baker's yeast)
96	GCA_000181695.1	fungi_odb9	82.7	81.7	1	14.5	2.8	290	fungi_odb10	77.8	77.4	0.4	7.8	14.4	758	425265	Malassezia globosa CBS 7966 (basidiomycetes)
97	GCA_000182175.1	fungi_odb9	71.7	69.3	2.4	13.4	14.9	290	fungi_odb10	68.3	67.5	0.8	12.1	19.6	758	545124	Saccharomyces cerevisiae AWRI1631 (baker's yeast)
98	GCA_000182315.2	fungi_odb9	95.2	90.7	4.5	0.3	4.5	290	fungi_odb10	93.4	92.2	1.2	0.4	6.2	758	574961	Saccharomyces cerevisiae JAY291 (baker's yeast)
99	GCA_000182565.2	fungi_odb9	96.5	93.4	3.1	1.7	1.8	290	fungi_odb10	95.6	94.7	0.9	0.9	3.5	758	645134	Spizellomyces punctatus DAOM BR117 (chytrids)
100	GCA_000182765.2	fungi_odb9	100	100	0	0	0	290	fungi_odb10	96.2	95.9	0.3	0.4	3.4	758	5480	Candida parapsilosis (budding yeasts)
101	GCA_000182805.2	fungi_odb9	96.6	96.6	0	2.8	0.6	290	fungi_odb10	97.7	97.6	0.1	0.7	1.6	758	771870	Sordaria macrospora k-hell (ascomycetes)
102	GCA_000182895.1	fungi_odb9	96.9	95.9	1	2.8	0.3	290	fungi_odb10	96.4	96	0.4	1.5	2.1	758	240176	Coprinopsis cinerea okayama7#130 (basidiomycetes)
103	GCA_000182925.2	fungi_odb9	98.6	98.3	0.3	0.7	0.7	290	fungi_odb10	99.5	99.5	0	0	0.5	758	367110	Neurospora crassa OR74A (ascomycetes)
104	GCA_000182965.3	fungi_odb9	99.6	98.6	1	0.3	0.1	290	fungi_odb10	95.7	95	0.7	0.8	3.5	758	237561	Candida albicans SC5314 (budding yeasts)
105	GCA_000182985.1	fungi_odb9	78.2	77.2	1	10	11.8	290	fungi_odb10	17.9	17.9	0	5.1	77	758	578460	Nosema ceranae BRL01 (microsporidians)
106	GCA_000184105.1	fungi_odb9	97.9	97.9	0	1.7	0.4	290	fungi_odb10	97.6	97.6	0	1.6	0.8	758	658429	Pseudogymnoascus destructans 20631-21 (ascomycetes)
107	GCA_000184455.3	fungi_odb9	89.6	88.6	1	4.1	6.3	290	fungi_odb10	93	92.7	0.3	1.6	5.4	758	510516	Aspergillus oryzae RIB40 (ascomycetes)
108	GCA_000185945.1	fungi_odb9	98.2	97.9	0.3	0.7	1.1	290	fungi_odb10	97	96.7	0.3	0.7	2.3	758	367775	Cryptococcus gattii WM276 (basidiomycetes)
109	GCA_000187245.3	fungi_odb9	96.9	96.6	0.3	2.1	1	290	fungi_odb10	94.1	94.1	0	1.3	4.6	758	871575	Ogataea parapolymorpha DL-1 (budding yeasts)
110	GCA_000187405.1	fungi_odb9	95.5	94.8	0.7	3.4	1.1	290	fungi_odb10	95.7	94.9	0.8	1.6	2.7	758	655827	Metarhizium acridum CQMa 102 (ascomycetes)
111	GCA_000187425.2	fungi_odb9	99	96.9	2.1	1	0	290	fungi_odb10	99.3	98.5	0.8	0.5	0.2	758	655844	Metarhizium robertsii ARSEF 23 (ascomycetes)
112	GCA_000190195.1	fungi_odb9	66.2	61.7	4.5	9	24.8	290	fungi_odb10	56.3	55.1	1.2	5.4	38.3	758	764097	Saccharomyces cerevisiae AWRI796 (baker's yeast)
113	GCA_000190215.1	fungi_odb9	70	65.9	4.1	7.9	22.1	290	fungi_odb10	62.3	61.2	1.1	4.7	33	758	764099	Saccharomyces cerevisiae Vin13 (baker's yeast)
114	GCA_000190235.1	fungi_odb9	76.5	71.7	4.8	6.9	16.6	290	fungi_odb10	63.8	62.3	1.5	4.9	31.3	758	764100	Saccharomyces cerevisiae VL3 (baker's yeast)
115	GCA_000190255.1	fungi_odb9	61.4	58.3	3.1	10.3	28.3	290	fungi_odb10	54.5	53.6	0.9	6.9	38.6	758	764102	Saccharomyces cerevisiae FostersB (baker's yeast)
116	GCA_000190615.1	fungi_odb9	78.3	76.9	1.4	13.8	7.9	290	fungi_odb10	19.5	19.5	0	5.1	75.4	758	935791	Nematocida parisii ERTm3 (microsporidians)
117	GCA_000192795.1	fungi_odb9	86.6	85.2	1.4	7.9	5.5	290	fungi_odb10	20.2	20.1	0.1	5	74.8	758	948595	Vavraia culicis subsp. floridensis (microsporidians)
118	GCA_000193285.1	fungi_odb9	86.2	85.5	0.7	6.2	7.6	290	fungi_odb10	79.4	79.3	0.1	8.6	12	758	644358	Magnaporthiopsis poae ATCC 64411 (ascomycetes)
119	GCA_000203795.1	fungi_odb9	97.2	94.8	2.4	1.7	1.1	290	fungi_odb10	89.7	87.9	1.8	2.2	8.1	758	684364	Batrachochytrium dendrobatidis JAM81 (chytrids)
120	GCA_000204055.1	fungi_odb9	95.9	93.8	2.1	3.4	0.7	290	fungi_odb10	89.9	88.1	1.8	3.6	6.5	758	747676	Melampsora larici-populina 98AG31 (rust fungi)
121	GCA_000209165.1	fungi_odb9	97.2	96.9	0.3	1	1.8	290	fungi_odb10	96.3	96	0.3	0.5	3.2	758	322104	Scheffersomyces stipitis CBS 6054 (budding yeasts)
122	GCA_000209485.1	fungi_odb9	60.7	55.9	4.8	12.8	26.5	290	fungi_odb10	13.5	12.7	0.8	3	83.5	758	481877	Enterocytozoon bieneusi H348 (microsporidians)
123	GCA_000213175.1	fungi_odb9	97.5	97.2	0.3	1	1.5	290	fungi_odb10	96.6	96.6	0	0.4	3	758	510951	Neurospora tetrasperma FGSC 2508 (ascomycetes)
124	GCA_000213195.1	fungi_odb9	98.2	97.9	0.3	0.3	1.5	290	fungi_odb10	97.4	97.4	0	0.3	2.3	758	510952	Neurospora tetrasperma FGSC 2509 (ascomycetes)
125	GCA_000218685.1	fungi_odb9	87.2	86.9	0.3	3.8	9	290	fungi_odb10	90.1	89.7	0.4	1.7	8.2	758	578457	Serpula lacrymans var. lacrymans S7.9 (dry rot fungus)
126	GCA_000218725.1	fungi_odb9	93.4	93.1	0.3	3.1	3.5	290	fungi_odb10	93.4	93.1	0.3	1.8	4.8	758	936435	Serpula lacrymans var. lacrymans S7.3 (dry rot fungus)
127	GCA_000218975.1	fungi_odb9	97.3	89.7	7.6	0.3	2.4	290	fungi_odb10	92.7	90.9	1.8	0.5	6.8	758	643680	Saccharomyces cerevisiae EC1118 (baker's yeast)
128	GCA_000219625.1	fungi_odb9	98.3	98.3	0	0.3	1.4	290	fungi_odb10	98.1	98	0.1	0.5	1.4	758	336722	Zymoseptoria tritici IPO323 (ascomycetes)
129	GCA_000221225.1	fungi_odb9	98.3	98.3	0	1.4	0.3	290	fungi_odb10	97.8	97.8	0	1.3	0.9	758	759272	Chaetomium thermophilum var. thermophilum DSM 1495 (ascomycetes)
130	GCA_000222205.2	fungi_odb9	40.6	40.3	0.3	4.1	55.3	290	fungi_odb10	43.3	43.3	0	1.5	55.2	758	1001064	Rhodotorula toruloides ATCC 204091 (basidiomycetes)
131	GCA_000222805.1	fungi_odb9	96.9	96.6	0.3	2.1	1	290	fungi_odb10	98.3	98	0.3	1.1	0.6	758	660025	Fusarium oxysporum Fo5176 (ascomycetes)
132	GCA_000223465.1	fungi_odb9	88.6	88.6	0	1	10.4	290	fungi_odb10	88.3	88.3	0	0.9	10.8	758	590646	Yamadazyma tenuis ATCC 10573 (budding yeasts)
133	GCA_000223485.1	fungi_odb9	90	90	0	3.1	6.9	290	fungi_odb10	87.6	87.3	0.3	2.4	10	758	619300	Spathaspora passalidarum NRRL Y-27907 (budding yeasts)
134	GCA_000223565.1	fungi_odb9	98.6	97.9	0.7	0	1.4	290	fungi_odb10	95.1	95	0.1	0.9	4	758	981350	Komagataella phaffii CBS 7435 (budding yeasts)
135	GCA_000225545.1	fungi_odb9	99.3	99	0.3	0.7	0	290	fungi_odb10	98.2	97.8	0.4	0.8	1	758	756982	Orbilia oligospora ATCC 24927 (ascomycetes)
136	GCA_000225605.1	fungi_odb9	95.5	95.5	0	1	3.5	290	fungi_odb10	95.8	95.4	0.4	0.5	3.7	758	983644	Cordyceps militaris CM01 (ascomycetes)
137	GCA_000226095.1	fungi_odb9	96.6	96.6	0	1	2.4	290	fungi_odb10	97	97	0	1.3	1.7	758	573729	Thermothelomyces thermophilus ATCC 42464 (ascomycetes)
138	GCA_000226115.1	fungi_odb9	98.6	97.9	0.7	1	0.4	290	fungi_odb10	97.8	97.4	0.4	0.9	1.3	758	578455	Thermothielavioides terrestris NRRL 8126 (ascomycetes)
139	GCA_000226395.1	fungi_odb9	99.3	98.3	1	0.3	0.4	290	fungi_odb10	98.4	98	0.4	0	1.6	758	500485	Penicillium rubens Wisconsin 54-1255 (ascomycetes)
140	GCA_000226545.1	fungi_odb9	96.9	95.9	1	2.4	0.7	290	fungi_odb10	96.3	95.9	0.4	1.7	2	758	515849	Podospora anserina S mat+ (ascomycetes)
141	GCA_000227075.1	fungi_odb9	95.5	95.5	0	1.7	2.8	290	fungi_odb10	92.1	91.8	0.3	2.6	5.3	758	999810	Botrytis cinerea T4 (ascomycetes)
142	GCA_000227095.3	fungi_odb9	91.3	87.2	4.1	4.1	4.6	290	fungi_odb10	94.2	91	3.2	0.7	5.1	758	698492	Saitoella complicata NRRL Y-17804 (ascomycetes)
143	GCA_000227115.2	fungi_odb9	98.3	93.1	5.2	1.7	0	290	fungi_odb10	96	94.2	1.8	0.5	3.5	758	1071378	Naumovozyma dairenensis CBS 421 (budding yeasts)
144	GCA_000230245.1	fungi_odb9	99	98.3	0.7	1	0	290	fungi_odb10	98.4	98.3	0.1	0.1	1.5	758	999809	Sporisorium reilianum SRZ2 (smut fungi)
145	GCA_000230375.1	fungi_odb9	94.8	94.5	0.3	4.8	0.4	290	fungi_odb10	96.5	96.2	0.3	1.6	1.9	758	985895	Leptosphaeria maculans JN3 (blackleg of rapeseed fungus)
146	GCA_000230395.2	fungi_odb9	93.1	92.8	0.3	1.4	5.5	290	fungi_odb10	96.9	96.8	0.1	0.5	2.6	758	380704	Aspergillus niger ATCC 1015 (ascomycetes)
147	GCA_000230595.3	fungi_odb9	88.3	87.6	0.7	9	2.7	290	fungi_odb10	18.7	18.6	0.1	5.7	75.6	758	1003232	Edhazardia aedis USNM 41457 (microsporidians)
148	GCA_000230625.1	fungi_odb9	97.2	96.9	0.3	1.4	1.4	290	fungi_odb10	98.7	98.7	0	0.1	1.2	758	858893	Exophiala dermatitidis NIH/UT8656 (ascomycetes)
149	GCA_000231115.1	fungi_odb9	79.3	77.2	2.1	12.4	8.3	290	fungi_odb10	15	14.5	0.5	6.5	78.5	758	993615	Vittaforma corneae ATCC 50505 (microsporidians)
150	GCA_000235365.1	fungi_odb9	93.7	93.4	0.3	1.4	4.9	290	fungi_odb10	92.3	92.2	0.1	0.4	7.3	758	931890	Eremothecium cymbalariae DBVPG#7215 (budding yeasts)
151	GCA_000236905.1	fungi_odb9	99.6	95.5	4.1	0.3	0.1	290	fungi_odb10	96	93.1	2.9	0	4	758	1071381	Tetrapisispora phaffii CBS 4417 (budding yeasts)
152	GCA_000237345.1	fungi_odb9	99	92.4	6.6	0.3	0.7	290	fungi_odb10	97.2	94.3	2.9	0.1	2.7	758	1064592	Naumovozyma castellii CBS 4309 (budding yeasts)
153	GCA_000238015.2	fungi_odb9	50.4	49.7	0.7	23.8	25.8	290	fungi_odb10	41.1	41	0.1	16.4	42.5	758	1104152	Glarea lozoyensis 74030 (ascomycetes)
154	GCA_000239835.2	fungi_odb9	97.9	97.2	0.7	1.7	0.4	290	fungi_odb10	98.6	98.3	0.3	0.5	0.9	758	1033177	Aspergillus luchuensis IFO 4308 (ascomycetes)
155	GCA_000240135.3	fungi_odb9	98.6	98.6	0	1.4	0	290	fungi_odb10	98.3	98.2	0.1	0.7	1	758	229533	Fusarium graminearum PH-1 (ascomycetes)
156	GCA_000241205.2	fungi_odb9	96.2	96.2	0	2.4	1.4	290	fungi_odb10	95	94.2	0.8	0.7	4.3	758	764103	Mixia osmundae IAM 14324 (basidiomycetes)
157	GCA_000243375.1	fungi_odb9	99.7	99.7	0	0.3	0	290	fungi_odb10	98.4	98.3	0.1	0.1	1.5	758	4950	Torulaspora delbrueckii (budding yeasts)
158	GCA_000250695.1	fungi_odb9	80	79.3	0.7	13.1	6.9	290	fungi_odb10	19.1	19.1	0	5	75.9	758	944018	Nematocida sp. 1 ERTm2 (microsporidians)
159	GCA_000250985.1	fungi_odb9	81.4	80	1.4	11	7.6	290	fungi_odb10	20.2	20.2	0	4.6	75.2	758	881290	Nematocida parisii ERTm1 (microsporidians)
160	GCA_000259595.1	fungi_odb9	60	59	1	22.8	17.2	290	fungi_odb10	48	47.9	0.1	17	35	758	1124627	Brettanomyces bruxellensis AWRI1499 (budding yeasts)
161	GCA_000259975.2	fungi_odb9	93.1	92.4	0.7	0.7	6.2	290	fungi_odb10	94.3	93.9	0.4	0.3	5.4	758	1080343	Fusarium oxysporum f. sp. lycopersici MN25 (ascomycetes)
162	GCA_000260075.2	fungi_odb9	92.8	92.1	0.7	0.3	6.9	290	fungi_odb10	94	93.3	0.7	0.3	5.7	758	1080344	Fusarium oxysporum f. sp. pisi HDV247 (ascomycetes)
163	GCA_000260155.3	fungi_odb9	92.7	91.7	1	0.3	7	290	fungi_odb10	94.6	94.1	0.5	0.3	5.1	758	1089448	Fusarium oxysporum f. sp. radicis-lycopersici 26381 (ascomycetes)
164	GCA_000260175.2	fungi_odb9	93.1	92.1	1	0.7	6.2	290	fungi_odb10	94.3	93.4	0.9	0.3	5.4	758	1089449	Fusarium oxysporum f. sp. vasinfectum 25433 (ascomycetes)
165	GCA_000260195.2	fungi_odb9	91.4	90.7	0.7	1.4	7.2	290	fungi_odb10	93.8	93.5	0.3	0.5	5.7	758	1089451	Fusarium odoratissimum NRRL 54006 (ascomycetes)
166	GCA_000260215.2	fungi_odb9	92.4	92.1	0.3	0.3	7.3	290	fungi_odb10	93.3	92.5	0.8	0.4	6.3	758	1089457	Fusarium oxysporum f. sp. conglutinans race 2 54008 (ascomycetes)
167	GCA_000260235.2	fungi_odb9	93.8	93.1	0.7	0.3	5.9	290	fungi_odb10	93.1	92.6	0.5	0.5	6.4	758	1089458	Fusarium oxysporum f. sp. raphani 54005 (ascomycetes)
168	GCA_000260495.2	fungi_odb9	92.4	92.1	0.3	0.3	7.3	290	fungi_odb10	94.3	93.8	0.5	0.3	5.4	758	1089452	Fusarium oxysporum f. sp. melonis 26406 (ascomycetes)
169	GCA_000260735.1	fungi_odb9	99.6	91.7	7.9	0.3	0.1	290	fungi_odb10	95.8	93.8	2	0.9	3.3	758	721032	Saccharomyces cerevisiae Kyokai no. 7 (baker's yeast)
170	GCA_000263375.1	fungi_odb9	92.7	92.4	0.3	2.4	4.9	290	fungi_odb10	89.6	89.6	0	1.2	9.2	758	671144	Wallemia mellicola CBS 633.66 (basidiomycetes)
171	GCA_000264905.1	fungi_odb9	95.5	94.5	1	2.1	2.4	290	fungi_odb10	96.8	95.9	0.9	0.5	2.7	758	721885	Stereum hirsutum FP-91666 SS1 (basidiomycetes)
172	GCA_000264995.1	fungi_odb9	94.5	93.8	0.7	1.4	4.1	290	fungi_odb10	95.3	95	0.3	0.5	4.2	758	741275	Punctularia strigosozonata HHB-11173 SS5 (basidiomycetes)
173	GCA_000265015.1	fungi_odb9	97.2	93.4	3.8	1	1.8	290	fungi_odb10	96.4	93.5	2.9	0.5	3.1	758	717982	Auricularia subglabra TFB-10046 SS5 (basidiomycetes)
174	GCA_000269785.2	fungi_odb9	86.9	86.2	0.7	3.1	10	290	fungi_odb10	92.4	92.1	0.3	0.8	6.8	758	1160506	Aspergillus oryzae 3.042 (ascomycetes)
175	GCA_000269885.1	fungi_odb9	98.7	92.8	5.9	0	1.3	290	fungi_odb10	95.8	94.1	1.7	0.5	3.7	758	889517	Saccharomyces cerevisiae CEN.PK113-7D (baker's yeast)
176	GCA_000271585.1	fungi_odb9	96.2	95.5	0.7	0.7	3.1	290	fungi_odb10	97	96.2	0.8	0.1	2.9	758	717944	Trametes versicolor FP-101664 SS1 (basidiomycetes)
177	GCA_000271605.1	fungi_odb9	98.2	97.2	1	0.7	1.1	290	fungi_odb10	96.2	95.3	0.9	0.9	2.9	758	694068	Fomitiporia mediterranea MF3/22 (basidiomycetes)
178	GCA_000271625.1	fungi_odb9	95.5	93.8	1.7	1	3.5	290	fungi_odb10	95	94.2	0.8	0.5	4.5	758	741705	Coniophora puteana RWD-64-598 SS2 (basidiomycetes)
179	GCA_000271645.1	fungi_odb9	96.9	96.6	0.3	2.4	0.7	290	fungi_odb10	95.3	95	0.3	0.5	4.2	758	578456	Tremella mesenterica DSM 1558 (witches' butter)
180	GCA_000271705.2	fungi_odb9	92	91	1	0.3	7.7	290	fungi_odb10	93.6	92.7	0.9	0.3	6.1	758	660027	Fusarium oxysporum Fo47 (ascomycetes)
181	GCA_000271745.2	fungi_odb9	93.4	93.1	0.3	0.3	6.3	290	fungi_odb10	94.7	94.3	0.4	0.3	5	758	660029	Fusarium oxysporum NRRL 32931 (ascomycetes)
182	GCA_000275845.1	fungi_odb9	94.1	93.1	1	1	4.9	290	fungi_odb10	96.2	95.8	0.4	0.4	3.4	758	732165	Dichomitus squalens LYAD-421 SS1 (basidiomycetes)
183	GCA_000277815.3	fungi_odb9	90	86.9	3.1	5.2	4.8	290	fungi_odb10	23.6	23.1	0.5	4.7	71.7	758	907965	Encephalitozoon hellem ATCC 50504 (microsporidians)
184	GCA_000280035.2	fungi_odb9	88.3	86.9	1.4	6.2	5.5	290	fungi_odb10	22.6	22.2	0.4	5	72.4	758	1178016	Encephalitozoon romaleae SJ-2008 (microsporidians)
185	GCA_000280675.1	fungi_odb9	99.3	99	0.3	0.7	0	290	fungi_odb10	99.6	99.3	0.3	0.3	0.1	758	655819	Beauveria bassiana ARSEF 2860 (ascomycetes)
186	GCA_000281105.1	fungi_odb9	98.2	97.9	0.3	1.7	0.1	290	fungi_odb10	99.5	99.5	0	0.4	0.1	758	1168221	Coniosporium apollinis CBS 100218 (ascomycetes)
187	GCA_000286035.1	fungi_odb9	99.3	98.3	1	0.7	0	290	fungi_odb10	97.6	97.2	0.4	0.4	2	758	120017	Ustilago hordei (smut fungi)
188	GCA_000292585.1	fungi_odb9	99.3	99.3	0	0.7	0	290	fungi_odb10	98.1	97.8	0.3	1.1	0.8	758	1143189	Pyricularia oryzae Y34 (rice blast fungus)
189	GCA_000292605.1	fungi_odb9	98.6	98.6	0	1.4	0	290	fungi_odb10	98.2	98.2	0	0.9	0.9	758	1143193	Pyricularia oryzae P131 (rice blast fungus)
190	GCA_000292625.1	fungi_odb9	96.6	95.2	1.4	1	2.4	290	fungi_odb10	94.9	94.1	0.8	1.3	3.8	758	1858805	Dacryopinax primogenitus (basidiomycetes)
191	GCA_000292725.1	fungi_odb9	77.5	74.1	3.4	1.7	20.8	290	fungi_odb10	74.1	73	1.1	1.1	24.8	758	1160507	Saccharomyces arboricola H-6 (budding yeasts)
192	GCA_000293215.1	fungi_odb9	89.3	87.9	1.4	7.9	2.8	290	fungi_odb10	80.8	80.7	0.1	4.7	14.5	758	1186058	Trichosporon asahii var. asahii CBS 2479 (basidiomycetes)
193	GCA_000298775.1	fungi_odb9	99	99	0	0.3	0.7	290	fungi_odb10	99.4	99.3	0.1	0	0.6	758	1072389	Marssonina brunnea f. sp. 'multigermtubi' MB_m1 (ascomycetes)
194	GCA_000299215.2	fungi_odb9	90.3	88.6	1.7	7.6	2.1	290	fungi_odb10	81.9	81.5	0.4	5.1	13	758	1220162	Trichosporon asahii var. asahii CBS 8904 (basidiomycetes)
195	GCA_000300555.1	fungi_odb9	94.8	94.1	0.7	1.7	3.5	290	fungi_odb10	94.8	94.3	0.5	1.6	3.6	758	597362	Agaricus bisporus var. burnettii JB137-S8 (basidiomycetes)
196	GCA_000300595.1	fungi_odb9	87.6	86.9	0.7	3.4	9	290	fungi_odb10	88.9	88.4	0.5	2.8	8.3	758	650164	Phanerochaete carnosa HHB-10118-sp (basidiomycetes)
197	GCA_000302655.1	fungi_odb9	91.4	90.7	0.7	8.3	0.3	290	fungi_odb10	92.2	92.1	0.1	4.4	3.4	758	1126212	Macrophomina phaseolina MS6 (charcoal rot)
198	GCA_000303195.2	fungi_odb9	99.3	99.3	0	0.3	0.4	290	fungi_odb10	98.9	98.8	0.1	0.4	0.7	758	1028729	Fusarium pseudograminearum CS3096 (ascomycetes)
199	GCA_000304475.1	fungi_odb9	99.7	95.2	4.5	0.3	0	290	fungi_odb10	97.3	95.6	1.7	0.1	2.6	758	1071382	Kazachstania africana CBS 2517 (budding yeasts)
200	GCA_000312925.2	fungi_odb9	78.2	77.2	1	3.4	18.4	290	fungi_odb10	77.4	77.4	0	2.6	20	758	1097556	Taphrina deformans PYCC 5710 (peach leaf curl fungus)
201	GCA_000313485.1	fungi_odb9	96.9	96.2	0.7	2.8	0.3	290	fungi_odb10	96.7	96.7	0	0.8	2.5	758	1041607	Wickerhamomyces ciferrii (budding yeasts)
202	GCA_000313525.1	fungi_odb9	91	90.7	0.3	6.2	2.8	290	fungi_odb10	92.7	92.2	0.5	2.4	4.9	758	599839	Fibroporia radiculosa (basidiomycetes)
203	GCA_000313545.1	fungi_odb9	93.5	92.8	0.7	5.9	0.6	290	fungi_odb10	93.9	92.7	1.2	2.5	3.6	758	1109443	Serendipita indica DSM 11827 (basidiomycetes)
204	GCA_000313795.2	fungi_odb9	90	89.3	0.7	7.2	2.8	290	fungi_odb10	85.5	85.2	0.3	9.1	5.4	758	80884	Colletotrichum higginsianum (ascomycetes)
205	GCA_000315645.2	fungi_odb9	97.2	96.9	0.3	2.1	0.7	290	fungi_odb10	97.3	97	0.3	1.5	1.2	758	1170230	Penicillium digitatum Pd1 (ascomycetes)
206	GCA_000315665.1	fungi_odb9	97.2	96.9	0.3	1.7	1.1	290	fungi_odb10	97.1	96.8	0.3	1.3	1.6	758	1170229	Penicillium digitatum PHI26 (ascomycetes)
207	GCA_000315875.1	fungi_odb9	99	99	0	0.3	0.7	290	fungi_odb10	96.4	96.4	0	0.3	3.3	758	1136231	Candida orthopsilosis Co 90-125 (budding yeasts)
208	GCA_000315895.1	fungi_odb9	99.6	1.7	97.9	0.3	0.1	290	fungi_odb10	97.5	2	95.5	0.3	2.2	758	559304	Millerozyma farinosa CBS 7064 (budding yeasts)
209	GCA_000315915.1	fungi_odb9	99.6	97.9	1.7	0.3	0.1	290	fungi_odb10	94	92.5	1.5	0.7	5.3	758	1071380	Tetrapisispora blattae CBS 6284 (budding yeasts)
210	GCA_000316135.1	fungi_odb9	76.5	76.2	0.3	15.9	7.6	290	fungi_odb10	16	16	0	7.1	76.9	758	72359	Trachipleistophora hominis (microsporidians)
211	GCA_000319635.1	fungi_odb9	92	91.7	0.3	4.8	3.2	290	fungi_odb10	93	92.9	0.1	2.6	4.4	758	1213859	Colletotrichum fructicola Nara gc5 (ascomycetes)
212	GCA_000320565.2	fungi_odb9	93.4	93.1	0.3	1	5.6	290	fungi_odb10	96.4	96.4	0	0.4	3.2	758	692275	Sphaerulina musiva SO2202 (ascomycetes)
213	GCA_000320585.2	fungi_odb9	97.6	96.9	0.7	2.1	0.3	290	fungi_odb10	98	96.8	1.2	0.5	1.5	758	747525	Heterobasidion irregulare TC 32-1 (basidiomycetes)
214	GCA_000320605.2	fungi_odb9	88.9	88.6	0.3	1.7	9.4	290	fungi_odb10	90.8	89.7	1.1	0.8	8.4	758	914234	Gelatoporia subvermispora B (basidiomycetes)
215	GCA_000320785.2	fungi_odb9	99.3	99	0.3	0	0.7	290	fungi_odb10	97.5	97.1	0.4	0.3	2.2	758	1130832	Rhodotorula toruloides NP11 (basidiomycetes)
216	GCA_000325965.1	fungi_odb9	70	66.2	3.8	8.3	21.7	290	fungi_odb10	59.4	58.2	1.2	6.1	34.5	758	764098	Saccharomyces cerevisiae Lalvin QA23 (baker's yeast)
217	GCA_000326005.1	fungi_odb9	58.9	54.8	4.1	13.4	27.7	290	fungi_odb10	48.5	47.6	0.9	8.7	42.8	758	764101	Saccharomyces cerevisiae FostersO (baker's yeast)
218	GCA_000326105.1	fungi_odb9	92.4	31.4	61	1	6.6	290	fungi_odb10	88.9	30.3	58.6	1.6	9.5	758	1095631	Saccharomyces cerevisiae x Saccharomyces kudriavzevii VIN7 (budding yeasts)
219	GCA_000328475.2	fungi_odb9	99.7	99	0.7	0.3	0	290	fungi_odb10	97.9	97.8	0.1	0.4	1.7	758	237631	Ustilago maydis 521 (smut fungi)
220	GCA_000333975.2	fungi_odb9	78.3	73.1	5.2	13.4	8.3	290	fungi_odb10	66.6	62.1	4.5	8.3	25.1	758	42068	Pneumocystis jirovecii (ascomycetes)
221	GCA_000334115.1	fungi_odb9	64.8	64.1	0.7	23.4	11.8	290	fungi_odb10	66.3	65.6	0.7	9.6	24.1	758	983506	Rhizoctonia solani AG-1 IA (basidiomycetes)
222	GCA_000334475.1	fungi_odb9	93.8	92.4	1.4	4.5	1.7	290	fungi_odb10	94.4	94.3	0.1	1.7	3.9	758	1151754	Moesziomyces antarcticus T-34 (smut fungi)
223	GCA_000338955.1	fungi_odb9	95.9	95.9	0	3.4	0.7	290	fungi_odb10	97.5	97.4	0.1	0.7	1.8	758	717646	Baudoinia panamericana UAMH 10762 (ascomycetes)
224	GCA_000338975.1	fungi_odb9	98.6	95.2	3.4	0.7	0.7	290	fungi_odb10	99.5	97.5	2	0.4	0.1	758	701091	Bipolaris maydis C5 (southern corn leaf blight pathogen)
225	GCA_000338995.1	fungi_odb9	98.6	98.3	0.3	0.3	1.1	290	fungi_odb10	99.3	99.2	0.1	0.3	0.4	758	665912	Bipolaris sorokiniana ND90Pr (ascomycetes)
226	GCA_000340195.1	fungi_odb9	91.7	91.7	0	2.4	5.9	290	fungi_odb10	94.2	94.1	0.1	0.8	5	758	675120	Dothistroma septosporum NZE10 (ascomycetes)
227	GCA_000340215.1	fungi_odb9	97.9	97.2	0.7	1.4	0.7	290	fungi_odb10	98.9	98.8	0.1	0.3	0.8	758	383855	Pseudocercospora fijiensis CIRAD86 (ascomycetes)
228	GCA_000344635.1	fungi_odb9	92	91	1	0.7	7.3	290	fungi_odb10	92.6	91.8	0.8	0.5	6.9	758	742152	Wolfiporia cocos MD-104 SS10 (basidiomycetes)
229	GCA_000344655.2	fungi_odb9	99	96.9	2.1	1	0	290	fungi_odb10	99.2	98.5	0.7	0.1	0.7	758	743788	Fomitopsis pinicola FP-58527 SS1 (basidiomycetes)
230	GCA_000344685.1	fungi_odb9	96.9	95.9	1	2.4	0.7	290	fungi_odb10	98.9	98.5	0.4	0.4	0.7	758	670483	Gloeophyllum trabeum ATCC 11539 (basidiomycetes)
231	GCA_000344705.1	fungi_odb9	93.4	93.1	0.3	2.8	3.8	290	fungi_odb10	90.2	90.1	0.1	1.6	8.2	758	1245528	Candida maltosa Xu316 (budding yeasts)
232	GCA_000346795.1	fungi_odb9	99.3	99.3	0	0.3	0.4	290	fungi_odb10	99.7	99.6	0.1	0.1	0.2	758	933388	Penicillium oxalicum 114-2 (ascomycetes)
233	GCA_000347355.1	fungi_odb9	97.3	95.9	1.4	2.4	0.3	290	fungi_odb10	98.8	98.3	0.5	0.4	0.8	758	1111077	Claviceps purpurea 20.1 (ergot fungus)
234	GCA_000348985.1	fungi_odb9	99.3	95.5	3.8	0.7	0	290	fungi_odb10	95.2	93.5	1.7	0.3	4.5	758	1071383	Kazachstania naganishii CBS 8797 (budding yeasts)
235	GCA_000349005.2	fungi_odb9	97.2	97.2	0	2.1	0.7	290	fungi_odb10	90.1	89.8	0.3	1.2	8.7	758	1069680	Pneumocystis murina B123 (ascomycetes)
236	GCA_000349305.2	fungi_odb9	84.4	84.1	0.3	8.6	7	290	fungi_odb10	76.9	76.9	0	4.9	18.2	758	1230383	Malassezia sympodialis ATCC 42132 (basidiomycetes)
237	GCA_000349385.1	fungi_odb9	90	89.3	0.7	6.6	3.4	290	fungi_odb10	89.8	89.7	0.1	3.6	6.6	758	1287681	Eutypa lata UCREL1 (ascomycetes)
238	GCA_000349525.1	fungi_odb9	98.6	98.6	0	0.7	0.7	290	fungi_odb10	98.3	98.2	0.1	0.7	1	758	1290391	Botrytis cinerea BcDW1 (ascomycetes)
239	GCA_000350065.2	fungi_odb9	97.9	97.9	0	1.7	0.4	290	fungi_odb10	98.1	97.8	0.3	0.7	1.2	758	1213857	Colletotrichum orbiculare MAFF 240422 (ascomycetes)
240	GCA_000350255.1	fungi_odb9	48.9	45.5	3.4	30.3	20.8	290	fungi_odb10	43.9	40.6	3.3	21.1	35	758	1108050	Rhizoctonia solani AG-1 IB (basidiomycetes)
241	GCA_000350345.1	fungi_odb9	93.1	92.4	0.7	1.4	5.5	290	fungi_odb10	93	92.5	0.5	0.1	6.9	758	1229664	Fusarium oxysporum f. sp. cubense race 1 (ascomycetes)
242	GCA_000350365.1	fungi_odb9	84.8	81.7	3.1	2.1	13.1	290	fungi_odb10	84.9	82.7	2.2	0.7	14.4	758	2502994	Fusarium odoratissimum (ascomycetes)
243	GCA_000354255.1	fungi_odb9	98.9	98.6	0.3	0.7	0.4	290	fungi_odb10	99.4	99.3	0.1	0.3	0.3	758	665024	Bipolaris maydis ATCC 48331 (southern corn leaf blight pathogen)
244	GCA_000359705.1	fungi_odb9	96.2	95.5	0.7	2.8	1	290	fungi_odb10	97.3	97.2	0.1	1.3	1.4	758	671987	Exserohilum turcica Et28A (northern corn leaf blight)
245	GCA_000365145.2	fungi_odb9	98.2	97.9	0.3	1.7	0.1	290	fungi_odb10	98.9	98.9	0	0.1	1	758	1220924	Cyphellophora europaea CBS 101466 (ascomycetes)
246	GCA_000365165.2	fungi_odb9	98.6	98.3	0.3	1.4	0	290	fungi_odb10	99.1	99.1	0	0.7	0.2	758	1279043	Cladophialophora carrionii CBS 160.54 (ascomycetes)
247	GCA_000383075.1	fungi_odb9	75.8	48.6	27.2	17.6	6.6	290	fungi_odb10	16.3	9.8	6.5	6.7	77	758	578461	Nosema bombycis CQ1 (microsporidians)
248	GCA_000385595.1	fungi_odb9	93.1	93.1	0	4.8	2.1	290	fungi_odb10	88	88	0	5.3	6.7	758	1287680	Neofusicoccum parvum UCRNP2 (ascomycetes)
249	GCA_000385855.2	fungi_odb9	42.8	35.2	7.6	32.8	24.4	290	fungi_odb10	9.1	7.8	1.3	9.1	81.8	758	1240240	Anncaliia algerae PRA109 (microsporidians)
250	GCA_000385875.2	fungi_odb9	77.6	75.2	2.4	12.4	10	290	fungi_odb10	16.6	16.2	0.4	4.2	79.2	758	1288291	Anncaliia algerae PRA339 (microsporidians)
251	GCA_000389695.3	fungi_odb9	98.6	98.6	0	0.3	1.1	290	fungi_odb10	98.8	98.4	0.4	0.3	0.9	758	1035309	Ceratocystis fimbriata CBS 114723 (ascomycetes)
252	GCA_000392275.1	fungi_odb9	93.4	93.1	0.3	3.1	3.5	290	fungi_odb10	89.1	89.1	0	3	7.9	758	1286976	Phaeoacremonium minimum UCRPA7 (ascomycetes)
253	GCA_000400465.1	fungi_odb9	93.8	93.1	0.7	4.1	2.1	290	fungi_odb10	88	87.7	0.3	1.7	10.3	758	1299270	Wallemia ichthyophaga EXF-994 (basidiomycetes)
254	GCA_000401635.1	fungi_odb9	98.6	76.2	22.4	1	0.4	290	fungi_odb10	98.7	86.4	12.3	0.5	0.8	758	1220926	Mucor circinelloides 1006PhL (fungi)
255	GCA_000403515.1	fungi_odb9	94.1	93.1	1	4.8	1.1	290	fungi_odb10	95.5	95.4	0.1	1.7	2.8	758	1305764	Pseudozyma hubeiensis SY62 (smut fungi)
256	GCA_000409485.1	fungi_odb9	98.6	98.3	0.3	1	0.4	290	fungi_odb10	99.1	99.1	0	0.5	0.4	758	1116229	Glarea lozoyensis ATCC 20868 (ascomycetes)
257	GCA_000410735.1	fungi_odb9	97.3	96.6	0.7	2.1	0.6	290	fungi_odb10	98.5	98.5	0	0.3	1.2	758	1262450	Ophiostoma piceae UAMH 11346 (ascomycetes)
258	GCA_000411695.2	fungi_odb9	96.2	95.2	1	3.4	0.4	290	fungi_odb10	97.2	96.3	0.9	1.3	1.5	758	1052797	Pochonia chlamydosporia 123 (ascomycetes)
259	GCA_000412225.2	fungi_odb9	93.7	93.4	0.3	1.4	4.9	290	fungi_odb10	94.1	94.1	0	0.5	5.4	758	566037	Saccharomycetaceae sp. 'Ashbya aceri' (budding yeasts)
260	GCA_000417875.1	fungi_odb9	99	98.3	0.7	1	0	290	fungi_odb10	97.6	97.5	0.1	0.3	2.1	758	1277687	Anthracocystis flocculosa PF-1 (smut fungi)
261	GCA_000418435.1	fungi_odb9	92	91.7	0.3	5.9	2.1	290	fungi_odb10	88.9	88.9	0	5.3	5.8	758	1268274	Blumeria graminis f. sp. tritici 96224 (grass mildew)
262	GCA_000426965.1	fungi_odb9	100	98.3	1.7	0	0	290	fungi_odb10	98.7	98.3	0.4	0.5	0.8	758	1291518	Metarhizium anisopliae BRIP 53293 (ascomycetes)
263	GCA_000426985.1	fungi_odb9	99.3	97.9	1.4	0.7	0	290	fungi_odb10	97.9	97.5	0.4	1.1	1	758	1291519	Metarhizium anisopliae BRIP 53284 (ascomycetes)
264	GCA_000430065.1	fungi_odb9	86.6	86.6	0	8.3	5.1	290	fungi_odb10	20.3	20.2	0.1	4	75.7	758	1358809	Spraguea lophii 42_110 (microsporidians)
265	GCA_000439145.3	fungi_odb9	97.3	94.5	2.8	0.7	2	290	fungi_odb10	95.4	93	2.4	1.2	3.4	758	747089	Rhizophagus irregularis DAOM 181602=DAOM 197198 (glomeromycetes)
266	GCA_000441935.1	fungi_odb9	96.6	96.6	0	2.1	1.3	290	fungi_odb10	96.8	96.8	0	0.7	2.5	758	1284197	Dactylellina haptotyla CBS 200.50 (ascomycetes)
267	GCA_000442015.1	fungi_odb9	84.8	84.1	0.7	10.7	4.5	290	fungi_odb10	62.6	62.5	0.1	6.5	30.9	758	988480	Rozella allomycis CSF55 (fungi)
268	GCA_000442885.1	fungi_odb9	95.5	95.5	0	0.7	3.8	290	fungi_odb10	93.6	93.5	0.1	0	6.4	758	1333698	Zygosaccharomyces bailii CLIB 213 (budding yeasts)
269	GCA_000446055.1	fungi_odb9	89.6	89.3	0.3	5.2	5.2	290	fungi_odb10	88.4	88.1	0.3	2.5	9.1	758	1237896	Colletotrichum gloeosporioides Cg-14 (ascomycetes)
270	GCA_000447185.1	fungi_odb9	54.8	51	3.8	24.8	20.4	290	fungi_odb10	10.7	10.3	0.4	8.7	80.6	758	1037528	Nosema apis BRL 01 (microsporidians)
271	GCA_000448365.1	fungi_odb9	76.9	76.6	0.3	3.8	19.3	290	fungi_odb10	73.4	73.4	0	5.4	21.2	758	911162	Ophiocordyceps sinensis CO18 (ascomycetes)
272	GCA_000464535.1	fungi_odb9	90	89.3	0.7	4.5	5.5	290	fungi_odb10	92.9	92.9	0	2.2	4.9	758	1263415	Endocarpon pusillum Z07020 (ascomycetes)
273	GCA_000465215.2	fungi_odb9	74.1	73.4	0.7	8.6	17.3	290	fungi_odb10	79.3	78.9	0.4	2.8	17.9	758	1302712	Pyrenophora seminiperda CCB06 (ascomycetes)
274	GCA_000474925.1	fungi_odb9	99	97.6	1.4	1	0	290	fungi_odb10	98.1	97.8	0.3	0.3	1.6	758	1391915	Sporothrix schenckii ATCC 58251 (ascomycetes)
275	GCA_000488995.1	fungi_odb9	98.9	97.9	1	1	0.1	290	fungi_odb10	99	97.9	1.1	0.3	0.7	758	1381753	Moniliophthora roreri MCA 2997 (basidiomycetes)
276	GCA_000497045.1	fungi_odb9	96.9	96.2	0.7	1.7	1.4	290	fungi_odb10	95.1	95	0.1	1.3	3.6	758	1365824	Kalmanozyma brasiliensis GHG001 (smut fungi)
277	GCA_000497085.1	fungi_odb9	97.6	97.6	0	1.4	1	290	fungi_odb10	98	97.5	0.5	0.5	1.5	758	1356009	Byssochlamys spectabilis No. 5 (ascomycetes)
278	GCA_000503235.1	fungi_odb9	97.9	97.9	0	0.3	1.8	290	fungi_odb10	98.4	98.3	0.1	0.5	1.1	758	1432307	Sclerotinia borealis F-4128 (ascomycetes)
279	GCA_000507405.3	fungi_odb9	96.9	96.6	0.3	2.8	0.3	290	fungi_odb10	96.5	96.4	0.1	1.2	2.3	758	1296120	Kwoniella heveanensis BCC8398 (basidiomycetes)
280	GCA_000507425.3	fungi_odb9	97.5	97.2	0.3	2.1	0.4	290	fungi_odb10	97	97	0	1.3	1.7	758	1296119	Kwoniella heveanensis CBS 569 (basidiomycetes)
281	GCA_000507465.3	fungi_odb9	96.9	96.6	0.3	2.8	0.3	290	fungi_odb10	98.2	98.2	0	0.5	1.3	758	1296122	Kwoniella mangroviensis CBS 8507 (basidiomycetes)
282	GCA_000507485.3	fungi_odb9	98.3	98.3	0	1.7	0	290	fungi_odb10	98.4	98.4	0	0.4	1.2	758	1296123	Kwoniella mangroviensis CBS 8886 (basidiomycetes)
283	GCA_000507885.2	fungi_odb9	97.2	96.9	0.3	2.4	0.4	290	fungi_odb10	98.4	98.4	0	0.3	1.3	758	1331196	Kwoniella mangroviensis CBS 10435 (basidiomycetes)
284	GCA_000512565.2	fungi_odb9	96.2	95.9	0.3	3.8	0	290	fungi_odb10	97.8	97.8	0	0.7	1.5	758	1296121	Kwoniella dejecticola CBS 10117 (basidiomycetes)
285	GCA_000512585.2	fungi_odb9	97.3	96.6	0.7	2.8	0.1	290	fungi_odb10	97.9	97.9	0	0.9	1.2	758	1296100	Kwoniella bestiolae CBS 10118 (basidiomycetes)
286	GCA_000512605.2	fungi_odb9	99.3	98.6	0.7	0.3	0.4	290	fungi_odb10	98.2	98.2	0	0.7	1.1	758	1296096	Kwoniella pini CBS 10737 (basidiomycetes)
287	GCA_000513255.1	fungi_odb9	98.6	98.3	0.3	1	0.4	290	fungi_odb10	99	98.7	0.3	0	1	758	1365484	Penicillium roqueforti FM164 (ascomycetes)
288	GCA_000513335.1	fungi_odb9	100	99.3	0.7	0	0	290	fungi_odb10	99.6	99.2	0.4	0.1	0.3	758	1429867	Penicillium camemberti FM 013 (ascomycetes)
289	GCA_000513815.1	fungi_odb9	99.3	99.3	0	0.3	0.4	290	fungi_odb10	99.8	99.7	0.1	0.1	0.1	758	1344414	Trichoderma reesei RUT C-30 (ascomycetes)
290	GCA_000516985.1	fungi_odb9	98.3	98.3	0	1	0.7	290	fungi_odb10	98.5	98.5	0	0.4	1.1	758	1229662	Pestalotiopsis fici W106-1 (ascomycetes)
291	GCA_000517465.1	fungi_odb9	89.3	88.3	1	2.4	8.3	290	fungi_odb10	88.5	88.5	0	1.2	10.3	758	1391700	Moesziomyces aphidis DSM 70725 (smut fungi)
292	GCA_000523435.1	fungi_odb9	96.2	96.2	0	1.4	2.4	290	fungi_odb10	98.7	98.3	0.4	0.3	1	758	930089	Bipolaris zeicola 26-R-13 (ascomycetes)
293	GCA_000523455.1	fungi_odb9	96.9	96.9	0	1	2.1	290	fungi_odb10	98.8	98.7	0.1	0.1	1.1	758	930090	Bipolaris oryzae ATCC 44560 (ascomycetes)
294	GCA_000524645.1	fungi_odb9	91.7	91	0.7	3.1	5.2	290	fungi_odb10	91.2	90.5	0.7	3.6	5.2	758	1086054	Rhizoctonia solani AG-3 Rhs1AP (basidiomycetes)
295	GCA_000525045.1	fungi_odb9	71.4	70.7	0.7	2.1	26.5	290	fungi_odb10	68.7	68.7	0	2.6	28.7	758	1043628	Drechslerella stenobrocha 248 (ascomycetes)
296	GCA_000527765.1	fungi_odb9	96.2	95.9	0.3	1.7	2.1	290	fungi_odb10	98.7	98.4	0.3	0.3	1	758	930091	Bipolaris victoriae FI3 (ascomycetes)
297	GCA_000530735.1	fungi_odb9	98.2	4.8	93.4	1	0.8	290	fungi_odb10	97.6	4.7	92.9	0.4	2	758	1355161	Zygosaccharomyces bailii ISA1307 (budding yeasts)
298	GCA_000568005.1	fungi_odb9	93.5	86.6	6.9	1	5.5	290	fungi_odb10	87.1	85.6	1.5	0.9	12	758	1182966	Saccharomyces cerevisiae R008 (baker's yeast)
299	GCA_000568055.1	fungi_odb9	87.9	83.4	4.5	1.4	10.7	290	fungi_odb10	80.2	78.9	1.3	1.3	18.5	758	1182968	Saccharomyces cerevisiae P301 (baker's yeast)
300	GCA_000568295.1	fungi_odb9	83.4	79.3	4.1	1.4	15.2	290	fungi_odb10	76.9	75.6	1.3	0.9	22.2	758	1177187	Saccharomyces cerevisiae P283 (baker's yeast)
301	GCA_000568365.1	fungi_odb9	89.7	84.5	5.2	1.7	8.6	290	fungi_odb10	84.8	83.6	1.2	0.7	14.5	758	1182967	Saccharomyces cerevisiae R103 (baker's yeast)
302	GCA_000576695.1	fungi_odb9	97.9	97.2	0.7	1.4	0.7	290	fungi_odb10	95.6	95.3	0.3	0.9	3.5	758	1382522	Kuraishia capsulata CBS 1993 (budding yeasts)
303	GCA_000582985.1	fungi_odb9	98.3	98.3	0	0.7	1	290	fungi_odb10	99.4	99.3	0.1	0.1	0.5	758	1445577	Colletotrichum fioriniae PJ7 (ascomycetes)
304	GCA_000585515.1	fungi_odb9	98.6	98.3	0.3	1.4	0	290	fungi_odb10	99.5	99.5	0	0.3	0.2	758	1182544	Cladophialophora yegresii CBS 114405 (ascomycetes)
305	GCA_000585535.1	fungi_odb9	99	99	0	1	0	290	fungi_odb10	99.4	99.3	0.1	0.5	0.1	758	1182543	Cladophialophora psammophila CBS 110553 (ascomycetes)
306	GCA_000585565.1	fungi_odb9	98.6	98.3	0.3	1.4	0	290	fungi_odb10	99.2	99.2	0	0.4	0.4	758	1182542	Capronia epimyces CBS 606.96 (ascomycetes)
307	GCA_000585585.1	fungi_odb9	98.6	98.3	0.3	1.4	0	290	fungi_odb10	99.6	99.6	0	0.3	0.1	758	1182541	Capronia coronata CBS 617.96 (ascomycetes)
308	GCA_000591435.1	fungi_odb9	100	98.6	1.4	0	0	290	fungi_odb10	98.9	98.2	0.7	0.3	0.8	758	568076	Metarhizium robertsii (ascomycetes)
309	GCA_000597685.1	fungi_odb9	88.3	85.5	2.8	2.4	9.3	290	fungi_odb10	85	82.2	2.8	3.3	11.7	758	1432141	Rhizophagus irregularis DAOM 197198w (glomeromycetes)
310	GCA_000599445.1	fungi_odb9	99.3	99.3	0	0.7	0	290	fungi_odb10	99.2	99.1	0.1	0.8	0	758	5518	Fusarium graminearum (ascomycetes)
311	GCA_000600275.1	fungi_odb9	98.9	98.6	0.3	0.7	0.4	290	fungi_odb10	99.2	99.1	0.1	0.3	0.5	758	1388766	Aspergillus ruber CBS 135680 (ascomycetes)
312	GCA_000616765.1	fungi_odb9	93.4	91.7	1.7	5.5	1.1	290	fungi_odb10	92.9	92.5	0.4	4.1	3	758	1215337	Trichophyton rubrum MR850 (ascomycetes)
313	GCA_000616785.1	fungi_odb9	93.4	93.1	0.3	5.9	0.7	290	fungi_odb10	95.9	95.8	0.1	3.4	0.7	758	1215336	Trichophyton interdigitale H6 (ascomycetes)
314	GCA_000616805.1	fungi_odb9	93.1	91.7	1.4	5.9	1	290	fungi_odb10	92	91.7	0.3	4.2	3.8	758	1215328	Trichophyton rubrum CBS 100081 (ascomycetes)
315	GCA_000616825.1	fungi_odb9	93.1	91.7	1.4	5.9	1	290	fungi_odb10	92.8	92.5	0.3	4.4	2.8	758	1215330	Trichophyton rubrum CBS 288.86 (ascomycetes)
316	GCA_000616845.1	fungi_odb9	93.8	92.4	1.4	5.5	0.7	290	fungi_odb10	93.4	93.1	0.3	3.8	2.8	758	1215329	Trichophyton rubrum CBS 289.86 (ascomycetes)
317	GCA_000616865.1	fungi_odb9	93.8	92.8	1	5.5	0.7	290	fungi_odb10	93.1	92.7	0.4	4.1	2.8	758	1215331	Trichophyton soudanense CBS 452.61 (ascomycetes)
318	GCA_000616905.1	fungi_odb9	94.1	92.4	1.7	4.8	1.1	290	fungi_odb10	92.7	92.3	0.4	4.2	3.1	758	1215339	Trichophyton rubrum MR1448 (ascomycetes)
319	GCA_000616945.1	fungi_odb9	90.7	89.3	1.4	7.2	2.1	290	fungi_odb10	87.9	87.6	0.3	5.8	6.3	758	1215341	Trichophyton rubrum MR1459 (ascomycetes)
320	GCA_000616965.1	fungi_odb9	91.4	90.7	0.7	6.6	2	290	fungi_odb10	87.7	87.6	0.1	5.7	6.6	758	1215332	Trichophyton rubrum CBS 735.88 (ascomycetes)
321	GCA_000616985.1	fungi_odb9	93.4	91	2.4	5.5	1.1	290	fungi_odb10	92.6	91	1.6	4.1	3.3	758	1215334	Trichophyton rubrum CBS 202.88 (ascomycetes)
322	GCA_000622975.1	fungi_odb9	95.8	95.5	0.3	2.8	1.4	290	fungi_odb10	96.1	96	0.1	1.2	2.7	758	1215338	Trichophyton interdigitale MR816 (ascomycetes)
323	GCA_000622995.1	fungi_odb9	94.2	92.8	1.4	5.5	0.3	290	fungi_odb10	93	92.7	0.3	4.1	2.9	758	1215335	Trichophyton rubrum D6 (ascomycetes)
324	GCA_000662435.2	fungi_odb9	98.9	91	7.9	0.3	0.8	290	fungi_odb10	95.7	93.7	2	0.4	3.9	758	1294331	Saccharomyces cerevisiae YJM993 (baker's yeast)
325	GCA_000687475.1	fungi_odb9	95.9	95.9	0	2.4	1.7	290	fungi_odb10	94.7	94.7	0	2	3.3	758	1159556	Ustilaginoidea virens (ascomycetes)
326	GCA_000691765.2	fungi_odb9	97.9	96.9	1	1	1.1	290	fungi_odb10	93.9	93.5	0.4	1.6	4.5	758	1325634	Candida albicans Ca529L (budding yeasts)
327	GCA_000691885.1	fungi_odb9	86.9	86.6	0.3	3.8	9.3	290	fungi_odb10	91.4	91.4	0	1.1	7.5	758	1197718	Aspergillus oryzae 100-8 (ascomycetes)
328	GCA_000695385.1	fungi_odb9	57.9	57.9	0	20.3	21.8	290	fungi_odb10	51.1	50.3	0.8	16.2	32.7	758	1287689	Rhizoctonia solani AG-8 WAC10335 (basidiomycetes)
329	GCA_000696135.1	fungi_odb9	97.9	97.6	0.3	1.4	0.7	290	fungi_odb10	99	98.9	0.1	0.1	0.9	758	1173701	Colletotrichum sublineola (ascomycetes)
330	GCA_000697645.1	fungi_odb9	99	96.2	2.8	1	0	290	fungi_odb10	99.5	97.8	1.7	0.3	0.2	758	685588	Galerina marginata CBS 339.88 (basidiomycetes)
331	GCA_000697665.1	fungi_odb9	99.3	97.2	2.1	0.7	0	290	fungi_odb10	99.5	98	1.5	0	0.5	758	933084	Jaapia argillacea MUCL 33604 (basidiomycetes)
332	GCA_000697685.1	fungi_odb9	98.3	95.9	2.4	0.7	1	290	fungi_odb10	97.2	95.5	1.7	0.9	1.9	758	1137138	Pleurotus ostreatus PC15 (oyster mushroom)
333	GCA_000697705.1	fungi_odb9	100	98.3	1.7	0	0	290	fungi_odb10	99.3	98.4	0.9	0.5	0.2	758	930990	Botryobasidium botryosum FD-172 SS1 (basidiomycetes)
334	GCA_000708205.1	fungi_odb9	96.9	96.9	0	2.1	1	290	fungi_odb10	94.6	93.8	0.8	1.1	4.3	758	764103	Mixia osmundae IAM 14324 (basidiomycetes)
335	GCA_000709125.1	fungi_odb9	96.9	96.6	0.3	2.8	0.3	290	fungi_odb10	98.8	98.7	0.1	0.7	0.5	758	1182545	Exophiala aquamarina CBS 119918 (ascomycetes)
336	GCA_000710275.1	fungi_odb9	96.2	95.5	0.7	1.4	2.4	290	fungi_odb10	97.7	97.4	0.3	0.3	2	758	5076	Penicillium chrysogenum (ascomycetes)
337	GCA_000711695.1	fungi_odb9	97.9	97.9	0	1	1.1	290	fungi_odb10	93.5	93.5	0	1.3	5.2	758	1037660	Tilletiaria anomala UBC 951 (basidiomycetes)
338	GCA_000715385.1	fungi_odb9	92.8	92.1	0.7	0.7	6.5	290	fungi_odb10	91.5	90.8	0.7	1.3	7.2	758	1423351	Rhizoctonia solani 123E (basidiomycetes)
339	GCA_000721755.1	fungi_odb9	98.2	97.9	0.3	1.7	0.1	290	fungi_odb10	99.6	99.5	0.1	0.1	0.3	758	1043005	Aureobasidium subglaciale EXF-2481 (ascomycetes)
340	GCA_000721765.1	fungi_odb9	97.9	97.6	0.3	0.3	1.8	290	fungi_odb10	99.2	99.2	0	0.1	0.7	758	1043004	Aureobasidium namibiae CBS 147.97 (ascomycetes)
341	GCA_000721775.1	fungi_odb9	98.9	98.6	0.3	0.7	0.4	290	fungi_odb10	99.6	99.5	0.1	0.1	0.3	758	1043003	Aureobasidium melanogenum CBS 110374 (ascomycetes)
342	GCA_000721785.1	fungi_odb9	98.6	97.9	0.7	0.7	0.7	290	fungi_odb10	99.8	99.7	0.1	0	0.2	758	1043002	Aureobasidium pullulans EXF-150 (ascomycetes)
343	GCA_000723665.1	fungi_odb9	90.3	73.1	17.2	2.1	7.6	290	fungi_odb10	87.3	77.4	9.9	1.1	11.6	758	1263082	Lichtheimia corymbifera JMRC:FSU:9682 (fungi)
344	GCA_000730325.1	fungi_odb9	99	98.3	0.7	1	0	290	fungi_odb10	99.2	98.8	0.4	0.4	0.4	758	1280523	Stachybotrys chartarum IBT 7711 (ascomycetes)
345	GCA_000731615.1	fungi_odb9	93.1	93.1	0	2.8	4.1	290	fungi_odb10	95.3	95.3	0	2	2.7	758	1476192	Aspergillus fumigatus var. RP-2014 (ascomycetes)
346	GCA_000732125.1	fungi_odb9	84.1	83.1	1	3.8	12.1	290	fungi_odb10	85.1	84.4	0.7	1.1	13.8	758	563466	Scedosporium apiospermum (ascomycetes)
347	GCA_000732565.1	fungi_odb9	98.6	97.6	1	1.4	0	290	fungi_odb10	99.3	98.8	0.5	0.3	0.4	758	1280524	Stachybotrys chartarum IBT 40293 (ascomycetes)
348	GCA_000732765.1	fungi_odb9	98.9	98.6	0.3	0.3	0.8	290	fungi_odb10	96.9	96.2	0.7	0.3	2.8	758	1283842	Stachybotrys chartarum IBT 40288 (ascomycetes)
349	GCA_000732775.1	fungi_odb9	97.2	96.9	0.3	1.7	1.1	290	fungi_odb10	98.8	98.5	0.3	0	1.2	758	1283841	Stachybotrys chlorohalonata IBT 40285 (ascomycetes)
350	GCA_000738915.1	fungi_odb9	83.1	81.7	1.4	9.7	7.2	290	fungi_odb10	20.3	20.3	0	4.2	75.5	758	1138374	Nematocida sp. 1 ERTm6 (microsporidians)
351	GCA_000739145.1	fungi_odb9	98.6	98.3	0.3	0.7	0.7	290	fungi_odb10	98.2	97.8	0.4	0.7	1.1	758	5530	Metarhizium anisopliae (ascomycetes)
352	GCA_000739165.1	fungi_odb9	98.9	84.1	14.8	1	0.1	290	fungi_odb10	98	88.9	9.1	0.5	1.5	758	1069443	Podila verticillata NRRL 6337 (fungi)
353	GCA_000743665.3	fungi_odb9	42.4	42.1	0.3	15.9	41.7	290	fungi_odb10	44	43.7	0.3	8.6	47.4	758	2487125	Scytalidium sp. 3C (ascomycetes)
354	GCA_000747765.1	fungi_odb9	96.5	95.5	1	2.4	1.1	290	fungi_odb10	97.7	97.4	0.3	0.3	2	758	84753	Moesziomyces antarcticus (smut fungi)
355	GCA_000750115.1	fungi_odb9	92.8	92.1	0.7	3.1	4.1	290	fungi_odb10	95.7	94.1	1.6	1.5	2.8	758	1077442	Talaromyces marneffei PM1 (ascomycetes)
356	GCA_000750665.1	fungi_odb9	83.1	82.1	1	6.6	10.3	290	fungi_odb10	83.5	83.4	0.1	4.4	12.1	758	1437433	Pseudogymnoascus sp. VKM F-3557 (ascomycetes)
357	GCA_000750675.1	fungi_odb9	88	86.6	1.4	6.2	5.8	290	fungi_odb10	86.1	86	0.1	3.7	10.2	758	1391699	Pseudogymnoascus sp. VKM F-3808 (ascomycetes)
358	GCA_000750715.1	fungi_odb9	64.8	63.8	1	14.8	20.4	290	fungi_odb10	65.8	65.7	0.1	10.6	23.6	758	1420901	Pseudogymnoascus sp. VKM F-3775 (ascomycetes)
359	GCA_000750735.1	fungi_odb9	84.8	84.5	0.3	6.9	8.3	290	fungi_odb10	84.5	84.4	0.1	3.8	11.7	758	1420902	Pseudogymnoascus sp. VKM F-4246 (ascomycetes)
360	GCA_000750745.1	fungi_odb9	87.3	86.6	0.7	5.5	7.2	290	fungi_odb10	87.3	87.3	0	3.3	9.4	758	1420906	Pseudogymnoascus sp. VKM F-4281 (FW-2241) (ascomycetes)
361	GCA_000750755.1	fungi_odb9	87.3	86.6	0.7	5.9	6.8	290	fungi_odb10	87.3	87.2	0.1	3.4	9.3	758	1420907	Pseudogymnoascus sp. VKM F-4513 (FW-928) (ascomycetes)
362	GCA_000750795.1	fungi_odb9	83.8	82.8	1	4.8	11.4	290	fungi_odb10	84.3	84.2	0.1	3.3	12.4	758	1420908	Pseudogymnoascus sp. VKM F-4514 (FW-929) (ascomycetes)
363	GCA_000750805.1	fungi_odb9	90.7	90	0.7	2.8	6.5	290	fungi_odb10	92.5	92.2	0.3	0.5	7	758	1420909	Pseudogymnoascus sp. VKM F-4515 (FW-2607) (ascomycetes)
364	GCA_000750815.1	fungi_odb9	91	90	1	3.1	5.9	290	fungi_odb10	94	93.7	0.3	1.2	4.8	758	1420910	Pseudogymnoascus sp. VKM F-4516 (FW-969) (ascomycetes)
365	GCA_000750875.1	fungi_odb9	90	89.3	0.7	3.1	6.9	290	fungi_odb10	90.8	90.4	0.4	2.9	6.3	758	1420911	Pseudogymnoascus sp. VKM F-4517 (FW-2822) (ascomycetes)
366	GCA_000750895.1	fungi_odb9	93.1	92.4	0.7	4.1	2.8	290	fungi_odb10	94.5	94.5	0	2.4	3.1	758	1420912	Pseudogymnoascus sp. VKM F-103 (ascomycetes)
367	GCA_000750925.1	fungi_odb9	90	89	1	4.5	5.5	290	fungi_odb10	89.9	89.6	0.3	2.4	7.7	758	1420913	Pseudogymnoascus sp. VKM F-4518 (FW-2643) (ascomycetes)
368	GCA_000750935.1	fungi_odb9	90	89	1	5.5	4.5	290	fungi_odb10	92.9	92.9	0	2.2	4.9	758	1420914	Pseudogymnoascus sp. VKM F-4519 (FW-2642) (ascomycetes)
369	GCA_000750995.1	fungi_odb9	90.7	89.7	1	4.5	4.8	290	fungi_odb10	89.1	88.8	0.3	2.8	8.1	758	1420915	Pseudogymnoascus sp. VKM F-4520 (FW-2644) (ascomycetes)
370	GCA_000760515.2	fungi_odb9	65.9	62.8	3.1	23.8	10.3	290	fungi_odb10	27.2	26.4	0.8	12.4	60.4	758	1485682	Mitosporidium daphniae (microsporidians)
371	GCA_000764455.1	fungi_odb9	94.1	87.2	6.9	4.8	1.1	290	fungi_odb10	83.4	80.5	2.9	3.7	12.9	758	4909	Pichia kudriavzevii (budding yeasts)
372	GCA_000765035.1	fungi_odb9	87.6	86.2	1.4	7.6	4.8	290	fungi_odb10	89.6	89.3	0.3	3.6	6.8	758	5643	Trametes cinnabarina (basidiomycetes)
373	GCA_000769215.1	fungi_odb9	99.7	99.7	0	0.3	0	290	fungi_odb10	99.5	99.2	0.3	0	0.5	758	40199	Fusarium avenaceum (ascomycetes)
374	GCA_000769265.1	fungi_odb9	96.9	96.9	0	0.7	2.4	290	fungi_odb10	98	97.9	0.1	0.1	1.9	758	857340	Acremonium chrysogenum ATCC 11550 (ascomycetes)
375	GCA_000769735.1	fungi_odb9	98.6	97.9	0.7	1	0.4	290	fungi_odb10	99.2	98.9	0.3	0.4	0.4	758	27334	Penicillium expansum (ascomycetes)
376	GCA_000769745.1	fungi_odb9	98.6	97.9	0.7	1	0.4	290	fungi_odb10	99	98.7	0.3	0.4	0.6	758	27334	Penicillium expansum (ascomycetes)
377	GCA_000769755.1	fungi_odb9	93.5	92.8	0.7	1.4	5.1	290	fungi_odb10	95.7	95.4	0.3	1.1	3.2	758	27334	Penicillium expansum (ascomycetes)
378	GCA_000769765.1	fungi_odb9	98.6	97.2	1.4	1.4	0	290	fungi_odb10	98.8	98.5	0.3	0.9	0.3	758	40296	Penicillium italicum (ascomycetes)
379	GCA_000770705.1	fungi_odb9	95.8	94.8	1	2.8	1.4	290	fungi_odb10	93.7	92.9	0.8	3.3	3	758	1245745	Beauveria bassiana D1-5 (ascomycetes)
380	GCA_000773725.1	fungi_odb9	98.6	97.2	1.4	0.7	0.7	290	fungi_odb10	94.7	93.9	0.8	1.2	4.1	758	1094989	Candida albicans P78048 (budding yeasts)
381	GCA_000773735.1	fungi_odb9	98.9	98.6	0.3	0.3	0.8	290	fungi_odb10	95	93.3	1.7	1.1	3.9	758	1094988	Candida albicans GC75 (budding yeasts)
382	GCA_000773745.1	fungi_odb9	98.3	97.6	0.7	0.3	1.4	290	fungi_odb10	94.2	93	1.2	1.6	4.2	758	1094985	Candida albicans P37005 (budding yeasts)
383	GCA_000773755.1	fungi_odb9	98.9	98.6	0.3	0.3	0.8	290	fungi_odb10	95	94.5	0.5	1.2	3.8	758	1094983	Candida albicans P94015 (budding yeasts)
384	GCA_000773805.1	fungi_odb9	98.9	97.9	1	0.7	0.4	290	fungi_odb10	94.9	94.2	0.7	1.3	3.8	758	1094990	Candida albicans P57072 (budding yeasts)
385	GCA_000773825.1	fungi_odb9	99	97.6	1.4	0.3	0.7	290	fungi_odb10	94.9	93.8	1.1	1.3	3.8	758	1094992	Candida albicans P37037 (budding yeasts)
386	GCA_000773845.1	fungi_odb9	98.6	97.9	0.7	0.7	0.7	290	fungi_odb10	94.7	93.8	0.9	1.5	3.8	758	1094981	Candida albicans 12C (budding yeasts)
387	GCA_000774085.1	fungi_odb9	99	97.6	1.4	0.7	0.3	290	fungi_odb10	95.2	93.9	1.3	0.9	3.9	758	1094984	Candida albicans P87 (budding yeasts)
388	GCA_000775445.1	fungi_odb9	99	96.9	2.1	0.3	0.7	290	fungi_odb10	95.2	93.9	1.3	0.9	3.9	758	1094987	Candida albicans 19F (budding yeasts)
389	GCA_000775455.1	fungi_odb9	98.7	96.6	2.1	0.7	0.6	290	fungi_odb10	95.2	94.3	0.9	0.9	3.9	758	1094982	Candida albicans L26 (budding yeasts)
390	GCA_000775465.1	fungi_odb9	97.9	96.2	1.7	0.7	1.4	290	fungi_odb10	94.2	93.5	0.7	1.2	4.6	758	1094991	Candida albicans P34048 (budding yeasts)
391	GCA_000775505.1	fungi_odb9	98.9	97.9	1	0.3	0.8	290	fungi_odb10	95	94.3	0.7	0.9	4.1	758	1094996	Candida albicans P57055 (budding yeasts)
392	GCA_000775525.1	fungi_odb9	98.6	97.6	1	0.7	0.7	290	fungi_odb10	94.7	94.2	0.5	1.3	4	758	1094997	Candida albicans P75063 (budding yeasts)
393	GCA_000784495.1	fungi_odb9	98.2	97.2	1	1	0.8	290	fungi_odb10	94.5	94.1	0.4	1.6	3.9	758	1094999	Candida albicans P76067 (budding yeasts)
394	GCA_000784505.1	fungi_odb9	99	98.3	0.7	0.7	0.3	290	fungi_odb10	95	94.6	0.4	1.2	3.8	758	1094998	Candida albicans P76055 (budding yeasts)
395	GCA_000784515.1	fungi_odb9	99	97.6	1.4	0.3	0.7	290	fungi_odb10	95	93.9	1.1	1.2	3.8	758	1094993	Candida albicans P37039 (budding yeasts)
396	GCA_000784525.1	fungi_odb9	98.6	97.6	1	0.7	0.7	290	fungi_odb10	94.8	94.1	0.7	1.1	4.1	758	1094986	Candida albicans P60002 (budding yeasts)
397	GCA_000784575.1	fungi_odb9	98.6	97.6	1	0.3	1.1	290	fungi_odb10	94.3	93.4	0.9	1.3	4.4	758	1094994	Candida albicans P75010 (budding yeasts)
398	GCA_000784595.1	fungi_odb9	98.6	96.9	1.7	0.3	1.1	290	fungi_odb10	94.8	93.7	1.1	1.5	3.7	758	1094995	Candida albicans P75016 (budding yeasts)
399	GCA_000784615.1	fungi_odb9	98.9	97.2	1.7	0.3	0.8	290	fungi_odb10	95	93.8	1.2	1.2	3.8	758	1095000	Candida albicans P78042 (budding yeasts)
400	GCA_000784635.1	fungi_odb9	99	96.2	2.8	0.3	0.7	290	fungi_odb10	95.3	93.3	2	1.2	3.5	758	237561	Candida albicans SC5314 (budding yeasts)
401	GCA_000784655.1	fungi_odb9	99	96.6	2.4	0.3	0.7	290	fungi_odb10	95.5	92.6	2.9	0.8	3.7	758	237561	Candida albicans SC5314 (budding yeasts)
402	GCA_000784695.1	fungi_odb9	99	96.6	2.4	0.3	0.7	290	fungi_odb10	95	93.7	1.3	1.1	3.9	758	1165368	Candida albicans Ca6 (budding yeasts)
403	GCA_000785585.1	fungi_odb9	95.9	95.9	0	1.7	2.4	290	fungi_odb10	95.8	95.4	0.4	0.9	3.3	758	569365	Cladophialophora immunda (ascomycetes)
404	GCA_000786625.1	fungi_odb9	98.9	98.6	0.3	0.3	0.8	290	fungi_odb10	99.3	99.3	0	0	0.7	758	5141	Neurospora crassa (ascomycetes)
405	GCA_000798715.1	fungi_odb9	89.3	89.3	0	1.7	9	290	fungi_odb10	90.1	90	0.1	1.2	8.7	758	52586	Erysiphe necator (grape powdery mildew)
406	GCA_000803265.1	fungi_odb9	87.2	85.5	1.7	6.6	6.2	290	fungi_odb10	22.2	21.9	0.3	3.7	74.1	758	1354746	Ordospora colligata OC4 (microsporidians)
407	GCA_000804445.1	fungi_odb9	98.6	98.3	0.3	1	0.4	290	fungi_odb10	97.7	97.4	0.3	1.2	1.1	758	1081103	Metarhizium album ARSEF 1941 (ascomycetes)
408	GCA_000812105.1	fungi_odb9	97.9	96.9	1	1	1.1	290	fungi_odb10	98.8	98.5	0.3	0.7	0.5	758	5551	Trichophyton rubrum (ascomycetes)
409	GCA_000813385.1	fungi_odb9	97.6	97.6	0	0.7	1.7	290	fungi_odb10	97	97	0	0.5	2.5	758	694573	Valsa mali var. pyri (ascomycetes)
410	GCA_000814945.1	fungi_odb9	97.6	95.5	2.1	0.7	1.7	290	fungi_odb10	97.1	96.2	0.9	0.7	2.2	758	1276143	Metarhizium majus ARSEF 297 (ascomycetes)
411	GCA_000814955.1	fungi_odb9	96.5	94.1	2.4	0.7	2.8	290	fungi_odb10	97.3	96	1.3	0.5	2.2	758	1276136	Metarhizium guizhouense ARSEF 977 (ascomycetes)
412	GCA_000814965.1	fungi_odb9	96.9	95.2	1.7	1	2.1	290	fungi_odb10	97.2	96.7	0.5	1.1	1.7	758	1276141	Metarhizium brunneum ARSEF 3297 (ascomycetes)
413	GCA_000814975.1	fungi_odb9	98.6	97.6	1	0.7	0.7	290	fungi_odb10	97.3	96.8	0.5	0.8	1.9	758	1276135	Metarhizium anisopliae ARSEF 549 (ascomycetes)
414	GCA_000818155.1	fungi_odb9	96.6	96.6	0	0	3.4	290	fungi_odb10	95.8	95.8	0	0.3	3.9	758	105487	Valsa mali (ascomycetes)
415	GCA_000820605.1	fungi_odb9	95.2	93.8	1.4	3.1	1.7	290	fungi_odb10	96.2	95.8	0.4	0.9	2.9	758	1398154	Sporothrix brasiliensis 5110 (ascomycetes)
416	GCA_000820885.1	fungi_odb9	98.6	97.2	1.4	1.4	0	290	fungi_odb10	95.3	94.2	1.1	0.8	3.9	758	1427455	Kluyveromyces dobzhanskii CBS 2104 (budding yeasts)
417	GCA_000825705.1	fungi_odb9	89.6	89.3	0.3	0.3	10.1	290	fungi_odb10	91	90.6	0.4	0.5	8.5	758	1531966	Torrubiella hemipterigena (ascomycetes)
418	GCA_000825725.1	fungi_odb9	83.8	32.1	51.7	13.4	2.8	290	fungi_odb10	79.1	39.3	39.8	10.2	10.7	758	58291	Rhizopus microsporus (fungi)
419	GCA_000827185.1	fungi_odb9	98.6	96.9	1.7	1.4	0	290	fungi_odb10	98.2	96	2.2	1.2	0.6	758	994086	Hydnomerulius pinastri MD-312 (basidiomycetes)
420	GCA_000827195.1	fungi_odb9	97.3	96.6	0.7	2.4	0.3	290	fungi_odb10	99.2	97.4	1.8	0.1	0.7	758	1095629	Laccaria amethystina LaAM-08-1 (basidiomycetes)
421	GCA_000827205.1	fungi_odb9	99.3	97.2	2.1	0.7	0	290	fungi_odb10	99.9	98.8	1.1	0	0.1	758	944288	Plicaturopsis crispa FD-325 SS-3 (basidiomycetes)
422	GCA_000827215.1	fungi_odb9	91.7	83.1	8.6	5.2	3.1	290	fungi_odb10	90.7	84	6.7	3.3	6	758	990650	Sphaerobolus stellatus SS14 (basidiomycetes)
423	GCA_000827255.1	fungi_odb9	97.3	95.9	1.4	2.1	0.6	290	fungi_odb10	99	97.5	1.5	0.4	0.6	758	930992	Suillus luteus UH-Slu-Lm8-n1 (basidiomycetes)
424	GCA_000827265.1	fungi_odb9	98	96.6	1.4	2.1	0.1	290	fungi_odb10	99.3	97.1	2.2	0.1	0.6	758	944289	Gymnopus luxurians FD-317 M1 (basidiomycetes)
425	GCA_000827275.1	fungi_odb9	94.1	90	4.1	4.5	1.4	290	fungi_odb10	94.2	91.8	2.4	2.9	2.9	758	765257	Pisolithus microcarpus 441 (basidiomycetes)
426	GCA_000827315.1	fungi_odb9	98.3	95.9	2.4	1	0.7	290	fungi_odb10	97.8	95.6	2.2	1.3	0.9	758	765440	Piloderma croceum F 1598 (basidiomycetes)
427	GCA_000827325.1	fungi_odb9	99	98.3	0.7	0.3	0.7	290	fungi_odb10	98.5	97.4	1.1	1.1	0.4	758	913774	Oidiodendron maius Zn (ascomycetes)
428	GCA_000827335.1	fungi_odb9	97.3	92.8	4.5	2.8	0.1	290	fungi_odb10	96.7	91.8	4.9	1.6	1.7	758	870435	Pisolithus tinctorius Marx 270 (basidiomycetes)
429	GCA_000827355.1	fungi_odb9	96.9	96.6	0.3	3.1	0	290	fungi_odb10	98.1	96.6	1.5	0.9	1	758	686832	Hebeloma cylindrosporum h7 (basidiomycetes)
430	GCA_000827395.1	fungi_odb9	97.6	96.9	0.7	2.1	0.3	290	fungi_odb10	98.4	97.9	0.5	0.8	0.8	758	930991	Paxillus rubicundulus Ve08.2h10 (basidiomycetes)
431	GCA_000827415.1	fungi_odb9	95.8	91	4.8	2.8	1.4	290	fungi_odb10	95.8	90.4	5.4	1.3	2.9	758	933852	Serendipita vermifera MAFF 305830 (basidiomycetes)
432	GCA_000827425.1	fungi_odb9	98	95.9	2.1	2.1	0.1	290	fungi_odb10	98.7	96.7	2	1.1	0.2	758	1036808	Scleroderma citrinum Foug A (basidiomycetes)
433	GCA_000827465.1	fungi_odb9	85.1	80.3	4.8	9.3	5.6	290	fungi_odb10	85.9	81.7	4.2	7.9	6.2	758	1051891	Tulasnella calospora MUT 4182 (basidiomycetes)
434	GCA_000827475.1	fungi_odb9	95.2	92.1	3.1	3.1	1.7	290	fungi_odb10	95.6	93	2.6	2.6	1.8	758	664439	Paxillus involutus ATCC 200175 (basidiomycetes)
435	GCA_000827485.1	fungi_odb9	99.3	97.9	1.4	0.7	0	290	fungi_odb10	98.9	98.2	0.7	0.9	0.2	758	946122	Amanita muscaria Koide BX008 (fly agaric)
436	GCA_000827495.1	fungi_odb9	98.6	97.6	1	1.4	0	290	fungi_odb10	99.4	98.7	0.7	0.3	0.3	758	945553	Hypholoma sublateritium FD-334 SS-4 (basidiomycetes)
437	GCA_000829775.1	fungi_odb9	96.2	95.5	0.7	3.1	0.7	290	fungi_odb10	97.4	97.1	0.3	0.9	1.7	758	1472165	Talaromyces cellulolyticus (ascomycetes)
438	GCA_000832265.1	fungi_odb9	97.9	96.9	1	0.7	1.4	290	fungi_odb10	97.5	97.4	0.1	0.9	1.6	758	745531	Phlebiopsis gigantea 11061_1 CR5-6 (basidiomycetes)
439	GCA_000832345.2	fungi_odb9	91.4	91.4	0	7.2	1.4	290	fungi_odb10	92.3	91.2	1.1	3	4.7	758	1108050	Rhizoctonia solani AG-1 IB (basidiomycetes)
440	GCA_000835395.1	fungi_odb9	97.6	96.9	0.7	1	1.4	290	fungi_odb10	98.9	98.9	0	0.1	1	758	1016849	Exophiala sideris (ascomycetes)
441	GCA_000835435.1	fungi_odb9	97.9	97.6	0.3	1	1.1	290	fungi_odb10	98.3	98.2	0.1	0.5	1.2	758	5601	Phialophora americana (ascomycetes)
442	GCA_000835455.1	fungi_odb9	99.6	99.3	0.3	0	0.4	290	fungi_odb10	99.3	99.2	0.1	0.1	0.6	758	1442368	Fonsecaea pedrosoi CBS 271.37 (ascomycetes)
443	GCA_000835475.1	fungi_odb9	99	99	0	0.7	0.3	290	fungi_odb10	99.7	99.7	0	0.1	0.2	758	1442370	Cladophialophora bantiana CBS 173.52 (ascomycetes)
444	GCA_000835495.1	fungi_odb9	95.9	95.9	0	0.3	3.8	290	fungi_odb10	97.3	97.2	0.1	0.5	2.2	758	569365	Cladophialophora immunda (ascomycetes)
445	GCA_000835505.1	fungi_odb9	99.3	98.6	0.7	0.7	0	290	fungi_odb10	99.3	99.3	0	0.5	0.2	758	348802	Exophiala xenobiotica (ascomycetes)
446	GCA_000835515.1	fungi_odb9	97.9	97.6	0.3	1	1.1	290	fungi_odb10	98.8	98.8	0	0.1	1.1	758	215243	Exophiala oligosperma (ascomycetes)
447	GCA_000835555.1	fungi_odb9	98.3	97.6	0.7	1	0.7	290	fungi_odb10	99.6	99.3	0.3	0.1	0.3	758	1442369	Rhinocladiella mackenziei CBS 650.93 (ascomycetes)
448	GCA_000835745.1	fungi_odb9	98.9	98.6	0.3	0.7	0.4	290	fungi_odb10	96.6	96.3	0.3	1.2	2.2	758	1296103	Cryptococcus gattii EJB2 (basidiomycetes)
449	GCA_000835755.1	fungi_odb9	95.8	95.5	0.3	1.4	2.8	290	fungi_odb10	94.9	94.6	0.3	1.3	3.8	758	1296105	Cryptococcus gattii VGIV IND107 (basidiomycetes)
450	GCA_000835765.1	fungi_odb9	92.4	92.1	0.3	4.8	2.8	290	fungi_odb10	87.4	87.1	0.3	4.5	8.1	758	1296101	Cryptococcus gattii VGII CBS 10090 (basidiomycetes)
451	GCA_000835815.1	fungi_odb9	91.4	90.7	0.7	4.8	3.8	290	fungi_odb10	87.4	87.1	0.3	4.5	8.1	758	1334442	Cryptococcus gattii VGII 2001/935-1 (basidiomycetes)
452	GCA_000836115.1	fungi_odb9	98.6	98.3	0.3	0.7	0.7	290	fungi_odb10	99.6	99.6	0	0.1	0.3	758	91928	Exophiala spinifera (ascomycetes)
453	GCA_000836255.1	fungi_odb9	93.4	93.1	0.3	1.4	5.2	290	fungi_odb10	93.1	93	0.1	1.3	5.6	758	1603295	fungal sp. No.11243 (fungi)
454	GCA_000836275.1	fungi_odb9	97.9	97.9	0	1.7	0.4	290	fungi_odb10	98.5	98.5	0	0.5	1	758	212818	Exophiala mesophila (ascomycetes)
455	GCA_000836295.1	fungi_odb9	95.9	95.9	0	1	3.1	290	fungi_odb10	97.6	97.6	0	0.3	2.1	758	253628	Verruconis gallopava (ascomycetes)
456	GCA_000836315.1	fungi_odb9	91.7	91.4	0.3	4.8	3.5	290	fungi_odb10	87.5	87.2	0.3	4.5	8	758	1296106	Cryptococcus gattii VGII LA55 (basidiomycetes)
457	GCA_000836335.1	fungi_odb9	96.9	96.9	0	1.4	1.7	290	fungi_odb10	95.1	94.7	0.4	1.2	3.7	758	1296109	Cryptococcus gattii CA1280 (basidiomycetes)
458	GCA_000836355.1	fungi_odb9	98.9	98.6	0.3	0.7	0.4	290	fungi_odb10	96.7	96.4	0.3	0.9	2.4	758	1296112	Cryptococcus gattii Ru294 (basidiomycetes)
459	GCA_000836375.1	fungi_odb9	91.3	91	0.3	4.8	3.9	290	fungi_odb10	87.4	87.1	0.3	4.6	8	758	1296110	Cryptococcus gattii VGII Ram5 (basidiomycetes)
460	GCA_000836435.1	fungi_odb9	99.3	99.3	0	0.7	0	290	fungi_odb10	99.3	99.2	0.1	0.5	0.2	758	1442371	Fonsecaea multimorphosa CBS 102226 (ascomycetes)
461	GCA_000836455.1	fungi_odb9	91.3	91	0.3	4.5	4.2	290	fungi_odb10	87.1	86.8	0.3	4.7	8.2	758	1296104	Cryptococcus gattii VGII 99/473 (basidiomycetes)
462	GCA_000855695.1	fungi_odb9	96.5	96.2	0.3	1	2.5	290	fungi_odb10	95.4	95.1	0.3	1.5	3.1	758	1296111	Cryptococcus gattii CA1873 (basidiomycetes)
463	GCA_000875795.1	fungi_odb9	91.7	91.4	0.3	4.8	3.5	290	fungi_odb10	87.1	86.8	0.3	4.7	8.2	758	1296107	Cryptococcus gattii VGII CA1014 (basidiomycetes)
464	GCA_000875815.1	fungi_odb9	98.9	98.6	0.3	0.7	0.4	290	fungi_odb10	97	96.7	0.3	0.8	2.2	758	1296102	Cryptococcus gattii E566 (basidiomycetes)
465	GCA_000875855.1	fungi_odb9	91.7	91.4	0.3	4.8	3.5	290	fungi_odb10	87	86.7	0.3	4.6	8.4	758	1296117	Cryptococcus gattii VGII MMRL2647 (basidiomycetes)
466	GCA_000934385.1	fungi_odb9	99	97.6	1.4	1	0	290	fungi_odb10	99.7	98.9	0.8	0.1	0.2	758	1314674	Cylindrobasidium torrendii FP15055 ss-10 (basidiomycetes)
467	GCA_000934395.1	fungi_odb9	97.2	94.1	3.1	1.7	1.1	290	fungi_odb10	98.1	96	2.1	0.4	1.5	758	1128425	Fistulina hepatica ATCC 64428 (basidiomycetes)
468	GCA_000935105.1	fungi_odb9	98.9	98.6	0.3	0.7	0.4	290	fungi_odb10	96.7	96.4	0.3	0.9	2.4	758	1296108	Cryptococcus gattii NT-10 (basidiomycetes)
469	GCA_000938715.1	fungi_odb9	99.3	99.3	0	0.7	0	290	fungi_odb10	98.7	98.7	0	0	1.3	758	1245769	Lachancea lanzarotensis (budding yeasts)
470	GCA_000938895.1	fungi_odb9	97.2	77.9	19.3	1.7	1.1	290	fungi_odb10	96	86.5	9.5	0.8	3.2	758	35722	Parasitella parasitica (fungi)
471	GCA_000945115.1	fungi_odb9	98.6	75.5	23.1	0.7	0.7	290	fungi_odb10	98.1	86.8	11.3	0.8	1.1	758	688394	Lichtheimia ramosa (fungi)
472	GCA_000950595.1	fungi_odb9	95.2	77.6	17.6	2.8	2	290	fungi_odb10	95.4	85	10.4	1.1	3.5	758	91626	Mucor ambiguus (fungi)
473	GCA_000952835.1	fungi_odb9	99.3	98.3	1	0.3	0.4	290	fungi_odb10	99.7	99.2	0.5	0	0.3	758	1392242	Aspergillus flavus AF70 (ascomycetes)
474	GCA_000956045.1	fungi_odb9	97.6	96.2	1.4	1.7	0.7	290	fungi_odb10	98.1	97.4	0.7	0.8	1.1	758	1043627	Hirsutella minnesotensis 3608 (ascomycetes)
475	GCA_000956085.1	fungi_odb9	74.2	72.8	1.4	1.4	24.4	290	fungi_odb10	78.1	77.7	0.4	0.9	21	758	1403190	Aspergillus parasiticus SU-1 (ascomycetes)
476	GCA_000961545.1	fungi_odb9	95.2	94.5	0.7	3.1	1.7	290	fungi_odb10	98.5	98.2	0.3	0.4	1.1	758	1397361	Sporothrix schenckii 1099-18 (ascomycetes)
477	GCA_000965225.2	fungi_odb9	83.7	83.4	0.3	3.4	12.9	290	fungi_odb10	81.9	81.8	0.1	2.5	15.6	758	1159556	Ustilaginoidea virens (ascomycetes)
478	GCA_000966595.1	fungi_odb9	98.3	98.3	0	0.3	1.4	290	fungi_odb10	98.9	98.9	0	0.3	0.8	758	1047168	Zymoseptoria brevis (ascomycetes)
479	GCA_000968475.1	fungi_odb9	63.5	61.4	2.1	3.8	32.7	290	fungi_odb10	47.9	47.1	0.8	2.6	49.5	758	1246595	Hanseniaspora uvarum DSM 2768 (budding yeasts)
480	GCA_000968595.1	fungi_odb9	92.4	92.1	0.3	6.2	1.4	290	fungi_odb10	92.6	92.2	0.4	3.2	4.2	758	1408163	Rasamsonia emersonii CBS 393.64 (ascomycetes)
481	GCA_000968615.1	fungi_odb9	95.2	94.5	0.7	1.4	3.4	290	fungi_odb10	97.1	96.3	0.8	0.4	2.5	758	72032	Thielaviopsis punctulata (ascomycetes)
482	GCA_000968835.1	fungi_odb9	99	99	0	1	0	290	fungi_odb10	97.5	97.2	0.3	0.5	2	758	1034331	Eremothecium gossypii FDAG1 (budding yeasts)
483	GCA_000975585.2	fungi_odb9	98.3	90.7	7.6	0	1.7	290	fungi_odb10	95.6	93.5	2.1	0.4	4	758	1294305	Saccharomyces cerevisiae YJM195 (baker's yeast)
484	GCA_000975615.2	fungi_odb9	97.9	90.3	7.6	0.7	1.4	290	fungi_odb10	94.5	92.5	2	0.4	5.1	758	1294306	Saccharomyces cerevisiae YJM244 (baker's yeast)
485	GCA_000975645.3	fungi_odb9	98.9	91	7.9	0.3	0.8	290	fungi_odb10	95.9	93.9	2	0.4	3.7	758	1296266	Saccharomyces cerevisiae YJM1078 (baker's yeast)
486	GCA_000975675.2	fungi_odb9	98.9	91	7.9	0.3	0.8	290	fungi_odb10	95.4	93.4	2	0.5	4.1	758	1292971	Saccharomyces cerevisiae YJM1083 (baker's yeast)
487	GCA_000975705.2	fungi_odb9	98.9	91	7.9	0.3	0.8	290	fungi_odb10	95.9	93.9	2	0.4	3.7	758	1293430	Saccharomyces cerevisiae YJM1129 (baker's yeast)
488	GCA_000975735.4	fungi_odb9	98.6	90.7	7.9	0.3	1.1	290	fungi_odb10	95.5	93.5	2	0.5	4	758	1294303	Saccharomyces cerevisiae YJM189 (baker's yeast)
489	GCA_000975765.2	fungi_odb9	99	91.4	7.6	0.3	0.7	290	fungi_odb10	95.3	93.3	2	0.4	4.3	758	1294304	Saccharomyces cerevisiae YJM193 (baker's yeast)
490	GCA_000975795.2	fungi_odb9	97.9	90	7.9	0.7	1.4	290	fungi_odb10	95.5	93.5	2	0.4	4.1	758	1294307	Saccharomyces cerevisiae YJM248 (baker's yeast)
491	GCA_000975825.2	fungi_odb9	99.3	91.7	7.6	0.3	0.4	290	fungi_odb10	96.3	94.5	1.8	0.4	3.3	758	1294308	Saccharomyces cerevisiae YJM270 (baker's yeast)
492	GCA_000975855.3	fungi_odb9	98.3	90.7	7.6	0.7	1	290	fungi_odb10	94.6	92.6	2	0.4	5	758	1294309	Saccharomyces cerevisiae YJM271 (baker's yeast)
493	GCA_000975885.2	fungi_odb9	97.2	89.3	7.9	0.3	2.5	290	fungi_odb10	94.2	92.2	2	0.4	5.4	758	947042	Saccharomyces cerevisiae YJM320 (baker's yeast)
494	GCA_000975915.2	fungi_odb9	97.9	90	7.9	0.7	1.4	290	fungi_odb10	95.5	93.7	1.8	0.5	4	758	468558	Saccharomyces cerevisiae YJM326 (baker's yeast)
495	GCA_000975945.2	fungi_odb9	99.3	91.7	7.6	0.3	0.4	290	fungi_odb10	95.3	93.5	1.8	0.4	4.3	758	947044	Saccharomyces cerevisiae YJM428 (baker's yeast)
496	GCA_000975975.3	fungi_odb9	99.3	91.4	7.9	0.3	0.4	290	fungi_odb10	95.9	93.9	2	0.5	3.6	758	1294310	Saccharomyces cerevisiae YJM450 (baker's yeast)
497	GCA_000976005.2	fungi_odb9	98.9	91	7.9	0.7	0.4	290	fungi_odb10	95	92.9	2.1	0.5	4.5	758	502869	Saccharomyces cerevisiae YJM451 (baker's yeast)
498	GCA_000976035.2	fungi_odb9	98.6	90.7	7.9	0.3	1.1	290	fungi_odb10	94.3	92.3	2	0.4	5.3	758	1294311	Saccharomyces cerevisiae YJM453 (baker's yeast)
499	GCA_000976065.2	fungi_odb9	99.3	91.7	7.6	0.3	0.4	290	fungi_odb10	96.2	94.2	2	0.4	3.4	758	1294312	Saccharomyces cerevisiae YJM456 (baker's yeast)
500	GCA_000976095.2	fungi_odb9	98.6	90.7	7.9	0.3	1.1	290	fungi_odb10	95.7	93.7	2	0.4	3.9	758	1294313	Saccharomyces cerevisiae YJM470 (baker's yeast)
501	GCA_000976125.2	fungi_odb9	98.2	90.3	7.9	0.3	1.5	290	fungi_odb10	94.9	92.9	2	0.4	4.7	758	1294314	Saccharomyces cerevisiae YJM541 (baker's yeast)
502	GCA_000976155.4	fungi_odb9	97.2	89.3	7.9	0.3	2.5	290	fungi_odb10	94	92	2	0.5	5.5	758	1294315	Saccharomyces cerevisiae YJM554 (baker's yeast)
503	GCA_000976185.2	fungi_odb9	99.3	91.4	7.9	0.3	0.4	290	fungi_odb10	96.2	94.2	2	0.5	3.3	758	1294316	Saccharomyces cerevisiae YJM555 (baker's yeast)
504	GCA_000976215.2	fungi_odb9	98.2	90.3	7.9	0	1.8	290	fungi_odb10	95	93	2	0.5	4.5	758	1294317	Saccharomyces cerevisiae YJM627 (baker's yeast)
505	GCA_000976245.2	fungi_odb9	98.2	90.3	7.9	0.3	1.5	290	fungi_odb10	95.1	93.1	2	0.3	4.6	758	1294318	Saccharomyces cerevisiae YJM681 (baker's yeast)
506	GCA_000976275.4	fungi_odb9	99	91.4	7.6	0.3	0.7	290	fungi_odb10	95.6	93.8	1.8	0.4	4	758	1294319	Saccharomyces cerevisiae YJM682 (baker's yeast)
507	GCA_000976305.2	fungi_odb9	99.3	92.1	7.2	0.3	0.4	290	fungi_odb10	96.4	94.7	1.7	0.4	3.2	758	1294320	Saccharomyces cerevisiae YJM683 (baker's yeast)
508	GCA_000976335.2	fungi_odb9	99	91.4	7.6	0.3	0.7	290	fungi_odb10	94.5	92.7	1.8	0.4	5.1	758	1294321	Saccharomyces cerevisiae YJM689 (baker's yeast)
509	GCA_000976365.2	fungi_odb9	97.2	89.3	7.9	0.7	2.1	290	fungi_odb10	94.5	92.7	1.8	0.4	5.1	758	1294322	Saccharomyces cerevisiae YJM693 (baker's yeast)
510	GCA_000976395.2	fungi_odb9	98.3	90.7	7.6	0.3	1.4	290	fungi_odb10	95.6	93.8	1.8	0.4	4	758	1294323	Saccharomyces cerevisiae YJM969 (baker's yeast)
511	GCA_000976425.2	fungi_odb9	98.9	91	7.9	0.3	0.8	290	fungi_odb10	95.2	93.4	1.8	0.4	4.4	758	1294324	Saccharomyces cerevisiae YJM972 (baker's yeast)
512	GCA_000976455.3	fungi_odb9	97.9	90	7.9	0.7	1.4	290	fungi_odb10	95.4	93.4	2	0.4	4.2	758	1294325	Saccharomyces cerevisiae YJM975 (baker's yeast)
513	GCA_000976485.2	fungi_odb9	98.3	90.7	7.6	0.3	1.4	290	fungi_odb10	94.9	92.9	2	0.7	4.4	758	1294326	Saccharomyces cerevisiae YJM978 (baker's yeast)
514	GCA_000976515.2	fungi_odb9	98.6	90.7	7.9	0.3	1.1	290	fungi_odb10	95.8	93.8	2	0.4	3.8	758	1294327	Saccharomyces cerevisiae YJM981 (baker's yeast)
515	GCA_000976545.2	fungi_odb9	98.2	90.3	7.9	0.3	1.5	290	fungi_odb10	94.9	93.1	1.8	0.4	4.7	758	1294328	Saccharomyces cerevisiae YJM984 (baker's yeast)
516	GCA_000976575.4	fungi_odb9	98.6	90.7	7.9	0.3	1.1	290	fungi_odb10	95.8	93.8	2	0.4	3.8	758	1294329	Saccharomyces cerevisiae YJM987 (baker's yeast)
517	GCA_000976605.3	fungi_odb9	98	91.4	6.6	0.3	1.7	290	fungi_odb10	93.8	92	1.8	0.5	5.7	758	1294330	Saccharomyces cerevisiae YJM990 (baker's yeast)
518	GCA_000976665.2	fungi_odb9	98.9	91	7.9	0.3	0.8	290	fungi_odb10	95.9	93.9	2	0.4	3.7	758	1294332	Saccharomyces cerevisiae YJM996 (baker's yeast)
519	GCA_000976695.3	fungi_odb9	98.3	90.7	7.6	0	1.7	290	fungi_odb10	93.6	91.8	1.8	0.4	6	758	1294333	Saccharomyces cerevisiae YJM1133 (baker's yeast)
520	GCA_000976725.3	fungi_odb9	99.3	91.7	7.6	0.3	0.4	290	fungi_odb10	96.4	94.6	1.8	0.4	3.2	758	1294334	Saccharomyces cerevisiae YJM1190 (baker's yeast)
521	GCA_000976755.2	fungi_odb9	99.3	91.4	7.9	0.3	0.4	290	fungi_odb10	96.2	94.2	2	0.4	3.4	758	1294335	Saccharomyces cerevisiae YJM1199 (baker's yeast)
522	GCA_000976785.2	fungi_odb9	98.2	90.3	7.9	0.7	1.1	290	fungi_odb10	95.5	93.5	2	0.5	4	758	1294336	Saccharomyces cerevisiae YJM1202 (baker's yeast)
523	GCA_000976815.3	fungi_odb9	98.6	91	7.6	0.3	1.1	290	fungi_odb10	94.7	93	1.7	0.4	4.9	758	1294337	Saccharomyces cerevisiae YJM1208 (baker's yeast)
524	GCA_000976845.3	fungi_odb9	97.6	89.7	7.9	0.7	1.7	290	fungi_odb10	95.1	93.1	2	0.4	4.5	758	1294338	Saccharomyces cerevisiae YJM1242 (baker's yeast)
525	GCA_000976875.3	fungi_odb9	97.2	89.3	7.9	0.3	2.5	290	fungi_odb10	93.7	91.7	2	0.7	5.6	758	1294339	Saccharomyces cerevisiae YJM1244 (baker's yeast)
526	GCA_000976905.2	fungi_odb9	97.9	90	7.9	0	2.1	290	fungi_odb10	93.9	92.1	1.8	0.4	5.7	758	1294340	Saccharomyces cerevisiae YJM1248 (baker's yeast)
527	GCA_000976935.2	fungi_odb9	96.9	89	7.9	0.3	2.8	290	fungi_odb10	95.3	93.3	2	0.4	4.3	758	1294341	Saccharomyces cerevisiae YJM1250 (baker's yeast)
528	GCA_000976965.3	fungi_odb9	98.9	91	7.9	0.3	0.8	290	fungi_odb10	95.8	93.8	2	0.4	3.8	758	1294342	Saccharomyces cerevisiae YJM1252 (baker's yeast)
529	GCA_000976995.2	fungi_odb9	99.6	91.7	7.9	0	0.4	290	fungi_odb10	96.3	94.3	2	0.4	3.3	758	1294343	Saccharomyces cerevisiae YJM1273 (baker's yeast)
530	GCA_000977025.2	fungi_odb9	98.2	90.3	7.9	0.3	1.5	290	fungi_odb10	94.5	92.5	2	0.4	5.1	758	1294344	Saccharomyces cerevisiae YJM1304 (baker's yeast)
531	GCA_000977055.3	fungi_odb9	99.3	91.4	7.9	0.3	0.4	290	fungi_odb10	95.8	93.8	2	0.4	3.8	758	1294345	Saccharomyces cerevisiae YJM1307 (baker's yeast)
532	GCA_000977085.2	fungi_odb9	99.3	91.4	7.9	0	0.7	290	fungi_odb10	95.5	93.5	2	0.4	4.1	758	1294346	Saccharomyces cerevisiae YJM1311 (baker's yeast)
533	GCA_000977115.3	fungi_odb9	98.6	91	7.6	0.3	1.1	290	fungi_odb10	95.6	93.8	1.8	0.5	3.9	758	1294347	Saccharomyces cerevisiae YJM1326 (baker's yeast)
534	GCA_000977145.2	fungi_odb9	98.6	90.7	7.9	0.3	1.1	290	fungi_odb10	96.1	94.1	2	0.4	3.5	758	1294348	Saccharomyces cerevisiae YJM1332 (baker's yeast)
535	GCA_000977175.3	fungi_odb9	98.2	90.3	7.9	0.3	1.5	290	fungi_odb10	95	93	2	0.4	4.6	758	1294349	Saccharomyces cerevisiae YJM1336 (baker's yeast)
536	GCA_000977205.2	fungi_odb9	98.9	91.7	7.2	0	1.1	290	fungi_odb10	95.5	93.7	1.8	0.4	4.1	758	1294350	Saccharomyces cerevisiae YJM1338 (baker's yeast)
537	GCA_000977235.2	fungi_odb9	98.9	91	7.9	0.3	0.8	290	fungi_odb10	95.5	93.5	2	0.4	4.1	758	1294351	Saccharomyces cerevisiae YJM1341 (baker's yeast)
538	GCA_000977265.3	fungi_odb9	97.9	91	6.9	0.3	1.8	290	fungi_odb10	95.1	93.4	1.7	0.4	4.5	758	1294352	Saccharomyces cerevisiae YJM1342 (baker's yeast)
539	GCA_000977295.2	fungi_odb9	97.9	90	7.9	0.3	1.8	290	fungi_odb10	94	92	2	0.4	5.6	758	1294353	Saccharomyces cerevisiae YJM1355 (baker's yeast)
540	GCA_000977325.2	fungi_odb9	98.9	91	7.9	0.3	0.8	290	fungi_odb10	95.5	93.5	2	0.4	4.1	758	1294354	Saccharomyces cerevisiae YJM1356 (baker's yeast)
541	GCA_000977355.3	fungi_odb9	99.3	91.4	7.9	0.3	0.4	290	fungi_odb10	96.3	94.3	2	0.4	3.3	758	1294355	Saccharomyces cerevisiae YJM1381 (baker's yeast)
542	GCA_000977385.2	fungi_odb9	99	91.4	7.6	0.3	0.7	290	fungi_odb10	95.6	93.8	1.8	0.4	4	758	1294356	Saccharomyces cerevisiae YJM1383 (baker's yeast)
543	GCA_000977415.2	fungi_odb9	98.6	91	7.6	0.3	1.1	290	fungi_odb10	96.1	94.1	2	0.4	3.5	758	1294357	Saccharomyces cerevisiae YJM1385 (baker's yeast)
544	GCA_000977445.2	fungi_odb9	97.6	89.3	8.3	0.7	1.7	290	fungi_odb10	95	93	2	0.7	4.3	758	1294358	Saccharomyces cerevisiae YJM1386 (baker's yeast)
545	GCA_000977475.3	fungi_odb9	98.6	90.7	7.9	0.3	1.1	290	fungi_odb10	95.7	93.7	2	0.4	3.9	758	1294359	Saccharomyces cerevisiae YJM1387 (baker's yeast)
546	GCA_000977505.2	fungi_odb9	99	91.4	7.6	0.3	0.7	290	fungi_odb10	95.5	93.7	1.8	0.4	4.1	758	1294360	Saccharomyces cerevisiae YJM1388 (baker's yeast)
547	GCA_000977535.2	fungi_odb9	98.9	91	7.9	0.3	0.8	290	fungi_odb10	95.1	93.1	2	0.3	4.6	758	1294361	Saccharomyces cerevisiae YJM1389 (baker's yeast)
548	GCA_000977565.2	fungi_odb9	95.1	87.2	7.9	0.3	4.6	290	fungi_odb10	93.4	91.6	1.8	0.3	6.3	758	1294362	Saccharomyces cerevisiae YJM1399 (baker's yeast)
549	GCA_000977595.2	fungi_odb9	98.9	91	7.9	0.3	0.8	290	fungi_odb10	95.8	93.8	2	0.4	3.8	758	1294363	Saccharomyces cerevisiae YJM1400 (baker's yeast)
550	GCA_000977625.2	fungi_odb9	99.3	92.1	7.2	0.3	0.4	290	fungi_odb10	95.1	93.4	1.7	0.4	4.5	758	1294364	Saccharomyces cerevisiae YJM1401 (baker's yeast)
551	GCA_000977655.2	fungi_odb9	99.6	91.7	7.9	0	0.4	290	fungi_odb10	96.2	94.2	2	0.4	3.4	758	1294365	Saccharomyces cerevisiae YJM1402 (baker's yeast)
552	GCA_000977685.2	fungi_odb9	98.9	91	7.9	0.3	0.8	290	fungi_odb10	95.9	93.9	2	0.4	3.7	758	1294366	Saccharomyces cerevisiae YJM1415 (baker's yeast)
553	GCA_000977715.4	fungi_odb9	98.3	90.7	7.6	0.7	1	290	fungi_odb10	95.3	93.5	1.8	0.4	4.3	758	1294367	Saccharomyces cerevisiae YJM1417 (baker's yeast)
554	GCA_000977745.2	fungi_odb9	98.3	90.7	7.6	0.3	1.4	290	fungi_odb10	95.6	93.9	1.7	0.4	4	758	1294368	Saccharomyces cerevisiae YJM1418 (baker's yeast)
555	GCA_000977775.3	fungi_odb9	98.6	91.4	7.2	0.3	1.1	290	fungi_odb10	94.8	93	1.8	0.4	4.8	758	1294369	Saccharomyces cerevisiae YJM1419 (baker's yeast)
556	GCA_000977805.2	fungi_odb9	97.9	90	7.9	0.3	1.8	290	fungi_odb10	94	92	2	0.4	5.6	758	1294370	Saccharomyces cerevisiae YJM1433 (baker's yeast)
557	GCA_000977835.2	fungi_odb9	99.6	91.7	7.9	0	0.4	290	fungi_odb10	96.3	94.3	2	0.4	3.3	758	1294371	Saccharomyces cerevisiae YJM1434 (baker's yeast)
558	GCA_000977865.2	fungi_odb9	97.6	89.7	7.9	0	2.4	290	fungi_odb10	94.9	92.9	2	0.4	4.7	758	1294372	Saccharomyces cerevisiae YJM1439 (baker's yeast)
559	GCA_000977895.2	fungi_odb9	97.2	90.3	6.9	0.3	2.5	290	fungi_odb10	93.9	92.1	1.8	0.7	5.4	758	1294373	Saccharomyces cerevisiae YJM1443 (baker's yeast)
560	GCA_000977925.2	fungi_odb9	97.9	90	7.9	0.3	1.8	290	fungi_odb10	94.4	92.6	1.8	0.4	5.2	758	1294374	Saccharomyces cerevisiae YJM1444 (baker's yeast)
561	GCA_000977955.2	fungi_odb9	95.2	87.6	7.6	1.4	3.4	290	fungi_odb10	93	91.3	1.7	0.5	6.5	758	1294375	Saccharomyces cerevisiae YJM1447 (baker's yeast)
562	GCA_000977985.2	fungi_odb9	98.6	91	7.6	0.3	1.1	290	fungi_odb10	95	93	2	0.4	4.6	758	1294376	Saccharomyces cerevisiae YJM1450 (baker's yeast)
563	GCA_000978015.2	fungi_odb9	98.6	91	7.6	0.3	1.1	290	fungi_odb10	95.5	93.7	1.8	0.4	4.1	758	1294377	Saccharomyces cerevisiae YJM1460 (baker's yeast)
564	GCA_000978045.2	fungi_odb9	97.9	90	7.9	0.3	1.8	290	fungi_odb10	94.7	92.7	2	0.4	4.9	758	1294378	Saccharomyces cerevisiae YJM1463 (baker's yeast)
565	GCA_000978075.3	fungi_odb9	98.6	90.7	7.9	0.7	0.7	290	fungi_odb10	95.3	93.3	2	0.4	4.3	758	1294379	Saccharomyces cerevisiae YJM1477 (baker's yeast)
566	GCA_000978105.2	fungi_odb9	99.3	91.4	7.9	0.3	0.4	290	fungi_odb10	96.2	94.2	2	0.4	3.4	758	1294380	Saccharomyces cerevisiae YJM1478 (baker's yeast)
567	GCA_000978135.2	fungi_odb9	98.9	91	7.9	0.3	0.8	290	fungi_odb10	95.8	93.8	2	0.4	3.8	758	1294381	Saccharomyces cerevisiae YJM1479 (baker's yeast)
568	GCA_000978165.2	fungi_odb9	97.9	90.3	7.6	0.3	1.8	290	fungi_odb10	93.6	91.6	2	0.5	5.9	758	1294382	Saccharomyces cerevisiae YJM1526 (baker's yeast)
569	GCA_000978195.2	fungi_odb9	98.6	91.4	7.2	0	1.4	290	fungi_odb10	95.1	93.1	2	0.4	4.5	758	1294383	Saccharomyces cerevisiae YJM1527 (baker's yeast)
570	GCA_000978225.2	fungi_odb9	99	91.4	7.6	0.3	0.7	290	fungi_odb10	95.9	94.1	1.8	0.4	3.7	758	1294384	Saccharomyces cerevisiae YJM1549 (baker's yeast)
571	GCA_000978255.2	fungi_odb9	99.7	92.1	7.6	0	0.3	290	fungi_odb10	96.1	94.3	1.8	0.4	3.5	758	1294385	Saccharomyces cerevisiae YJM1573 (baker's yeast)
572	GCA_000978285.2	fungi_odb9	98.6	90.7	7.9	0.3	1.1	290	fungi_odb10	93.9	92.1	1.8	0.5	5.6	758	1294386	Saccharomyces cerevisiae YJM1574 (baker's yeast)
573	GCA_000978315.2	fungi_odb9	98.6	90.7	7.9	0.7	0.7	290	fungi_odb10	95.5	93.5	2	0.3	4.2	758	1294387	Saccharomyces cerevisiae YJM1592 (baker's yeast)
574	GCA_000978345.2	fungi_odb9	97.6	89.7	7.9	0.3	2.1	290	fungi_odb10	94.9	92.9	2	0.4	4.7	758	1294388	Saccharomyces cerevisiae YJM1615 (baker's yeast)
575	GCA_000978885.1	fungi_odb9	90	89.3	0.7	4.8	5.2	290	fungi_odb10	86.9	86.9	0	3	10.1	758	88771	Ceratocystis platani (ascomycetes)
576	GCA_000981605.1	fungi_odb9	97.3	95.9	1.4	2.1	0.6	290	fungi_odb10	97.3	96.4	0.9	0.5	2.2	758	1076935	Pyronema omphalodes CBS 100304 (ascomycetes)
577	GCA_000985935.1	fungi_odb9	97.9	96.9	1	1.7	0.4	290	fungi_odb10	98.9	98.9	0	0.1	1	758	28573	Talaromyces islandicus (ascomycetes)
578	GCA_000986645.1	fungi_odb9	96.9	96.6	0.3	2.8	0.3	290	fungi_odb10	97.1	97.1	0	1.3	1.6	758	308745	Aspergillus rambellii (ascomycetes)
579	GCA_000986665.1	fungi_odb9	95.2	95.2	0	4.8	0	290	fungi_odb10	96.2	96.2	0	2.5	1.3	758	138278	Aspergillus ochraceoroseus (ascomycetes)
580	GCA_000988165.1	fungi_odb9	89.6	88.6	1	5.5	4.9	290	fungi_odb10	22	22	0	3.7	74.3	758	40302	Nosema ceranae (microsporidians)
581	GCA_000988865.1	fungi_odb9	99.3	99.3	0	0.3	0.4	290	fungi_odb10	98.7	98.3	0.4	0.5	0.8	758	5544	Trichoderma harzianum (ascomycetes)
582	GCA_000988875.2	fungi_odb9	99	99	0	0.7	0.3	290	fungi_odb10	97.7	97.2	0.5	0.1	2.2	758	5286	Rhodotorula toruloides (basidiomycetes)
583	GCA_001006345.1	fungi_odb9	88.6	87.9	0.7	4.1	7.3	290	fungi_odb10	88.6	88.5	0.1	2.6	8.8	758	158046	Phaeomoniella chlamydospora (ascomycetes)
584	GCA_001006355.1	fungi_odb9	93.8	93.1	0.7	3.8	2.4	290	fungi_odb10	91.6	91.3	0.3	3.6	4.8	758	420778	Diplodia seriata (ascomycetes)
585	GCA_001006365.1	fungi_odb9	95.8	95.5	0.3	3.1	1.1	290	fungi_odb10	95.6	95.5	0.1	1.8	2.6	758	1214573	Diaporthe ampelina (ascomycetes)
586	GCA_001008285.1	fungi_odb9	94.8	94.1	0.7	3.4	1.8	290	fungi_odb10	95.6	95.3	0.3	1.8	2.6	758	1247875	Emmonsia crescens UAMH 3008 (ascomycetes)
587	GCA_001014755.1	fungi_odb9	82.4	82.4	0	8.6	9	290	fungi_odb10	83.4	83.4	0	3.6	13	758	2060906	Blastomyces silverae (ascomycetes)
588	GCA_001020605.1	fungi_odb9	98.6	96.2	2.4	1	0.4	290	fungi_odb10	98.7	97.4	1.3	0.8	0.5	758	27342	Schizopora paradoxa (basidiomycetes)
589	GCA_001023035.1	fungi_odb9	99.6	99.3	0.3	0.3	0.1	290	fungi_odb10	99.2	98.8	0.4	0.4	0.4	758	5127	Fusarium fujikuroi (ascomycetes)
590	GCA_001023045.1	fungi_odb9	97.2	96.9	0.3	1.7	1.1	290	fungi_odb10	97.5	97.2	0.3	1.3	1.2	758	5127	Fusarium fujikuroi (ascomycetes)
591	GCA_001023065.1	fungi_odb9	98.6	98.3	0.3	0.7	0.7	290	fungi_odb10	96	95.6	0.4	2.5	1.5	758	5127	Fusarium fujikuroi (ascomycetes)
592	GCA_001027345.1	fungi_odb9	97.3	96.6	0.7	2.1	0.6	290	fungi_odb10	97.1	96.6	0.5	0.7	2.2	758	879819	Cutaneotrichosporon oleaginosum (basidiomycetes)
593	GCA_001029325.1	fungi_odb9	97.2	96.9	0.3	1.7	1.1	290	fungi_odb10	98.7	98.7	0	0.4	0.9	758	1437362	Aspergillus fumigatus Z5 (ascomycetes)
594	GCA_001048715.1	fungi_odb9	99.3	99.3	0	0	0.7	290	fungi_odb10	98.8	98.7	0.1	0.1	1.1	758	104259	Penicillium brasilianum (ascomycetes)
595	GCA_001050175.1	fungi_odb9	97.2	96.9	0.3	1.7	1.1	290	fungi_odb10	97.1	97.1	0	0.8	2.1	758	858221	Trichoderma parareesei (ascomycetes)
596	GCA_001078035.1	fungi_odb9	90	87.6	2.4	5.2	4.8	290	fungi_odb10	22.7	22.3	0.4	5	72.3	758	1355160	Encephalitozoon cuniculi EcunIII-L (microsporidians)
597	GCA_001078395.1	fungi_odb9	97.6	96.9	0.7	1	1.4	290	fungi_odb10	97.9	97.8	0.1	0.5	1.6	758	91492	Aspergillus udagawae (ascomycetes)
598	GCA_001189435.1	fungi_odb9	92.1	90	2.1	1.4	6.5	290	fungi_odb10	92.8	91.7	1.1	0.8	6.4	758	1163406	Tolypocladium ophioglossoides CBS 100239 (ascomycetes)
599	GCA_001189475.1	fungi_odb9	86.9	86.6	0.3	1.7	11.4	290	fungi_odb10	86.4	86.3	0.1	1.7	11.9	758	498019	[Candida] auris (budding yeasts)
600	GCA_001191545.1	fungi_odb9	91	90.7	0.3	6.2	2.8	290	fungi_odb10	93.7	93.4	0.3	2.2	4.1	758	183478	Stemphylium lycopersici (ascomycetes)
601	GCA_001191645.1	fungi_odb9	98.3	93.1	5.2	1.7	0	290	fungi_odb10	92.9	89.6	3.3	1.8	5.3	758	1165861	Puccinia striiformis f. sp. tritici PST-78 (rust fungi)
602	GCA_001204775.2	fungi_odb9	96.9	96.2	0.7	2.1	1	290	fungi_odb10	98.2	97.9	0.3	0.9	0.9	758	1509407	Aspergillus nomiae NRRL 13137 (ascomycetes)
603	GCA_001243155.1	fungi_odb9	86.9	86.2	0.7	10.7	2.4	290	fungi_odb10	86.7	86.4	0.3	5.7	7.6	758	49012	Sporisorium scitamineum (smut fungi)
604	GCA_001245095.1	fungi_odb9	87.5	87.2	0.3	1.7	10.8	290	fungi_odb10	84	83.9	0.1	2.5	13.5	758	4903	Cyberlindnera jadinii (budding yeasts)
605	GCA_001263195.1	fungi_odb9	94.2	92.8	1.4	3.1	2.7	290	fungi_odb10	95.1	94.2	0.9	1.6	3.3	758	1306850	Termitomyces sp. J132 (basidiomycetes)
606	GCA_001263375.1	fungi_odb9	90.3	89.3	1	9.7	0	290	fungi_odb10	85.2	84.8	0.4	3.3	11.5	758	27349	Puccinia sorghi (rust fungi)
607	GCA_001268145.1	fungi_odb9	93.5	43.8	49.7	4.5	2	290	fungi_odb10	94.6	47.8	46.8	2.1	3.3	758	100787	Verticillium longisporum (ascomycetes)
608	GCA_001268165.1	fungi_odb9	74.1	53.4	20.7	23.1	2.8	290	fungi_odb10	71.6	51.8	19.8	16	12.4	758	100787	Verticillium longisporum (ascomycetes)
609	GCA_001272575.2	fungi_odb9	95.1	94.8	0.3	3.1	1.8	290	fungi_odb10	97.5	97.1	0.4	0.8	1.7	758	268505	Ophiocordyceps unilateralis (ascomycetes)
610	GCA_001275765.2	fungi_odb9	86.2	75.2	11	3.1	10.7	290	fungi_odb10	88.1	77	11.1	1.1	10.8	758	100816	Madurella mycetomatis (ascomycetes)
611	GCA_001278385.1	fungi_odb9	94.4	94.1	0.3	1.7	3.9	290	fungi_odb10	93.7	93.4	0.3	1.5	4.8	758	77020	Malassezia pachydermatis (basidiomycetes)
612	GCA_001278495.1	fungi_odb9	96.9	96.9	0	1.7	1.4	290	fungi_odb10	95	94.9	0.1	1.8	3.2	758	150374	Escovopsis weberi (ascomycetes)
613	GCA_001278595.1	fungi_odb9	98.2	97.9	0.3	1.4	0.4	290	fungi_odb10	98	97.6	0.4	0.9	1.1	758	229535	Penicillium nordicum (ascomycetes)
614	GCA_001286725.1	fungi_odb9	89.7	83.1	6.6	4.5	5.8	290	fungi_odb10	87	82.6	4.4	3.8	9.2	758	456999	Rhizoctonia solani (basidiomycetes)
615	GCA_001292635.1	fungi_odb9	99.7	99.7	0	0.3	0	290	fungi_odb10	99.3	99.2	0.1	0.1	0.6	758	179993	Fusarium langsethiae (ascomycetes)
616	GCA_001298375.2	fungi_odb9	98.6	90	8.6	0.7	0.7	290	fungi_odb10	95.8	93.3	2.5	0.7	3.5	758	252598	Saccharomyces boulardii (nom. inval.) (budding yeasts)
617	GCA_001298625.1	fungi_odb9	97.6	92.8	4.8	1.4	1	290	fungi_odb10	94.3	92.1	2.2	0.9	4.8	758	1080349	Saccharomyces eubayanus (budding yeasts)
618	GCA_001299255.1	fungi_odb9	88.6	88.3	0.3	6.6	4.8	290	fungi_odb10	90.4	90.4	0	2.8	6.8	758	1664694	Phialophora attinorum (ascomycetes)
619	GCA_001305275.1	fungi_odb9	94.8	94.1	0.7	3.1	2.1	290	fungi_odb10	97.3	96.6	0.7	1.1	1.6	758	198730	Talaromyces verruculosus (ascomycetes)
620	GCA_001306435.1	fungi_odb9	97.9	97.9	0	1.7	0.4	290	fungi_odb10	99.1	98.4	0.7	0.5	0.4	758	78410	Neonectria ditissima (ascomycetes)
621	GCA_001329695.1	fungi_odb9	96.2	95.9	0.3	2.8	1	290	fungi_odb10	94.3	93.8	0.5	2.1	3.6	758	578459	Rhodotorula graminis WP1 (basidiomycetes)
622	GCA_001373355.1	fungi_odb9	84.8	84.5	0.3	8.3	6.9	290	fungi_odb10	83.9	83.6	0.3	3.6	12.5	758	5005	Sporidiobolus salmonicolor (basidiomycetes)
623	GCA_001402995.1	fungi_odb9	98.7	86.6	12.1	0.3	1	290	fungi_odb10	98.3	91.2	7.1	0.1	1.6	758	1173061	Geotrichum candidum (budding yeasts)
624	GCA_001413975.1	fungi_odb9	98.9	90.3	8.6	0.3	0.8	290	fungi_odb10	95.5	92.9	2.6	0.8	3.7	758	252598	Saccharomyces boulardii (nom. inval.) (budding yeasts)
625	GCA_001417835.1	fungi_odb9	96.5	96.2	0.3	1.4	2.1	290	fungi_odb10	96.1	96	0.1	0.3	3.6	758	4911	Kluyveromyces marxianus (budding yeasts)
626	GCA_001417885.1	fungi_odb9	97.9	97.6	0.3	0.3	1.8	290	fungi_odb10	95.3	95	0.3	0.4	4.3	758	1003335	Kluyveromyces marxianus DMKU3-1042 (budding yeasts)
627	GCA_001432165.1	fungi_odb9	66.5	66.2	0.3	13.8	19.7	290	fungi_odb10	11.9	11.9	0	6.7	81.4	758	146866	Pseudoloma neurophilia (microsporidians)
628	GCA_001445595.3	fungi_odb9	93.1	92.8	0.3	5.9	1	290	fungi_odb10	96	96	0	2.9	1.1	758	77044	Rosellinia necatrix (ascomycetes)
629	GCA_001445615.1	fungi_odb9	97.5	97.2	0.3	1.4	1.1	290	fungi_odb10	98	98	0	0.8	1.2	758	293939	Aspergillus lentulus (ascomycetes)
630	GCA_001447935.2	fungi_odb9	97.5	97.2	0.3	2.1	0.4	290	fungi_odb10	95.5	95.4	0.1	2.1	2.4	758	58627	Debaryomyces fabryi (budding yeasts)
631	GCA_001466525.1	fungi_odb9	98.3	92.8	5.5	1.4	0.3	290	fungi_odb10	94.6	90.1	4.5	0.5	4.9	758	5478	[Candida] glabrata (budding yeasts)
632	GCA_001466535.1	fungi_odb9	98.2	93.4	4.8	1.4	0.4	290	fungi_odb10	94.6	90	4.6	0.7	4.7	758	5478	[Candida] glabrata (budding yeasts)
633	GCA_001466565.1	fungi_odb9	97.5	90.3	7.2	1	1.5	290	fungi_odb10	93.9	87.6	6.3	0.8	5.3	758	5478	[Candida] glabrata (budding yeasts)
634	GCA_001466575.1	fungi_odb9	98.6	94.8	3.8	1	0.4	290	fungi_odb10	94.8	90.4	4.4	0.5	4.7	758	5478	[Candida] glabrata (budding yeasts)
635	GCA_001466635.1	fungi_odb9	98.2	81	17.2	1	0.8	290	fungi_odb10	94.6	75.2	19.4	0.7	4.7	758	5478	[Candida] glabrata (budding yeasts)
636	GCA_001466685.1	fungi_odb9	98	92.1	5.9	1.4	0.6	290	fungi_odb10	94.3	88	6.3	0.8	4.9	758	5478	[Candida] glabrata (budding yeasts)
637	GCA_001466705.1	fungi_odb9	90.3	90	0.3	9	0.7	290	fungi_odb10	94	93.5	0.5	3	3	758	221103	Moniliophthora roreri (basidiomycetes)
638	GCA_001477535.1	fungi_odb9	96.5	96.2	0.3	2.8	0.7	290	fungi_odb10	90.4	90.1	0.3	1.3	8.3	758	1408657	Pneumocystis jirovecii RU7 (ascomycetes)
639	GCA_001477545.1	fungi_odb9	97.6	97.6	0	2.1	0.3	290	fungi_odb10	90.7	90.4	0.3	1.3	8	758	1408658	Pneumocystis carinii B80 (ascomycetes)
640	GCA_001481415.2	fungi_odb9	89.7	89	0.7	4.5	5.8	290	fungi_odb10	89.7	88.9	0.8	2	8.3	758	108892	Sanghuangporus baumii (basidiomycetes)
641	GCA_001481775.2	fungi_odb9	95.1	94.8	0.3	1	3.9	290	fungi_odb10	95.5	95.1	0.4	0.1	4.4	758	398673	Trichoderma gamsii (ascomycetes)
642	GCA_001500285.1	fungi_odb9	98.6	97.9	0.7	1.4	0	290	fungi_odb10	99.7	99.3	0.4	0.1	0.2	758	149040	Mollisia scopiformis (ascomycetes)
643	GCA_001511075.1	fungi_odb9	97.2	97.2	0	2.8	0	290	fungi_odb10	97.2	97.1	0.1	2.1	0.7	758	454130	Aspergillus calidoustus (ascomycetes)
644	GCA_001513925.1	fungi_odb9	96.9	96.2	0.7	1.7	1.4	290	fungi_odb10	96.9	96.4	0.5	1.2	1.9	758	48697	Penicillium freii (ascomycetes)
645	GCA_001515345.1	fungi_odb9	97.6	97.6	0	1.7	0.7	290	fungi_odb10	98.3	98	0.3	0	1.7	758	5061	Aspergillus niger (ascomycetes)
646	GCA_001541205.1	fungi_odb9	96.5	96.2	0.3	2.4	1.1	290	fungi_odb10	93.8	93.8	0	2.1	4.1	758	1305733	Rhodotorula sp. JG-1b (basidiomycetes)
647	GCA_001548555.1	fungi_odb9	99.7	99.7	0	0.3	0	290	fungi_odb10	96.8	96.8	0	0.4	2.8	758	45286	Eremothecium sinecaudum (budding yeasts)
648	GCA_001561935.1	fungi_odb9	98.6	98.3	0.3	1	0.4	290	fungi_odb10	99.3	98.9	0.4	0.4	0.3	758	5078	Penicillium griseofulvum (ascomycetes)
649	GCA_001563115.1	fungi_odb9	98.6	98.6	0	0.7	0.7	290	fungi_odb10	98.6	98.5	0.1	0.5	0.9	758	1460502	Colletotrichum nymphaeae SA-01 (ascomycetes)
650	GCA_001563125.1	fungi_odb9	99	99	0	0.7	0.3	290	fungi_odb10	99.3	99.2	0.1	0.3	0.4	758	1209931	Colletotrichum salicis (ascomycetes)
651	GCA_001563135.1	fungi_odb9	98.6	98.6	0	1	0.4	290	fungi_odb10	98.9	98.9	0	0.3	0.8	758	703756	Colletotrichum simmondsii (ascomycetes)
652	GCA_001563735.1	fungi_odb9	89.7	87.6	2.1	6.6	3.7	290	fungi_odb10	91.3	89.2	2.1	2.9	5.8	758	1714833	Leucoagaricus sp. SymC.cos (basidiomycetes)
653	GCA_001566295.1	fungi_odb9	98.3	97.6	0.7	1	0.7	290	fungi_odb10	98.5	98.4	0.1	1.2	0.3	758	196109	Microdochium bolleyi (ascomycetes)
654	GCA_001566745.1	fungi_odb9	90.7	88.3	2.4	4.1	5.2	290	fungi_odb10	79.8	78.5	1.3	4.7	15.5	758	796925	Conidiobolus coronatus NRRL 28638 (fungi)
655	GCA_001572055.1	fungi_odb9	98.6	97.9	0.7	1	0.4	290	fungi_odb10	99.5	99.2	0.3	0.1	0.4	758	5599	Alternaria alternata (ascomycetes)
656	GCA_001572075.1	fungi_odb9	97.9	97.6	0.3	1	1.1	290	fungi_odb10	98.4	98.4	0	0.9	0.7	758	245562	Acidomyces sp. 'richmondensis' (ascomycetes)
657	GCA_001574975.1	fungi_odb9	92.4	89	3.4	3.8	3.8	290	fungi_odb10	83.7	80.9	2.8	3.3	13	758	1344416	Gonapodya prolifera JEL478 (monoblepharidomycetes)
658	GCA_001578225.1	fungi_odb9	74.8	74.1	0.7	2.1	23.1	290	fungi_odb10	76.4	75.9	0.5	0.5	23.1	758	113226	Pseudocercospora musae (ascomycetes)
659	GCA_001578235.1	fungi_odb9	82.4	82.1	0.3	1.7	15.9	290	fungi_odb10	84.8	84.4	0.4	0.5	14.7	758	321146	Pseudocercospora eumusae (ascomycetes)
660	GCA_001592465.1	fungi_odb9	97.5	97.2	0.3	1.7	0.8	290	fungi_odb10	98	97.9	0.1	1.1	0.9	758	766039	Acidomyces richmondensis BFW (ascomycetes)
661	GCA_001592805.2	fungi_odb9	95.8	95.5	0.3	2.8	1.4	290	fungi_odb10	96.3	96.3	0	1.2	2.5	758	286661	Peltaster fructicola (ascomycetes)
662	GCA_001593125.1	fungi_odb9	96.9	93.8	3.1	0.3	2.8	290	fungi_odb10	94.9	93.1	1.8	1.7	3.4	758	588596	Rhizophagus irregularis (glomeromycetes)
663	GCA_001593145.1	fungi_odb9	95.8	92.4	3.4	2.4	1.8	290	fungi_odb10	95.3	93.3	2	1.6	3.1	758	588596	Rhizophagus irregularis (glomeromycetes)
664	GCA_001593155.1	fungi_odb9	98.3	95.2	3.1	0.3	1.4	290	fungi_odb10	95	92.9	2.1	1.7	3.3	758	588596	Rhizophagus irregularis (glomeromycetes)
665	GCA_001593205.1	fungi_odb9	96.8	93.4	3.4	1	2.2	290	fungi_odb10	95.6	93.4	2.2	1.5	2.9	758	588596	Rhizophagus irregularis (glomeromycetes)
666	GCA_001602395.1	fungi_odb9	92.7	91	1.7	6.6	0.7	290	fungi_odb10	95.7	94.2	1.5	2.2	2.1	758	1069201	Aspergillus luchuensis (ascomycetes)
667	GCA_001605315.2	fungi_odb9	98.7	96.6	2.1	0	1.3	290	fungi_odb10	99	98.3	0.7	0.1	0.9	758	39966	Hypsizygus marmoreus (basidiomycetes)
668	GCA_001618945.1	fungi_odb9	98.9	98.6	0.3	0.7	0.4	290	fungi_odb10	98.8	98.5	0.3	0.7	0.5	758	98403	Drechmeria coniospora (ascomycetes)
669	GCA_001619985.1	fungi_odb9	100	99.7	0.3	0	0	290	fungi_odb10	99.8	99.7	0.1	0	0.2	758	1328760	Xylona heveae TC161 (ascomycetes)
670	GCA_001625195.1	fungi_odb9	99.3	99	0.3	0.3	0.4	290	fungi_odb10	99.1	98.8	0.3	0.7	0.2	758	98403	Drechmeria coniospora (ascomycetes)
671	GCA_001625265.1	fungi_odb9	91.7	91.7	0	1.4	6.9	290	fungi_odb10	95.6	95.6	0	0.3	4.1	758	708197	Colletotrichum tofieldiae (ascomycetes)
672	GCA_001625285.1	fungi_odb9	88.6	87.9	0.7	1.7	9.7	290	fungi_odb10	91.1	91	0.1	0.3	8.6	758	1573173	Colletotrichum incanum (ascomycetes)
673	GCA_001630335.1	fungi_odb9	97.6	86.9	10.7	2.1	0.3	290	fungi_odb10	98.4	88.1	10.3	0.5	1.1	758	436010	Fibularhizoctonia sp. CBS 109695 (basidiomycetes)
674	GCA_001630345.1	fungi_odb9	99	96.6	2.4	0.7	0.3	290	fungi_odb10	98.6	97.8	0.8	0.8	0.6	758	1330018	Calocera viscosa TUFC12733 (basidiomycetes)
675	GCA_001630375.1	fungi_odb9	95.8	95.5	0.3	1	3.2	290	fungi_odb10	97.9	97.5	0.4	0.3	1.8	758	5454	Ascochyta rabiei (ascomycetes)
676	GCA_001630475.1	fungi_odb9	99.3	98.6	0.7	0.3	0.4	290	fungi_odb10	99	98.2	0.8	0.4	0.6	758	1314777	Sistotremastrum niveocremeum HHB9708 (basidiomycetes)
677	GCA_001632345.1	fungi_odb9	99.3	99	0.3	0.7	0	290	fungi_odb10	99.9	99.5	0.4	0.1	0	758	1314783	Daedalea quercina L-15889 (basidiomycetes)
678	GCA_001632355.1	fungi_odb9	97.9	96.9	1	1.4	0.7	290	fungi_odb10	99	98.2	0.8	0.4	0.6	758	1314776	Sistotremastrum suecicum HHB10207 ss-3 (basidiomycetes)
679	GCA_001632365.1	fungi_odb9	98.7	96.6	2.1	1.4	0.1	290	fungi_odb10	99.6	98	1.6	0.3	0.1	758	1314785	Laetiporus sulphureus 93-53 (chicken-of-the-woods)
680	GCA_001632375.1	fungi_odb9	97.6	78.6	19	1.4	1	290	fungi_odb10	97.2	81.8	15.4	1.1	1.7	758	1314781	Exidia glandulosa HHB12029 (basidiomycetes)
681	GCA_001632425.1	fungi_odb9	99	99	0	1	0	290	fungi_odb10	99	98.3	0.7	0.5	0.5	758	1314782	Neolentinus lepideus HHB14362 ss-1 (train wrecker)
682	GCA_001632435.1	fungi_odb9	97.9	96.9	1	1	1.1	290	fungi_odb10	96.7	96	0.7	1.1	2.2	758	1353952	Calocera cornea HHB12733 (basidiomycetes)
683	GCA_001632445.1	fungi_odb9	98.3	96.9	1.4	1.4	0.3	290	fungi_odb10	99.2	97.9	1.3	0.5	0.3	758	1314672	Peniophora sp. CONT (basidiomycetes)
684	GCA_001633055.2	fungi_odb9	91	91	0	4.5	4.5	290	fungi_odb10	94.2	94.1	0.1	0.7	5.1	758	1330021	Ophiocordyceps polyrhachis-furcata BCC 54312 (ascomycetes)
685	GCA_001634645.1	fungi_odb9	99.6	91.7	7.9	0.3	0.1	290	fungi_odb10	96.5	94.5	2	0.4	3.1	758	4932	Saccharomyces cerevisiae (baker's yeast)
686	GCA_001636675.1	fungi_odb9	95.8	94.8	1	2.8	1.4	290	fungi_odb10	97.3	96.6	0.7	1.1	1.6	758	1081109	Moelleriella libera RCEF 2490 (ascomycetes)
687	GCA_001636715.1	fungi_odb9	92.4	92.1	0.3	5.5	2.1	290	fungi_odb10	90.2	90.1	0.1	4.4	5.4	758	392613	Ascosphaera apis ARSEF 7405 (ascomycetes)
688	GCA_001636725.1	fungi_odb9	98.2	97.9	0.3	1.4	0.4	290	fungi_odb10	97.6	97.2	0.4	0.9	1.5	758	1081104	Cordyceps fumosorosea ARSEF 2679 (ascomycetes)
689	GCA_001636735.1	fungi_odb9	98.2	97.9	0.3	1	0.8	290	fungi_odb10	98.5	98.2	0.3	0.4	1.1	758	1081107	Beauveria brongniartii RCEF 3172 (ascomycetes)
690	GCA_001636745.1	fungi_odb9	97.9	97.6	0.3	1.4	0.7	290	fungi_odb10	98.6	98.2	0.4	0.4	1	758	1081105	Metarhizium rileyi RCEF 4871 (ascomycetes)
691	GCA_001636795.1	fungi_odb9	99.7	99.7	0	0.3	0	290	fungi_odb10	99	98.9	0.1	0.3	0.7	758	1081108	Akanthomyces lecanii RCEF 1005 (ascomycetes)
692	GCA_001636815.1	fungi_odb9	95.1	94.8	0.3	2.4	2.5	290	fungi_odb10	94.8	94.5	0.3	1.7	3.5	758	1081102	Sporothrix insectorum RCEF 264 (ascomycetes)
693	GCA_001638945.1	fungi_odb9	93.1	73.1	20	4.1	2.8	290	fungi_odb10	92.1	80.9	11.2	3.4	4.5	758	747725	Mucor lusitanicus CBS 277.49 (fungi)
694	GCA_001638985.2	fungi_odb9	94.8	78.6	16.2	2.4	2.8	290	fungi_odb10	93.9	85.2	8.7	2	4.1	758	763407	Phycomyces blakesleeanus NRRL 1555(-) (fungi)
695	GCA_001640025.2	fungi_odb9	78.6	77.9	0.7	10.3	11.1	290	fungi_odb10	81.8	81.7	0.1	6.7	11.5	758	796027	Sugiyamaella lignohabitans (budding yeasts)
696	GCA_001641265.1	fungi_odb9	97.3	96.6	0.7	0.7	2	290	fungi_odb10	97.8	97	0.8	0.8	1.4	758	655981	Pseudogymnoascus destructans (ascomycetes)
697	GCA_001642045.1	fungi_odb9	98.2	97.9	0.3	1.4	0.4	290	fungi_odb10	99.4	99.3	0.1	0.1	0.5	758	1460663	Paraphaeosphaeria sporulosa (ascomycetes)
698	GCA_001642055.1	fungi_odb9	98.2	97.9	0.3	0.7	1.1	290	fungi_odb10	99.3	99.2	0.1	0.3	0.4	758	5599	Alternaria alternata (ascomycetes)
699	GCA_001642395.1	fungi_odb9	80.7	79	1.7	12.1	7.2	290	fungi_odb10	21.6	21.1	0.5	4.2	74.2	758	1805483	Nematocida displodere (microsporidians)
700	GCA_001642415.1	fungi_odb9	82.8	81.4	1.4	10	7.2	290	fungi_odb10	21.1	21.1	0	4.2	74.7	758	1805481	Nematocida sp. ERTm5 (microsporidians)
701	GCA_001642475.1	fungi_odb9	97.9	97.9	0	1.4	0.7	290	fungi_odb10	97.6	97.5	0.1	0.7	1.7	758	254056	Fonsecaea monophora (ascomycetes)
702	GCA_001644525.1	fungi_odb9	98.9	98.6	0.3	0	1.1	290	fungi_odb10	99.4	99.3	0.1	0.1	0.5	758	765868	Stagonospora sp. SRC1lsM3a (ascomycetes)
703	GCA_001644535.1	fungi_odb9	99.6	99.3	0.3	0	0.4	290	fungi_odb10	99.1	99.1	0	0.7	0.2	758	765867	Pyrenochaeta sp. DS3sAY3a (ascomycetes)
704	GCA_001645005.2	fungi_odb9	91.8	89.7	2.1	6.9	1.3	290	fungi_odb10	88.3	88	0.3	3.8	7.9	758	13290	Tilletia caries (wheat bunt fungus)
705	GCA_001645015.2	fungi_odb9	96.2	94.5	1.7	3.8	0	290	fungi_odb10	92.9	92.6	0.3	2.2	4.9	758	43049	Tilletia indica (Karnal bunt)
706	GCA_001645045.2	fungi_odb9	94.2	92.1	2.1	3.4	2.4	290	fungi_odb10	87.8	87.7	0.1	3.6	8.6	758	13291	Tilletia controversa (dwarf bunt fungus)
707	GCA_001645055.2	fungi_odb9	96.5	95.5	1	2.4	1.1	290	fungi_odb10	93.8	93.4	0.4	1.2	5	758	117179	Tilletia walkeri (basidiomycetes)
708	GCA_001646965.1	fungi_odb9	98.3	98.3	0	1	0.7	290	fungi_odb10	97.5	97.4	0.1	1.1	1.4	758	856822	Fonsecaea nubica (ascomycetes)
709	GCA_001646985.1	fungi_odb9	97.9	97.9	0	1.7	0.4	290	fungi_odb10	97.9	97.8	0.1	1.2	0.9	758	979981	Fonsecaea multimorphosa (ascomycetes)
710	GCA_001651415.1	fungi_odb9	98	79.7	18.3	1.7	0.3	290	fungi_odb10	98.6	88	10.6	0.4	1	758	1314771	Linnemannia elongata AG-77 (fungi)
711	GCA_001651435.1	fungi_odb9	96.2	95.5	0.7	0.3	3.5	290	fungi_odb10	94.3	94.2	0.1	0.1	5.6	758	34388	Trichophyton violaceum (ascomycetes)
712	GCA_001651445.1	fungi_odb9	95.2	93.8	1.4	2.8	2	290	fungi_odb10	96.7	96.2	0.5	0.7	2.6	758	5551	Trichophyton rubrum (ascomycetes)
713	GCA_001651985.1	fungi_odb9	97.9	97.9	0	1.7	0.4	290	fungi_odb10	99.1	98.8	0.3	0.8	0.1	758	1367422	Fonsecaea erecta (ascomycetes)
714	GCA_001653205.1	fungi_odb9	96.9	96.2	0.7	0.3	2.8	290	fungi_odb10	96.7	96.4	0.3	0.3	3	758	33203	Purpureocillium lilacinum (ascomycetes)
715	GCA_001653215.1	fungi_odb9	83.5	82.8	0.7	7.2	9.3	290	fungi_odb10	81.3	81	0.3	5.1	13.6	758	2714763	Akanthomyces lecanii (ascomycetes)
716	GCA_001653235.2	fungi_odb9	97.2	96.9	0.3	1	1.8	290	fungi_odb10	97.7	97.2	0.5	0.4	1.9	758	1380566	Pochonia chlamydosporia 170 (ascomycetes)
717	GCA_001653265.1	fungi_odb9	96.9	96.2	0.7	0.7	2.4	290	fungi_odb10	95.9	95.6	0.3	0.7	3.4	758	33203	Purpureocillium lilacinum (ascomycetes)
718	GCA_001658105.1	fungi_odb9	98.9	97.2	1.7	1	0.1	290	fungi_odb10	99	97.5	1.5	0.1	0.9	758	1314800	Rhizopogon vinicolor AM-OR11-026 (basidiomycetes)
719	GCA_001660665.1	fungi_odb9	89.6	89.3	0.3	9.7	0.7	290	fungi_odb10	90.1	89.3	0.8	5.3	4.6	758	1955775	Emergomyces africanus (ascomycetes)
720	GCA_001661235.1	fungi_odb9	98.3	98.3	0	1	0.7	290	fungi_odb10	89.7	89.4	0.3	1.6	8.7	758	763406	Pichia membranifaciens NRRL Y-2026 (budding yeasts)
721	GCA_001661245.1	fungi_odb9	97.2	95.5	1.7	2.4	0.4	290	fungi_odb10	93.9	93.5	0.4	2	4.1	758	669874	Pachysolen tannophilus NRRL Y-2460 (budding yeasts)
722	GCA_001661255.1	fungi_odb9	95.2	94.5	0.7	3.1	1.7	290	fungi_odb10	96.2	94.9	1.3	1.7	2.1	758	683960	Wickerhamomyces anomalus NRRL Y-366-8 (budding yeasts)
723	GCA_001661265.1	fungi_odb9	95.6	92.8	2.8	3.8	0.6	290	fungi_odb10	97.5	95.3	2.2	1.2	1.3	758	698492	Saitoella complicata NRRL Y-17804 (ascomycetes)
724	GCA_001661315.1	fungi_odb9	98.6	90	8.6	0.7	0.7	290	fungi_odb10	96.3	93.1	3.2	2.1	1.6	758	857566	Nadsonia fulvescens var. elongata DSM 6958 (budding yeasts)
725	GCA_001661325.1	fungi_odb9	95.5	94.1	1.4	3.4	1.1	290	fungi_odb10	95	94.3	0.7	2.6	2.4	758	675824	Lipomyces starkeyi NRRL Y-11557 (budding yeasts)
726	GCA_001661335.1	fungi_odb9	96.9	95.9	1	2.1	1	290	fungi_odb10	95.2	94.9	0.3	1.2	3.6	758	984486	Babjeviella inositovora NRRL Y-12698 (budding yeasts)
727	GCA_001661345.1	fungi_odb9	96.9	95.9	1	1.7	1.4	290	fungi_odb10	90.5	89.3	1.2	2	7.5	758	1344418	Ascoidea rubescens DSM 1968 (budding yeasts)
728	GCA_001661395.1	fungi_odb9	96.6	96.6	0	2.1	1.3	290	fungi_odb10	95.2	94.9	0.3	1.1	3.7	758	984485	Hyphopichia burtonii NRRL Y-1933 (budding yeasts)
729	GCA_001661405.1	fungi_odb9	95.1	93.4	1.7	4.1	0.8	290	fungi_odb10	97.4	96.2	1.2	1.1	1.5	758	983966	Cyberlindnera jadinii NRRL Y-1542 (budding yeasts)
730	GCA_001661415.1	fungi_odb9	98.3	98.3	0	1	0.7	290	fungi_odb10	97.1	97	0.1	0	2.9	758	984487	Suhomyces tanzawaensis NRRL Y-17324 (budding yeasts)
731	GCA_001661425.1	fungi_odb9	96.6	95.9	0.7	2.4	1	290	fungi_odb10	93.6	93.3	0.3	1.2	5.2	758	983967	[Candida] arabinofermentans NRRL YB-2248 (budding yeasts)
732	GCA_001661475.1	fungi_odb9	92.1	91.4	0.7	2.8	5.1	290	fungi_odb10	87.9	87.9	0	2.5	9.6	758	767744	Tortispora caseinolytica NRRL Y-17796 (budding yeasts)
733	GCA_001662575.1	fungi_odb9	98.3	97.6	0.7	0.7	1	290	fungi_odb10	99.5	99.1	0.4	0.3	0.2	758	1524831	Pseudogymnoascus sp. 23342-1-I1 (ascomycetes)
734	GCA_001662585.1	fungi_odb9	99.7	99	0.7	0	0.3	290	fungi_odb10	99.4	99.1	0.3	0.1	0.5	758	1622147	Pseudogymnoascus sp. WSF 3629 (ascomycetes)
735	GCA_001662595.1	fungi_odb9	84.8	84.8	0	9.3	5.9	290	fungi_odb10	86.8	86.5	0.3	3.6	9.6	758	1622150	Pseudogymnoascus sp. 24MN13 (ascomycetes)
736	GCA_001662605.1	fungi_odb9	99.4	96.6	2.8	0	0.6	290	fungi_odb10	99.4	95.8	3.6	0	0.6	758	1622149	Pseudogymnoascus sp. 05NY08 (ascomycetes)
737	GCA_001662645.1	fungi_odb9	98.9	98.6	0.3	0.3	0.8	290	fungi_odb10	99.5	98.8	0.7	0.1	0.4	758	1622148	Pseudogymnoascus sp. 03VT05 (ascomycetes)
738	GCA_001662655.1	fungi_odb9	98.3	97.6	0.7	1.4	0.3	290	fungi_odb10	99.5	99.5	0	0.1	0.4	758	342668	Pseudogymnoascus verrucosus (ascomycetes)
739	GCA_001664025.1	fungi_odb9	84.1	82.4	1.7	7.2	8.7	290	fungi_odb10	62	60.9	1.1	5.7	32.3	758	766949	Hanseniaspora valbyensis NRRL Y-1626 (budding yeasts)
740	GCA_001664035.1	fungi_odb9	98.3	98.3	0	1	0.7	290	fungi_odb10	92.7	92.7	0	1.7	5.6	758	869754	Metschnikowia bicuspidata var. bicuspidata NRRL YB-4993 (budding yeasts)
741	GCA_001664045.1	fungi_odb9	86.9	86.6	0.3	3.1	10	290	fungi_odb10	82.1	82.1	0	2.4	15.5	758	460523	Ogataea polymorpha (budding yeasts)
742	GCA_001672515.1	fungi_odb9	97.2	97.2	0	2.4	0.4	290	fungi_odb10	98.7	98.4	0.3	0.5	0.8	758	759273	Colletotrichum higginsianum IMI 349063 (ascomycetes)
743	GCA_001673695.2	fungi_odb9	99.3	99	0.3	0.7	0	290	fungi_odb10	95.8	95.8	0	0.9	3.3	758	36911	Clavispora lusitaniae (budding yeasts)
744	GCA_001675295.1	fungi_odb9	99.6	99.3	0.3	0.3	0.1	290	fungi_odb10	100	99.5	0.5	0	0	758	36050	Fusarium poae (ascomycetes)
745	GCA_001678115.1	fungi_odb9	54.8	49.3	5.5	3.8	41.4	290	fungi_odb10	55.2	49.3	5.9	3.2	41.6	758	5580	Aureobasidium pullulans (ascomycetes)
746	GCA_001682635.1	fungi_odb9	100	99.7	0.3	0	0	290	fungi_odb10	99.9	99.6	0.3	0	0.1	758	176275	Beauveria bassiana (ascomycetes)
747	GCA_001683725.1	fungi_odb9	95.9	81.4	14.5	2.1	2	290	fungi_odb10	95.8	89.2	6.6	1.7	2.5	758	101091	Choanephora cucurbitarum (fungi)
748	GCA_001683735.1	fungi_odb9	82.1	82.1	0	13.1	4.8	290	fungi_odb10	82.2	82.2	0	8.4	9.4	758	5627	Grifola frondosa (maitake)
749	GCA_001687445.1	fungi_odb9	98.9	98.6	0.3	0.7	0.4	290	fungi_odb10	99.2	98.9	0.3	0.3	0.5	758	1052685	Obba rivulosa (basidiomycetes)
750	GCA_001692735.1	fungi_odb9	99	97.6	1.4	1	0	290	fungi_odb10	99.3	99.3	0	0.3	0.4	758	1314670	Lepidopterella palustris CBS 459.81 (ascomycetes)
751	GCA_001692895.1	fungi_odb9	96.5	94.1	2.4	1.4	2.1	290	fungi_odb10	98.3	96.6	1.7	0.5	1.2	758	794803	Cenococcum geophilum 1.58 (ascomycetes)
752	GCA_001692915.1	fungi_odb9	96.9	95.9	1	2.1	1	290	fungi_odb10	97.1	97	0.1	1.8	1.1	758	574774	Glonium stellatum (ascomycetes)
753	GCA_001700775.1	fungi_odb9	96.2	95.9	0.3	2.4	1.4	290	fungi_odb10	97.1	97.1	0	1.7	1.2	758	86049	Cladophialophora carrionii (ascomycetes)
754	GCA_001702395.2	fungi_odb9	98.2	97.9	0.3	1.4	0.4	290	fungi_odb10	99	98.9	0.1	0.5	0.5	758	158607	Diaporthe helianthi (ascomycetes)
755	GCA_001702695.2	fungi_odb9	99.3	98.3	1	0.7	0	290	fungi_odb10	99.6	99.1	0.5	0.1	0.3	758	327505	Fusarium oxysporum f. sp. radicis-cucumerinum (ascomycetes)
756	GCA_001703955.2	fungi_odb9	99.3	99.3	0	0.7	0	290	fungi_odb10	99.4	99.3	0.1	0.4	0.2	758	101028	Fusarium pseudograminearum (ascomycetes)
757	GCA_001708085.1	fungi_odb9	96.2	95.9	0.3	0.7	3.1	290	fungi_odb10	93.9	93.9	0	0.4	5.7	758	460519	Komagataella phaffii (budding yeasts)
758	GCA_001708105.1	fungi_odb9	96.2	95.2	1	1.7	2.1	290	fungi_odb10	94.3	94.2	0.1	0.9	4.8	758	4922	Komagataella pastoris (budding yeasts)
759	GCA_001713645.1	fungi_odb9	97.9	97.9	0	1.7	0.4	290	fungi_odb10	98.5	98.4	0.1	0.7	0.8	758	121759	Paracoccidioides brasiliensis (ascomycetes)
760	GCA_001713695.1	fungi_odb9	99	99	0	1	0	290	fungi_odb10	98.9	98.9	0	0.4	0.7	758	121759	Paracoccidioides brasiliensis (ascomycetes)
761	GCA_001717485.1	fungi_odb9	98.2	94.1	4.1	1	0.8	290	fungi_odb10	98.7	95.8	2.9	0.3	1	758	573508	Aspergillus cristatus (ascomycetes)
762	GCA_001720155.1	fungi_odb9	97.6	96.9	0.7	2.4	0	290	fungi_odb10	97	96.7	0.3	0.9	2.1	758	1295528	Cryptococcus wingfieldii CBS 7118 (basidiomycetes)
763	GCA_001720195.1	fungi_odb9	96.5	96.2	0.3	2.8	0.7	290	fungi_odb10	96.2	95.9	0.3	1.6	2.2	758	1295531	Cryptococcus depauperatus CBS 7841 (basidiomycetes)
764	GCA_001720205.1	fungi_odb9	96.2	95.9	0.3	3.4	0.4	290	fungi_odb10	96.8	96.4	0.4	0.5	2.7	758	1295533	Cryptococcus amylolentus CBS 6039 (basidiomycetes)
765	GCA_001720235.1	fungi_odb9	97.9	97.2	0.7	2.1	0	290	fungi_odb10	97.8	97.4	0.4	0.7	1.5	758	1296118	Cryptococcus amylolentus CBS 6273 (basidiomycetes)
766	GCA_001720245.1	fungi_odb9	94.8	94.5	0.3	4.5	0.7	290	fungi_odb10	95.6	95.3	0.3	1.8	2.6	758	1295532	Cryptococcus depauperatus CBS 7855 (basidiomycetes)
767	GCA_001746955.1	fungi_odb9	96.5	96.2	0.3	0.3	3.2	290	fungi_odb10	94.5	94.5	0	0.5	5	758	644223	Komagataella phaffii GS115 (budding yeasts)
768	GCA_001747045.1	fungi_odb9	96.6	95.9	0.7	2.4	1	290	fungi_odb10	89.5	89.2	0.3	0.5	10	758	56408	Hanseniaspora osmophila (budding yeasts)
769	GCA_001747055.1	fungi_odb9	90	89.3	0.7	3.8	6.2	290	fungi_odb10	68.2	67.9	0.3	2.1	29.7	758	29833	Hanseniaspora uvarum (budding yeasts)
770	GCA_001749795.1	fungi_odb9	90	88.6	1.4	5.2	4.8	290	fungi_odb10	67.6	67.2	0.4	2.9	29.5	758	211096	Hanseniaspora opuntiae (budding yeasts)
771	GCA_001761485.1	fungi_odb9	99	99	0	0.7	0.3	290	fungi_odb10	97.7	97.6	0.1	0.7	1.6	758	4952	Yarrowia lipolytica (budding yeasts)
772	GCA_001773325.1	fungi_odb9	96.9	96.9	0	0.7	2.4	290	fungi_odb10	98.6	98.3	0.3	0.1	1.3	758	1835702	Penicillium arizonense (ascomycetes)
773	GCA_001792695.1	fungi_odb9	97.6	96.6	1	1.7	0.7	290	fungi_odb10	98.5	97.8	0.7	0.8	0.7	758	109264	Aspergillus bombycis (ascomycetes)
774	GCA_001831195.1	fungi_odb9	99	99	0	0.7	0.3	290	fungi_odb10	99.3	99.2	0.1	0.1	0.6	758	1209926	Colletotrichum orchidophilum (ascomycetes)
775	GCA_001854445.2	fungi_odb9	96.6	96.6	0	0.7	2.7	290	fungi_odb10	94.6	94.5	0.1	0.5	4.9	758	4911	Kluyveromyces marxianus (budding yeasts)
776	GCA_001855235.1	fungi_odb9	96.2	96.2	0	1.7	2.1	290	fungi_odb10	98	97.9	0.1	0.3	1.7	758	1573173	Colletotrichum incanum (ascomycetes)
777	GCA_001857865.1	fungi_odb9	99.6	99.3	0.3	0.3	0.1	290	fungi_odb10	99.9	99.5	0.4	0	0.1	758	665079	Sclerotinia sclerotiorum 1980 UF-70 (ascomycetes)
778	GCA_001858085.1	fungi_odb9	97.9	97.6	0.3	1.4	0.7	290	fungi_odb10	98.1	97.8	0.3	0.7	1.2	758	663331	Trichophyton benhamiae CBS 112371 (ascomycetes)
779	GCA_001875675.1	fungi_odb9	72.4	70	2.4	13.8	13.8	290	fungi_odb10	20.7	20.3	0.4	7.8	71.5	758	1866961	Amphiamblys sp. WSBS2006 (microsporidians)
780	GCA_001879275.1	fungi_odb9	99.7	99	0.7	0.3	0	290	fungi_odb10	99.5	99.1	0.4	0.4	0.1	758	1408157	Coniochaeta ligniaria NRRL 30616 (ascomycetes)
781	GCA_001882365.1	fungi_odb9	94.8	94.1	0.7	3.8	1.4	290	fungi_odb10	95.7	94.9	0.8	2	2.3	758	180088	Rhizopogon vesiculosus (basidiomycetes)
782	GCA_001883805.1	fungi_odb9	95.2	94.5	0.7	3.4	1.4	290	fungi_odb10	97.1	97	0.1	0.9	2	758	1658174	Blastomyces percursus (ascomycetes)
783	GCA_001883825.1	fungi_odb9	99	99	0	1	0	290	fungi_odb10	99	98.9	0.1	0.8	0.2	758	1447872	Emergomyces pasteurianus Ep9510 (ascomycetes)
784	GCA_001883845.1	fungi_odb9	99.7	99	0.7	0.3	0	290	fungi_odb10	99.7	99.6	0.1	0.1	0.2	758	236234	Diplodia corticola (ascomycetes)
785	GCA_001889945.1	fungi_odb9	98.3	97.6	0.7	1.4	0.3	290	fungi_odb10	99.6	99.2	0.4	0.1	0.3	758	767769	Aspergillus brasiliensis CBS 101740 (ascomycetes)
786	GCA_001890105.1	fungi_odb9	98.6	98.3	0.3	1	0.4	290	fungi_odb10	99.4	99.3	0.1	0.1	0.5	758	1073090	Penicilliopsis zonata CBS 506.65 (ascomycetes)
787	GCA_001890125.1	fungi_odb9	98.2	97.2	1	1.4	0.4	290	fungi_odb10	99.4	99.1	0.3	0.3	0.3	758	1036611	Aspergillus versicolor CBS 583.65 (ascomycetes)
788	GCA_001890685.1	fungi_odb9	98.6	98.6	0	0.7	0.7	290	fungi_odb10	99.4	99.3	0.1	0.1	0.5	758	1137211	Aspergillus luchuensis CBS 106.47 (ascomycetes)
789	GCA_001890705.1	fungi_odb9	97.9	96.9	1	1.4	0.7	290	fungi_odb10	99.6	99.3	0.3	0.1	0.3	758	1036612	Aspergillus sydowii CBS 593.65 (ascomycetes)
790	GCA_001890725.1	fungi_odb9	99.3	98.6	0.7	0.7	0	290	fungi_odb10	99.2	99.2	0	0.4	0.4	758	1073089	Aspergillus wentii DTO 134E9 (ascomycetes)
791	GCA_001890745.1	fungi_odb9	96.5	95.5	1	3.1	0.4	290	fungi_odb10	99.2	98.8	0.4	0.1	0.7	758	767770	Aspergillus tubingensis CBS 134.48 (ascomycetes)
792	GCA_001890805.1	fungi_odb9	99.6	98.6	1	0.3	0.1	290	fungi_odb10	99.6	99.1	0.5	0.3	0.1	758	1160497	Aspergillus glaucus CBS 516.65 (ascomycetes)
793	GCA_001890905.1	fungi_odb9	98.3	97.6	0.7	0.3	1.4	290	fungi_odb10	99.4	99.3	0.1	0.1	0.5	758	690307	Aspergillus aculeatus ATCC 16872 (ascomycetes)
794	GCA_001895945.1	fungi_odb9	86.5	85.5	1	9.7	3.8	290	fungi_odb10	91.3	91	0.3	3.8	4.9	758	154538	Trametes pubescens (basidiomycetes)
795	GCA_001896365.1	fungi_odb9	97.2	96.9	0.3	2.1	0.7	290	fungi_odb10	97.9	97.8	0.1	0.7	1.4	758	1196081	Talaromyces amestolkiae (ascomycetes)
796	GCA_001907595.1	fungi_odb9	98.2	97.2	1	1.4	0.4	290	fungi_odb10	97.9	97.5	0.4	0.7	1.4	758	1441469	Talaromyces atroroseus (ascomycetes)
797	GCA_001908125.1	fungi_odb9	95.5	94.5	1	4.5	0	290	fungi_odb10	98.2	97.9	0.3	1.2	0.6	758	1316194	Penicillium subrubescens (ascomycetes)
798	GCA_001913855.2	fungi_odb9	71.3	70.3	1	21	7.7	290	fungi_odb10	77.7	77.3	0.4	9.8	12.5	758	98765	Phlebia centrifuga (basidiomycetes)
799	GCA_001929475.1	fungi_odb9	81	80.7	0.3	9.3	9.7	290	fungi_odb10	80.6	80.3	0.3	6.7	12.7	758	1198029	Neolecta irregularis DAH-3 (ascomycetes)
800	GCA_001937105.1	fungi_odb9	95.2	95.2	0	2.1	2.7	290	fungi_odb10	97.7	97.6	0.1	0.1	2.2	758	708187	Colletotrichum chlorophyti (ascomycetes)
801	GCA_001950575.1	fungi_odb9	71.3	71	0.3	8.6	20.1	290	fungi_odb10	64.8	64.8	0	5.4	29.8	758	4926	Pichia membranifaciens (budding yeasts)
802	GCA_001953115.1	fungi_odb9	70.3	64.8	5.5	13.1	16.6	290	fungi_odb10	52.4	49.2	3.2	10.4	37.2	758	133383	Smittium mucronatum (fungi)
803	GCA_001969505.1	fungi_odb9	48.9	37.2	11.7	23.1	28	290	fungi_odb10	36.6	26.4	10.2	15	48.4	758	1213189	Zancudomyces culisetae (fungi)
804	GCA_001970855.1	fungi_odb9	78.6	50	28.6	11.7	9.7	290	fungi_odb10	59.8	37.6	22.2	8.2	32	758	133412	Smittium culicis (fungi)
805	GCA_001970865.1	fungi_odb9	74.8	57.9	16.9	12.8	12.4	290	fungi_odb10	57	46.4	10.6	10.4	32.6	758	133412	Smittium culicis (fungi)
806	GCA_001972345.1	fungi_odb9	99	2.8	96.2	1	0	290	fungi_odb10	98.6	3.7	94.9	0	1.4	758	4956	Zygosaccharomyces rouxii (budding yeasts)
807	GCA_001975905.1	fungi_odb9	93.8	93.1	0.7	3.8	2.4	290	fungi_odb10	91.2	90.8	0.4	2	6.8	758	420778	Diplodia seriata (ascomycetes)
808	GCA_001983305.1	fungi_odb9	91.3	91	0.3	3.4	5.3	290	fungi_odb10	91.1	91	0.1	2.4	6.5	758	36022	Cyberlindnera fabianii (budding yeasts)
809	GCA_001983315.1	fungi_odb9	92	84.1	7.9	3.4	4.6	290	fungi_odb10	87.9	85.9	2	1.7	10.4	758	4932	Saccharomyces cerevisiae (baker's yeast)
810	GCA_001983325.1	fungi_odb9	91.4	86.9	4.5	7.6	1	290	fungi_odb10	79.7	76.8	2.9	4.1	16.2	758	4909	Pichia kudriavzevii (budding yeasts)
811	GCA_001984395.2	fungi_odb9	99.3	4.8	94.5	0.3	0.4	290	fungi_odb10	98.1	6.3	91.8	0	1.9	758	1365886	Zygosaccharomyces parabailii (budding yeasts)
812	GCA_001990825.1	fungi_odb9	87.6	82.4	5.2	1.4	11	290	fungi_odb10	89.1	85.8	3.3	1.1	9.8	758	602072	Aspergillus carbonarius ITEM 5010 (ascomycetes)
813	GCA_002003045.1	fungi_odb9	85.5	84.5	1	9.3	5.2	290	fungi_odb10	83	81	2	6.2	10.8	758	5353	Lentinula edodes (shiitake mushroom)
814	GCA_002003505.1	fungi_odb9	94.4	94.1	0.3	4.1	1.5	290	fungi_odb10	97.1	97.1	0	1.2	1.7	758	1813822	fungal sp. No.14919 (fungi)
815	GCA_002006685.1	fungi_odb9	91.1	89	2.1	6.9	2	290	fungi_odb10	83.8	82.6	1.2	4.2	12	758	1357716	Batrachochytrium salamandrivorans (chytrids)
816	GCA_002007945.1	fungi_odb9	96.9	95.9	1	1.4	1.7	290	fungi_odb10	98.3	97.9	0.4	0.7	1	758	5062	Aspergillus oryzae (ascomycetes)
817	GCA_002007985.1	fungi_odb9	89.7	88.3	1.4	2.4	7.9	290	fungi_odb10	89.2	88.8	0.4	0.3	10.5	758	5477	[Candida] boidinii (budding yeasts)
818	GCA_002007995.1	fungi_odb9	85.5	84.5	1	2.8	11.7	290	fungi_odb10	85.8	85.5	0.3	0.8	13.4	758	5477	[Candida] boidinii (budding yeasts)
819	GCA_002008015.1	fungi_odb9	96.9	95.5	1.4	2.1	1	290	fungi_odb10	95.1	94.7	0.4	0.5	4.4	758	5477	[Candida] boidinii (budding yeasts)
820	GCA_002008025.1	fungi_odb9	96.2	94.8	1.4	2.8	1	290	fungi_odb10	94.6	94.2	0.4	0.3	5.1	758	5477	[Candida] boidinii (budding yeasts)
821	GCA_002008065.1	fungi_odb9	95.1	94.1	1	2.1	2.8	290	fungi_odb10	92.3	92.2	0.1	1.6	6.1	758	5477	[Candida] boidinii (budding yeasts)
822	GCA_002008075.1	fungi_odb9	96.2	94.8	1.4	2.1	1.7	290	fungi_odb10	93.7	93.3	0.4	0.8	5.5	758	5477	[Candida] boidinii (budding yeasts)
823	GCA_002008085.1	fungi_odb9	96.2	95.2	1	1.7	2.1	290	fungi_odb10	92.6	92.5	0.1	0.8	6.6	758	5477	[Candida] boidinii (budding yeasts)
824	GCA_002008095.1	fungi_odb9	96.5	95.5	1	2.4	1.1	290	fungi_odb10	93.2	93.1	0.1	0.7	6.1	758	5477	[Candida] boidinii (budding yeasts)
825	GCA_002016555.1	fungi_odb9	94.8	94.5	0.3	2.8	2.4	290	fungi_odb10	97.3	97	0.3	0	2.7	758	104259	Penicillium brasilianum (ascomycetes)
826	GCA_002022785.1	fungi_odb9	99	99	0	1	0	290	fungi_odb10	99.3	98.9	0.4	0.4	0.3	758	1491466	Trichoderma guizhouense (ascomycetes)
827	GCA_002072235.1	fungi_odb9	97.9	97.2	0.7	0	2.1	290	fungi_odb10	99	98.7	0.3	0	1	758	60172	Penicillium solitum (ascomycetes)
828	GCA_002072245.1	fungi_odb9	86.6	85.9	0.7	0.3	13.1	290	fungi_odb10	86.9	86.9	0	0.3	12.8	758	69771	Penicillium decumbens (ascomycetes)
829	GCA_002072255.1	fungi_odb9	91	90	1	1.4	7.6	290	fungi_odb10	92.1	92	0.1	0.3	7.6	758	29845	Penicillium vulpinum (ascomycetes)
830	GCA_002072265.1	fungi_odb9	91.3	90.3	1	0.3	8.4	290	fungi_odb10	93.4	92.9	0.5	0	6.6	758	60169	Penicillium polonicum (ascomycetes)
831	GCA_002072345.1	fungi_odb9	93.5	92.8	0.7	0.7	5.8	290	fungi_odb10	96.7	96.7	0	0	3.3	758	416450	Penicillium antarcticum (ascomycetes)
832	GCA_002072365.1	fungi_odb9	89.6	88.6	1	1.7	8.7	290	fungi_odb10	91.2	90.8	0.4	0.1	8.7	758	254877	Penicillium flavigenum (ascomycetes)
833	GCA_002072375.1	fungi_odb9	92	91	1	0.3	7.7	290	fungi_odb10	92.5	92.5	0	0.3	7.2	758	303698	Penicillium steckii (ascomycetes)
834	GCA_002072405.1	fungi_odb9	85.1	84.1	1	1.4	13.5	290	fungi_odb10	86.3	86.3	0	0.3	13.4	758	36646	Penicillium coprophilum (ascomycetes)
835	GCA_002072425.1	fungi_odb9	99.3	98.6	0.7	0	0.7	290	fungi_odb10	98.9	98.5	0.4	0	1.1	758	60175	Penicillium nalgiovense (ascomycetes)
836	GCA_002077065.1	fungi_odb9	99	2.8	96.2	1	0	290	fungi_odb10	99.2	3.7	95.5	0	0.8	758	1507870	Rachicladosporium antarcticum (ascomycetes)
837	GCA_002079055.1	fungi_odb9	99.3	93.4	5.9	0	0.7	290	fungi_odb10	96.5	94.5	2	0.1	3.4	758	27291	Saccharomyces paradoxus (budding yeasts)
838	GCA_002081675.1	fungi_odb9	68.3	62.8	5.5	9.3	22.4	290	fungi_odb10	14.2	13.7	0.5	3.3	82.5	758	646526	Enterocytozoon hepatopenaei (microsporidians)
839	GCA_002083735.1	fungi_odb9	94.2	79.7	14.5	3.4	2.4	290	fungi_odb10	92.8	87.3	5.5	3	4.2	758	58291	Rhizopus microsporus (fungi)
840	GCA_002083745.1	fungi_odb9	94.1	78.6	15.5	4.5	1.4	290	fungi_odb10	92.7	86.8	5.9	3	4.3	758	86635	Rhizopus microsporus var. microsporus (fungi)
841	GCA_002087875.1	fungi_odb9	49.6	47.9	1.7	20	30.4	290	fungi_odb10	9.2	9.2	0	6.9	83.9	758	1081669	Hepatospora eriocheir (microsporidians)
842	GCA_002087885.1	fungi_odb9	51.3	50.3	1	18.3	30.4	290	fungi_odb10	10.3	10.3	0	5.8	83.9	758	1081669	Hepatospora eriocheir (microsporidians)
843	GCA_002087915.1	fungi_odb9	58.6	56.9	1.7	11	30.4	290	fungi_odb10	12.1	12.1	0	4	83.9	758	1081671	Enterospora canceri (microsporidians)
844	GCA_002092935.1	fungi_odb9	99.3	98.3	1	0.3	0.4	290	fungi_odb10	99.2	98.8	0.4	0.3	0.5	758	1353009	Trametes coccinea BRFM310 (basidiomycetes)
845	GCA_002102555.1	fungi_odb9	89.3	83.8	5.5	6.2	4.5	290	fungi_odb10	74.2	70.2	4	5.9	19.9	758	765915	Catenaria anguillulae PL171 (blastocladiomycetes)
846	GCA_002102565.1	fungi_odb9	97.2	96.9	0.3	1	1.8	290	fungi_odb10	95.5	95.4	0.1	0.7	3.8	758	4999	Kockovaella imperatae (basidiomycetes)
847	GCA_002104895.1	fungi_odb9	91.1	82.8	8.3	2.8	6.1	290	fungi_odb10	82.8	79.8	3	1.7	15.5	758	1754192	Anaeromyces robustus (chytrids)
848	GCA_002104905.1	fungi_odb9	96.9	59.7	37.2	2.4	0.7	290	fungi_odb10	97.4	69.7	27.7	0.9	1.7	758	1314790	Basidiobolus meristosporus CBS 931.73 (fungi)
849	GCA_002104935.1	fungi_odb9	96.9	83.8	13.1	2.4	0.7	290	fungi_odb10	96.8	91.8	5	1.1	2.1	758	101127	Hesseltinella vesiculosa (fungi)
850	GCA_002104945.1	fungi_odb9	92.4	84.8	7.6	3.4	4.2	290	fungi_odb10	86.5	83.5	3	1.1	12.4	758	1754191	Piromyces finnis (chytrids)
851	GCA_002104975.1	fungi_odb9	93.8	42.1	51.7	2.1	4.1	290	fungi_odb10	85.4	48.3	37.1	1.7	12.9	758	1754190	Neocallimastix californiae (chytrids)
852	GCA_002104985.1	fungi_odb9	91.4	83.1	8.3	5.9	2.7	290	fungi_odb10	82.2	76	6.2	4.9	12.9	758	329046	Rhizoclosmatium globosum (chytrids)
853	GCA_002104995.1	fungi_odb9	89.7	86.6	3.1	7.9	2.4	290	fungi_odb10	80.5	78.1	2.4	6.2	13.3	758	61395	Linderina pennispora (fungi)
854	GCA_002105025.1	fungi_odb9	94.4	93.4	1	2.1	3.5	290	fungi_odb10	95.6	95.3	0.3	1.5	2.9	758	1231657	Clohesyomyces aquaticus (ascomycetes)
855	GCA_002105055.1	fungi_odb9	93.4	92.4	1	3.8	2.8	290	fungi_odb10	94.2	93.7	0.5	1.5	4.3	758	106004	Leucosporidium creatinivorum (basidiomycetes)
856	GCA_002105065.1	fungi_odb9	92.8	92.1	0.7	3.4	3.8	290	fungi_odb10	92.1	92.1	0	2.1	5.8	758	71784	Naematelia encephala (basidiomycetes)
857	GCA_002105095.1	fungi_odb9	97.9	97.2	0.7	1.7	0.4	290	fungi_odb10	99	98.9	0.1	0.4	0.6	758	1141098	Pseudomassariella vexata (ascomycetes)
858	GCA_002105105.1	fungi_odb9	94.8	94.5	0.3	3.1	2.1	290	fungi_odb10	93.6	93.1	0.5	2	4.4	758	2754530	Protomyces lactucae-debilis (ascomycetes)
859	GCA_002105135.1	fungi_odb9	96.5	81.7	14.8	2.8	0.7	290	fungi_odb10	96.3	89.2	7.1	1.2	2.5	758	13706	Syncephalastrum racemosum (fungi)
860	GCA_002105155.1	fungi_odb9	97.3	80.7	16.6	2.1	0.6	290	fungi_odb10	96.4	88.5	7.9	1.3	2.3	758	64571	Lobosporangium transversale (fungi)
861	GCA_002105175.1	fungi_odb9	97.6	51.4	46.2	1.4	1	290	fungi_odb10	96.7	67.3	29.4	1.7	1.6	758	90262	Absidia repens (fungi)
862	GCA_002116315.1	fungi_odb9	95.5	95.2	0.3	1.4	3.1	290	fungi_odb10	96	95.9	0.1	0.9	3.1	758	105696	Epicoccum nigrum (ascomycetes)
863	GCA_002117355.1	fungi_odb9	95.5	94.1	1.4	3.1	1.4	290	fungi_odb10	96.1	95.8	0.3	2.1	1.8	758	670580	Postia placenta MAD-698-R-SB12 (basidiomycetes)
864	GCA_002120305.1	fungi_odb9	98.3	98.3	0	1.4	0.3	290	fungi_odb10	99.7	99.7	0	0.3	0	758	1001938	Hypoxylon sp. CO27-5 (ascomycetes)
865	GCA_002120315.1	fungi_odb9	99	99	0	0.7	0.3	290	fungi_odb10	99.6	99.6	0	0.3	0.1	758	1001833	Hypoxylon sp. CI-4A (ascomycetes)
866	GCA_002120325.1	fungi_odb9	98.6	98.6	0	1	0.4	290	fungi_odb10	98.5	98.5	0	0.5	1	758	1001832	Daldinia sp. EC12 (ascomycetes)
867	GCA_002120335.1	fungi_odb9	99	99	0	0.7	0.3	290	fungi_odb10	98.3	98.3	0	0.9	0.8	758	1001937	Hypoxylon sp. EC38 (ascomycetes)
868	GCA_002127715.1	fungi_odb9	96.2	12.8	83.4	1.4	2.4	290	fungi_odb10	97.5	13.9	83.6	0.7	1.8	758	1157616	Hortaea werneckii EXF-2000 (ascomycetes)
869	GCA_002157105.1	fungi_odb9	63.1	60	3.1	19	17.9	290	fungi_odb10	47.3	46.4	0.9	15.3	37.4	758	73868	Piromyces sp. E2 (chytrids)
870	GCA_002166775.1	fungi_odb9	97.2	96.9	0.3	1.7	1.1	290	fungi_odb10	87.1	86.8	0.3	1.5	11.4	758	4909	Pichia kudriavzevii (budding yeasts)
871	GCA_002204255.1	fungi_odb9	95.5	95.2	0.3	3.8	0.7	290	fungi_odb10	98.9	98.9	0	0.4	0.7	758	503106	Marssonina coronariae (ascomycetes)
872	GCA_002211485.2	fungi_odb9	97.6	96.9	0.7	2.1	0.3	290	fungi_odb10	98.1	97.8	0.3	0.7	1.2	758	5061	Aspergillus niger (ascomycetes)
873	GCA_002215705.1	fungi_odb9	97.5	97.2	0.3	1.4	1.1	290	fungi_odb10	97.1	96.8	0.3	0.5	2.4	758	1230073	Cryptococcus neoformans var. grubii Bt1 (basidiomycetes)
874	GCA_002215745.1	fungi_odb9	97.9	97.2	0.7	1.7	0.4	290	fungi_odb10	95.7	95.3	0.4	1.6	2.7	758	178876	Cryptococcus neoformans var. grubii (basidiomycetes)
875	GCA_002215755.1	fungi_odb9	98.3	97.6	0.7	1.7	0	290	fungi_odb10	96.3	95.9	0.4	1.6	2.1	758	178876	Cryptococcus neoformans var. grubii (basidiomycetes)
876	GCA_002215765.1	fungi_odb9	96.9	96.6	0.3	1.7	1.4	290	fungi_odb10	97.3	97	0.3	0.4	2.3	758	1230065	Cryptococcus neoformans var. grubii AD1-83a (basidiomycetes)
877	GCA_002215775.1	fungi_odb9	97.5	97.2	0.3	1	1.5	290	fungi_odb10	96.7	96.4	0.3	0.4	2.9	758	1230059	Cryptococcus neoformans var. grubii AD2-60a (basidiomycetes)
878	GCA_002215825.1	fungi_odb9	97.5	97.2	0.3	1.4	1.1	290	fungi_odb10	96.7	96.4	0.3	0.7	2.6	758	1230055	Cryptococcus neoformans var. grubii C23 (basidiomycetes)
879	GCA_002215835.1	fungi_odb9	97.5	97.2	0.3	1	1.5	290	fungi_odb10	96.6	96.3	0.3	0.5	2.9	758	1230076	Cryptococcus neoformans var. grubii Bt85 (basidiomycetes)
880	GCA_002215855.1	fungi_odb9	96.9	96.6	0.3	2.1	1	290	fungi_odb10	96.2	95.9	0.3	0.8	3	758	1230068	Cryptococcus neoformans var. grubii c45 (basidiomycetes)
881	GCA_002215885.1	fungi_odb9	97.9	97.6	0.3	1	1.1	290	fungi_odb10	97.5	97.2	0.3	0.3	2.2	758	1230079	Cryptococcus neoformans var. grubii 125.91 (basidiomycetes)
882	GCA_002216725.1	fungi_odb9	98.6	97.9	0.7	1	0.4	290	fungi_odb10	97.8	97.4	0.4	0.3	1.9	758	178876	Cryptococcus neoformans var. grubii (basidiomycetes)
883	GCA_002217545.1	fungi_odb9	96.2	95.9	0.3	2.8	1	290	fungi_odb10	95.8	95.5	0.3	0.9	3.3	758	178876	Cryptococcus neoformans var. grubii (basidiomycetes)
884	GCA_002219185.1	fungi_odb9	99.3	96.9	2.4	0.7	0	290	fungi_odb10	95.4	94.1	1.3	0.5	4.1	758	5478	[Candida] glabrata (budding yeasts)
885	GCA_002219195.1	fungi_odb9	99.3	96.9	2.4	0.7	0	290	fungi_odb10	95.4	94.1	1.3	0.5	4.1	758	5478	[Candida] glabrata (budding yeasts)
886	GCA_002220035.1	fungi_odb9	96.6	95.9	0.7	2.4	1	290	fungi_odb10	95.3	95	0.3	1.3	3.4	758	1230069	Cryptococcus neoformans var. grubii MW-RSA852 (basidiomycetes)
887	GCA_002220045.1	fungi_odb9	98.6	98.3	0.3	1.4	0	290	fungi_odb10	97.6	97.2	0.4	0.5	1.9	758	178876	Cryptococcus neoformans var. grubii (basidiomycetes)
888	GCA_002220445.1	fungi_odb9	95.8	95.5	0.3	1	3.2	290	fungi_odb10	96.1	95.8	0.3	0.4	3.5	758	1230056	Cryptococcus neoformans var. grubii AD1-7a (basidiomycetes)
889	GCA_002221985.1	fungi_odb9	97.3	96.6	0.7	1.4	1.3	290	fungi_odb10	97	96.7	0.3	0.5	2.5	758	1230081	Cryptococcus neoformans var. grubii A1-35-8 (basidiomycetes)
890	GCA_002222015.1	fungi_odb9	96.5	96.2	0.3	2.1	1.4	290	fungi_odb10	96.6	96.3	0.3	0.7	2.7	758	178876	Cryptococcus neoformans var. grubii (basidiomycetes)
891	GCA_002222025.1	fungi_odb9	96.9	96.2	0.7	2.1	1	290	fungi_odb10	96.9	96.6	0.3	0.5	2.6	758	178876	Cryptococcus neoformans var. grubii (basidiomycetes)
892	GCA_002222095.1	fungi_odb9	97.5	97.2	0.3	1	1.5	290	fungi_odb10	96.7	96.3	0.4	0.4	2.9	758	178876	Cryptococcus neoformans var. grubii (basidiomycetes)
893	GCA_002222115.1	fungi_odb9	96.9	96.6	0.3	1.7	1.4	290	fungi_odb10	96.7	96.4	0.3	0.5	2.8	758	178876	Cryptococcus neoformans var. grubii (basidiomycetes)
894	GCA_002222135.1	fungi_odb9	97.2	96.9	0.3	1.7	1.1	290	fungi_odb10	96.9	96.6	0.3	0.3	2.8	758	178876	Cryptococcus neoformans var. grubii (basidiomycetes)
895	GCA_002222145.1	fungi_odb9	97.5	97.2	0.3	1.4	1.1	290	fungi_odb10	96.7	96.4	0.3	0.5	2.8	758	178876	Cryptococcus neoformans var. grubii (basidiomycetes)
896	GCA_002222155.1	fungi_odb9	96.9	96.6	0.3	2.1	1	290	fungi_odb10	96.4	96	0.4	0.8	2.8	758	178876	Cryptococcus neoformans var. grubii (basidiomycetes)
897	GCA_002222165.1	fungi_odb9	96.9	96.6	0.3	1.7	1.4	290	fungi_odb10	96.9	96.6	0.3	0.4	2.7	758	178876	Cryptococcus neoformans var. grubii (basidiomycetes)
898	GCA_002222215.1	fungi_odb9	97.6	96.6	1	1	1.4	290	fungi_odb10	96.8	96.4	0.4	0.7	2.5	758	1230080	Cryptococcus neoformans var. grubii A5-35-17 (basidiomycetes)
899	GCA_002222225.1	fungi_odb9	97.3	96.6	0.7	1.4	1.3	290	fungi_odb10	96	95.5	0.5	0.3	3.7	758	1230061	Cryptococcus neoformans var. grubii Br795 (basidiomycetes)
900	GCA_002222245.1	fungi_odb9	97.5	97.2	0.3	1	1.5	290	fungi_odb10	97	96.7	0.3	0.3	2.7	758	178876	Cryptococcus neoformans var. grubii (basidiomycetes)
901	GCA_002222255.1	fungi_odb9	97.6	96.9	0.7	1.4	1	290	fungi_odb10	97	96.6	0.4	0.3	2.7	758	1230058	Cryptococcus neoformans var. grubii D17-1 (basidiomycetes)
902	GCA_002222295.1	fungi_odb9	96.9	96.6	0.3	1.4	1.7	290	fungi_odb10	97	96.7	0.3	0.4	2.6	758	1230064	Cryptococcus neoformans var. grubii CHC193 (basidiomycetes)
903	GCA_002222315.1	fungi_odb9	97.9	97.6	0.3	1	1.1	290	fungi_odb10	97.5	97.1	0.4	0.3	2.2	758	1230067	Cryptococcus neoformans var. grubii Th84 (basidiomycetes)
904	GCA_002222325.1	fungi_odb9	97.9	97.6	0.3	1	1.1	290	fungi_odb10	96.9	96.8	0.1	0.3	2.8	758	1230072	Cryptococcus neoformans var. grubii Tu259-1 (basidiomycetes)
905	GCA_002222335.1	fungi_odb9	97.9	97.6	0.3	1	1.1	290	fungi_odb10	97.4	97.1	0.3	0.3	2.3	758	1230071	Cryptococcus neoformans var. grubii Bt15 (basidiomycetes)
906	GCA_002222375.1	fungi_odb9	97.9	97.2	0.7	1	1.1	290	fungi_odb10	97.1	96.7	0.4	0.3	2.6	758	1230057	Cryptococcus neoformans var. grubii A2-102-5 (basidiomycetes)
907	GCA_002222385.1	fungi_odb9	97.6	96.9	0.7	1.4	1	290	fungi_odb10	96.8	96.4	0.4	0.5	2.7	758	1230078	Cryptococcus neoformans var. grubii Ze90-1 (basidiomycetes)
908	GCA_002222395.1	fungi_odb9	97.5	97.2	0.3	0.7	1.8	290	fungi_odb10	96.6	96.2	0.4	0.4	3	758	1230062	Cryptococcus neoformans var. grubii MW-RSA36 (basidiomycetes)
909	GCA_002222405.1	fungi_odb9	97.5	97.2	0.3	1	1.5	290	fungi_odb10	97.3	97	0.3	0.3	2.4	758	1230063	Cryptococcus neoformans var. grubii c8 (basidiomycetes)
910	GCA_002222455.1	fungi_odb9	97.5	97.2	0.3	1	1.5	290	fungi_odb10	96.9	96.6	0.3	0.4	2.7	758	1230066	Cryptococcus neoformans var. grubii MW-RSA1955 (basidiomycetes)
911	GCA_002222465.1	fungi_odb9	97.9	97.6	0.3	1	1.1	290	fungi_odb10	96.9	96.6	0.3	0.4	2.7	758	1230070	Cryptococcus neoformans var. grubii Bt120 (basidiomycetes)
912	GCA_002222475.1	fungi_odb9	98.2	97.9	0.3	0.7	1.1	290	fungi_odb10	96.6	96.3	0.3	0.5	2.9	758	1230077	Cryptococcus neoformans var. grubii Tu401-1 (basidiomycetes)
913	GCA_002224005.1	fungi_odb9	98.2	97.9	0.3	0.7	1.1	290	fungi_odb10	97.1	96.8	0.3	0.4	2.5	758	1230060	Cryptococcus neoformans var. grubii Gb118 (basidiomycetes)
914	GCA_002234625.1	fungi_odb9	97.9	97.6	0.3	1	1.1	290	fungi_odb10	96.9	96.6	0.3	0.7	2.4	758	1230075	Cryptococcus neoformans var. grubii Bt63 (basidiomycetes)
915	GCA_002234955.1	fungi_odb9	97.2	96.9	0.3	2.1	0.7	290	fungi_odb10	97.9	97.9	0	1.5	0.6	758	746128	Aspergillus fumigatus (ascomycetes)
916	GCA_002234965.2	fungi_odb9	94.8	94.8	0	1.4	3.8	290	fungi_odb10	95.9	95.9	0	0.8	3.3	758	1245748	Aspergillus turcosus (ascomycetes)
917	GCA_002234975.2	fungi_odb9	94.8	94.5	0.3	2.1	3.1	290	fungi_odb10	95.5	95.5	0	1.1	3.4	758	1245748	Aspergillus turcosus (ascomycetes)
918	GCA_002234985.1	fungi_odb9	95.8	95.5	0.3	1.7	2.5	290	fungi_odb10	97.3	97	0.3	1.2	1.5	758	746128	Aspergillus fumigatus (ascomycetes)
919	GCA_002237265.2	fungi_odb9	95.2	94.5	0.7	1.7	3.1	290	fungi_odb10	95.3	95	0.3	1.1	3.6	758	41047	Aspergillus thermomutatus (ascomycetes)
920	GCA_002240705.1	fungi_odb9	91.3	90.3	1	1.4	7.3	290	fungi_odb10	91.4	90.5	0.9	0.5	8.1	758	519963	Elaphomyces granulatus (ascomycetes)
921	GCA_002251995.2	fungi_odb9	95.5	94.8	0.7	1.7	2.8	290	fungi_odb10	91.6	90.8	0.8	0.8	7.6	758	45607	Wickerhamiella sorbophila (budding yeasts)
922	GCA_002261195.1	fungi_odb9	78.3	75.9	2.4	4.8	16.9	290	fungi_odb10	71	69.7	1.3	2	27	758	1938954	Bifiguratus adelaidae (fungi)
923	GCA_002276285.1	fungi_odb9	97.6	96.9	0.7	1	1.4	290	fungi_odb10	98.6	97.8	0.8	0.3	1.1	758	41688	Lomentospora prolificans (ascomycetes)
924	GCA_002276475.2	fungi_odb9	95.2	94.5	0.7	3.4	1.4	290	fungi_odb10	95	94.7	0.3	2.1	2.9	758	296797	Chlorociboria aeruginascens (green elfcup)
925	GCA_002286715.1	fungi_odb9	99	99	0	0.7	0.3	290	fungi_odb10	99.4	99.1	0.3	0.3	0.3	758	1883078	Dentipellis sp. KUC8613 (basidiomycetes)
926	GCA_002287475.2	fungi_odb9	94.8	94.5	0.3	4.5	0.7	290	fungi_odb10	97.7	97.2	0.5	1.3	1	758	2282107	Pyrrhoderma noxium (basidiomycetes)
927	GCA_002307675.1	fungi_odb9	99	96.6	2.4	0.7	0.3	290	fungi_odb10	99.3	97.6	1.7	0.4	0.3	758	1076256	Armillaria solidipes (basidiomycetes)
928	GCA_002307695.1	fungi_odb9	100	96.9	3.1	0	0	290	fungi_odb10	99.7	96.8	2.9	0.1	0.2	758	47427	Armillaria gallica (basidiomycetes)
929	GCA_002317995.1	fungi_odb9	96.5	25.5	71	2.1	1.4	290	fungi_odb10	98	23.5	74.5	0.5	1.5	758	946125	Diplocarpon rosae (ascomycetes)
930	GCA_002335645.1	fungi_odb9	97.9	88.6	9.3	1.4	0.7	290	fungi_odb10	95	90.6	4.4	0.8	4.2	758	4932	Saccharomyces cerevisiae (baker's yeast)
931	GCA_002352725.1	fungi_odb9	99.3	99.3	0	0.3	0.4	290	fungi_odb10	99.7	99.6	0.1	0.1	0.2	758	5518	Fusarium graminearum (ascomycetes)
932	GCA_002382835.1	fungi_odb9	97.2	96.2	1	1.7	1.1	290	fungi_odb10	97.7	97.4	0.3	0.7	1.6	758	290292	Penicillium sp. 'occitanis' (ascomycetes)
933	GCA_002382855.1	fungi_odb9	96.9	95.9	1	2.1	1	290	fungi_odb10	97	96.7	0.3	0.3	2.7	758	290292	Penicillium sp. 'occitanis' (ascomycetes)
934	GCA_002443195.2	fungi_odb9	98.6	97.9	0.7	1.4	0	290	fungi_odb10	99.3	99.2	0.1	0.7	0	758	5059	Aspergillus flavus (ascomycetes)
935	GCA_002443215.2	fungi_odb9	98.6	97.6	1	1.4	0	290	fungi_odb10	99.6	99.2	0.4	0.4	0	758	5059	Aspergillus flavus (ascomycetes)
936	GCA_002456175.2	fungi_odb9	98.9	97.9	1	1	0.1	290	fungi_odb10	99.6	99.3	0.3	0.4	0	758	5059	Aspergillus flavus (ascomycetes)
937	GCA_002554575.1	fungi_odb9	98.6	98.3	0.3	1	0.4	290	fungi_odb10	99.3	99.2	0.1	0.5	0.2	758	703135	Amanita thiersii Skay4041 (basidiomycetes)
938	GCA_002571405.2	fungi_odb9	97.9	91	6.9	1.4	0.7	290	fungi_odb10	95.3	93.3	2	0.9	3.8	758	4932	Saccharomyces cerevisiae (baker's yeast)
939	GCA_002572855.1	fungi_odb9	97.2	96.9	0.3	2.4	0.4	290	fungi_odb10	98.8	98.7	0.1	0.3	0.9	758	73230	Emmonsia crescens (ascomycetes)
940	GCA_002572885.1	fungi_odb9	98.2	97.2	1	1.4	0.4	290	fungi_odb10	99.6	99.2	0.4	0.3	0.1	758	2060905	Blastomyces parvus (ascomycetes)
941	GCA_002573585.1	fungi_odb9	99	98.3	0.7	0.7	0.3	290	fungi_odb10	99.6	99.5	0.1	0.3	0.1	758	1447875	Helicocarpus griseus UAMH5409 (ascomycetes)
942	GCA_002573605.1	fungi_odb9	98.6	98.3	0.3	1	0.4	290	fungi_odb10	99.5	99.5	0	0.4	0.1	758	1447883	Polytolypa hystricis UAMH7299 (ascomycetes)
943	GCA_002591385.1	fungi_odb9	83.1	82.8	0.3	10	6.9	290	fungi_odb10	83.1	82.8	0.3	8.6	8.3	758	2004951	Cordyceps sp. RAO-2017 (ascomycetes)
944	GCA_002591395.1	fungi_odb9	90.6	90.3	0.3	6.6	2.8	290	fungi_odb10	93.7	93.4	0.3	2.2	4.1	758	2004952	Ophiocordyceps camponoti-rufipedis (ascomycetes)
945	GCA_002591405.1	fungi_odb9	94.8	94.5	0.3	4.5	0.7	290	fungi_odb10	94.8	94.7	0.1	2	3.2	758	1399860	Ophiocordyceps australis (ascomycetes)
946	GCA_002591415.1	fungi_odb9	98.6	98.3	0.3	1	0.4	290	fungi_odb10	98.4	98.3	0.1	1.1	0.5	758	1399860	Ophiocordyceps australis (ascomycetes)
947	GCA_002705745.1	fungi_odb9	93.8	91.7	2.1	4.1	2.1	290	fungi_odb10	87.2	86.4	0.8	4	8.8	758	763665	Coemansia reversa NRRL 1564 (fungi)
948	GCA_002708625.1	fungi_odb9	97.6	82.1	15.5	1.7	0.7	290	fungi_odb10	97.5	90.9	6.6	0.9	1.6	758	1340429	Rhizopus microsporus ATCC 52813 (fungi)
949	GCA_002742065.1	fungi_odb9	97.9	97.2	0.7	0.7	1.4	290	fungi_odb10	99.2	99.1	0.1	0.1	0.7	758	122368	Cercospora beticola (ascomycetes)
950	GCA_002749805.1	fungi_odb9	96.2	95.9	0.3	3.8	0	290	fungi_odb10	97.8	97.5	0.3	0.9	1.3	758	656916	Aspergillus arachidicola (ascomycetes)
951	GCA_002759435.2	fungi_odb9	97.9	97.9	0	0.3	1.8	290	fungi_odb10	94.3	94.3	0	0.7	5	758	498019	[Candida] auris (budding yeasts)
952	GCA_002760635.1	fungi_odb9	90.4	88.3	2.1	5.5	4.1	290	fungi_odb10	92.1	91.2	0.9	3	4.9	758	1077348	Ganoderma sinense ZZ0214-1 (basidiomycetes)
953	GCA_002775015.1	fungi_odb9	97.5	97.2	0.3	1	1.5	290	fungi_odb10	94.1	93.7	0.4	0.8	5.1	758	498019	[Candida] auris (budding yeasts)
954	GCA_002794465.1	fungi_odb9	75.8	74.1	1.7	15.2	9	290	fungi_odb10	46.3	46	0.3	9.2	44.5	758	1246581	Paramicrosporidium saccamoebae (fungi)
955	GCA_002804325.1	fungi_odb9	96.9	90.7	6.2	1.4	1.7	290	fungi_odb10	95.8	94.2	1.6	0.7	3.5	758	4932	Saccharomyces cerevisiae (baker's yeast)
956	GCA_002812745.2	fungi_odb9	96.2	95.5	0.7	3.1	0.7	290	fungi_odb10	96	95.5	0.5	2.1	1.9	758	5539	Scytalidium lignicola (ascomycetes)
957	GCA_002818225.1	fungi_odb9	93.7	93.4	0.3	3.1	3.2	290	fungi_odb10	90.5	90.5	0	2	7.5	758	2020962	Malassezia vespertilionis (basidiomycetes)
958	GCA_002838845.1	fungi_odb9	99.3	99	0.3	0.7	0	290	fungi_odb10	99.9	99.6	0.3	0.1	0	758	5544	Trichoderma harzianum (ascomycetes)
959	GCA_002844615.1	fungi_odb9	94.5	94.5	0	1.7	3.8	290	fungi_odb10	94.9	94.9	0	0.9	4.2	758	348901	Cercospora zeina (ascomycetes)
960	GCA_002846915.2	fungi_odb9	95.5	95.5	0	3.1	1.4	290	fungi_odb10	98.6	98.5	0.1	0.7	0.7	758	1392256	Aspergillus ochraceoroseus IBT 24754 (ascomycetes)
961	GCA_002847045.1	fungi_odb9	97.9	97.6	0.3	1.4	0.7	290	fungi_odb10	98.8	98.7	0.1	0	1.2	758	41067	Aspergillus candidus (ascomycetes)
962	GCA_002847465.1	fungi_odb9	97.2	96.9	0.3	2.1	0.7	290	fungi_odb10	98.7	98.7	0	0.5	0.8	758	1392255	Aspergillus novofumigatus IBT 16806 (ascomycetes)
963	GCA_002847485.1	fungi_odb9	98.2	97.9	0.3	1.4	0.4	290	fungi_odb10	99.3	98.9	0.4	0.1	0.6	758	1392248	Aspergillus campestris IBT 28561 (ascomycetes)
964	GCA_002849105.1	fungi_odb9	98.3	97.6	0.7	1.4	0.3	290	fungi_odb10	99.6	99.1	0.5	0.4	0	758	1392250	Aspergillus steynii IBT 23096 (ascomycetes)
965	GCA_002850765.1	fungi_odb9	98.6	98.3	0.3	0.7	0.7	290	fungi_odb10	98.5	98.5	0	0.5	1	758	482145	Aspergillus taichungensis (ascomycetes)
966	GCA_002865625.1	fungi_odb9	99.3	99	0.3	0.7	0	290	fungi_odb10	99.2	99.1	0.1	0.7	0.1	758	2082293	Hyaloscypha hepaticicola (ascomycetes)
967	GCA_002865645.1	fungi_odb9	97.3	96.6	0.7	1	1.7	290	fungi_odb10	98.7	98.4	0.3	0.4	0.9	758	1095630	Hyaloscypha bicolor E (ascomycetes)
968	GCA_002865655.1	fungi_odb9	98.3	97.6	0.7	0	1.7	290	fungi_odb10	99	98.9	0.1	0.3	0.7	758	1149755	Hyaloscypha variabilis F (ascomycetes)
969	GCA_002871155.1	fungi_odb9	92	91.7	0.3	6.6	1.4	290	fungi_odb10	93.7	93.4	0.3	3.2	3.1	758	176275	Beauveria bassiana (ascomycetes)
970	GCA_002873125.1	fungi_odb9	96.9	35.5	61.4	1	2.1	290	fungi_odb10	92.4	32.8	59.6	1.1	6.5	758	200324	Puccinia coronata f. sp. avenae (rust fungi)
971	GCA_002873275.1	fungi_odb9	95.8	18.6	77.2	0.7	3.5	290	fungi_odb10	92.3	18.7	73.6	1.3	6.4	758	200324	Puccinia coronata f. sp. avenae (rust fungi)
972	GCA_002892985.1	fungi_odb9	99	99	0	0.7	0.3	290	fungi_odb10	98.4	98.3	0.1	0.4	1.2	758	27337	Verticillium dahliae (ascomycetes)
973	GCA_002892995.1	fungi_odb9	98.3	98.3	0	1.4	0.3	290	fungi_odb10	98	97.9	0.1	0.9	1.1	758	27337	Verticillium dahliae (ascomycetes)
974	GCA_002893025.1	fungi_odb9	97.9	97.9	0	1.4	0.7	290	fungi_odb10	98.3	98.2	0.1	0.5	1.2	758	27337	Verticillium dahliae (ascomycetes)
975	GCA_002893035.1	fungi_odb9	97.2	97.2	0	2.1	0.7	290	fungi_odb10	98.3	98.2	0.1	0.5	1.2	758	27337	Verticillium dahliae (ascomycetes)
976	GCA_002893045.1	fungi_odb9	98.6	98.6	0	1	0.4	290	fungi_odb10	98	97.9	0.1	0.5	1.5	758	27337	Verticillium dahliae (ascomycetes)
977	GCA_002894145.1	fungi_odb9	94.8	94.8	0	5.2	0	290	fungi_odb10	97.3	97.2	0.1	1.7	1	758	5544	Trichoderma harzianum (ascomycetes)
978	GCA_002894205.1	fungi_odb9	97.9	97.6	0.3	1.7	0.4	290	fungi_odb10	98	97.9	0.1	1.3	0.7	758	398673	Trichoderma gamsii (ascomycetes)
979	GCA_002894225.1	fungi_odb9	99.6	99.3	0.3	0.3	0.1	290	fungi_odb10	99.2	98.5	0.7	0.3	0.5	758	42673	Fusarium nygamai (ascomycetes)
980	GCA_002895985.1	fungi_odb9	98.3	98.3	0	1.4	0.3	290	fungi_odb10	98.7	98.7	0	0	1.3	758	2082308	Sphaceloma murrayae (ascomycetes)
981	GCA_002897155.1	fungi_odb9	94.1	90.3	3.8	3.8	2.1	290	fungi_odb10	92.6	91.3	1.3	2.6	4.8	758	747089	Rhizophagus irregularis DAOM 181602=DAOM 197198 (glomeromycetes)
982	GCA_002900925.1	fungi_odb9	99.7	99.7	0	0.3	0	290	fungi_odb10	98.8	98.7	0.1	0.1	1.1	758	1654605	Lachancea quebecensis (budding yeasts)
983	GCA_002901185.1	fungi_odb9	95.8	95.5	0.3	1	3.2	290	fungi_odb10	95.8	95.5	0.3	0.9	3.3	758	45235	Tolypocladium capitatum (ascomycetes)
984	GCA_002916505.1	fungi_odb9	95.8	95.5	0.3	1.7	2.5	290	fungi_odb10	95.4	95.1	0.3	1.8	2.8	758	94208	Tolypocladium paradoxum (ascomycetes)
985	GCA_002918395.1	fungi_odb9	94.8	94.8	0	3.1	2.1	290	fungi_odb10	95.6	95.5	0.1	2	2.4	758	225359	Erysiphe pulchra (ascomycetes)
986	GCA_002920065.1	fungi_odb9	82.8	73.1	9.7	6.6	10.6	290	fungi_odb10	75.1	67.7	7.4	3.8	21.1	758	27350	Puccinia striiformis (rust fungi)
987	GCA_002920205.1	fungi_odb9	84.1	76.9	7.2	6.9	9	290	fungi_odb10	71.9	67.5	4.4	5	23.1	758	27350	Puccinia striiformis (rust fungi)
988	GCA_002922495.1	fungi_odb9	91.7	91.4	0.3	6.2	2.1	290	fungi_odb10	93.2	92.9	0.3	0.9	5.9	758	741276	Rhodotorula taiwanensis (basidiomycetes)
989	GCA_002926055.1	fungi_odb9	97.2	97.2	0	1.4	1.4	290	fungi_odb10	92.2	92.1	0.1	1.2	6.6	758	45357	[Candida] haemuloni (budding yeasts)
990	GCA_002926085.1	fungi_odb9	96.6	96.6	0	2.4	1	290	fungi_odb10	91.5	91.4	0.1	1.6	6.9	758	1231522	[Candida] duobushaemulonis (budding yeasts)
991	GCA_002933655.1	fungi_odb9	98.3	98.3	0	1.7	0	290	fungi_odb10	98.8	98.8	0	0.5	0.7	758	357750	Cercospora berteroae (ascomycetes)
992	GCA_002938355.1	fungi_odb9	95.1	94.8	0.3	4.5	0.4	290	fungi_odb10	95.6	95.1	0.5	1.7	2.7	758	181874	Panaeolus cyanescens (basidiomycetes)
993	GCA_002938375.1	fungi_odb9	96.9	96.6	0.3	2.1	1	290	fungi_odb10	97.7	96.8	0.9	0.8	1.5	758	93625	Psilocybe cyanescens (basidiomycetes)
994	GCA_002938385.1	fungi_odb9	93.1	93.1	0	5.9	1	290	fungi_odb10	94.9	93.8	1.1	1.8	3.3	758	231916	Gymnopilus dilepis (basidiomycetes)
995	GCA_002946385.1	fungi_odb9	91.7	87.9	3.8	2.8	5.5	290	fungi_odb10	93.4	87.2	6.2	1.6	5	758	2070412	Rutstroemia sp. NJR-2017a WRK4 (ascomycetes)
996	GCA_002946415.1	fungi_odb9	71.1	65.2	5.9	7.6	21.3	290	fungi_odb10	72.8	67	5.8	4.4	22.8	758	2070413	Rutstroemia sp. NJR-2017a BVV2 (ascomycetes)
997	GCA_002946425.1	fungi_odb9	85.5	81.7	3.8	11.7	2.8	290	fungi_odb10	88.7	85.8	2.9	4.6	6.7	758	2070414	Rutstroemia sp. NJR-2017a BBW (ascomycetes)
998	GCA_003012105.1	fungi_odb9	96.5	96.2	0.3	2.8	0.7	290	fungi_odb10	96.6	96.3	0.3	1.7	1.7	758	490622	Trichoderma arundinaceum (ascomycetes)
999	GCA_003012285.1	fungi_odb9	99.3	99.3	0	0.3	0.4	290	fungi_odb10	98.9	98.8	0.1	0.8	0.3	758	694270	Fusarium longipes (ascomycetes)
1000	GCA_003012295.1	fungi_odb9	99	99	0	0.3	0.7	290	fungi_odb10	98.6	98.2	0.4	0.5	0.9	758	2675880	Fusarium flagelliforme (ascomycetes)
1001	GCA_003012315.1	fungi_odb9	99	99	0	1	0	290	fungi_odb10	99.6	99.5	0.1	0.1	0.3	758	5514	Fusarium sporotrichioides (ascomycetes)
1002	GCA_003013715.2	fungi_odb9	96.9	96.6	0.3	1	2.1	290	fungi_odb10	94	92.7	1.3	0.8	5.2	758	498019	[Candida] auris (budding yeasts)
1003	GCA_003013735.1	fungi_odb9	96.9	96.9	0	2.4	0.7	290	fungi_odb10	91.7	91.7	0	0.7	7.6	758	418784	[Candida] pseudohaemulonii (budding yeasts)
1004	GCA_003013795.1	fungi_odb9	98.3	98.3	0	1	0.7	290	fungi_odb10	97.9	97.9	0	0.9	1.2	758	40998	Elsinoe australis (ascomycetes)
1005	GCA_003014415.1	fungi_odb9	98.3	98.3	0	0.3	1.4	290	fungi_odb10	94.6	94.5	0.1	0.8	4.6	758	498019	[Candida] auris (budding yeasts)
1006	GCA_003016335.1	fungi_odb9	98.6	97.9	0.7	1.4	0	290	fungi_odb10	98.9	98.8	0.1	0.8	0.3	758	1448308	Corynespora cassiicola Philippines (ascomycetes)
1007	GCA_003019875.1	fungi_odb9	99.3	99.3	0	0.3	0.4	290	fungi_odb10	99.9	99.9	0	0	0.1	758	857342	Amorphotheca resinae ATCC 22711 (creosote fungus)
1008	GCA_003019895.1	fungi_odb9	99.7	99.7	0	0.3	0	290	fungi_odb10	99.5	99.5	0	0.3	0.2	758	2025994	Coniella lustricola (ascomycetes)
1009	GCA_003025095.1	fungi_odb9	100	100	0	0	0	290	fungi_odb10	99.7	99.3	0.4	0.1	0.2	758	983964	Trichoderma harzianum CBS 226.95 (ascomycetes)
1010	GCA_003025105.1	fungi_odb9	99.6	98.6	1	0	0.4	290	fungi_odb10	99.9	99.9	0	0.1	0	758	1042311	Trichoderma asperellum CBS 433.97 (ascomycetes)
1011	GCA_003025115.1	fungi_odb9	97.9	97.9	0	0.3	1.8	290	fungi_odb10	97.3	96.6	0.7	0.8	1.9	758	58853	Trichoderma citrinoviride (ascomycetes)
1012	GCA_003025155.1	fungi_odb9	91.4	91.4	0	7.2	1.4	290	fungi_odb10	89.2	88.9	0.3	4.4	6.4	758	983965	Trichoderma longibrachiatum ATCC 18648 (ascomycetes)
1013	GCA_003033665.1	fungi_odb9	94.5	94.5	0	2.1	3.4	290	fungi_odb10	97.2	97.1	0.1	0.5	2.3	758	5516	Fusarium culmorum (ascomycetes)
1014	GCA_003046695.1	fungi_odb9	98.9	91	7.9	0.3	0.8	290	fungi_odb10	96.2	94.2	2	0.4	3.4	758	4932	Saccharomyces cerevisiae (baker's yeast)
1015	GCA_003046715.1	fungi_odb9	96.9	91	5.9	1.4	1.7	290	fungi_odb10	95.3	93.8	1.5	0.8	3.9	758	4932	Saccharomyces cerevisiae (baker's yeast)
1016	GCA_003046745.1	fungi_odb9	98.9	91	7.9	0.3	0.8	290	fungi_odb10	95.9	93.9	2	0.4	3.7	758	4932	Saccharomyces cerevisiae (baker's yeast)
1017	GCA_003054445.1	fungi_odb9	99.7	99.7	0	0	0.3	290	fungi_odb10	90.1	89.8	0.3	0.3	9.6	758	4909	Pichia kudriavzevii (budding yeasts)
1018	GCA_003070745.1	fungi_odb9	97.6	95.5	2.1	2.4	0	290	fungi_odb10	96.4	95.1	1.3	1.8	1.8	758	42251	Tuber borchii (whitish truffle)
1019	GCA_003073295.1	fungi_odb9	98	96.6	1.4	1.7	0.3	290	fungi_odb10	97.9	97.1	0.8	0.8	1.3	758	2073127	Serendipita vermifera 'subsp. bescii' (basidiomycetes)
1020	GCA_003073855.1	fungi_odb9	98	96.6	1.4	1	1	290	fungi_odb10	98.5	97.8	0.7	0.4	1.1	758	97972	Periconia macrospinosa (ascomycetes)
1021	GCA_003073865.1	fungi_odb9	96.9	96.2	0.7	3.1	0	290	fungi_odb10	98.9	98.4	0.5	0.5	0.6	758	1485229	Cadophora sp. DSE1049 (ascomycetes)
1022	GCA_003086715.1	fungi_odb9	76.6	65.2	11.4	12.4	11	290	fungi_odb10	60.8	53.4	7.4	7	32.2	758	133381	Smittium megazygosporum (fungi)
1023	GCA_003086725.1	fungi_odb9	84.8	65.5	19.3	4.8	10.4	290	fungi_odb10	70.7	59.1	11.6	4.9	24.4	758	61424	Furculomyces boomerangus (fungi)
1024	GCA_003086735.1	fungi_odb9	75.5	71.4	4.1	7.6	16.9	290	fungi_odb10	63.1	61.5	1.6	4.9	32	758	133385	Smittium simulii (fungi)
1025	GCA_003097675.1	fungi_odb9	83.1	69.7	13.4	5.9	11	290	fungi_odb10	69.1	56.3	12.8	4.7	26.2	758	133377	Smittium angustum (fungi)
1026	GCA_003118255.1	fungi_odb9	98	95.9	2.1	1.7	0.3	290	fungi_odb10	99.5	98.4	1.1	0.1	0.4	758	523103	Trichophyton mentagrophytes (ascomycetes)
1027	GCA_003144115.1	fungi_odb9	96.2	95.9	0.3	3.1	0.7	290	fungi_odb10	90.9	90.9	0	1.8	7.3	758	58919	Tilletiopsis washingtonensis (basidiomycetes)
1028	GCA_003144125.1	fungi_odb9	96.6	94.5	2.1	2.1	1.3	290	fungi_odb10	95.5	93.8	1.7	1.3	3.2	758	1882483	Testicularia cyperi (smut fungi)
1029	GCA_003144135.1	fungi_odb9	96.9	96.6	0.3	2.8	0.3	290	fungi_odb10	89.8	89.7	0.1	2.2	8	758	1684307	Pseudomicrostroma glucosiphilum (basidiomycetes)
1030	GCA_003144195.1	fungi_odb9	94.8	94.5	0.3	2.4	2.8	290	fungi_odb10	92	91.7	0.3	1.5	6.5	758	1522189	Ceraceosorus guamensis (basidiomycetes)
1031	GCA_003144205.1	fungi_odb9	94.5	94.5	0	4.1	1.4	290	fungi_odb10	94.3	94.2	0.1	1.5	4.2	758	1280837	Meira miltonrushii (basidiomycetes)
1032	GCA_003144235.1	fungi_odb9	95.2	94.5	0.7	4.8	0	290	fungi_odb10	94.6	94.2	0.4	2.2	3.2	758	1673888	Violaceomyces palustris (basidiomycetes)
1033	GCA_003144245.1	fungi_odb9	92.4	92.4	0	5.5	2.1	290	fungi_odb10	87.6	87.6	0	2.6	9.8	758	1569628	Jaminaea rosea (basidiomycetes)
1034	GCA_003144295.1	fungi_odb9	95.2	95.2	0	3.4	1.4	290	fungi_odb10	94.6	94.5	0.1	0.8	4.6	758	215250	Acaromyces ingoldii (basidiomycetes)
1035	GCA_003144605.1	fungi_odb9	97.3	96.6	0.7	1.4	1.3	290	fungi_odb10	97.1	96.7	0.4	0.3	2.6	758	33203	Purpureocillium lilacinum (ascomycetes)
1036	GCA_003171515.1	fungi_odb9	92.1	92.1	0	6.6	1.3	290	fungi_odb10	94.2	93.7	0.5	3.2	2.6	758	45151	Pyrenophora tritici-repentis (ascomycetes)
1037	GCA_003171545.1	fungi_odb9	90.3	90	0.3	7.6	2.1	290	fungi_odb10	93.1	92.6	0.5	3.6	3.3	758	45151	Pyrenophora tritici-repentis (ascomycetes)
1038	GCA_003182015.1	fungi_odb9	94.1	93.1	1	4.5	1.4	290	fungi_odb10	93.7	92.1	1.6	2.6	3.7	758	42249	Tuber magnatum (white Piedmont truffle)
1039	GCA_003184525.1	fungi_odb9	97.9	97.2	0.7	1.7	0.4	290	fungi_odb10	99.8	99.5	0.3	0.1	0.1	758	1450535	Aspergillus sclerotioniger CBS 115572 (ascomycetes)
1040	GCA_003184535.1	fungi_odb9	99.3	98.6	0.7	0.3	0.4	290	fungi_odb10	98.9	98.5	0.4	0.5	0.6	758	1448314	Aspergillus eucalypticola CBS 122712 (ascomycetes)
1041	GCA_003184545.1	fungi_odb9	98.3	97.6	0.7	1.4	0.3	290	fungi_odb10	99.5	99.5	0	0.3	0.2	758	1448321	Aspergillus heteromorphus CBS 117.55 (ascomycetes)
1042	GCA_003184585.1	fungi_odb9	98.6	98.3	0.3	1	0.4	290	fungi_odb10	99.2	99.2	0	0.1	0.7	758	1450539	Aspergillus saccharolyticus JOP 1030-1 (ascomycetes)
1043	GCA_003184595.1	fungi_odb9	98.6	97.9	0.7	1	0.4	290	fungi_odb10	99.2	98.9	0.3	0.1	0.7	758	1450533	Aspergillus niger CBS 101883 (ascomycetes)
1044	GCA_003184625.1	fungi_odb9	97.9	97.2	0.7	1.4	0.7	290	fungi_odb10	99.5	99.2	0.3	0.3	0.2	758	1448310	Aspergillus neoniger CBS 115656 (ascomycetes)
1045	GCA_003184635.1	fungi_odb9	98.9	97.9	1	0.7	0.4	290	fungi_odb10	99.4	99.1	0.3	0.4	0.2	758	1448318	Aspergillus sclerotiicarbonarius CBS 121057 (ascomycetes)
1046	GCA_003184645.1	fungi_odb9	97.9	97.2	0.7	1.4	0.7	290	fungi_odb10	98.8	98.5	0.3	0.5	0.7	758	1448320	Aspergillus ellipticus CBS 707.79 (ascomycetes)
1047	GCA_003184685.1	fungi_odb9	98.6	97.9	0.7	1	0.4	290	fungi_odb10	99.2	99.1	0.1	0.4	0.4	758	1450541	Aspergillus indologenus CBS 114.80 (ascomycetes)
1048	GCA_003184695.1	fungi_odb9	98.6	97.9	0.7	0.7	0.7	290	fungi_odb10	98.8	98.7	0.1	0.7	0.5	758	1450534	Aspergillus brunneoviolaceus CBS 621.78 (ascomycetes)
1049	GCA_003184705.1	fungi_odb9	98.3	97.6	0.7	1	0.7	290	fungi_odb10	99.3	99.2	0.1	0.3	0.4	758	1450538	Aspergillus violaceofuscus CBS 115571 (ascomycetes)
1050	GCA_003184745.1	fungi_odb9	97.6	96.9	0.7	1.4	1	290	fungi_odb10	98.6	98.5	0.1	0.5	0.9	758	1448315	Aspergillus uvarum CBS 121591 (ascomycetes)
1051	GCA_003184755.1	fungi_odb9	98.6	97.9	0.7	0.7	0.7	290	fungi_odb10	99.2	98.9	0.3	0.3	0.5	758	1448313	Aspergillus piperis CBS 112811 (ascomycetes)
1052	GCA_003184765.1	fungi_odb9	98.6	97.9	0.7	1.4	0	290	fungi_odb10	99.6	99.5	0.1	0	0.4	758	1448322	Aspergillus aculeatinus CBS 121060 (ascomycetes)
1053	GCA_003184785.1	fungi_odb9	97.6	96.9	0.7	1.7	0.7	290	fungi_odb10	98.8	98.7	0.1	0.3	0.9	758	1448312	Aspergillus japonicus CBS 114.51 (ascomycetes)
1054	GCA_003184825.1	fungi_odb9	97.9	97.2	0.7	2.1	0	290	fungi_odb10	99.6	99.5	0.1	0.1	0.3	758	1448319	Aspergillus fijiensis CBS 313.89 (ascomycetes)
1055	GCA_003184835.1	fungi_odb9	99.3	98.6	0.7	0	0.7	290	fungi_odb10	99.5	99.2	0.3	0.3	0.2	758	1448317	Aspergillus costaricaensis CBS 115574 (ascomycetes)
1056	GCA_003184845.1	fungi_odb9	98.2	97.9	0.3	0.7	1.1	290	fungi_odb10	99.6	99.5	0.1	0	0.4	758	1448316	Aspergillus ibericus CBS 121593 (ascomycetes)
1057	GCA_003184865.1	fungi_odb9	98.3	97.6	0.7	1.4	0.3	290	fungi_odb10	99.6	99.5	0.1	0.1	0.3	758	1450537	Aspergillus homomorphus CBS 101889 (ascomycetes)
1058	GCA_003184925.1	fungi_odb9	97.9	97.6	0.3	1.7	0.4	290	fungi_odb10	99.1	98.8	0.3	0.4	0.5	758	1448311	Aspergillus vadensis CBS 113365 (ascomycetes)
1059	GCA_003203555.1	fungi_odb9	96.9	94.8	2.1	0.7	2.4	290	fungi_odb10	93.5	91.8	1.7	2	4.5	758	94130	Rhizophagus clarus (glomeromycetes)
1060	GCA_003205855.1	fungi_odb9	95.1	94.8	0.3	0.7	4.2	290	fungi_odb10	95.7	95.6	0.1	0.8	3.5	758	36022	Cyberlindnera fabianii (budding yeasts)
1061	GCA_003231325.1	fungi_odb9	93.7	93.4	0.3	3.1	3.2	290	fungi_odb10	96.7	96.4	0.3	0.9	2.4	758	45151	Pyrenophora tritici-repentis (ascomycetes)
1062	GCA_003231345.1	fungi_odb9	94.4	94.1	0.3	2.4	3.2	290	fungi_odb10	96.7	96.4	0.3	1.2	2.1	758	45151	Pyrenophora tritici-repentis (ascomycetes)
1063	GCA_003231355.1	fungi_odb9	92.7	92.4	0.3	3.1	4.2	290	fungi_odb10	95.7	95.4	0.3	1.3	3	758	45151	Pyrenophora tritici-repentis (ascomycetes)
1064	GCA_003231365.1	fungi_odb9	93.7	93.4	0.3	3.1	3.2	290	fungi_odb10	96.2	95.9	0.3	1.3	2.5	758	45151	Pyrenophora tritici-repentis (ascomycetes)
1065	GCA_003231415.1	fungi_odb9	93.4	93.1	0.3	3.4	3.2	290	fungi_odb10	95.6	95.5	0.1	1.5	2.9	758	45151	Pyrenophora tritici-repentis (ascomycetes)
1066	GCA_003231425.1	fungi_odb9	91.4	91.4	0	6.6	2	290	fungi_odb10	92.7	92.2	0.5	3.7	3.6	758	45151	Pyrenophora tritici-repentis (ascomycetes)
1067	GCA_003234015.1	fungi_odb9	99.7	99.7	0	0	0.3	290	fungi_odb10	97.7	97.4	0.3	0.4	1.9	758	5286	Rhodotorula toruloides (basidiomycetes)
1068	GCA_003260565.1	fungi_odb9	72.8	71.4	1.4	19.3	7.9	290	fungi_odb10	65.3	65.2	0.1	14.2	20.5	758	38457	Monilinia fructigena (ascomycetes)
1069	GCA_003268315.1	fungi_odb9	91.3	91	0.3	5.9	2.8	290	fungi_odb10	94.1	93.7	0.4	2	3.9	758	183478	Stemphylium lycopersici (ascomycetes)
1070	GCA_003268335.1	fungi_odb9	90	89.7	0.3	6.6	3.4	290	fungi_odb10	93.7	93.3	0.4	2.1	4.2	758	183478	Stemphylium lycopersici (ascomycetes)
1071	GCA_003290285.1	fungi_odb9	99	98.3	0.7	0	1	290	fungi_odb10	98.9	98.2	0.7	0.5	0.6	758	948311	Fusarium proliferatum (ascomycetes)
1072	GCA_003290485.1	fungi_odb9	97.2	97.2	0	2.1	0.7	290	fungi_odb10	95.2	95.1	0.1	0.9	3.9	758	76775	Malassezia restricta (basidiomycetes)
1073	GCA_003316975.2	fungi_odb9	96.2	95.9	0.3	3.4	0.4	290	fungi_odb10	96.2	95.9	0.3	2.1	1.7	758	117187	Fusarium verticillioides (ascomycetes)
1074	GCA_003316985.1	fungi_odb9	97.2	96.9	0.3	0.3	2.5	290	fungi_odb10	98	97.6	0.4	0.1	1.9	758	231269	Fusarium coffeatum (ascomycetes)
1075	GCA_003320035.1	fungi_odb9	85.8	85.5	0.3	9.3	4.9	290	fungi_odb10	88.5	88.4	0.1	4.7	6.8	758	27337	Verticillium dahliae (ascomycetes)
1076	GCA_003325415.1	fungi_odb9	79.6	47.9	31.7	10.7	9.7	290	fungi_odb10	77.3	49.6	27.7	5.7	17	758	4846	Rhizopus stolonifer (fungi)
1077	GCA_003325435.1	fungi_odb9	90	51.4	38.6	7.6	2.4	290	fungi_odb10	92.2	54.9	37.3	3.4	4.4	758	86630	Rhizopus azygosporus (fungi)
1078	GCA_003327735.1	fungi_odb9	95.5	35.2	60.3	3.1	1.4	290	fungi_odb10	93	31.1	61.9	2	5	758	5486	Candida viswanathii (budding yeasts)
1079	GCA_003339415.1	fungi_odb9	95.1	94.8	0.3	2.1	2.8	290	fungi_odb10	96.5	96.2	0.3	0.7	2.8	758	2039874	Ophiocordyceps camponoti-saundersi (nom. inval.) (ascomycetes)
1080	GCA_003339455.1	fungi_odb9	94.5	93.8	0.7	3.4	2.1	290	fungi_odb10	96.5	96.4	0.1	0.8	2.7	758	2039875	Ophiocordyceps camponoti-leonardi (nom. inval.) (ascomycetes)
1081	GCA_003344505.1	fungi_odb9	98.3	97.6	0.7	0.7	1	290	fungi_odb10	99.1	98.8	0.3	0.4	0.5	758	1353007	Aspergillus phoenicis ATCC 13157 (ascomycetes)
1082	GCA_003344705.1	fungi_odb9	97.9	97.2	0.7	1.7	0.4	290	fungi_odb10	99.1	98.8	0.3	0.5	0.4	758	1353008	Aspergillus niger ATCC 13496 (ascomycetes)
1083	GCA_003344945.1	fungi_odb9	97.3	96.6	0.7	2.1	0.6	290	fungi_odb10	98.5	98.2	0.3	0.7	0.8	758	1341132	Aspergillus welwitschiae (ascomycetes)
1084	GCA_003351075.1	fungi_odb9	99.3	99.3	0	0.3	0.4	290	fungi_odb10	98.8	98.8	0	0.4	0.8	758	5025	Venturia inaequalis (ascomycetes)
1085	GCA_003357145.1	fungi_odb9	97.6	96.9	0.7	2.1	0.3	290	fungi_odb10	99.1	98.4	0.7	0.5	0.4	758	2656787	Venustampulla echinocandica (ascomycetes)
1086	GCA_003367725.1	fungi_odb9	98.9	97.2	1.7	1	0.1	290	fungi_odb10	99.1	97.8	1.3	0.5	0.4	758	139420	Polyporus brumalis (basidiomycetes)
1087	GCA_003367845.1	fungi_odb9	98.6	97.9	0.7	1	0.4	290	fungi_odb10	97.6	97.6	0	0.5	1.9	758	4952	Yarrowia lipolytica (budding yeasts)
1088	GCA_003367865.1	fungi_odb9	98.6	98.6	0	1	0.4	290	fungi_odb10	97.8	97.8	0	0.5	1.7	758	4952	Yarrowia lipolytica (budding yeasts)
1089	GCA_003367925.1	fungi_odb9	98.6	98.3	0.3	1	0.4	290	fungi_odb10	97.5	97.5	0	0.5	2	758	4952	Yarrowia lipolytica (budding yeasts)
1090	GCA_003367945.1	fungi_odb9	98.6	98.6	0	1	0.4	290	fungi_odb10	97.8	97.8	0	0.5	1.7	758	4952	Yarrowia lipolytica (budding yeasts)
1091	GCA_003367965.1	fungi_odb9	98.6	98.6	0	1	0.4	290	fungi_odb10	97.6	97.6	0	0.5	1.9	758	4952	Yarrowia lipolytica (budding yeasts)
1092	GCA_003369625.1	fungi_odb9	97.2	96.2	1	1.4	1.4	290	fungi_odb10	97.6	96.7	0.9	0.3	2.1	758	1810919	Aspergillus mulundensis (ascomycetes)
1093	GCA_003369635.1	fungi_odb9	96.9	96.9	0	1.7	1.4	290	fungi_odb10	98.7	98.2	0.5	0.9	0.4	758	565419	Coleophoma crateriformis (ascomycetes)
1094	GCA_003369665.1	fungi_odb9	97.2	96.9	0.3	1.7	1.1	290	fungi_odb10	98.9	98.4	0.5	0.5	0.6	758	1849047	Coleophoma cylindrospora (ascomycetes)
1095	GCA_003426265.1	fungi_odb9	90	89.7	0.3	7.2	2.8	290	fungi_odb10	91.4	91.3	0.1	4.1	4.5	758	114818	Xylaria longipes (ascomycetes)
1096	GCA_003426965.1	fungi_odb9	96.2	96.2	0	2.1	1.7	290	fungi_odb10	97.8	97.8	0	1.1	1.1	758	1220188	Aspergillus tanneri (ascomycetes)
1097	GCA_003547095.1	fungi_odb9	95.8	93.4	2.4	2.4	1.8	290	fungi_odb10	93.8	92.1	1.7	1.7	4.5	758	1348612	Diversispora epigaea (glomeromycetes)
1098	GCA_003549995.1	fungi_odb9	96.9	94.5	2.4	1.7	1.4	290	fungi_odb10	95.9	94.2	1.7	0.9	3.2	758	1803374	Rhizophagus sp. MUCL 43196 (glomeromycetes)
1099	GCA_003550305.1	fungi_odb9	95.9	90	5.9	2.4	1.7	290	fungi_odb10	95.9	92.6	3.3	1.3	2.8	758	658196	Glomus cerebriforme (glomeromycetes)
1100	GCA_003550325.1	fungi_odb9	95.8	92.4	3.4	2.1	2.1	290	fungi_odb10	93.7	90.9	2.8	2.6	3.7	758	44941	Gigaspora rosea (glomeromycetes)
1101	GCA_003574525.1	fungi_odb9	95.9	95.9	0	3.4	0.7	290	fungi_odb10	96.8	96.7	0.1	1.8	1.4	758	1678846	Alternaria sp. MG1 (ascomycetes)
1102	GCA_003589665.1	fungi_odb9	94.4	94.1	0.3	5.2	0.4	290	fungi_odb10	94.4	94.1	0.3	2.8	2.8	758	2070753	Aspergillus sclerotialis (ascomycetes)
1103	GCA_003610855.1	fungi_odb9	92.8	92.1	0.7	2.4	4.8	290	fungi_odb10	93.6	93.5	0.1	0.7	5.7	758	212602	Oidium neolycopersici (ascomycetes)
1104	GCA_003611195.1	fungi_odb9	95.1	94.1	1	2.1	2.8	290	fungi_odb10	95.9	95.6	0.3	0.8	3.3	758	62708	Golovinomyces cichoracearum (ascomycetes)
1105	GCA_003611215.1	fungi_odb9	96.9	96.6	0.3	1	2.1	290	fungi_odb10	97.1	96.8	0.3	0.5	2.4	758	62708	Golovinomyces cichoracearum (ascomycetes)
1106	GCA_003611235.1	fungi_odb9	94.2	92.8	1.4	2.4	3.4	290	fungi_odb10	94.4	94.3	0.1	0.9	4.7	758	62708	Golovinomyces cichoracearum (ascomycetes)
1107	GCA_003614145.1	fungi_odb9	49.3	49	0.3	11.7	39	290	fungi_odb10	44.3	44.3	0	9.6	46.1	758	1907219	Piptocephalis cylindrospora (fungi)
1108	GCA_003614675.1	fungi_odb9	90.7	88.6	2.1	6.6	2.7	290	fungi_odb10	80.1	79.8	0.3	7.3	12.6	758	215637	Dimargaris cristalligena (fungi)
1109	GCA_003614695.1	fungi_odb9	94.5	92.4	2.1	2.4	3.1	290	fungi_odb10	85.2	83.4	1.8	3.3	11.5	758	27322	Metschnikowia bicuspidata (budding yeasts)
1110	GCA_003614705.1	fungi_odb9	49	46.9	2.1	18.3	32.7	290	fungi_odb10	38.7	38	0.7	17.4	43.9	758	388810	Blyttiomyces helicus (chytrids)
1111	GCA_003614725.1	fungi_odb9	74.1	71	3.1	11.4	14.5	290	fungi_odb10	52.5	51.3	1.2	10.8	36.7	758	988480	Rozella allomycis CSF55 (fungi)
1112	GCA_003614735.1	fungi_odb9	80.3	78.6	1.7	7.6	12.1	290	fungi_odb10	73.2	71.6	1.6	8	18.8	758	78915	Thamnocephalis sphaerospora (fungi)
1113	GCA_003614755.1	fungi_odb9	59	56.9	2.1	18.3	22.7	290	fungi_odb10	52.5	50.7	1.8	14.4	33.1	758	1712513	Syncephalis pseudoplumigaleata (fungi)
1114	GCA_003615035.1	fungi_odb9	35.8	34.8	1	18.3	45.9	290	fungi_odb10	24.7	24.4	0.3	10.3	65	758	1555241	Caulochytrium protostelioides (chytrids)
1115	GCA_003615045.1	fungi_odb9	91.3	90.3	1	6.6	2.1	290	fungi_odb10	67.7	67.2	0.5	8	24.3	758	1555241	Caulochytrium protostelioides (chytrids)
1116	GCA_003615075.1	fungi_odb9	99.7	99	0.7	0.3	0	290	fungi_odb10	100	99.7	0.3	0	0	758	396571	Fusarium oxysporum f. sp. cepae (ascomycetes)
1117	GCA_003615085.1	fungi_odb9	100	99.3	0.7	0	0	290	fungi_odb10	100	99.7	0.3	0	0	758	396571	Fusarium oxysporum f. sp. cepae (ascomycetes)
1118	GCA_003615095.1	fungi_odb9	100	99.3	0.7	0	0	290	fungi_odb10	100	99.7	0.3	0	0	758	396571	Fusarium oxysporum f. sp. cepae (ascomycetes)
1119	GCA_003615115.1	fungi_odb9	99.3	98.6	0.7	0.3	0.4	290	fungi_odb10	99.6	99.2	0.4	0.3	0.1	758	5507	Fusarium oxysporum (ascomycetes)
1120	GCA_003615155.1	fungi_odb9	98.6	97.9	0.7	1.4	0	290	fungi_odb10	99.1	98.4	0.7	0.5	0.4	758	5507	Fusarium oxysporum (ascomycetes)
1121	GCA_003615165.1	fungi_odb9	100	99.3	0.7	0	0	290	fungi_odb10	99.5	98.8	0.7	0.3	0.2	758	5507	Fusarium oxysporum (ascomycetes)
1122	GCA_003615185.1	fungi_odb9	99.6	99.3	0.3	0.3	0.1	290	fungi_odb10	99.6	99.1	0.5	0.4	0	758	5507	Fusarium oxysporum (ascomycetes)
1123	GCA_003615215.1	fungi_odb9	99.6	99.3	0.3	0.3	0.1	290	fungi_odb10	99.5	99.1	0.4	0.5	0	758	948311	Fusarium proliferatum (ascomycetes)
1124	GCA_003635345.1	fungi_odb9	97.9	97.9	0	1.4	0.7	290	fungi_odb10	97.8	97.8	0	0.9	1.3	758	177199	Coniochaeta pulveracea (ascomycetes)
1125	GCA_003676015.1	fungi_odb9	93.8	93.8	0	0.7	5.5	290	fungi_odb10	92.3	92	0.3	0.7	7	758	2028340	Meyerozyma sp. JA9 (budding yeasts)
1126	GCA_003676035.1	fungi_odb9	94.8	94.5	0.3	1.4	3.8	290	fungi_odb10	92.7	92.6	0.1	0.8	6.5	758	2028339	Spathaspora sp. JA1 (budding yeasts)
1127	GCA_003691605.1	fungi_odb9	93.1	93.1	0	4.1	2.8	290	fungi_odb10	92.3	92.2	0.1	1.7	6	758	425264	Malassezia restricta CBS 7877 (basidiomycetes)
1128	GCA_003693665.1	fungi_odb9	94.8	94.5	0.3	3.8	1.4	290	fungi_odb10	93.3	93	0.3	1.8	4.9	758	2249417	Chaetothyriales sp. CBS 134920 (ascomycetes)
1129	GCA_003698115.1	fungi_odb9	92.4	91.4	1	5.9	1.7	290	fungi_odb10	94.1	93.8	0.3	2.4	3.5	758	1960876	Aspergillus sp. HF37 (ascomycetes)
1130	GCA_003698155.1	fungi_odb9	97.2	96.9	0.3	1.4	1.4	290	fungi_odb10	95.9	95.8	0.1	0.8	3.3	758	4952	Yarrowia lipolytica (budding yeasts)
1131	GCA_003698175.1	fungi_odb9	95.9	95.2	0.7	1	3.1	290	fungi_odb10	95.4	95	0.4	0.7	3.9	758	2010991	Fusarium kuroshium (ascomycetes)
1132	GCA_003704345.1	fungi_odb9	92.4	21.4	71	5.9	1.7	290	fungi_odb10	95.9	24	71.9	1.8	2.3	758	91943	Hortaea werneckii (ascomycetes)
1133	GCA_003704355.1	fungi_odb9	91	30.3	60.7	7.2	1.8	290	fungi_odb10	93	24	69	4.5	2.5	758	91943	Hortaea werneckii (ascomycetes)
1134	GCA_003704375.1	fungi_odb9	91	20.7	70.3	7.2	1.8	290	fungi_odb10	95.7	20.2	75.5	2	2.3	758	91943	Hortaea werneckii (ascomycetes)
1135	GCA_003704385.1	fungi_odb9	90.3	23.4	66.9	6.6	3.1	290	fungi_odb10	92.9	23	69.9	4	3.1	758	91943	Hortaea werneckii (ascomycetes)
1136	GCA_003704575.1	fungi_odb9	90.7	23.1	67.6	7.2	2.1	290	fungi_odb10	95.9	21.9	74	2.2	1.9	758	91943	Hortaea werneckii (ascomycetes)
1137	GCA_003704585.1	fungi_odb9	94.9	15.9	79	3.4	1.7	290	fungi_odb10	98.3	14.4	83.9	0.5	1.2	758	91943	Hortaea werneckii (ascomycetes)
1138	GCA_003704595.1	fungi_odb9	88.6	28.3	60.3	9	2.4	290	fungi_odb10	91	24.8	66.2	5.8	3.2	758	91943	Hortaea werneckii (ascomycetes)
1139	GCA_003704615.1	fungi_odb9	95.2	24.5	70.7	3.1	1.7	290	fungi_odb10	97.6	24.5	73.1	0.9	1.5	758	91943	Hortaea werneckii (ascomycetes)
1140	GCA_003704645.1	fungi_odb9	96.9	96.9	0	2.1	1	290	fungi_odb10	99.1	99.1	0	0.3	0.6	758	91943	Hortaea werneckii (ascomycetes)
1141	GCA_003704675.1	fungi_odb9	95.2	95.2	0	2.1	2.7	290	fungi_odb10	97.8	97.8	0	0.3	1.9	758	91943	Hortaea werneckii (ascomycetes)
1142	GCA_003704685.1	fungi_odb9	95.8	7.9	87.9	3.1	1.1	290	fungi_odb10	98.8	7	91.8	0.3	0.9	758	91943	Hortaea werneckii (ascomycetes)
1143	GCA_003709025.1	fungi_odb9	98.2	97.2	1	1	0.8	290	fungi_odb10	99.1	98.7	0.4	0.5	0.4	758	5059	Aspergillus flavus (ascomycetes)
1144	GCA_003709825.1	fungi_odb9	91.7	91.7	0	5.9	2.4	290	fungi_odb10	89.4	89.4	0	1.8	8.8	758	2249420	Chaetothyriales sp. CBS 135597 (ascomycetes)
1145	GCA_003709845.1	fungi_odb9	95.1	94.8	0.3	3.4	1.5	290	fungi_odb10	92.6	92.6	0	2.1	5.3	758	2249418	Chaetothyriales sp. CBS 134916 (ascomycetes)
1146	GCA_003709865.1	fungi_odb9	91	90.3	0.7	5.5	3.5	290	fungi_odb10	89.2	89.1	0.1	2.8	8	758	2249419	Chaetothyriales sp. CBS 132003 (ascomycetes)
1147	GCA_003711515.1	fungi_odb9	99.7	99.7	0	0	0.3	290	fungi_odb10	99.4	99.3	0.1	0.1	0.5	758	1314773	Sodiomyces alkalinus F11 (ascomycetes)
1148	GCA_003724135.2	fungi_odb9	92.4	92.4	0	2.1	5.5	290	fungi_odb10	94.2	94.2	0	0.4	5.4	758	1051616	Verticillium nonalfalfae (ascomycetes)
1149	GCA_003788565.2	fungi_odb9	97.2	94.1	3.1	2.1	0.7	290	fungi_odb10	95.6	94.7	0.9	1.5	2.9	758	1160509	Ascobolus immersus RN42 (ascomycetes)
1150	GCA_003788595.2	fungi_odb9	97.5	97.2	0.3	2.4	0.1	290	fungi_odb10	97.3	96.6	0.7	1.7	1	758	1336337	Choiromyces venosus 120613-1 (ascomycetes)
1151	GCA_003788615.2	fungi_odb9	99	95.9	3.1	1	0	290	fungi_odb10	98.1	94.5	3.6	0.7	1.2	758	1051890	Terfezia boudieri ATCC MYA-4762 (ascomycetes)
1152	GCA_003790465.1	fungi_odb9	95.8	94.1	1.7	2.8	1.4	290	fungi_odb10	96.1	94.5	1.6	1.8	2.1	758	1392247	Morchella conica CCBAS932 (ascomycetes)
1153	GCA_003795275.1	fungi_odb9	93.8	93.1	0.7	1	5.2	290	fungi_odb10	94.3	94.2	0.1	0.4	5.3	758	252740	Valsa sordida (ascomycetes)
1154	GCA_003795295.1	fungi_odb9	94.1	93.8	0.3	1	4.9	290	fungi_odb10	95.5	95.4	0.1	0	4.5	758	1230097	Cytospora leucostoma (ascomycetes)
1155	GCA_003795315.1	fungi_odb9	94.5	94.5	0	1.4	4.1	290	fungi_odb10	94.6	94.5	0.1	0.9	4.5	758	356882	Valsa malicola (ascomycetes)
1156	GCA_003813185.1	fungi_odb9	99.7	98.3	1.4	0.3	0	290	fungi_odb10	99.8	98.2	1.6	0.1	0.1	758	1328758	Lentinus tigrinus ALCF2SS1-7 (basidiomycetes)
1157	GCA_003813205.1	fungi_odb9	99.7	98.3	1.4	0	0.3	290	fungi_odb10	100	98.3	1.7	0	0	758	1328759	Lentinus tigrinus ALCF2SS1-6 (basidiomycetes)
1158	GCA_003850985.1	fungi_odb9	98.2	97.9	0.3	1.4	0.4	290	fungi_odb10	98.3	98	0.3	0.1	1.6	758	105351	Aspergillus awamori (ascomycetes)
1159	GCA_003851025.1	fungi_odb9	96.6	95.2	1.4	2.1	1.3	290	fungi_odb10	97.6	97.1	0.5	1.2	1.2	758	139825	Sparassis crispa (basidiomycetes)
1160	GCA_003942205.1	fungi_odb9	97.9	97.6	0.3	1	1.1	290	fungi_odb10	96.1	96	0.1	0.9	3	758	105984	Apiotrichum porosum (basidiomycetes)
1161	GCA_003942215.1	fungi_odb9	91.4	91.4	0	7.9	0.7	290	fungi_odb10	91.2	90.9	0.3	3.3	5.5	758	1890683	Saitozyma podzolica (basidiomycetes)
1162	GCA_003946985.1	fungi_odb9	98.6	97.9	0.7	0.7	0.7	290	fungi_odb10	99.2	98.8	0.4	0.7	0.1	758	1325734	Fusarium sp. AF-8 (ascomycetes)
1163	GCA_003946995.1	fungi_odb9	96.9	95.9	1	2.8	0.3	290	fungi_odb10	96.1	95.8	0.3	2.5	1.4	758	1325735	Fusarium sp. AF-4 (ascomycetes)
1164	GCA_003947005.1	fungi_odb9	97.9	97.2	0.7	1.4	0.7	290	fungi_odb10	96.5	96.2	0.3	0.8	2.7	758	1325733	Fusarium floridanum (ascomycetes)
1165	GCA_003947015.1	fungi_odb9	96.6	95.9	0.7	1	2.4	290	fungi_odb10	97.6	97.2	0.4	0.3	2.1	758	1325737	Fusarium sp. AF-6 (ascomycetes)
1166	GCA_003947045.1	fungi_odb9	98.9	97.9	1	0.3	0.8	290	fungi_odb10	99.3	98.8	0.5	0.3	0.4	758	131363	Fusarium ambrosium (ascomycetes)
1167	GCA_003957675.1	fungi_odb9	98.9	97.9	1	0.7	0.4	290	fungi_odb10	99.4	98.7	0.7	0.3	0.3	758	1147111	Fusarium euwallaceae (ascomycetes)
1168	GCA_003990745.1	fungi_odb9	55.2	52.4	2.8	22.4	22.4	290	fungi_odb10	54.5	53.2	1.3	15.7	29.8	758	994334	Jimgerdemannia flammicorona (fungi)
1169	GCA_003990765.1	fungi_odb9	56.6	53.8	2.8	17.9	25.5	290	fungi_odb10	57.3	56.2	1.1	13.7	29	758	994334	Jimgerdemannia flammicorona (fungi)
1170	GCA_003990785.1	fungi_odb9	59.3	57.6	1.7	14.8	25.9	290	fungi_odb10	61.6	60.7	0.9	8.8	29.6	758	2340872	Endogone sp. FLAS-F59071 (fungi)
1171	GCA_004000055.1	fungi_odb9	99.3	99.3	0	0.3	0.4	290	fungi_odb10	98.4	98.3	0.1	0.7	0.9	758	97331	Arthrobotrys flagrans (ascomycetes)
1172	GCA_004000155.1	fungi_odb9	78.6	74.8	3.8	11.4	10	290	fungi_odb10	16.9	16.1	0.8	5	78.1	758	291195	Tubulinosema ratisbonensis (microsporidians)
1173	GCA_004011775.1	fungi_odb9	98.6	98.3	0.3	1.4	0	290	fungi_odb10	98.4	98.4	0	0.5	1.1	758	212818	Exophiala mesophila (ascomycetes)
1174	GCA_004014815.1	fungi_odb9	90.6	90.3	0.3	6.9	2.5	290	fungi_odb10	94.8	94.5	0.3	2.2	3	758	363999	Xylaria grammica (ascomycetes)
1175	GCA_004022145.1	fungi_odb9	99.3	98.6	0.7	0.3	0.4	290	fungi_odb10	99.4	98.7	0.7	0	0.6	758	264951	Byssochlamys spectabilis (ascomycetes)
1176	GCA_004109745.1	fungi_odb9	98.6	98.6	0	0.7	0.7	290	fungi_odb10	97.7	97.6	0.1	0.3	2	758	27337	Verticillium dahliae (ascomycetes)
1177	GCA_004115165.2	fungi_odb9	98.6	98.6	0	1	0.4	290	fungi_odb10	99.2	99.2	0	0.5	0.3	758	5501	Coccidioides immitis (ascomycetes)
1178	GCA_004117975.1	fungi_odb9	95.5	95.2	0.3	3.4	1.1	290	fungi_odb10	95.4	95.3	0.1	1.1	3.5	758	5217	Tremella mesenterica (witches' butter)
1179	GCA_004126415.1	fungi_odb9	83.1	79.3	3.8	9	7.9	290	fungi_odb10	85	81.8	3.2	5	10	758	2316362	Candolleomyces aberdarensis (basidiomycetes)
1180	GCA_004141715.1	fungi_odb9	99.6	99.3	0.3	0.3	0.1	290	fungi_odb10	99.8	99.5	0.3	0.3	0.1	758	451672	Fusarium oxysporum f. sp. narcissi (ascomycetes)
1181	GCA_004154735.1	fungi_odb9	99.3	99	0.3	0.3	0.4	290	fungi_odb10	99.3	99.2	0.1	0.3	0.4	758	119927	Alternaria tenuissima (ascomycetes)
1182	GCA_004154745.1	fungi_odb9	99.3	98.6	0.7	0.3	0.4	290	fungi_odb10	99.5	99.2	0.3	0.1	0.4	758	119927	Alternaria tenuissima (ascomycetes)
1183	GCA_004154755.1	fungi_odb9	99	98.3	0.7	0.7	0.3	290	fungi_odb10	99.5	99.2	0.3	0.3	0.2	758	5599	Alternaria alternata (ascomycetes)
1184	GCA_004154765.1	fungi_odb9	99.3	99	0.3	0.3	0.4	290	fungi_odb10	99.2	98.9	0.3	0.3	0.5	758	119927	Alternaria tenuissima (ascomycetes)
1185	GCA_004154815.1	fungi_odb9	98.6	98.3	0.3	1	0.4	290	fungi_odb10	99.3	99.2	0.1	0.3	0.4	758	156630	Alternaria arborescens (ascomycetes)
1186	GCA_004154835.1	fungi_odb9	98.9	98.6	0.3	0.7	0.4	290	fungi_odb10	99.3	99.2	0.1	0.3	0.4	758	156630	Alternaria arborescens (ascomycetes)
1187	GCA_004154845.1	fungi_odb9	99.3	99	0.3	0.3	0.4	290	fungi_odb10	99.4	98.9	0.5	0.1	0.5	758	119927	Alternaria tenuissima (ascomycetes)
1188	GCA_004154915.1	fungi_odb9	97.2	96.9	0.3	2.4	0.4	290	fungi_odb10	97.6	97.2	0.4	1.2	1.2	758	155417	Monosporascus ibericus (ascomycetes)
1189	GCA_004154925.1	fungi_odb9	98.6	98.6	0	1.4	0	290	fungi_odb10	97.9	97.8	0.1	0.9	1.2	758	155416	Monosporascus cannonballus (ascomycetes)
1190	GCA_004154975.1	fungi_odb9	98.6	98.6	0	1.4	0	290	fungi_odb10	98.1	98	0.1	0.5	1.4	758	2211646	Monosporascus sp. MC13-8B (ascomycetes)
1191	GCA_004155035.1	fungi_odb9	98.2	97.9	0.3	1.4	0.4	290	fungi_odb10	98.5	98.2	0.3	0.5	1	758	2211642	Monosporascus sp. 5C6A (ascomycetes)
1192	GCA_004155055.1	fungi_odb9	97.6	96.6	1	2.1	0.3	290	fungi_odb10	97.3	96.8	0.5	1.2	1.5	758	2211644	Monosporascus sp. CRB-8-3 (ascomycetes)
1193	GCA_004155895.1	fungi_odb9	98.6	98.3	0.3	1.4	0	290	fungi_odb10	97.6	97.5	0.1	1.2	1.2	758	155416	Monosporascus cannonballus (ascomycetes)
1194	GCA_004155915.1	fungi_odb9	98.3	97.6	0.7	1.4	0.3	290	fungi_odb10	97.9	97.4	0.5	0.3	1.8	758	2211643	Monosporascus sp. CRB-9-2 (ascomycetes)
1195	GCA_004155925.1	fungi_odb9	96.6	95.9	0.7	2.4	1	290	fungi_odb10	98.1	97.4	0.7	0.5	1.4	758	2211645	Monosporascus sp. MG133 (ascomycetes)
1196	GCA_004155935.1	fungi_odb9	96.9	96.6	0.3	1.4	1.7	290	fungi_odb10	97.7	97.2	0.5	0.8	1.5	758	2211647	Monosporascus sp. GIB2 (ascomycetes)
1197	GCA_004155945.1	fungi_odb9	98.6	97.9	0.7	1	0.4	290	fungi_odb10	97.5	96.6	0.9	1.2	1.3	758	1081914	Monosporascus sp. mg162 (ascomycetes)
1198	GCA_004155955.1	fungi_odb9	98.6	98.3	0.3	1	0.4	290	fungi_odb10	99.4	99.1	0.3	0.1	0.5	758	156630	Alternaria arborescens (ascomycetes)
1199	GCA_004156015.1	fungi_odb9	99.3	98.6	0.7	0.3	0.4	290	fungi_odb10	99.2	98.8	0.4	0.3	0.5	758	119927	Alternaria tenuissima (ascomycetes)
1200	GCA_004156025.2	fungi_odb9	98.9	98.6	0.3	0.3	0.8	290	fungi_odb10	99.3	99.2	0.1	0.3	0.4	758	167740	Alternaria gaisen (ascomycetes)
1201	GCA_004156035.1	fungi_odb9	99.3	99	0.3	0.3	0.4	290	fungi_odb10	99.4	99.3	0.1	0.1	0.5	758	119927	Alternaria tenuissima (ascomycetes)
1202	GCA_004168565.1	fungi_odb9	99.3	98.6	0.7	0.3	0.4	290	fungi_odb10	99.2	98.9	0.3	0.3	0.5	758	119927	Alternaria tenuissima (ascomycetes)
1203	GCA_004217705.1	fungi_odb9	92.4	92.1	0.3	1.7	5.9	290	fungi_odb10	90.5	90.5	0	0.9	8.6	758	2163413	Metschnikowia aff. pulcherrima (budding yeasts)
1204	GCA_004307905.1	fungi_odb9	99	98.3	0.7	1	0	290	fungi_odb10	98.3	97.8	0.5	1.1	0.6	758	114155	Dichomitus squalens (basidiomycetes)
1205	GCA_004307915.1	fungi_odb9	99.6	98.6	1	0.3	0.1	290	fungi_odb10	99.3	98.5	0.8	0.4	0.3	758	114155	Dichomitus squalens (basidiomycetes)
1206	GCA_004307925.1	fungi_odb9	98.2	97.2	1	1.7	0.1	290	fungi_odb10	99	98.3	0.7	0.8	0.2	758	114155	Dichomitus squalens (basidiomycetes)
1207	GCA_004324935.1	fungi_odb9	87.3	85.9	1.4	6.6	6.1	290	fungi_odb10	22.2	21.9	0.3	3.7	74.1	758	174685	Ordospora colligata (microsporidians)
1208	GCA_004324945.1	fungi_odb9	86.5	84.8	1.7	6.6	6.9	290	fungi_odb10	22	21.6	0.4	3.7	74.3	758	174685	Ordospora colligata (microsporidians)
1209	GCA_004325035.1	fungi_odb9	78.3	75.2	3.1	13.4	8.3	290	fungi_odb10	19.5	18.7	0.8	7	73.5	758	148818	Hamiltosporidium magnivora (microsporidians)
1210	GCA_004325045.1	fungi_odb9	81.4	76.2	5.2	10.7	7.9	290	fungi_odb10	20.1	19	1.1	6.5	73.4	758	1176355	Hamiltosporidium tvaerminnensis (microsporidians)
1211	GCA_004325055.1	fungi_odb9	87.3	86.6	0.7	6.6	6.1	290	fungi_odb10	22.1	22	0.1	3.7	74.2	758	174685	Ordospora colligata (microsporidians)
1212	GCA_004325065.1	fungi_odb9	85.2	75.2	10	9.3	5.5	290	fungi_odb10	20.9	18.3	2.6	5.9	73.2	758	148818	Hamiltosporidium magnivora (microsporidians)
1213	GCA_004325075.1	fungi_odb9	85.2	59	26.2	10.3	4.5	290	fungi_odb10	20.7	14	6.7	6.3	73	758	1176355	Hamiltosporidium tvaerminnensis (microsporidians)
1214	GCA_004332605.1	fungi_odb9	92.8	92.1	0.7	4.1	3.1	290	fungi_odb10	95.3	94.5	0.8	1.8	2.9	758	92696	Steccherinum ochraceum (basidiomycetes)
1215	GCA_004337975.1	fungi_odb9	98.2	97.9	0.3	1.4	0.4	290	fungi_odb10	98.9	98.4	0.5	0	1.1	758	403063	Pyricularia sp. CBS 133598 (ascomycetes)
1216	GCA_004337985.1	fungi_odb9	98.2	97.9	0.3	1.4	0.4	290	fungi_odb10	99	98.9	0.1	0	1	758	1578925	Pyricularia pennisetigena (ascomycetes)
1217	GCA_004346965.1	fungi_odb9	97.6	97.6	0	1	1.4	290	fungi_odb10	96.8	96.8	0	0.1	3.1	758	318829	Pyricularia oryzae (rice blast fungus)
1218	GCA_004353045.1	fungi_odb9	98.3	96.2	2.1	1.4	0.3	290	fungi_odb10	98.4	95.5	2.9	0.1	1.5	758	1093900	Phialemoniopsis curvata (ascomycetes)
1219	GCA_004355085.1	fungi_odb9	100	97.6	2.4	0	0	290	fungi_odb10	99.2	97.9	1.3	0.3	0.5	758	50990	Rickenella mellea (basidiomycetes)
1220	GCA_004355905.1	fungi_odb9	97.5	97.2	0.3	0.3	2.2	290	fungi_odb10	97.5	97.5	0	0	2.5	758	148305	Pyricularia grisea (ascomycetes)
1221	GCA_004366825.1	fungi_odb9	95.5	95.5	0	1.7	2.8	290	fungi_odb10	94.9	94.6	0.3	0.8	4.3	758	1347390	Colletotrichum spinosum (ascomycetes)
1222	GCA_004367215.1	fungi_odb9	95.8	95.5	0.3	1.7	2.5	290	fungi_odb10	95.5	95.1	0.4	0.4	4.1	758	5466	Colletotrichum trifolii (ascomycetes)
1223	GCA_004367935.1	fungi_odb9	94.8	94.5	0.3	0.7	4.5	290	fungi_odb10	92.5	92.2	0.3	0.4	7.1	758	1347389	Colletotrichum sidae (ascomycetes)
1224	GCA_004369045.1	fungi_odb9	97.6	96.9	0.7	2.4	0	290	fungi_odb10	98.7	98.4	0.3	0.7	0.6	758	5364	Heliocybe sulcata (basidiomycetes)
1225	GCA_004369055.1	fungi_odb9	98.6	97.6	1	1.4	0	290	fungi_odb10	98.8	97.9	0.9	0.7	0.5	758	1314778	Polyporus arcularius HHB13444 (basidiomycetes)
1226	GCA_004369065.1	fungi_odb9	99.3	97.9	1.4	0.7	0	290	fungi_odb10	99.1	97.8	1.3	0.4	0.5	758	181527	Pluteus cervinus (basidiomycetes)
1227	GCA_004369085.1	fungi_odb9	99.6	97.2	2.4	0.3	0.1	290	fungi_odb10	99.2	98.7	0.5	0.4	0.4	758	230819	Coprinopsis marcescibilis (basidiomycetes)
1228	GCA_004369125.1	fungi_odb9	98.9	97.9	1	0.7	0.4	290	fungi_odb10	99	98.2	0.8	0	1	758	1884261	Pterula gracilis (basidiomycetes)
1229	GCA_004369135.1	fungi_odb9	99.3	90	9.3	0.7	0	290	fungi_odb10	99.3	91.8	7.5	0.3	0.4	758	1314807	Dendrothele bispora CBS 962.96 (basidiomycetes)
1230	GCA_004369175.1	fungi_odb9	97.6	91.7	5.9	2.1	0.3	290	fungi_odb10	97.4	88	9.4	0.9	1.7	758	71717	Coprinellus micaceus (basidiomycetes)
1231	GCA_004379285.1	fungi_odb9	95.5	95.5	0	3.4	1.1	290	fungi_odb10	96.4	96.3	0.1	2.1	1.5	758	38488	Botryotinia calthae (ascomycetes)
1232	GCA_004379715.1	fungi_odb9	99.3	97.6	1.7	0.3	0.4	290	fungi_odb10	99.4	98.3	1.1	0.4	0.2	758	68775	Crucibulum laeve (basidiomycetes)
1233	GCA_004522655.2	fungi_odb9	97.9	97.2	0.7	0.3	1.8	290	fungi_odb10	97.8	97.8	0	0.1	2.1	758	86259	Venturia nashicola (ascomycetes)
1234	GCA_004522665.1	fungi_odb9	98.6	95.5	3.1	0.7	0.7	290	fungi_odb10	98.8	96.4	2.4	0.3	0.9	758	86259	Venturia nashicola (ascomycetes)
1235	GCA_004679265.1	fungi_odb9	83.8	83.1	0.7	11	5.2	290	fungi_odb10	85	84.6	0.4	6.7	8.3	758	34475	Fomitopsis rosea (basidiomycetes)
1236	GCA_004679275.1	fungi_odb9	92.8	92.8	0	6.6	0.6	290	fungi_odb10	92.1	91.6	0.5	3.2	4.7	758	205917	Dentipellis fragilis (basidiomycetes)
1237	GCA_004681135.1	fungi_odb9	77.2	75.5	1.7	13.4	9.4	290	fungi_odb10	64.9	64	0.9	16.1	19	758	135208	Hericium alpestre (basidiomycetes)
1238	GCA_004768765.1	fungi_odb9	98.6	98.6	0	1.4	0	290	fungi_odb10	98.6	98.3	0.3	0.8	0.6	758	2813651	Orbilia oligospora (ascomycetes)
1239	GCA_004768795.1	fungi_odb9	93.4	92.4	1	4.1	2.5	290	fungi_odb10	95.9	95.6	0.3	1.8	2.3	758	37992	Xylaria hypoxylon (ascomycetes)
1240	GCA_004786065.1	fungi_odb9	98.9	97.2	1.7	0.7	0.4	290	fungi_odb10	98.2	96.6	1.6	0.9	0.9	758	341454	Ascodesmis nigricans (ascomycetes)
1241	GCA_004786125.1	fungi_odb9	100	100	0	0	0	290	fungi_odb10	99.7	99.7	0	0	0.3	758	87230	Botrytis tulipae (ascomycetes)
1242	GCA_004786145.1	fungi_odb9	99.3	99.3	0	0.3	0.4	290	fungi_odb10	99.1	99.1	0	0.4	0.5	758	278948	Botrytis paeoniae (ascomycetes)
1243	GCA_004786205.1	fungi_odb9	100	100	0	0	0	290	fungi_odb10	99.6	99.6	0	0.1	0.3	758	278938	Botrytis elliptica (ascomycetes)
1244	GCA_004786225.1	fungi_odb9	95.9	95.9	0	3.1	1	290	fungi_odb10	92.9	92.9	0	3.3	3.8	758	278944	Botryotinia narcissicola (ascomycetes)
1245	GCA_004786245.1	fungi_odb9	99.3	99.3	0	0.7	0	290	fungi_odb10	99.5	99.5	0	0.3	0.2	758	278943	Botrytis hyacinthi (ascomycetes)
1246	GCA_004786265.1	fungi_odb9	95.5	95.2	0.3	4.1	0.4	290	fungi_odb10	97.4	97.4	0	1.5	1.1	758	87229	Botrytis porri (ascomycetes)
1247	GCA_004786275.1	fungi_odb9	99	99	0	0.3	0.7	290	fungi_odb10	99.1	99.1	0	0	0.9	758	54673	Botryotinia convoluta (ascomycetes)
1248	GCA_004798825.1	fungi_odb9	92.8	92.8	0	5.9	1.3	290	fungi_odb10	92.8	92.7	0.1	3.7	3.5	758	1220188	Aspergillus tanneri (ascomycetes)
1249	GCA_004802665.1	fungi_odb9	65.2	64.5	0.7	16.9	17.9	290	fungi_odb10	64.5	64	0.5	9.6	25.9	758	98765	Phlebia centrifuga (basidiomycetes)
1250	GCA_004802695.1	fungi_odb9	86.9	86.6	0.3	10	3.1	290	fungi_odb10	86.1	86	0.1	5.7	8.2	758	167371	Phellinidium pouzarii (basidiomycetes)
1251	GCA_004802705.1	fungi_odb9	88.7	85.9	2.8	7.9	3.4	290	fungi_odb10	90.1	88	2.1	3.8	6.1	758	1095465	Bondarzewia mesenterica (basidiomycetes)
1252	GCA_004802725.1	fungi_odb9	84.8	84.1	0.7	6.6	8.6	290	fungi_odb10	83.9	83.5	0.4	5.9	10.2	758	2447956	Antrodiella citrinella (basidiomycetes)
1253	GCA_004916875.1	fungi_odb9	99.3	99.3	0	0.7	0	290	fungi_odb10	98.8	98.8	0	0.7	0.5	758	278940	Botrytis galanthina (ascomycetes)
1254	GCA_004917105.1	fungi_odb9	95.1	94.8	0.3	3.1	1.8	290	fungi_odb10	97.8	97.8	0	0.9	1.3	758	5580	Aureobasidium pullulans (ascomycetes)
1255	GCA_004917115.1	fungi_odb9	85.5	85.5	0	9	5.5	290	fungi_odb10	84.8	84.8	0	6.2	9	758	5580	Aureobasidium pullulans (ascomycetes)
1256	GCA_004917135.1	fungi_odb9	96.2	95.9	0.3	2.1	1.7	290	fungi_odb10	98.4	98.4	0	0.4	1.2	758	5580	Aureobasidium pullulans (ascomycetes)
1257	GCA_004917145.1	fungi_odb9	96.2	95.5	0.7	2.1	1.7	290	fungi_odb10	97.5	97.4	0.1	1.2	1.3	758	5580	Aureobasidium pullulans (ascomycetes)
1258	GCA_004917155.1	fungi_odb9	95.5	94.8	0.7	2.8	1.7	290	fungi_odb10	96.9	96.8	0.1	1.3	1.8	758	5580	Aureobasidium pullulans (ascomycetes)
1259	GCA_004917165.1	fungi_odb9	95.5	94.8	0.7	3.1	1.4	290	fungi_odb10	97.3	97.2	0.1	1.2	1.5	758	5580	Aureobasidium pullulans (ascomycetes)
1260	GCA_004917185.1	fungi_odb9	95.5	95.2	0.3	2.1	2.4	290	fungi_odb10	98.1	97.8	0.3	0.5	1.4	758	5580	Aureobasidium pullulans (ascomycetes)
1261	GCA_004917205.1	fungi_odb9	96.5	96.2	0.3	2.1	1.4	290	fungi_odb10	97.6	97.6	0	1.2	1.2	758	5580	Aureobasidium pullulans (ascomycetes)
1262	GCA_004917225.1	fungi_odb9	95.5	95.2	0.3	3.1	1.4	290	fungi_odb10	97.6	97.6	0	1.5	0.9	758	5580	Aureobasidium pullulans (ascomycetes)
1263	GCA_004917255.1	fungi_odb9	97.5	97.2	0.3	1.4	1.1	290	fungi_odb10	98.7	98.7	0	0.4	0.9	758	5580	Aureobasidium pullulans (ascomycetes)
1264	GCA_004917275.1	fungi_odb9	96.6	96.6	0	2.1	1.3	290	fungi_odb10	97	97	0	0.7	2.3	758	5580	Aureobasidium pullulans (ascomycetes)
1265	GCA_004917305.1	fungi_odb9	93.7	93.4	0.3	4.8	1.5	290	fungi_odb10	94.6	94.6	0	2.9	2.5	758	5580	Aureobasidium pullulans (ascomycetes)
1266	GCA_004917335.1	fungi_odb9	96.6	95.9	0.7	2.1	1.3	290	fungi_odb10	97.4	97.4	0	1.2	1.4	758	5580	Aureobasidium pullulans (ascomycetes)
1267	GCA_004917355.1	fungi_odb9	95.8	95.5	0.3	2.1	2.1	290	fungi_odb10	98	98	0	1.1	0.9	758	5580	Aureobasidium pullulans (ascomycetes)
1268	GCA_004917375.1	fungi_odb9	96.5	96.2	0.3	1.7	1.8	290	fungi_odb10	98	98	0	0.9	1.1	758	5580	Aureobasidium pullulans (ascomycetes)
1269	GCA_004917385.1	fungi_odb9	96.2	95.5	0.7	2.4	1.4	290	fungi_odb10	98	98	0	0.8	1.2	758	5580	Aureobasidium pullulans (ascomycetes)
1270	GCA_004917415.1	fungi_odb9	95.2	95.2	0	3.4	1.4	290	fungi_odb10	94.7	94.7	0	3	2.3	758	5580	Aureobasidium pullulans (ascomycetes)
1271	GCA_004917425.1	fungi_odb9	96.9	96.2	0.7	1.4	1.7	290	fungi_odb10	98.4	98.4	0	0.3	1.3	758	5580	Aureobasidium pullulans (ascomycetes)
1272	GCA_004917435.1	fungi_odb9	96.5	96.2	0.3	1.4	2.1	290	fungi_odb10	97.9	97.6	0.3	0.9	1.2	758	5580	Aureobasidium pullulans (ascomycetes)
1273	GCA_004917445.1	fungi_odb9	96.2	95.9	0.3	1.4	2.4	290	fungi_odb10	98.3	98.3	0	0.3	1.4	758	5580	Aureobasidium pullulans (ascomycetes)
1274	GCA_004917485.1	fungi_odb9	95.8	95.5	0.3	3.4	0.8	290	fungi_odb10	97	97	0	0.7	2.3	758	5580	Aureobasidium pullulans (ascomycetes)
1275	GCA_004917495.1	fungi_odb9	96.2	96.2	0	2.1	1.7	290	fungi_odb10	97	97	0	1.3	1.7	758	5580	Aureobasidium pullulans (ascomycetes)
1276	GCA_004917505.1	fungi_odb9	96.2	95.9	0.3	2.1	1.7	290	fungi_odb10	97.2	97.2	0	1.1	1.7	758	5580	Aureobasidium pullulans (ascomycetes)
1277	GCA_004917525.1	fungi_odb9	96.2	95.9	0.3	1.7	2.1	290	fungi_odb10	97.6	97.6	0	0.8	1.6	758	5580	Aureobasidium pullulans (ascomycetes)
1278	GCA_004917555.1	fungi_odb9	97.5	97.2	0.3	1.4	1.1	290	fungi_odb10	98.7	98.7	0	0.3	1	758	5580	Aureobasidium pullulans (ascomycetes)
1279	GCA_004917595.1	fungi_odb9	95.8	95.5	0.3	2.4	1.8	290	fungi_odb10	95.9	95.8	0.1	2.1	2	758	5580	Aureobasidium pullulans (ascomycetes)
1280	GCA_004917605.1	fungi_odb9	96.2	95.9	0.3	2.1	1.7	290	fungi_odb10	96.8	96.8	0	0.9	2.3	758	5580	Aureobasidium pullulans (ascomycetes)
1281	GCA_004917615.1	fungi_odb9	97.2	96.9	0.3	1.4	1.4	290	fungi_odb10	98	98	0	0.5	1.5	758	5580	Aureobasidium pullulans (ascomycetes)
1282	GCA_004917625.1	fungi_odb9	94.8	94.5	0.3	3.1	2.1	290	fungi_odb10	97.3	97.2	0.1	1.1	1.6	758	5580	Aureobasidium pullulans (ascomycetes)
1283	GCA_004917665.1	fungi_odb9	96.9	96.2	0.7	2.1	1	290	fungi_odb10	98	98	0	0.9	1.1	758	5580	Aureobasidium pullulans (ascomycetes)
1284	GCA_004917685.1	fungi_odb9	95.5	95.2	0.3	2.8	1.7	290	fungi_odb10	96.8	96.8	0	1.7	1.5	758	5580	Aureobasidium pullulans (ascomycetes)
1285	GCA_004917705.1	fungi_odb9	95.5	95.2	0.3	3.4	1.1	290	fungi_odb10	97.4	97.4	0	1.3	1.3	758	5580	Aureobasidium pullulans (ascomycetes)
1286	GCA_004917725.1	fungi_odb9	96.6	95.9	0.7	2.1	1.3	290	fungi_odb10	97.6	97.6	0	0.9	1.5	758	5580	Aureobasidium pullulans (ascomycetes)
1287	GCA_004917745.1	fungi_odb9	95.8	95.5	0.3	2.1	2.1	290	fungi_odb10	97.2	97.2	0	1.1	1.7	758	5580	Aureobasidium pullulans (ascomycetes)
1288	GCA_004917755.1	fungi_odb9	97.5	97.2	0.3	0.7	1.8	290	fungi_odb10	98.4	98.4	0	0.4	1.2	758	5580	Aureobasidium pullulans (ascomycetes)
1289	GCA_004917795.1	fungi_odb9	96.9	96.6	0.3	1.7	1.4	290	fungi_odb10	98.6	98.5	0.1	0.7	0.7	758	5580	Aureobasidium pullulans (ascomycetes)
1290	GCA_004917815.1	fungi_odb9	97.9	97.6	0.3	1.4	0.7	290	fungi_odb10	99	98.9	0.1	0.3	0.7	758	5580	Aureobasidium pullulans (ascomycetes)
1291	GCA_004917825.1	fungi_odb9	96.6	95.9	0.7	2.1	1.3	290	fungi_odb10	98	97.9	0.1	0.8	1.2	758	5580	Aureobasidium pullulans (ascomycetes)
1292	GCA_004917845.1	fungi_odb9	88.6	88.3	0.3	6.6	4.8	290	fungi_odb10	83.6	83.6	0	2.5	13.9	758	245174	Wallemia ichthyophaga (basidiomycetes)
1293	GCA_004917865.1	fungi_odb9	88.2	87.9	0.3	6.6	5.2	290	fungi_odb10	83.6	83.6	0	2.2	14.2	758	245174	Wallemia ichthyophaga (basidiomycetes)
1294	GCA_004917895.1	fungi_odb9	88.9	88.6	0.3	5.5	5.6	290	fungi_odb10	83.9	83.9	0	2.4	13.7	758	245174	Wallemia ichthyophaga (basidiomycetes)
1295	GCA_004917925.1	fungi_odb9	87.9	87.9	0	6.6	5.5	290	fungi_odb10	81.8	81.8	0	2.2	16	758	1708541	Wallemia mellicola (basidiomycetes)
1296	GCA_004917935.1	fungi_odb9	90	90	0	5.5	4.5	290	fungi_odb10	81.5	81.5	0	2.2	16.3	758	1708541	Wallemia mellicola (basidiomycetes)
1297	GCA_004917965.1	fungi_odb9	89.3	89.3	0	5.9	4.8	290	fungi_odb10	81.5	81.5	0	2	16.5	758	1708541	Wallemia mellicola (basidiomycetes)
1298	GCA_004917975.1	fungi_odb9	87.6	87.6	0	6.9	5.5	290	fungi_odb10	81.3	81.3	0	2.4	16.3	758	1708541	Wallemia mellicola (basidiomycetes)
1299	GCA_004918005.1	fungi_odb9	87.6	87.6	0	6.2	6.2	290	fungi_odb10	81.8	81.8	0	2	16.2	758	1708541	Wallemia mellicola (basidiomycetes)
1300	GCA_004918015.1	fungi_odb9	88.6	88.3	0.3	6.2	5.2	290	fungi_odb10	83.9	83.9	0	2.4	13.7	758	245174	Wallemia ichthyophaga (basidiomycetes)
1301	GCA_004918025.1	fungi_odb9	88.9	88.6	0.3	5.9	5.2	290	fungi_odb10	82.1	82.1	0	1.7	16.2	758	1708541	Wallemia mellicola (basidiomycetes)
1302	GCA_004918065.1	fungi_odb9	89.7	89	0.7	4.8	5.5	290	fungi_odb10	83.8	83.8	0	2.1	14.1	758	245174	Wallemia ichthyophaga (basidiomycetes)
1303	GCA_004918075.1	fungi_odb9	87.6	87.6	0	7.6	4.8	290	fungi_odb10	81.7	81.7	0	1.8	16.5	758	1708541	Wallemia mellicola (basidiomycetes)
1304	GCA_004918105.1	fungi_odb9	96.9	96.6	0.3	1.4	1.7	290	fungi_odb10	98	98	0	0.9	1.1	758	5580	Aureobasidium pullulans (ascomycetes)
1305	GCA_004918115.1	fungi_odb9	96.2	95.9	0.3	2.8	1	290	fungi_odb10	97.6	97.6	0	1.1	1.3	758	5580	Aureobasidium pullulans (ascomycetes)
1306	GCA_004918145.1	fungi_odb9	96.2	95.9	0.3	1.7	2.1	290	fungi_odb10	97.9	97.9	0	0.8	1.3	758	5580	Aureobasidium pullulans (ascomycetes)
1307	GCA_004918155.1	fungi_odb9	89.3	89.3	0	6.2	4.5	290	fungi_odb10	81.1	81.1	0	1.7	17.2	758	1708541	Wallemia mellicola (basidiomycetes)

## Sheet: metazoa_odb10 on metazoan gene 
	ID	Dataset_V3	Comp_V3	SV3	DV3	FV3	MV3	nV3	Dataset_V5	Comp_V5	SV5	DV5	FV5	MV5	nV5	taxID	Species_name
1	GCF_000001405.39	metazoa_odb9	100	35.9	64.1	0	0	978	metazoa_odb10	100	37	63	0	0	954	9606	Homo sapiens (human)
2	GCF_000001635.27	metazoa_odb9	99.9	44	55.9	0	0.1	978	metazoa_odb10	100	47.6	52.4	0	0	954	10090	Mus musculus (house mouse)
3	GCF_000001895.5	metazoa_odb9	99.5	50	49.5	0.1	0.4	978	metazoa_odb10	99.2	54.4	44.8	0.1	0.7	954	10116	Rattus norvegicus (Norway rat)
4	GCF_000001905.1	metazoa_odb9	98.4	60.6	37.8	0.8	0.8	978	metazoa_odb10	97.9	61	36.9	1.6	0.5	954	9785	Loxodonta africana (African savanna elephant)
5	GCF_000002035.6	metazoa_odb9	99.5	94.4	5.1	0.2	0.3	978	metazoa_odb10	99.6	73.6	26	0.3	0.1	954	7955	Danio rerio (zebrafish)
6	GCF_000002265.2	metazoa_odb9	98.4	88.2	10.2	1	0.6	978	metazoa_odb10	97.7	90	7.7	1.4	0.9	954	10116	Rattus norvegicus (Norway rat)
7	GCF_000002285.3	metazoa_odb9	98.8	49.9	48.9	0.6	0.6	978	metazoa_odb10	98.4	50.9	47.5	0.6	1	954	9615	Canis lupus familiaris (dog)
8	GCF_000002295.2	metazoa_odb9	97.4	56.4	41	1.1	1.5	978	metazoa_odb10	97.6	59.9	37.7	1.3	1.1	954	13616	Monodelphis domestica (gray short-tailed opossum)
9	GCF_000003025.6	metazoa_odb9	98.8	54.5	44.3	0	1.2	978	metazoa_odb10	99.2	54.9	44.3	0	0.8	954	9823	Sus scrofa (pig)
10	GCF_000003625.3	metazoa_odb9	96	62.3	33.7	0.5	3.5	978	metazoa_odb10	95.6	62.1	33.5	0.5	3.9	954	9986	Oryctolagus cuniculus (rabbit)
11	GCF_000004195.4	metazoa_odb9	99.3	98.4	0.9	0.3	0.4	978	metazoa_odb10	99.5	60.2	39.3	0.3	0.2	954	8364	Xenopus tropicalis (tropical clawed frog)
12	GCF_000090745.1	metazoa_odb9	93.5	92	1.5	0.8	5.7	978	metazoa_odb10	94.9	72.4	22.5	0.3	4.8	954	28377	Anolis carolinensis (green anole)
13	GCF_000146605.3	metazoa_odb9	86.5	85.5	1	7.1	6.4	978	metazoa_odb10	84.2	68.8	15.4	8.2	7.6	954	9103	Meleagris gallopavo (turkey)
14	GCF_000147115.1	metazoa_odb9	96	50.3	45.7	1.9	2.1	978	metazoa_odb10	95.3	51.3	44	2.3	2.4	954	59463	Myotis lucifugus (little brown bat)
15	GCF_000151735.1	metazoa_odb9	98.8	65	33.8	0.5	0.7	978	metazoa_odb10	98.5	64.4	34.1	0.8	0.7	954	10141	Cavia porcellus (domestic guinea pig)
16	GCF_000151845.1	metazoa_odb9	97	54.3	42.7	2.4	0.6	978	metazoa_odb10	96.7	57.3	39.4	2.2	1.1	954	132908	Pteropus vampyrus (large flying fox)
17	GCF_000151885.1	metazoa_odb9	95.4	70.8	24.6	3.7	0.9	978	metazoa_odb10	95	71.1	23.9	3.6	1.4	954	10020	Dipodomys ordii (Ord's kangaroo rat)
18	GCF_000164805.1	metazoa_odb9	95.9	52.2	43.7	2.8	1.3	978	metazoa_odb10	94.3	52.6	41.7	3.9	1.8	954	1868482	Carlito syrichta (Philippine tarsier)
19	GCF_000164845.3	metazoa_odb9	97.7	58.5	39.2	1.9	0.4	978	metazoa_odb10	98.2	60.3	37.9	1.5	0.3	954	30538	Vicugna pacos (alpaca)
20	GCF_000165045.1	metazoa_odb9	95.9	94.3	1.6	1	3.1	978	metazoa_odb10	96.1	75.8	20.3	0.7	3.2	954	7868	Callorhinchus milii (elephant shark)
21	GCF_000165445.2	metazoa_odb9	99.6	51.6	48	0.3	0.1	978	metazoa_odb10	98.7	56.6	42.1	0.6	0.7	954	30608	Microcebus murinus (gray mouse lemur)
22	GCF_000181275.1	metazoa_odb9	96.3	83.9	12.4	2.9	0.8	978	metazoa_odb10	96.2	83.6	12.6	2.9	0.9	954	42254	Sorex araneus (European shrew)
23	GCF_000181295.1	metazoa_odb9	98.1	66.1	32	1.7	0.2	978	metazoa_odb10	97.4	67.6	29.8	1.9	0.7	954	30611	Otolemur garnettii (small-eared galago)
24	GCF_000181335.3	metazoa_odb9	99.9	52.7	47.2	0.1	0	978	metazoa_odb10	99.8	54.3	45.5	0.2	0	954	9685	Felis catus (domestic cat)
25	GCF_000186305.1	metazoa_odb9	95.9	95.1	0.8	2.8	1.3	978	metazoa_odb10	95.2	68.1	27.1	3.7	1.1	954	176946	Python bivittatus (Burmese python)
26	GCF_000208655.1	metazoa_odb9	97.6	63.8	33.8	2.1	0.3	978	metazoa_odb10	96.6	65.9	30.7	2.6	0.8	954	9361	Dasypus novemcinctus (nine-banded armadillo)
27	GCF_000223135.1	metazoa_odb9	97.8	60	37.8	1.2	1	978	metazoa_odb10	98.1	63.4	34.7	1.5	0.4	954	10029	Cricetulus griseus (Chinese hamster)
28	GCF_000225785.1	metazoa_odb9	97.3	95.5	1.8	2.4	0.3	978	metazoa_odb10	96.9	68.4	28.5	2.5	0.6	954	7897	Latimeria chalumnae (coelacanth)
29	GCF_000230535.1	metazoa_odb9	90.2	89.4	0.8	5.4	4.4	978	metazoa_odb10	90.3	64.8	25.5	5.9	3.8	954	13735	Pelodiscus sinensis (Chinese soft-shelled turtle)
30	GCF_000233375.1	metazoa_odb9	98.7	42.6	56.1	0.7	0.6	978	metazoa_odb10	98.7	31.3	67.4	0.7	0.6	954	8030	Salmo salar (Atlantic salmon)
31	GCF_000235385.1	metazoa_odb9	97.7	64.4	33.3	2.1	0.2	978	metazoa_odb10	96.3	67.1	29.2	2.9	0.8	954	39432	Saimiri boliviensis boliviensis (Bolivian squirrel monkey)
32	GCF_000239375.1	metazoa_odb9	98.4	94	4.4	0.9	0.7	978	metazoa_odb10	97.8	73.6	24.2	0.9	1.3	954	303518	Pundamilia nyererei (bony fishes)
33	GCF_000239395.1	metazoa_odb9	95.3	91.9	3.4	2.9	1.8	978	metazoa_odb10	94.2	73.7	20.5	3.4	2.4	954	32507	Neolamprologus brichardi (lyretail cichlid)
34	GCF_000241765.3	metazoa_odb9	97.9	96.9	1	1.2	0.9	978	metazoa_odb10	98.2	60.1	38.1	1.3	0.5	954	8478	Chrysemys picta bellii (western painted turtle)
35	GCF_000242695.1	metazoa_odb9	94.8	94	0.8	2.7	2.5	978	metazoa_odb10	94.9	65.3	29.6	3.2	1.9	954	7918	Lepisosteus oculatus (spotted gar)
36	GCF_000243295.1	metazoa_odb9	98.6	60.4	38.2	1	0.4	978	metazoa_odb10	99	61.9	37.1	0.4	0.6	954	127582	Trichechus manatus latirostris (Florida manatee)
37	GCF_000247695.1	metazoa_odb9	99.7	44.8	54.9	0.2	0.1	978	metazoa_odb10	99.8	45.1	54.7	0.2	0	954	10181	Heterocephalus glaber (naked mole-rat)
38	GCF_000247795.1	metazoa_odb9	95.3	63.1	32.2	1.7	3	978	metazoa_odb10	95.4	66	29.4	1	3.6	954	9915	Bos indicus (zebu cattle)
39	GCF_000247815.1	metazoa_odb9	88.3	87.3	1	4.1	7.6	978	metazoa_odb10	88.1	67.7	20.4	3.6	8.3	954	59894	Ficedula albicollis (Collared flycatcher)
40	GCF_000260255.1	metazoa_odb9	98.6	55.8	42.8	1.1	0.3	978	metazoa_odb10	98	56.8	41.2	1.4	0.6	954	10160	Octodon degus (degu)
41	GCF_000260355.1	metazoa_odb9	94.7	67.6	27.1	2.5	2.8	978	metazoa_odb10	94.4	70.3	24.1	2.7	2.9	954	143302	Condylura cristata (star-nosed mole)
42	GCF_000276665.1	metazoa_odb9	99.7	62.3	37.4	0.1	0.2	978	metazoa_odb10	99.3	64	35.3	0.4	0.3	954	34839	Chinchilla lanigera (long-tailed chinchilla)
43	GCF_000277835.1	metazoa_odb9	82.9	81.8	1.1	8.8	8.3	978	metazoa_odb10	83.5	72.6	10.9	7.4	9.1	954	48883	Geospiza fortis (medium ground-finch)
44	GCF_000280705.1	metazoa_odb9	97.7	76.8	20.9	2	0.3	978	metazoa_odb10	96.8	77.3	19.5	2.3	0.9	954	51337	Jaculus jaculus (lesser Egyptian jerboa)
45	GCF_000281125.3	metazoa_odb9	97.6	97.1	0.5	1.8	0.6	978	metazoa_odb10	98.5	66.7	31.8	1	0.5	954	8496	Alligator mississippiensis (American alligator)
46	GCF_000283155.1	metazoa_odb9	99.3	71.6	27.7	0.6	0.1	978	metazoa_odb10	99.1	73.3	25.8	0.5	0.4	954	73337	Ceratotherium simum simum (southern white rhinoceros)
47	GCF_000296735.1	metazoa_odb9	99.2	82.7	16.5	0.2	0.6	978	metazoa_odb10	98.6	83	15.6	0.8	0.6	954	185453	Chrysochloris asiatica (Cape golden mole)
48	GCF_000296755.1	metazoa_odb9	97.9	68.3	29.6	1.2	0.9	978	metazoa_odb10	97.3	67.6	29.7	1.8	0.9	954	9365	Erinaceus europaeus (western European hedgehog)
49	GCF_000298275.1	metazoa_odb9	98.3	82.8	15.5	1	0.7	978	metazoa_odb10	97.6	83.6	14	1.5	0.9	954	1230840	Orycteropus afer afer (aardvark)
50	GCF_000298355.1	metazoa_odb9	98.2	67.3	30.9	1.7	0.1	978	metazoa_odb10	98.3	70.2	28.1	1.6	0.1	954	72004	Bos mutus (wild yak)
51	GCF_000299155.1	metazoa_odb9	97.8	77	20.8	1.1	1.1	978	metazoa_odb10	97.5	76.4	21.1	1.6	0.9	954	28737	Elephantulus edwardii (Cape elephant shrew)
52	GCF_000308155.1	metazoa_odb9	98.9	48.3	50.6	0.8	0.3	978	metazoa_odb10	98.5	48.8	49.7	0.7	0.8	954	29078	Eptesicus fuscus (big brown bat)
53	GCF_000313985.2	metazoa_odb9	97.1	78.8	18.3	1.8	1.1	978	metazoa_odb10	96	78	18	1.9	2.1	954	9371	Echinops telfairi (small Madagascar hedgehog)
54	GCF_000317375.1	metazoa_odb9	99.5	64.8	34.7	0.4	0.1	978	metazoa_odb10	98.8	67.6	31.2	0.7	0.5	954	79684	Microtus ochrogaster (prairie vole)
55	GCF_000321225.1	metazoa_odb9	99.4	59.8	39.6	0.5	0.1	978	metazoa_odb10	99.5	61.7	37.8	0.3	0.2	954	9708	Odobenus rosmarus divergens (Pacific walrus)
56	GCF_000325575.1	metazoa_odb9	99.1	55.6	43.5	0.7	0.2	978	metazoa_odb10	99.2	57.9	41.3	0.4	0.4	954	9402	Pteropus alecto (black flying fox)
57	GCF_000327345.1	metazoa_odb9	95.1	63.6	31.5	4.3	0.6	978	metazoa_odb10	94.3	63.7	30.6	4.4	1.3	954	225400	Myotis davidii (bats)
58	GCF_000331425.1	metazoa_odb9	98.4	98	0.4	0.9	0.7	978	metazoa_odb10	98	71.2	26.8	1.2	0.8	954	181119	Pseudopodoces humilis (Tibetan ground-tit)
59	GCF_000331955.2	metazoa_odb9	99.9	42.5	57.4	0.1	0	978	metazoa_odb10	99.8	42.6	57.2	0.1	0.1	954	9733	Orcinus orca (killer whale)
60	GCF_000334495.1	metazoa_odb9	98.5	60.7	37.8	0.7	0.8	978	metazoa_odb10	98.4	63.9	34.5	1.2	0.4	954	246437	Tupaia chinensis (Chinese tree shrew)
61	GCF_000337935.1	metazoa_odb9	85.5	84.8	0.7	7.1	7.4	978	metazoa_odb10	86.2	66.8	19.4	5.8	8	954	8932	Columba livia (rock pigeon)
62	GCF_000337955.1	metazoa_odb9	86	85.3	0.7	7	7	978	metazoa_odb10	87.4	67.1	20.3	6.5	6.1	954	8954	Falco peregrinus (peregrine falcon)
63	GCF_000337975.1	metazoa_odb9	85.3	84.5	0.8	7.2	7.5	978	metazoa_odb10	85.7	66.2	19.5	7.5	6.8	954	345164	Falco cherrug (Saker falcon)
64	GCF_000344595.1	metazoa_odb9	95.9	94.7	1.2	2.5	1.6	978	metazoa_odb10	95.7	77.3	18.4	2.8	1.5	954	8469	Chelonia mydas (Green sea turtle)
65	GCF_000349665.1	metazoa_odb9	97.9	65.4	32.5	0.9	1.2	978	metazoa_odb10	98	68.9	29.1	0.7	1.3	954	10036	Mesocricetus auratus (golden hamster)
66	GCF_000349705.1	metazoa_odb9	94.4	58.1	36.3	4.8	0.8	978	metazoa_odb10	89.8	56.4	33.4	8.1	2.1	954	9713	Leptonychotes weddellii (Weddell seal)
67	GCF_000364345.1	metazoa_odb9	99.2	48.1	51.1	0.2	0.6	978	metazoa_odb10	98.8	49	49.8	0.4	0.8	954	9541	Macaca fascicularis (crab-eating macaque)
68	GCF_000372685.2	metazoa_odb9	98	91.4	6.6	0.5	1.5	978	metazoa_odb10	98.6	76.2	22.4	0.5	0.9	954	7994	Astyanax mexicanus (Mexican tetra)
69	GCF_000385455.1	metazoa_odb9	86.1	85.5	0.6	3.6	10.3	978	metazoa_odb10	85.8	68.3	17.5	3.4	10.8	954	44394	Zonotrichia albicollis (white-throated sparrow)
70	GCF_000409795.2	metazoa_odb9	99.4	51.2	48.2	0.4	0.2	978	metazoa_odb10	99	53.4	45.6	0.7	0.3	954	60711	Chlorocebus sabaeus (green monkey)
71	GCF_000412655.1	metazoa_odb9	96.6	56	40.6	2.8	0.6	978	metazoa_odb10	96.2	57.1	39.1	3.4	0.4	954	109478	Myotis brandtii (Brandt's bat)
72	GCF_000442215.1	metazoa_odb9	99.6	71.9	27.7	0.1	0.3	978	metazoa_odb10	99.4	74.3	25.1	0.4	0.2	954	118797	Lipotes vexillifer (Yangtze River dolphin)
73	GCF_000455745.1	metazoa_odb9	92.8	92.4	0.4	4.7	2.5	978	metazoa_odb10	92.8	59.4	33.4	4.6	2.6	954	38654	Alligator sinensis (Chinese alligator)
74	GCF_000464555.1	metazoa_odb9	94.6	69.2	25.4	3.9	1.5	978	metazoa_odb10	94.8	69.3	25.5	3.5	1.7	954	74533	Panthera tigris altaica (Amur tiger)
75	GCF_000485575.1	metazoa_odb9	99.3	90.7	8.6	0.4	0.3	978	metazoa_odb10	99.2	63.1	36.1	0.5	0.3	954	48698	Poecilia formosa (Amazon molly)
76	GCF_000493695.1	metazoa_odb9	98.9	58.2	40.7	0.7	0.4	978	metazoa_odb10	98.7	60.4	38.3	0.5	0.8	954	310752	Balaenoptera acutorostrata scammoni (minke whale)
77	GCF_000500345.1	metazoa_odb9	98.6	60.3	38.3	1	0.4	978	metazoa_odb10	98.4	62.1	36.3	1.2	0.4	954	230844	Peromyscus maniculatus bairdii (prairie deer mouse)
78	GCF_000523025.1	metazoa_odb9	98.8	94.8	4	0.3	0.9	978	metazoa_odb10	98.4	70.2	28.2	0.7	0.9	954	244447	Cynoglossus semilaevis (tongue sole)
79	GCF_000633615.1	metazoa_odb9	98.4	95	3.4	1	0.6	978	metazoa_odb10	97.7	71.3	26.4	0.9	1.4	954	8081	Poecilia reticulata (guppy)
80	GCF_000687185.1	metazoa_odb9	81.7	80.9	0.8	7.7	10.6	978	metazoa_odb10	81.8	60.1	21.7	7.4	10.8	954	188379	Egretta garzetta (little egret)
81	GCF_000687225.1	metazoa_odb9	96.7	70.8	25.9	2.5	0.8	978	metazoa_odb10	96.5	72.4	24.1	2.8	0.7	954	29073	Ursus maritimus (polar bear)
82	GCF_000687285.1	metazoa_odb9	81.2	80.5	0.7	8.6	10.2	978	metazoa_odb10	78.7	74.7	4	11	10.3	954	97097	Phaethon lepturus (White-tailed tropicbird)
83	GCF_000687375.1	metazoa_odb9	78.5	77.7	0.8	9.5	12	978	metazoa_odb10	76.3	72.5	3.8	10.7	13	954	36300	Pelecanus crispus (Dalmatian pelican)
84	GCF_000690535.1	metazoa_odb9	79	77.9	1.1	10.2	10.8	978	metazoa_odb10	78.6	74.6	4	9.7	11.7	954	54380	Cariama cristata (Red-legged seriema)
85	GCF_000690715.1	metazoa_odb9	75.7	74.9	0.8	12	12.3	978	metazoa_odb10	72.7	70.4	2.3	13.5	13.8	954	57412	Colius striatus (speckled mousebird)
86	GCF_000690725.1	metazoa_odb9	99	92.7	6.3	0.4	0.6	978	metazoa_odb10	98.8	78.4	20.4	0.6	0.6	954	144197	Stegastes partitus (bicolor damselfish)
87	GCF_000690775.1	metazoa_odb9	74.6	72.8	1.8	11.3	14.1	978	metazoa_odb10	69.2	65.2	4	14.5	16.3	954	54383	Eurypyga helias (sunbittern)
88	GCF_000690835.1	metazoa_odb9	78.1	77.1	1	9.7	12.2	978	metazoa_odb10	77	72.7	4.3	10.7	12.3	954	30455	Fulmarus glacialis (Northern fulmar)
89	GCF_000690875.1	metazoa_odb9	75.5	74.2	1.3	11.6	12.9	978	metazoa_odb10	73.7	69.9	3.8	12.2	14.1	954	37040	Gavia stellata (red-throated loon)
90	GCF_000691405.1	metazoa_odb9	78.3	77.4	0.9	9.4	12.3	978	metazoa_odb10	75.8	62.5	13.3	11.5	12.7	954	8969	Haliaeetus albicilla (white-tailed eagle)
91	GCF_000691785.1	metazoa_odb9	76.9	76	0.9	10.6	12.5	978	metazoa_odb10	74.2	70.1	4.1	12.1	13.7	954	188344	Leptosomus discolor (cuckoo roller)
92	GCF_000691845.1	metazoa_odb9	74.1	73	1.1	10.9	15	978	metazoa_odb10	71.6	68.7	2.9	12.1	16.3	954	57421	Merops nubicus (carmine bee-eater)
93	GCF_000691975.1	metazoa_odb9	84.7	84	0.7	6.1	9.2	978	metazoa_odb10	86.1	69.3	16.8	6.6	7.3	954	85066	Corvus brachyrhynchos (American crow)
94	GCF_000692075.1	metazoa_odb9	77.3	76.4	0.9	8.4	14.3	978	metazoa_odb10	78.1	73	5.1	7.8	14.1	954	30419	Opisthocomus hoazin (hoatzin)
95	GCF_000695195.1	metazoa_odb9	74.3	73.5	0.8	11.8	13.9	978	metazoa_odb10	73.9	71.1	2.8	11.5	14.6	954	187382	Chlamydotis macqueenii (Macqueen's bustard)
96	GCF_000695765.1	metazoa_odb9	78.5	77.5	1	10.5	11	978	metazoa_odb10	77.6	74	3.6	11.2	11.2	954	54374	Mesitornis unicolor (brown roatelo)
97	GCF_000695815.1	metazoa_odb9	78.5	77.5	1	11.5	10	978	metazoa_odb10	76.8	72.7	4.1	12.7	10.5	954	57068	Acanthisitta chloris (rifleman)
98	GCF_000696425.1	metazoa_odb9	97	66.9	30.1	2.6	0.4	978	metazoa_odb10	94.5	67.8	26.7	4.1	1.4	954	482537	Galeopterus variegatus (Sunda flying lemur)
99	GCF_000696695.1	metazoa_odb9	95.3	64.2	31.1	3.6	1.1	978	metazoa_odb10	94	64.5	29.5	4.2	1.8	954	9798	Equus przewalskii (Przewalski's horse)
100	GCF_000696875.1	metazoa_odb9	79.1	78.1	1	8.5	12.4	978	metazoa_odb10	77.5	74.4	3.1	10	12.5	954	176057	Nestor notabilis (Kea)
101	GCF_000698965.1	metazoa_odb9	83.6	82.8	0.8	7.1	9.3	978	metazoa_odb10	84.5	70.2	14.3	5.8	9.7	954	441894	Struthio camelus australis (African ostrich)
102	GCF_000699005.1	metazoa_odb9	85.8	84.7	1.1	5	9.2	978	metazoa_odb10	85.3	80.2	5.1	4.9	9.8	954	118200	Dryobates pubescens (Downy woodpecker)
103	GCF_000699105.1	metazoa_odb9	80.5	79.9	0.6	6.1	13.4	978	metazoa_odb10	81.3	74.5	6.8	5.2	13.5	954	9238	Pygoscelis adeliae (Adelie penguin)
104	GCF_000699145.1	metazoa_odb9	83.8	83.1	0.7	6.3	9.9	978	metazoa_odb10	83.7	72.3	11.4	5.8	10.5	954	9233	Aptenodytes forsteri (emperor penguin)
105	GCF_000699245.1	metazoa_odb9	77.2	75.8	1.4	10.6	12.2	978	metazoa_odb10	75.8	71.9	3.9	11.1	13.1	954	240206	Pterocles gutturalis (yellow-throated sandgrouse)
106	GCF_000700745.1	metazoa_odb9	74	73.3	0.7	13	13	978	metazoa_odb10	70.2	64.5	5.7	14.8	15	954	279965	Antrostomus carolinensis (chuck-will's-widow)
107	GCF_000703405.1	metazoa_odb9	74.8	73.3	1.5	10.6	14.6	978	metazoa_odb10	73.4	69.7	3.7	11.9	14.7	954	57397	Apaloderma vittatum (bar-tailed trogon)
108	GCF_000705375.1	metazoa_odb9	79.6	78.1	1.5	9.5	10.9	978	metazoa_odb10	78.6	73.8	4.8	10.6	10.8	954	94827	Tinamus guttatus (white-throated tinamou)
109	GCF_000708025.1	metazoa_odb9	84.4	83.7	0.7	6.4	9.2	978	metazoa_odb10	85.2	78.9	6.3	6.1	8.7	954	50402	Charadrius vociferus (killdeer)
110	GCF_000708225.1	metazoa_odb9	86.7	85.9	0.8	6.4	6.9	978	metazoa_odb10	86.8	80.2	6.6	5.6	7.6	954	128390	Nipponia nippon (crested ibis)
111	GCF_000708925.1	metazoa_odb9	75.4	74.2	1.2	9.9	14.7	978	metazoa_odb10	71.7	67.7	4	12.8	15.5	954	9209	Phalacrocorax carbo (great cormorant)
112	GCF_000709325.1	metazoa_odb9	87.8	87.3	0.5	4.8	7.4	978	metazoa_odb10	89.1	83.3	5.8	4.1	6.8	954	55661	Cuculus canorus (common cuckoo)
113	GCF_000709365.1	metazoa_odb9	78.1	77.1	1	9	12.9	978	metazoa_odb10	75.8	71.5	4.3	10.4	13.8	954	121530	Tauraco erythrolophus (red-crested turaco)
114	GCF_000709895.1	metazoa_odb9	78.7	77.6	1.1	9	12.3	978	metazoa_odb10	76.5	72.9	3.6	11.2	12.3	954	100784	Balearica regulorum gibbericeps (East African grey crowned-crane)
115	GCF_000710305.1	metazoa_odb9	76.8	75.9	0.9	9.2	14	978	metazoa_odb10	74.2	70.3	3.9	11.7	14.1	954	175836	Buceros rhinoceros silvestris (Rhinoceros hornbill)
116	GCF_000732505.1	metazoa_odb9	97.7	93.5	4.2	1.4	0.9	978	metazoa_odb10	96.8	78.8	18	1.8	1.4	954	28743	Cyprinodon variegatus (sheepshead minnow)
117	GCF_000735185.1	metazoa_odb9	79	75.5	3.5	13.8	7.2	978	metazoa_odb10	70.7	57.9	12.8	16.2	13.1	954	8208	Notothenia coriiceps (black rockcod)
118	GCF_000737465.1	metazoa_odb9	93.2	92.4	0.8	3.1	3.7	978	metazoa_odb10	93	62.5	30.5	2.4	4.6	954	52644	Haliaeetus leucocephalus (bald eagle)
119	GCF_000738735.2	metazoa_odb9	81.1	80.1	1	6.6	12.3	978	metazoa_odb10	81.2	62.9	18.3	6.8	12	954	932674	Corvus cornix cornix (hooded crow)
120	GCF_000747805.1	metazoa_odb9	83	82.3	0.7	7.5	9.5	978	metazoa_odb10	83.2	78	5.2	7	9.8	954	8897	Chaetura pelagica (chimney swift)
121	GCF_000754665.1	metazoa_odb9	97.6	66.1	31.5	2	0.4	978	metazoa_odb10	97.3	67.8	29.5	2.1	0.6	954	43346	Bison bison bison (American bison)
122	GCF_000767855.1	metazoa_odb9	98.6	74.1	24.5	1	0.4	978	metazoa_odb10	99.2	75.3	23.9	0.6	0.2	954	9837	Camelus bactrianus (Bactrian camel)
123	GCF_000788275.1	metazoa_odb9	98.7	94.1	4.6	0.4	0.9	978	metazoa_odb10	98.9	84.7	14.2	0.5	0.6	954	150288	Boleophthalmus pectinirostris (great blue-spotted mudskipper)
124	GCF_000803125.2	metazoa_odb9	99.7	55.7	44	0.2	0.1	978	metazoa_odb10	99.7	57.4	42.3	0.2	0.1	954	9838	Camelus dromedarius (Arabian camel)
125	GCF_000935625.1	metazoa_odb9	96.6	94.6	2	2.1	1.3	978	metazoa_odb10	96.2	75.7	20.5	1.8	2	954	125878	Nanorana parkeri (frogs & toads)
126	GCF_000951035.1	metazoa_odb9	97.7	50.8	46.9	1.6	0.7	978	metazoa_odb10	97.8	52.1	45.7	1.5	0.7	954	336983	Colobus angolensis palliatus (Angolan colobus)
127	GCF_000951045.1	metazoa_odb9	97.1	51.7	45.4	2.1	0.8	978	metazoa_odb10	96.5	53.7	42.8	2.7	0.8	954	9568	Mandrillus leucophaeus (drill)
128	GCF_000951615.1	metazoa_odb9	92.4	45.6	46.8	4.7	2.9	978	metazoa_odb10	88.8	39	49.8	6.6	4.6	954	7962	Cyprinus carpio (common carp)
129	GCF_000952055.2	metazoa_odb9	98.8	54.8	44	0.9	0.3	978	metazoa_odb10	99	56.7	42.3	0.8	0.2	954	37293	Aotus nancymaae (Ma's night monkey)
130	GCF_000955945.1	metazoa_odb9	99.1	50.2	48.9	0.8	0.1	978	metazoa_odb10	98.9	52.1	46.8	0.7	0.4	954	9531	Cercocebus atys (sooty mangabey)
131	GCF_000956065.1	metazoa_odb9	99.2	51.1	48.1	0.6	0.2	978	metazoa_odb10	99	52	47	0.6	0.4	954	9545	Macaca nemestrina (pig-tailed macaque)
132	GCF_000956105.1	metazoa_odb9	96.3	74.5	21.8	3	0.7	978	metazoa_odb10	94.9	74.7	20.2	3.4	1.7	954	379532	Propithecus coquereli (Coquerel's sifaka)
133	GCF_000971095.1	metazoa_odb9	82.2	81.3	0.9	6.1	11.7	978	metazoa_odb10	82.5	63.1	19.4	6.1	11.4	954	381198	Anser cygnoides domesticus (Swan goose)
134	GCF_000972845.2	metazoa_odb9	99.4	94.7	4.7	0.5	0.1	978	metazoa_odb10	99.4	70.2	29.2	0.3	0.3	954	215358	Larimichthys crocea (large yellow croaker)
135	GCF_001039765.1	metazoa_odb9	84.5	82.9	1.6	7.4	8.1	978	metazoa_odb10	83.7	65.9	17.8	8.9	7.4	954	202946	Apteryx mantelli mantelli (North Island brown kiwi)
136	GCF_001077635.1	metazoa_odb9	85.4	83.6	1.8	6.6	8	978	metazoa_odb10	81.6	65.2	16.4	8.2	10.2	954	35019	Thamnophis sirtalis (snakes)
137	GCF_001185365.1	metazoa_odb9	98	96.3	1.7	1.2	0.8	978	metazoa_odb10	98.1	64.3	33.8	1.4	0.5	954	94885	Pantherophis guttatus (snakes)
138	GCF_001266775.1	metazoa_odb9	98.9	93.9	5	0.4	0.7	978	metazoa_odb10	99	80.1	18.9	0.4	0.6	954	52670	Austrofundulus limnaeus (bony fishes)
139	GCF_001305755.1	metazoa_odb9	98.4	59.4	39	1.1	0.5	978	metazoa_odb10	98.2	63	35.2	0.9	0.9	954	9793	Equus asinus (ass)
140	GCF_001431845.1	metazoa_odb9	91.8	90	1.8	2.8	5.4	978	metazoa_odb10	91.7	62.9	28.8	2.6	5.7	954	198806	Calidris pugnax (ruff)
141	GCF_001443285.1	metazoa_odb9	98.8	92.2	6.6	0.7	0.5	978	metazoa_odb10	98.5	65.6	32.9	1.2	0.3	954	48699	Poecilia latipinna (sailfin molly)
142	GCF_001443325.1	metazoa_odb9	99.2	93	6.2	0.4	0.4	978	metazoa_odb10	98.5	65.2	33.3	0.9	0.6	954	48701	Poecilia mexicana (shortfin molly)
143	GCF_001444195.1	metazoa_odb9	99.7	95.6	4.1	0	0.3	978	metazoa_odb10	99.8	69	30.8	0	0.2	954	32473	Xiphophorus couchianus (Monterrey platyfish)
144	GCF_001447265.1	metazoa_odb9	94.8	94.3	0.5	1.2	4	978	metazoa_odb10	95.1	73.5	21.6	1	3.9	954	9172	Sturnus vulgaris (Common starling)
145	GCF_001447785.1	metazoa_odb9	94.7	93	1.7	4	1.3	978	metazoa_odb10	94.8	79.2	15.6	3.6	1.6	954	146911	Gekko japonicus (lizards)
146	GCF_001458135.1	metazoa_odb9	98.4	68.2	30.2	1	0.6	978	metazoa_odb10	97.2	67.7	29.5	1.9	0.9	954	9994	Marmota marmota marmota (Alpine marmot)
147	GCF_001465895.1	metazoa_odb9	99.5	96.1	3.4	0.2	0.3	978	metazoa_odb10	99.3	75.9	23.4	0.7	0	954	105023	Nothobranchius furzeri (turquoise killifish)
148	GCF_001515605.1	metazoa_odb9	99.2	27.2	72	0.6	0.2	978	metazoa_odb10	99.2	23.6	75.6	0.7	0.1	954	1608454	Sinocyclocheilus anshuiensis (bony fishes)
149	GCF_001515625.1	metazoa_odb9	99.2	32.6	66.6	0.6	0.2	978	metazoa_odb10	98.5	27.4	71.1	1.3	0.2	954	307959	Sinocyclocheilus rhinocerous (bony fishes)
150	GCF_001515645.1	metazoa_odb9	98	45.5	52.5	1.7	0.3	978	metazoa_odb10	96.3	35.8	60.5	2.6	1.1	954	75366	Sinocyclocheilus grahami (bony fishes)
151	GCF_001522545.3	metazoa_odb9	90.7	89.9	0.8	2.8	6.5	978	metazoa_odb10	91.8	56.2	35.6	2	6.2	954	9157	Parus major (Great Tit)
152	GCF_001527695.2	metazoa_odb9	98.3	94.4	3.9	1.2	0.5	978	metazoa_odb10	97.3	82.3	15	2.2	0.5	954	103944	Protobothrops mucrosquamatus (snakes)
153	GCF_001577835.2	metazoa_odb9	95.2	94.3	0.9	1.7	3.1	978	metazoa_odb10	94.9	62.8	32.1	2	3.1	954	93934	Coturnix japonica (Japanese quail)
154	GCF_001595765.1	metazoa_odb9	98.4	64.8	33.6	1.1	0.5	978	metazoa_odb10	98.3	66.7	31.6	1.3	0.4	954	291302	Miniopterus natalensis (bats)
155	GCF_001604755.1	metazoa_odb9	90.8	90.3	0.5	3	6.2	978	metazoa_odb10	92.1	60.7	31.4	1.6	6.3	954	321398	Lepidothrix coronata (blue-crowned manakin)
156	GCF_001604975.1	metazoa_odb9	98.8	49.3	49.5	1	0.2	978	metazoa_odb10	98.4	49.9	48.5	1.2	0.4	954	2715852	Cebus imitator (Panamanian white-faced capuchin)
157	GCF_001640805.1	metazoa_odb9	99.8	91.1	8.7	0.1	0.1	978	metazoa_odb10	100	73.8	26.2	0	0	954	8187	Lates calcarifer (barramundi perch)
158	GCF_001642345.1	metazoa_odb9	89.4	86.2	3.2	5.9	4.7	978	metazoa_odb10	85.8	66.6	19.2	7.8	6.4	954	259920	Rhincodon typus (whale shark)
159	GCF_001649575.1	metazoa_odb9	99.1	95.7	3.4	0.5	0.4	978	metazoa_odb10	99.3	73.4	25.9	0.5	0.2	954	37003	Kryptolebias marmoratus (mangrove rivulus)
160	GCF_001660625.1	metazoa_odb9	99.4	94	5.4	0.1	0.5	978	metazoa_odb10	99.8	66.9	32.9	0	0.2	954	7998	Ictalurus punctatus (channel catfish)
161	GCF_001663975.1	metazoa_odb9	99.3	46.9	52.4	0.2	0.5	978	metazoa_odb10	99.6	33.6	66	0.2	0.2	954	8355	Xenopus laevis (African clawed frog)
162	GCF_001698545.1	metazoa_odb9	97.3	57.1	40.2	2.5	0.2	978	metazoa_odb10	96.8	57.4	39.4	2.3	0.9	954	61621	Rhinopithecus bieti (black snub-nosed monkey)
163	GCF_001704415.1	metazoa_odb9	99.6	59.4	40.2	0.1	0.3	978	metazoa_odb10	99.9	62.1	37.8	0.1	0	954	9925	Capra hircus (goat)
164	GCF_001715985.3	metazoa_odb9	84	83	1	5.7	10.3	978	metazoa_odb10	83.7	65	18.7	6.3	10	954	328815	Manacus vitellinus (golden-collared manakin)
165	GCF_001723895.1	metazoa_odb9	88.1	87.3	0.8	2	9.9	978	metazoa_odb10	88.5	63	25.5	1	10.5	954	8502	Crocodylus porosus (Australian saltwater crocodile)
166	GCF_001723915.1	metazoa_odb9	86.8	86	0.8	1.9	11.3	978	metazoa_odb10	86.7	63	23.7	1.8	11.5	954	94835	Gavialis gangeticus (Gharial)
167	GCF_001857705.1	metazoa_odb9	99.9	49.5	50.4	0.1	0	978	metazoa_odb10	99.7	50.4	49.3	0.2	0.1	954	9691	Panthera pardus (leopard)
168	GCF_001858045.2	metazoa_odb9	99.8	94.8	5	0	0.2	978	metazoa_odb10	99.9	67.6	32.3	0.1	0	954	8128	Oreochromis niloticus (Nile tilapia)
169	GCF_001890085.1	metazoa_odb9	96	55.3	40.7	2.9	1.1	978	metazoa_odb10	94.1	57	37.1	3.7	2.2	954	186990	Hipposideros armiger (great roundleaf bat)
170	GCF_001891065.1	metazoa_odb9	99.5	96.3	3.2	0.3	0.2	978	metazoa_odb10	99.6	65.7	33.9	0.2	0.2	954	109280	Hippocampus comes (tiger tail seahorse)
171	GCF_001952655.1	metazoa_odb9	98.6	95.1	3.5	0.5	0.9	978	metazoa_odb10	98.8	65.9	32.9	0.4	0.8	954	43700	Monopterus albus (swamp eel)
172	GCF_001970005.1	metazoa_odb9	97.3	93.4	3.9	2.1	0.6	978	metazoa_odb10	96	72.9	23.1	3.5	0.5	954	8255	Paralichthys olivaceus (Japanese flounder)
173	GCF_001984765.1	metazoa_odb9	98.5	63.3	35.2	1.2	0.3	978	metazoa_odb10	97.2	64.5	32.7	2.3	0.5	954	51338	Castor canadensis (American beaver)
174	GCF_002007445.1	metazoa_odb9	98.4	46.5	51.9	1.1	0.5	978	metazoa_odb10	98.3	49.6	48.7	0.9	0.8	954	9646	Ailuropoda melanoleuca (giant panda)
175	GCF_002021735.2	metazoa_odb9	99.8	45.2	54.6	0	0.2	978	metazoa_odb10	99.8	30.7	69.1	0.1	0.1	954	8019	Oncorhynchus kisutch (coho salmon)
176	GCF_002078875.1	metazoa_odb9	94.2	93.7	0.5	1	4.8	978	metazoa_odb10	94.8	60.8	34	0.5	4.7	954	8996	Numida meleagris (helmeted guineafowl)
177	GCF_002099425.1	metazoa_odb9	99.7	60.7	39	0	0.3	978	metazoa_odb10	100	61	39	0	0	954	38626	Phascolarctos cinereus (koala)
178	GCF_002102435.1	metazoa_odb9	99.5	52.8	46.7	0.3	0.2	978	metazoa_odb10	98.2	54.3	43.9	1.6	0.2	954	9880	Odocoileus virginianus texanus (white-tailed deer)
179	GCF_002109545.1	metazoa_odb9	99	93.3	5.7	0.8	0.2	978	metazoa_odb10	98.4	77.1	21.3	1	0.6	954	80966	Acanthochromis polyacanthus (spiny chromis)
180	GCF_002201575.1	metazoa_odb9	99.4	70.4	29	0.4	0.2	978	metazoa_odb10	99.4	69.5	29.9	0.5	0.1	954	29088	Neomonachus schauinslandi (Hawaiian monk seal)
181	GCF_002204375.1	metazoa_odb9	98.3	60.3	38	1.2	0.5	978	metazoa_odb10	97.7	62.4	35.3	2.1	0.2	954	10047	Meriones unguiculatus (Mongolian gerbil)
182	GCF_002234675.1	metazoa_odb9	98.7	95.2	3.5	0.1	1.2	978	metazoa_odb10	98.8	68.7	30.1	0	1.2	954	8090	Oryzias latipes (Japanese medaka)
183	GCF_002260705.1	metazoa_odb9	99.8	94.9	4.9	0.1	0.1	978	metazoa_odb10	99.8	75.4	24.4	0.1	0.1	954	41447	Seriola dumerili (greater amberjack)
184	GCF_002263795.1	metazoa_odb9	99.7	48.6	51.1	0.3	0	978	metazoa_odb10	99.6	49.8	49.8	0.2	0.2	954	9913	Bos taurus (cattle)
185	GCF_002288905.1	metazoa_odb9	100	54.7	45.3	0	0	978	metazoa_odb10	100	54.1	45.9	0	0	954	391180	Enhydra lutris kenyoni (sea otter)
186	GCF_002288925.2	metazoa_odb9	99.6	52.2	47.4	0.3	0.1	978	metazoa_odb10	99.8	53.5	46.3	0.1	0.1	954	9749	Delphinapterus leucas (beluga whale)
187	GCF_002742125.1	metazoa_odb9	99.7	59.3	40.4	0	0.3	978	metazoa_odb10	99.6	59.5	40.1	0.1	0.3	954	9940	Ovis aries (sheep)
188	GCF_002775205.1	metazoa_odb9	99.6	95.6	4	0	0.4	978	metazoa_odb10	99.7	74.3	25.4	0.1	0.2	954	8083	Xiphophorus maculatus (southern platyfish)
189	GCF_002776465.1	metazoa_odb9	99.4	93	6.4	0.4	0.2	978	metazoa_odb10	99.1	70.6	28.5	0.4	0.5	954	80972	Amphiprion ocellaris (clown anemonefish)
190	GCF_002776525.3	metazoa_odb9	99.2	50.6	48.6	0.8	0	978	metazoa_odb10	98.3	49.1	49.2	1.4	0.3	954	591936	Piliocolobus tephrosceles (Ugandan red Colobus)
191	GCF_002814215.1	metazoa_odb9	99.6	92.9	6.7	0.2	0.2	978	metazoa_odb10	99.3	74.2	25.1	0.7	0	954	1841481	Seriola lalandi dorsalis (yellowtail amberjack)
192	GCF_002837175.2	metazoa_odb9	98.9	48.6	50.3	1	0.1	978	metazoa_odb10	97.8	49.4	48.4	1.8	0.4	954	9755	Physeter catodon (sperm whale)
193	GCF_002863925.1	metazoa_odb9	99.3	49.5	49.8	0.1	0.6	978	metazoa_odb10	99.3	51.6	47.7	0.1	0.6	954	9796	Equus caballus (horse)
194	GCF_002872115.1	metazoa_odb9	99.1	90.3	8.8	0.6	0.3	978	metazoa_odb10	99.4	58.7	40.7	0.6	0	954	1676925	Paramormyrops kingsleyae (bony fishes)
195	GCF_002872995.1	metazoa_odb9	96.7	47	49.7	1.6	1.7	978	metazoa_odb10	96.7	38.2	58.5	0.9	2.4	954	74940	Oncorhynchus tshawytscha (Chinook salmon)
196	GCF_002880775.1	metazoa_odb9	99.3	53.1	46.2	0.6	0.1	978	metazoa_odb10	99.3	56.3	43	0.4	0.3	954	9601	Pongo abelii (Sumatran orangutan)
197	GCF_002901205.1	metazoa_odb9	87.3	86	1.3	5.8	6.9	978	metazoa_odb10	86.7	65.3	21.4	6.5	6.8	954	156563	Cyanistes caeruleus (blue tit)
198	GCF_002910315.2	metazoa_odb9	95.9	48.6	47.3	1.6	2.5	978	metazoa_odb10	95.2	38.9	56.3	2	2.8	954	2691554	Salvelinus sp. IW2-2015 (bony fishes)
199	GCF_002922805.2	metazoa_odb9	99.7	95	4.7	0.2	0.1	978	metazoa_odb10	99.8	72.4	27.4	0	0.2	954	30732	Oryzias melastigma (Indian medaka)
200	GCF_002925995.2	metazoa_odb9	96.8	87.9	8.9	1.8	1.4	978	metazoa_odb10	96.1	61.9	34.2	2.6	1.3	954	2587831	Terrapene carolina triunguis (Three-toed box turtle)
201	GCF_002940915.1	metazoa_odb9	99.5	69.1	30.4	0.2	0.3	978	metazoa_odb10	99.2	70.1	29.1	0.5	0.3	954	9430	Desmodus rotundus (common vampire bat)
202	GCF_003031525.1	metazoa_odb9	99.4	57	42.4	0.4	0.2	978	metazoa_odb10	99	57.7	41.3	0.7	0.3	954	1706337	Neophocaena asiaeorientalis asiaeorientalis (Yangtze finless porpoise)
203	GCF_003031625.1	metazoa_odb9	91.9	90.5	1.4	2.5	5.6	978	metazoa_odb10	92.6	65.3	27.3	1.9	5.5	954	164674	Empidonax traillii (willow flycatcher)
204	GCF_003121395.1	metazoa_odb9	99.9	50.3	49.6	0	0.1	978	metazoa_odb10	100	52.7	47.3	0	0	954	89462	Bubalus bubalis (water buffalo)
205	GCF_003160815.1	metazoa_odb9	98.6	58.8	39.8	1.1	0.3	978	metazoa_odb10	98.9	62.2	36.7	0.6	0.5	954	9627	Vulpes vulpes (red fox)
206	GCF_003255815.1	metazoa_odb9	99.4	37.3	62.1	0.3	0.3	978	metazoa_odb10	99.4	39.1	60.3	0.4	0.2	954	9565	Theropithecus gelada (gelada)
207	GCF_003259725.1	metazoa_odb9	81.9	81.4	0.5	5.7	12.4	978	metazoa_odb10	81.7	62.4	19.3	6.9	11.4	954	194338	Athene cunicularia (burrowing owl)
208	GCF_003265705.1	metazoa_odb9	100	48	52	0	0	978	metazoa_odb10	99.8	49	50.8	0.2	0	954	34884	Callorhinus ursinus (northern fur seal)
209	GCF_003327715.1	metazoa_odb9	94.2	76	18.2	2.9	2.9	978	metazoa_odb10	93.5	76	17.5	3.5	3	954	9696	Puma concolor (puma)
210	GCF_003331165.1	metazoa_odb9	99.5	94	5.5	0	0.5	978	metazoa_odb10	99.7	70	29.7	0.1	0.2	954	8084	Xiphophorus hellerii (green swordtail)
211	GCF_003339765.1	metazoa_odb9	100	43.6	56.4	0	0	978	metazoa_odb10	99.8	45.8	54	0.1	0.1	954	9544	Macaca mulatta (Rhesus monkey)
212	GCF_003342845.1	metazoa_odb9	90.9	90.5	0.4	3.4	5.7	978	metazoa_odb10	91.1	74	17.1	3.2	5.7	954	30464	Nothoprocta perdicaria (birds)
213	GCF_003342905.1	metazoa_odb9	92.5	91.7	0.8	2.2	5.3	978	metazoa_odb10	93.1	66.7	26.4	2.3	4.6	954	8790	Dromaius novaehollandiae (emu)
214	GCF_003343035.1	metazoa_odb9	92.7	92	0.7	3.4	3.9	978	metazoa_odb10	93.6	51.6	42	2.6	3.8	954	308060	Apteryx rowi (Okarito brown kiwi)
215	GCF_003368295.1	metazoa_odb9	99.9	27.8	72.1	0	0.1	978	metazoa_odb10	99.8	24.4	75.4	0.1	0.1	954	7957	Carassius auratus (goldfish)
216	GCF_003369695.1	metazoa_odb9	99.7	54.8	44.9	0.1	0.2	978	metazoa_odb10	99.6	56.2	43.4	0	0.4	954	30522	Bos indicus x Bos taurus (hybrid cattle)
217	GCF_003426925.1	metazoa_odb9	98.4	62.6	35.8	1	0.6	978	metazoa_odb10	97.8	65.5	32.3	1.4	0.8	954	9999	Urocitellus parryii (Arctic ground squirrel)
218	GCF_003584765.1	metazoa_odb9	99.8	56.4	43.4	0.1	0.1	978	metazoa_odb10	100	58.7	41.3	0	0	954	116960	Ursus arctos horribilis (brown bear)
219	GCF_003597395.1	metazoa_odb9	97.3	95.8	1.5	1.5	1.2	978	metazoa_odb10	96.2	52.2	44	2.4	1.4	954	106734	Chelonoidis abingdonii (Abingdon island giant tortoise)
220	GCF_003668045.3	metazoa_odb9	99.6	53.1	46.5	0	0.4	978	metazoa_odb10	99.8	56.7	43.1	0.2	0	954	10029	Cricetulus griseus (Chinese hamster)
221	GCF_003676075.2	metazoa_odb9	99.9	59.6	40.3	0.1	0	978	metazoa_odb10	99.7	63.5	36.2	0.2	0.1	954	93162	Marmota flaviventris (yellow-bellied marmot)
222	GCF_003676395.1	metazoa_odb9	99.9	45.9	54	0.1	0	978	metazoa_odb10	99.7	45.4	54.3	0.3	0	954	90247	Lagenorhynchus obliquidens (Pacific white-sided dolphin)
223	GCF_003709585.1	metazoa_odb9	100	51.8	48.2	0	0	978	metazoa_odb10	99.8	52.9	46.9	0.1	0.1	954	32536	Acinonyx jubatus (cheetah)
224	GCF_003724035.1	metazoa_odb9	99.3	93.6	5.7	0.2	0.5	978	metazoa_odb10	99.4	67.7	31.7	0.3	0.3	954	1234273	Tachysurus fulvidraco (yellow catfish)
225	GCF_003850225.1	metazoa_odb9	86.3	85.1	1.2	1.8	11.9	978	metazoa_odb10	86.7	57.3	29.4	1.3	12	954	8839	Anas platyrhynchos (mallard)
226	GCF_003945595.1	metazoa_odb9	94.8	92.8	2	1.6	3.6	978	metazoa_odb10	94.6	60.5	34.1	1.4	4	954	649802	Pipra filicauda (Wire-tailed manakin)
227	GCF_003945725.1	metazoa_odb9	92.4	91.2	1.2	2.2	5.4	978	metazoa_odb10	91.8	60.2	31.6	2.6	5.6	954	415028	Corapipo altera (White-ruffed manakin)
228	GCF_003957555.1	metazoa_odb9	90.8	89.7	1.1	0.7	8.5	978	metazoa_odb10	91.3	60.6	30.7	0.6	8.1	954	9244	Calypte anna (Anna's hummingbird)
229	GCF_003984885.1	metazoa_odb9	92.6	91.3	1.3	2.9	4.5	978	metazoa_odb10	92.8	61.1	31.7	2.2	5	954	114329	Neopelma chrysocephalum (saffron-crested tyrant-manakin)
230	GCF_004027225.2	metazoa_odb9	96.6	94.8	1.8	0.6	2.8	978	metazoa_odb10	97.4	53.8	43.6	0.3	2.3	954	2489341	Strigops habroptila (Kakapo)
231	GCF_004028035.1	metazoa_odb9	99.7	55	44.7	0.3	0	978	metazoa_odb10	99.6	56.2	43.4	0.4	0	954	34886	Eumetopias jubatus (Steller sea lion)
232	GCF_004115215.1	metazoa_odb9	99.2	63.5	35.7	0.2	0.6	978	metazoa_odb10	98.8	62.5	36.3	0.3	0.9	954	9258	Ornithorhynchus anatinus (platypus)
233	GCF_004115265.1	metazoa_odb9	99.8	53.2	46.6	0	0.2	978	metazoa_odb10	99.9	56.2	43.7	0	0.1	954	59479	Rhinolophus ferrumequinum (greater horseshoe bat)
234	GCF_004126475.2	metazoa_odb9	99.4	54.7	44.7	0.1	0.5	978	metazoa_odb10	99.6	58	41.6	0.1	0.3	954	89673	Phyllostomus discolor (pale spear-nosed bat)
235	GCF_004143745.1	metazoa_odb9	95.3	94.6	0.7	1.7	3	978	metazoa_odb10	94.7	65.2	29.5	1.7	3.6	954	9054	Phasianus colchicus (Ring-necked pheasant)
236	GCF_004329235.1	metazoa_odb9	98.3	94.8	3.5	0.5	1.2	978	metazoa_odb10	98.3	56.9	41.4	0.3	1.4	954	64176	Podarcis muralis (Common wall lizard)
237	GCF_004348235.1	metazoa_odb9	99.6	51.1	48.5	0.3	0.1	978	metazoa_odb10	99.6	54	45.6	0.4	0	954	9720	Phoca vitulina (harbor seal)
238	GCF_004354835.1	metazoa_odb9	99.6	95.3	4.3	0.3	0.1	978	metazoa_odb10	99.5	69.1	30.4	0.4	0.1	954	8167	Perca flavescens (yellow perch)
239	GCF_004355925.1	metazoa_odb9	96.2	90.9	5.3	2	1.8	978	metazoa_odb10	94.4	68.6	25.8	4	1.6	954	433405	Anarrhichthys ocellatus (wolf-eel)
240	GCF_004664715.2	metazoa_odb9	99.3	53.4	45.9	0.1	0.6	978	metazoa_odb10	99.1	57.1	42	0	0.9	954	10041	Peromyscus leucopus (white-footed mouse)
241	GCF_004785775.1	metazoa_odb9	99.3	61.6	37.7	0.4	0.3	978	metazoa_odb10	99.5	65.6	33.9	0.3	0.2	954	491861	Grammomys surdaster (rodents)
242	GCF_004916995.1	metazoa_odb9	94.4	89.5	4.9	1.5	4.1	978	metazoa_odb10	92.1	74.4	17.7	2.2	5.7	954	34816	Morone saxatilis (striped sea-bass)
243	GCF_005190385.1	metazoa_odb9	99.8	54.9	44.9	0.2	0	978	metazoa_odb10	99.7	55.5	44.2	0.3	0	954	40151	Monodon monoceros (narwhal)
244	GCF_005281545.1	metazoa_odb9	99.8	94.6	5.2	0.1	0.1	978	metazoa_odb10	99.8	77.7	22.1	0.2	0	954	310571	Epinephelus lanceolatus (giant grouper)
245	GCF_005870065.1	metazoa_odb9	99.7	95.3	4.4	0.2	0.1	978	metazoa_odb10	99.7	75.8	23.9	0.1	0.2	954	47969	Oreochromis aureus (blue tilapia)
246	GCF_005870125.1	metazoa_odb9	95.2	94.3	0.9	2.2	2.6	978	metazoa_odb10	95.4	70	25.4	2	2.6	954	299123	Lonchura striata domestica (Bengalese finch)
247	GCF_006149115.1	metazoa_odb9	92.8	47.4	45.4	3.5	3.7	978	metazoa_odb10	91.7	33.8	57.9	3.8	4.5	954	8023	Oncorhynchus nerka (sockeye salmon)
248	GCF_006229205.1	metazoa_odb9	98.4	54.2	44.2	1.1	0.5	978	metazoa_odb10	97.8	55.5	42.3	1.5	0.7	954	37032	Suricata suricatta (meerkat)
249	GCF_006542625.1	metazoa_odb9	99.8	51.7	48.1	0.2	0	978	metazoa_odb10	99.7	53.2	46.5	0.1	0.2	954	61853	Nomascus leucogenys (northern white-cheeked gibbon)
250	GCF_006547405.1	metazoa_odb9	99.9	46.6	53.3	0.1	0	978	metazoa_odb10	99.7	46.9	52.8	0.1	0.2	954	9731	Globicephala melas (long-finned pilot whale)
251	GCF_007115625.1	metazoa_odb9	90	89	1	4	6	978	metazoa_odb10	90.4	65.6	24.8	3.4	6.2	954	9135	Serinus canaria (Common canary)
252	GCF_007364275.1	metazoa_odb9	99.9	93.6	6.3	0	0.1	978	metazoa_odb10	99.8	71.6	28.2	0	0.2	954	63155	Archocentrus centrarchus (flier cichlid)
253	GCF_007399415.2	metazoa_odb9	98.6	95.9	2.7	0.8	0.6	978	metazoa_odb10	99.5	51.9	47.6	0.1	0.4	954	1825980	Gopherus evgoodei (Goodes thornscrub tortoise)
254	GCF_007474595.2	metazoa_odb9	99.9	59.3	40.6	0	0.1	978	metazoa_odb10	99.5	60.7	38.8	0.3	0.2	954	61383	Lynx canadensis (Canada lynx)
255	GCF_007565055.1	metazoa_odb9	99.7	50	49.7	0.1	0.2	978	metazoa_odb10	99.7	50.7	49	0.1	0.2	954	61622	Rhinopithecus roxellana (golden snub-nosed monkey)
256	GCF_008122165.1	metazoa_odb9	97.9	48.7	49.2	0.4	1.7	978	metazoa_odb10	97.2	51.3	45.9	0.7	2.1	954	9595	Gorilla gorilla gorilla (western lowland gorilla)
257	GCF_008315115.2	metazoa_odb9	99.7	94.9	4.8	0.1	0.2	978	metazoa_odb10	99.6	61.5	38.1	0.2	0.2	954	283035	Sander lucioperca (pikeperch)
258	GCF_008632895.1	metazoa_odb9	98.4	56	42.4	0.5	1.1	978	metazoa_odb10	98.1	58.2	39.9	0.9	1	954	35658	Mastomys coucha (southern multimammate mouse)
259	GCF_008692025.1	metazoa_odb9	99.9	43.9	56	0	0.1	978	metazoa_odb10	99.9	43.4	56.5	0	0.1	954	42100	Phocoena sinus (vaquita)
260	GCF_008692095.1	metazoa_odb9	94	86.8	7.2	0.5	5.5	978	metazoa_odb10	92.8	60.7	32.1	0.5	6.7	954	54343	Etheostoma spectabile (orangethroat darter)
261	GCF_008728515.1	metazoa_odb9	99.3	39.2	60.1	0.1	0.6	978	metazoa_odb10	98.6	40	58.6	0.4	1	954	9555	Papio anubis (olive baboon)
262	GCF_008822105.2	metazoa_odb9	93.1	92.3	0.8	0.9	6	978	metazoa_odb10	93.6	59.2	34.4	0.7	5.7	954	59729	Taeniopygia guttata (zebra finch)
263	GCF_009078355.1	metazoa_odb9	99	93	6	0.2	0.8	978	metazoa_odb10	98.7	71.7	27	0.4	0.9	954	310915	Pangasianodon hypophthalmus (striped catfish)
264	GCF_009650955.1	metazoa_odb9	95.4	94.6	0.8	0.6	4	978	metazoa_odb10	96.1	63.2	32.9	0.5	3.4	954	1196302	Corvus moneduloides (New Caledonian crow)
265	GCF_009663435.1	metazoa_odb9	99.5	35.8	63.7	0.2	0.3	978	metazoa_odb10	99.9	36.8	63.1	0	0.1	954	9483	Callithrix jacchus (white-tufted-ear marmoset)
266	GCF_009761245.1	metazoa_odb9	99.1	44.5	54.6	0.9	0	978	metazoa_odb10	98.8	45.3	53.5	0.7	0.5	954	9515	Sapajus apella (tufted capuchin)
267	GCF_009762305.2	metazoa_odb9	99.6	41.9	57.7	0.2	0.2	978	metazoa_odb10	99.7	42.6	57.1	0.2	0.1	954	9704	Zalophus californianus (California sea lion)
268	GCF_009762535.1	metazoa_odb9	95.4	90.4	5	0.1	4.5	978	metazoa_odb10	94.7	70.6	24.1	0.6	4.7	954	1203425	Notolabrus celidotus (New Zealand spotty)
269	GCF_009764315.1	metazoa_odb9	99.5	39.4	60.1	0.2	0.3	978	metazoa_odb10	99.6	40.8	58.8	0.1	0.3	954	54180	Trachypithecus francoisi (Francois's langur)
270	GCF_009769535.1	metazoa_odb9	98.5	94.2	4.3	0.4	1.1	978	metazoa_odb10	98.1	68.7	29.4	0.4	1.5	954	35005	Thamnophis elegans (Western terrestrial garter snake)
271	GCF_009769545.1	metazoa_odb9	98.5	94.7	3.8	0.3	1.2	978	metazoa_odb10	98.9	73.2	25.7	0.2	0.9	954	8103	Cyclopterus lumpus (lumpfish)
272	GCF_009819535.1	metazoa_odb9	99	93.7	5.3	0.5	0.5	978	metazoa_odb10	99.4	68.3	31.1	0.3	0.3	954	80427	Lacerta agilis (lizards)
273	GCF_009819705.1	metazoa_odb9	99.5	94.8	4.7	0.2	0.3	978	metazoa_odb10	99.8	67.2	32.6	0	0.2	954	8267	Hippoglossus hippoglossus (Atlantic halibut)
274	GCF_009819795.1	metazoa_odb9	94.1	93.3	0.8	0.5	5.4	978	metazoa_odb10	94.6	74.5	20.1	0.1	5.3	954	219594	Aythya fuligula (tufted duck)
275	GCF_009819885.1	metazoa_odb9	98.7	95.1	3.6	0.5	0.8	978	metazoa_odb10	98.7	68.9	29.8	0.2	1.1	954	91951	Catharus ustulatus (Swainson's thrush)
276	GCF_009828535.2	metazoa_odb9	99.3	46.4	52.9	0.6	0.1	978	metazoa_odb10	98.6	47	51.6	1.2	0.2	954	81572	Hylobates moloch (silvery gibbon)
277	GCF_009829125.1	metazoa_odb9	98.7	94.6	4.1	0.3	1	978	metazoa_odb10	98.9	82.5	16.4	0.3	0.8	954	409849	Periophthalmus magnuspinnatus (bony fishes)
278	GCF_009829145.1	metazoa_odb9	94.9	94.4	0.5	0.8	4.3	978	metazoa_odb10	94.7	62.5	32.2	0.5	4.8	954	296741	Chiroxiphia lanceolata (lance-tailed manakin)
279	GCF_009829155.1	metazoa_odb9	99.8	52.9	46.9	0.1	0.1	978	metazoa_odb10	99.4	53.2	46.2	0.1	0.5	954	36723	Mustela erminea (ermine)
280	GCF_009834535.1	metazoa_odb9	99.5	56	43.5	0.1	0.4	978	metazoa_odb10	99.6	56.8	42.8	0.1	0.3	954	419612	Camelus ferus (Wild Bactrian camel)
281	GCF_009873245.2	metazoa_odb9	99.9	43.7	56.2	0	0.1	978	metazoa_odb10	99.8	47.3	52.5	0.1	0.1	954	9771	Balaenoptera musculus (Blue whale)
282	GCF_010015895.1	metazoa_odb9	100	54.3	45.7	0	0	978	metazoa_odb10	99.9	55	44.9	0.1	0	954	76717	Lontra canadensis (Northern American river otter)
283	GCF_010645085.1	metazoa_odb9	98.1	27.7	70.4	0.7	1.2	978	metazoa_odb10	98.5	19.1	79.4	0.7	0.8	954	7906	Acipenser ruthenus (sterlet)
284	GCF_010909765.1	metazoa_odb9	95.2	92.4	2.8	0.8	4	978	metazoa_odb10	96.1	57.9	38.2	0.6	3.3	954	386614	Amblyraja radiata (thorny skate)
285	GCF_010993605.1	metazoa_odb9	95.8	93	2.8	1.4	2.8	978	metazoa_odb10	95.3	58.9	36.4	1.7	3	954	7757	Petromyzon marinus (sea lamprey)
286	GCF_011004845.1	metazoa_odb9	99.9	92.6	7.3	0	0.1	978	metazoa_odb10	100	61.9	38.1	0	0	954	8010	Esox lucius (northern pike)
287	GCF_011064425.1	metazoa_odb9	98.5	62.8	35.7	0.2	1.3	978	metazoa_odb10	97.8	66.1	31.7	0.5	1.7	954	10117	Rattus rattus (black rat)
288	GCF_011077185.1	metazoa_odb9	92.4	90.2	2.2	1.7	5.9	978	metazoa_odb10	91.7	64.9	26.8	2.4	5.9	954	8884	Oxyura jamaicensis (ruddy duck)
289	GCF_011100635.1	metazoa_odb9	99.5	60.7	38.8	0.1	0.4	978	metazoa_odb10	99.5	59.5	40	0	0.5	954	9337	Trichosurus vulpecula (common brushtail)
290	GCF_011125445.2	metazoa_odb9	99.2	90.9	8.3	0.2	0.6	978	metazoa_odb10	99.6	68.9	30.7	0.1	0.3	954	8078	Fundulus heteroclitus (mummichog)
291	GCF_011762505.1	metazoa_odb9	99.7	58	41.7	0	0.3	978	metazoa_odb10	99.7	60.4	39.3	0.1	0.2	954	61156	Arvicanthis niloticus (African grass rat)
292	GCF_011762595.1	metazoa_odb9	99.8	43.5	56.3	0.1	0.1	978	metazoa_odb10	99.9	43.6	56.3	0.1	0	954	9739	Tursiops truncatus (common bottlenose dolphin)
293	GCF_011800145.1	metazoa_odb9	99.6	47.5	52.1	0.1	0.3	978	metazoa_odb10	99.7	50.2	49.5	0	0.3	954	9715	Mirounga leonina (Southern elephant seal)
294	GCF_011800845.1	metazoa_odb9	98.9	95.8	3.1	0.4	0.7	978	metazoa_odb10	99.8	63.7	36.1	0	0.2	954	8524	Zootoca vivipara (common lizard)
295	GCF_012274545.1	metazoa_odb9	97.8	57.6	40.2	1.9	0.3	978	metazoa_odb10	98	56.9	41.1	1.9	0.1	954	885580	Fukomys damarensis (Damara mole-rat)
296	GCF_012275295.1	metazoa_odb9	98.6	96.1	2.5	0.4	1	978	metazoa_odb10	98.5	70.3	28.2	0.5	1	954	13146	Melopsittacus undulatus (budgerigar)
297	GCF_012295265.1	metazoa_odb9	99.9	43.4	56.5	0	0.1	978	metazoa_odb10	99.9	46.4	53.5	0.1	0	954	286419	Canis lupus dingo (dingo)
298	GCF_012393455.1	metazoa_odb9	98.4	44.1	54.3	1	0.6	978	metazoa_odb10	97.9	46.2	51.7	1.5	0.6	954	9711	Halichoerus grypus (gray seal)
299	GCF_012460135.1	metazoa_odb9	94.8	94	0.8	0.7	4.5	978	metazoa_odb10	95.6	70.9	24.7	0.4	4	954	84834	Molothrus ater (birds)
300	GCF_012931545.1	metazoa_odb9	92.3	49.7	42.6	3.5	4.2	978	metazoa_odb10	90.8	35.2	55.6	4.3	4.9	954	8018	Oncorhynchus keta (chum salmon)
301	GCF_013100865.1	metazoa_odb9	94.8	93.3	1.5	0.9	4.3	978	metazoa_odb10	94.5	57	37.5	1.4	4.1	954	31138	Trachemys scripta elegans (red-eared slider turtle)
302	GCF_013103735.1	metazoa_odb9	95.7	91.9	3.8	2.4	1.9	978	metazoa_odb10	94	64.2	29.8	2.5	3.5	954	417921	Etheostoma cragini (Arkansas darter)
303	GCF_013265735.2	metazoa_odb9	100	42.7	57.3	0	0	978	metazoa_odb10	100	29.6	70.4	0	0	954	8022	Oncorhynchus mykiss (rainbow trout)
304	GCF_013339905.1	metazoa_odb9	98.6	94.3	4.3	0.3	1.1	978	metazoa_odb10	99	73.9	25.1	0.1	0.9	954	195615	Hippoglossus stenolepis (Pacific halibut)
305	GCF_013347765.1	metazoa_odb9	99.8	95.5	4.3	0	0.2	978	metazoa_odb10	99.8	69.7	30.1	0.2	0	954	52904	Scophthalmus maximus (turbot)
306	GCF_013347855.1	metazoa_odb9	99.3	85.7	13.6	0	0.7	978	metazoa_odb10	99.3	60.8	38.5	0.1	0.6	954	7936	Anguilla anguilla (European eel)
307	GCF_013358815.1	metazoa_odb9	99.8	94	5.8	0.2	0	978	metazoa_odb10	99.9	63	36.9	0	0.1	954	8005	Electrophorus electricus (electric eel)
308	GCF_013368585.1	metazoa_odb9	99.8	81.7	18.1	0.1	0.1	978	metazoa_odb10	99.9	69.3	30.6	0.1	0	954	118141	Megalops cyprinoides (Indo-Pacific tarpon)
309	GCF_013377495.1	metazoa_odb9	93.4	92.9	0.5	1.1	5.5	978	metazoa_odb10	94.1	63.5	30.6	0.2	5.7	954	8868	Cygnus atratus (black swan)
310	GCF_014108235.1	metazoa_odb9	99.7	38.5	61.2	0	0.3	978	metazoa_odb10	99.6	38.2	61.4	0	0.4	954	51298	Myotis myotis (bats)
311	GCF_014108245.1	metazoa_odb9	99.9	42.5	57.4	0	0.1	978	metazoa_odb10	99.7	41.9	57.8	0	0.3	954	59472	Pipistrellus kuhlii (Kuhl's pipistrelle)
312	GCF_014108415.1	metazoa_odb9	100	52.4	47.6	0	0	978	metazoa_odb10	99.9	54.5	45.4	0	0.1	954	27622	Molossus molossus (Pallas's mastiff bat)
313	GCF_014176215.1	metazoa_odb9	99.7	51.8	47.9	0.1	0.2	978	metazoa_odb10	99.5	52.5	47	0.2	0.3	954	9407	Rousettus aegyptiacus (Egyptian rousette)
314	GCF_014570535.1	metazoa_odb9	98.3	48.7	49.6	1.3	0.4	978	metazoa_odb10	98.2	48.7	49.5	0.8	1	954	9974	Manis javanica (Malayan pangolin)
315	GCF_014570555.1	metazoa_odb9	99.2	43.9	55.3	0.1	0.7	978	metazoa_odb10	99.2	45.2	54	0.2	0.6	954	143292	Manis pentadactyla (Chinese pangolin)
316	GCF_014633375.1	metazoa_odb9	95.8	69	26.8	2.6	1.6	978	metazoa_odb10	95.2	69.1	26.1	2.8	2	954	9978	Ochotona princeps (American pika)
317	GCF_014824575.1	metazoa_odb9	98.2	51.8	46.4	0.2	1.6	978	metazoa_odb10	97.9	54.7	43.2	0.3	1.8	954	192404	Sturnira hondurensis (bats)
318	GCF_014825515.1	metazoa_odb9	99.2	57.4	41.8	0.7	0.1	978	metazoa_odb10	99	58.5	40.5	0.9	0.1	954	9417	Artibeus jamaicensis (Jamaican fruit-eating bat)
319	GCF_014898055.1	metazoa_odb9	99.8	61.1	38.7	0.1	0.1	978	metazoa_odb10	99.5	62.8	36.7	0.3	0.2	954	50954	Talpa occidentalis (Iberian mole)
320	GCF_015220075.1	metazoa_odb9	94.8	93.8	1	0.6	4.6	978	metazoa_odb10	95.1	57.2	37.9	0.1	4.8	954	120794	Falco rusticolus (gyrfalcon)
321	GCF_015220715.1	metazoa_odb9	99.8	93.1	6.7	0	0.2	978	metazoa_odb10	100	69.3	30.7	0	0	954	42514	Pygocentrus nattereri (red-bellied piranha)
322	GCF_900067755.1	metazoa_odb9	97.8	96.8	1	1.2	1	978	metazoa_odb10	98.3	62.5	35.8	1.2	0.5	954	103695	Pogona vitticeps (central bearded dragon)
323	GCF_900080235.1	metazoa_odb9	99.2	88.7	10.5	0	0.8	978	metazoa_odb10	99.1	75.5	23.6	0	0.9	954	56723	Labrus bergylta (ballan wrasse)
324	GCF_900094665.1	metazoa_odb9	99.5	61.8	37.7	0.4	0.1	978	metazoa_odb10	98.9	63.5	35.4	0.6	0.5	954	10089	Mus caroli (Ryukyu mouse)
325	GCF_900095145.1	metazoa_odb9	99	65.4	33.6	0.5	0.5	978	metazoa_odb10	99.3	68.8	30.5	0.4	0.3	954	10093	Mus pahari (shrew mouse)
326	GCF_900246225.1	metazoa_odb9	98.8	92.9	5.9	0	1.2	978	metazoa_odb10	98.6	67.6	31	0.2	1.2	954	8154	Astatotilapia calliptera (eastern happy)
327	GCF_900324465.2	metazoa_odb9	99.2	93.8	5.4	0	0.8	978	metazoa_odb10	99.2	75.1	24.1	0.1	0.7	954	64144	Anabas testudineus (climbing perch)
328	GCF_900324485.2	metazoa_odb9	99.3	94.8	4.5	0	0.7	978	metazoa_odb10	99.2	66.4	32.8	0.1	0.7	954	205130	Mastacembelus armatus (zig-zag eel)
329	GCF_900496995.1	metazoa_odb9	96.1	95.4	0.7	0.4	3.5	978	metazoa_odb10	96	57	39	0.1	3.9	954	223781	Aquila chrysaetos chrysaetos (golden eagle)
330	GCF_900497805.2	metazoa_odb9	99.3	59.5	39.8	0.2	0.5	978	metazoa_odb10	99.2	61.1	38.1	0.2	0.6	954	29139	Vombatus ursinus (common wombat)
331	GCF_900518725.1	metazoa_odb9	95.9	93.4	2.5	3	1.1	978	metazoa_odb10	94.9	63.8	31.1	3.9	1.2	954	8663	Notechis scutatus (mainland tiger snake)
332	GCF_900518735.1	metazoa_odb9	98.5	95.8	2.7	1.2	0.3	978	metazoa_odb10	98.2	66.8	31.4	1.4	0.4	954	8673	Pseudonaja textilis (eastern brown snake)
333	GCF_900634415.1	metazoa_odb9	93.7	88.1	5.6	0.5	5.8	978	metazoa_odb10	92.5	67.6	24.9	0.5	7	954	56716	Cottoperca gobio (bony fishes)
334	GCF_900634625.1	metazoa_odb9	99.6	92.9	6.7	0.1	0.3	978	metazoa_odb10	99.5	72.5	27	0	0.5	954	210632	Parambassis ranga (Indian glassy fish)
335	GCF_900634775.1	metazoa_odb9	98.2	91.7	6.5	0.4	1.4	978	metazoa_odb10	98	70.1	27.9	0.4	1.6	954	441366	Gouania willdenowi (blunt-snouted clingfish)
336	GCF_900634795.2	metazoa_odb9	99.2	94	5.2	0.2	0.6	978	metazoa_odb10	99.5	67.9	31.6	0.1	0.4	954	158456	Betta splendens (Siamese fighting fish)
337	GCF_900700375.1	metazoa_odb9	99.8	85.9	13.9	0	0.2	978	metazoa_odb10	99.5	63	36.5	0	0.5	954	299321	Denticeps clupeoides (denticle herring)
338	GCF_900700415.1	metazoa_odb9	94	86.6	7.4	0.9	5.1	978	metazoa_odb10	93.8	65.8	28	0.7	5.5	954	7950	Clupea harengus (Atlantic herring)
339	GCF_900747795.1	metazoa_odb9	99.4	97.9	1.5	0.2	0.4	978	metazoa_odb10	98.6	72.9	25.7	0.9	0.5	954	27687	Erpetoichthys calabaricus (reedfish)
340	GCF_900880675.1	metazoa_odb9	99.1	93.7	5.4	0.1	0.8	978	metazoa_odb10	99.2	69.8	29.4	0.1	0.7	954	8175	Sparus aurata (gilthead seabream)
341	GCF_900963305.1	metazoa_odb9	99.4	94.1	5.3	0	0.6	978	metazoa_odb10	99.7	64.6	35.1	0.2	0.1	954	173247	Echeneis naucrates (live sharksucker)
342	GCF_900964775.1	metazoa_odb9	99.7	89.9	9.8	0.3	0	978	metazoa_odb10	99.9	63.5	36.4	0	0.1	954	113540	Scleropages formosus (Asian bonytongue)
343	GCF_901000725.2	metazoa_odb9	98.5	89.7	8.8	0.1	1.4	978	metazoa_odb10	98.7	64	34.7	0.1	1.2	954	31033	Takifugu rubripes (torafugu)
344	GCF_901001135.1	metazoa_odb9	99.8	95.6	4.2	0.1	0.1	978	metazoa_odb10	99.6	50.8	48.8	0	0.4	954	194408	Rhinatrema bivittatum (two-lined caecilian)
345	GCF_901001165.1	metazoa_odb9	99.7	41	58.7	0	0.3	978	metazoa_odb10	99.7	31.7	68	0.1	0.2	954	8032	Salmo trutta (river trout)
346	GCF_901709675.1	metazoa_odb9	99.6	96.3	3.3	0.1	0.3	978	metazoa_odb10	99.8	65.8	34	0.1	0.1	954	161584	Syngnathus acus (greater pipefish)
347	GCF_901765095.1	metazoa_odb9	99.7	93.9	5.8	0.1	0.2	978	metazoa_odb10	99.8	58.8	41	0.2	0	954	1415580	Microcaecilia unicolor (caecilians)
348	GCF_901933205.1	metazoa_odb9	96.9	96.3	0.6	1.8	1.3	978	metazoa_odb10	97.5	73.7	23.8	0.7	1.8	954	87175	Camarhynchus parvulus (birds)
349	GCF_902148845.1	metazoa_odb9	99.3	89.1	10.2	0.1	0.6	978	metazoa_odb10	99.2	70.9	28.3	0.1	0.7	954	181472	Salarias fasciatus (jewelled blenny)
350	GCF_902148855.1	metazoa_odb9	99.6	91	8.6	0.2	0.2	978	metazoa_odb10	99.5	67.1	32.4	0.3	0.2	954	375764	Sphaeramia orbicularis (orbiculate cardinalfish)
351	GCF_902150015.1	metazoa_odb9	88.4	87.5	0.9	6.6	5	978	metazoa_odb10	88.1	63.4	24.7	5.8	6.1	954	507980	Tyto alba alba (Barn owl)
352	GCF_902150065.1	metazoa_odb9	99.5	93.7	5.8	0.1	0.4	978	metazoa_odb10	99.7	73.6	26.1	0.1	0.2	954	586833	Myripristis murdjan (pinecone soldierfish)
353	GCF_902167405.1	metazoa_odb9	99.2	95.4	3.8	0.3	0.5	978	metazoa_odb10	99.3	71.3	28	0.2	0.5	954	8049	Gadus morhua (Atlantic cod)
354	GCF_902362185.1	metazoa_odb9	99.8	91.3	8.5	0	0.2	978	metazoa_odb10	99.9	76.6	23.3	0	0.1	954	29144	Chanos chanos (milkfish)
355	GCF_902459505.1	metazoa_odb9	99.4	94.1	5.3	0.3	0.3	978	metazoa_odb10	99.5	48.7	50.8	0.4	0.1	954	260995	Geotrypetes seraphini (caecilians)
356	GCF_902500255.1	metazoa_odb9	99	94.2	4.8	0.3	0.7	978	metazoa_odb10	99.3	69.9	29.4	0.2	0.5	954	390379	Thalassophryne amazonica (bony fishes)
357	GCF_902500615.1	metazoa_odb9	99.4	95.1	4.3	0.4	0.2	978	metazoa_odb10	99.7	69.4	30.3	0.2	0.1	954	134920	Pungitius pungitius (ninespine stickleback)
358	GCF_902635505.1	metazoa_odb9	99.2	57.1	42.1	0.3	0.5	978	metazoa_odb10	98.7	57.2	41.5	0.2	1.1	954	9305	Sarcophilus harrisii (Tasmanian devil)
359	GCF_902827115.1	metazoa_odb9	95.3	90.1	5.2	1.6	3.1	978	metazoa_odb10	93.9	72.9	21	1.7	4.4	954	52239	Pseudochaenichthys georgianus (South Georgia icefish)
360	GCF_902827165.1	metazoa_odb9	98.6	93.9	4.7	0.2	1.2	978	metazoa_odb10	98.2	78.1	20.1	0.4	1.4	954	40690	Trematomus bernacchii (emerald rockcod)
361	GCF_902827175.1	metazoa_odb9	95.9	91.3	4.6	0.5	3.6	978	metazoa_odb10	95	71.1	23.9	0.4	4.6	954	8218	Gymnodraco acuticeps (bony fishes)
362	GCF_903995425.1	metazoa_odb9	98.6	58.1	40.5	0.8	0.6	978	metazoa_odb10	99.3	62.4	36.9	0.3	0.4	954	38674	Onychomys torridus (southern grasshopper mouse)
363	GCF_904425465.1	metazoa_odb9	100	93.3	6.7	0	0	978	metazoa_odb10	100	76.6	23.4	0	0	954	42526	Colossoma macropomum (tambaqui)
364	GCF_904848185.1	metazoa_odb9	99.7	94.9	4.8	0	0.3	978	metazoa_odb10	99.7	70.5	29.2	0	0.3	954	8177	Acanthopagrus latus (yellowfin seabream)

## Sheet: bacteria_odb10 on bacterial gen
	ID	Dataset_V3	Comp_V3	SV3	DV3	FV3	MV3	nV3	Dataset_V5	Comp_V5	SV5	DV5	FV5	MV5	nV5	taxID	Species_name
1	GCF_000144675.2	bacteria_odb9	99.3	97.3	2	0	0.7	148	bacteria_odb10	98.4	97.6	0.8	0.8	0.8	124	681645	Corynebacterium pseudotuberculosis C231 (high GC Gram+)
2	GCF_000364445.2	bacteria_odb9	96	94.6	1.4	0	4	148	bacteria_odb10	97.6	96.8	0.8	0	2.4	124	908290	Methylobacterium mesophilicum SR1.6/6 (a-proteobacteria)
3	GCF_000452745.2	bacteria_odb9	100	99.3	0.7	0	0	148	bacteria_odb10	100	100	0	0	0	124	1190415	Pseudomonas asturiensis (g-proteobacteria)
4	GCF_000746025.2	bacteria_odb9	99.3	98.6	0.7	0	0.7	148	bacteria_odb10	100	99.2	0.8	0	0	124	1712410	Thermoanaerosceptrum fracticalcis (firmicutes)
5	GCF_000760695.4	bacteria_odb9	98.6	96.6	2	0	1.4	148	bacteria_odb10	96.7	93.5	3.2	3.2	0.1	124	1479485	Tolypothrix bouteillei VB521301 (cyanobacteria)
6	GCF_000760935.2	bacteria_odb9	98.6	96.6	2	0.7	0.7	148	bacteria_odb10	99.2	96.8	2.4	0	0.8	124	1443894	Rhodococcus fascians A25f (high GC Gram+)
7	GCF_000762845.2	bacteria_odb9	87.2	86.5	0.7	2.7	10.1	148	bacteria_odb10	86.3	86.3	0	5.6	8.1	124	425400	Helicobacter japonicus (e-proteobacteria)
8	GCF_000763135.2	bacteria_odb9	87.2	87.2	0	3.4	9.4	148	bacteria_odb10	88.7	88.7	0	4	7.3	124	1677920	Helicobacter jaachi (e-proteobacteria)
9	GCF_000765825.2	bacteria_odb9	89.9	89.9	0	2	8.1	148	bacteria_odb10	87.9	87.9	0	5.6	6.5	124	471858	Helicobacter magdeburgensis (e-proteobacteria)
10	GCF_000765845.2	bacteria_odb9	83.8	83.8	0	3.4	12.8	148	bacteria_odb10	81.5	81.5	0	8.1	10.4	124	37372	Helicobacter bilis (e-proteobacteria)
11	GCF_000785435.2	bacteria_odb9	100	98.6	1.4	0	0	148	bacteria_odb10	99.2	98.4	0.8	0.8	0	124	159450	Paraburkholderia sacchari (b-proteobacteria)
12	GCF_000807775.2	bacteria_odb9	99.4	98	1.4	0	0.6	148	bacteria_odb10	98.4	97.6	0.8	0.8	0.8	124	1891094	Pandoraea fibrosis (b-proteobacteria)
13	GCF_000817735.3	bacteria_odb9	98.6	96.6	2	0	1.4	148	bacteria_odb10	99.2	98.4	0.8	0.8	0	124	1245923	Scytonema millei VB511283 (cyanobacteria)
14	GCF_000817745.2	bacteria_odb9	99.3	98.6	0.7	0	0.7	148	bacteria_odb10	98.4	96.8	1.6	0.8	0.8	124	1574475	Aphanocapsa montana BDHKU210001 (cyanobacteria)
15	GCF_000817775.2	bacteria_odb9	98	94.6	3.4	0.7	1.3	148	bacteria_odb10	97.6	94.4	3.2	2.4	0	124	1574623	Lyngbya confervoides BDU141951 (cyanobacteria)
16	GCF_000817785.2	bacteria_odb9	94.6	93.2	1.4	2	3.4	148	bacteria_odb10	95.1	93.5	1.6	2.4	2.5	124	1304833	Hassallia byssoidea VB512170 (cyanobacteria)
17	GCF_000828075.3	bacteria_odb9	99.4	70.3	29.1	0	0.6	148	bacteria_odb10	98.4	62.1	36.3	1.6	0	124	1245935	Tolypothrix campylonemoides VB511288 (cyanobacteria)
18	GCF_000828085.3	bacteria_odb9	98	94.6	3.4	0.7	1.3	148	bacteria_odb10	96.8	95.2	1.6	3.2	0	124	1233231	Scytonema tolypothrichoides VB-61278 (cyanobacteria)
19	GCF_000993785.3	bacteria_odb9	98.6	95.9	2.7	0	1.4	148	bacteria_odb10	99.2	96.8	2.4	0	0.8	124	408015	Streptomyces xiamenensis (high GC Gram+)
20	GCF_001006325.2	bacteria_odb9	100	99.3	0.7	0	0	148	bacteria_odb10	99.2	99.2	0	0.8	0	124	211460	Afipia massiliensis (a-proteobacteria)
21	GCF_001274915.2	bacteria_odb9	100	100	0	0	0	148	bacteria_odb10	100	100	0	0	0	124	136160	Alkalihalobacillus okuhidensis (firmicutes)
22	GCF_001305575.3	bacteria_odb9	99.3	99.3	0	0	0.7	148	bacteria_odb10	98.4	98.4	0	0	1.6	124	288004	Beggiatoa leptomitoformis (g-proteobacteria)
23	GCF_001500155.2	bacteria_odb9	98	98	0	0	2	148	bacteria_odb10	100	100	0	0	0	124	106648	Acinetobacter bereziniae (g-proteobacteria)
24	GCF_001642695.1	bacteria_odb9	98	94.6	3.4	0.7	1.3	148	bacteria_odb10	99.2	96	3.2	0	0.8	124	1194079	Streptomyces chilikensis (high GC Gram+)
25	GCF_001693515.2	bacteria_odb9	99.3	97.3	2	0	0.7	148	bacteria_odb10	98.4	96.8	1.6	1.6	0	124	190148	Bradyrhizobium paxllaeri (a-proteobacteria)
26	GCF_001704615.3	bacteria_odb9	99.3	99.3	0	0	0.7	148	bacteria_odb10	100	100	0	0	0	124	1871111	Acinetobacter defluvii (g-proteobacteria)
27	GCF_001975955.2	bacteria_odb9	95.9	95.9	0	1.4	2.7	148	bacteria_odb10	96.8	96.8	0	1.6	1.6	124	273677	Microbacterium oleivorans (high GC Gram+)
28	GCF_001984825.2	bacteria_odb9	100	99.3	0.7	0	0	148	bacteria_odb10	100	99.2	0.8	0	0	124	2494701	Enterobacter chengduensis (Enterobacter genomosp. L)
29	GCF_002075285.3	bacteria_odb9	95.3	92.6	2.7	1.4	3.3	148	bacteria_odb10	96.8	94.4	2.4	2.4	0.8	124	1641165	Halomicronema hongdechloris C2206 (cyanobacteria)
30	GCF_002240375.2	bacteria_odb9	99.3	98.6	0.7	0.7	0	148	bacteria_odb10	99.2	99.2	0	0	0.8	124	1601	Ligilactobacillus agilis (firmicutes)
31	GCF_002441855.2	bacteria_odb9	98	96.6	1.4	0	2	148	bacteria_odb10	96	94.4	1.6	0.8	3.2	124	2041044	Eubacterium maltosivorans (firmicutes)
32	GCF_002499975.2	bacteria_odb9	100	100	0	0	0	148	bacteria_odb10	100	100	0	0	0	124	1858656	Alteromonas pelagimontana (g-proteobacteria)
33	GCF_002531755.2	bacteria_odb9	97.9	95.9	2	0	2.1	148	bacteria_odb10	100	98.4	1.6	0	0	124	1538158	Rhizobium acidisoli (a-proteobacteria)
34	GCF_002803295.2	bacteria_odb9	61.5	60.8	0.7	0.7	37.8	148	bacteria_odb10	59.7	59.7	0	2.4	37.9	124	28907	Caedibacter taeniospiralis (g-proteobacteria)
35	GCF_002843355.2	bacteria_odb9	99.3	98.6	0.7	0.7	0	148	bacteria_odb10	99.2	98.4	0.8	0.8	0	124	1982103	Colwellia echini (g-proteobacteria)
36	GCF_002879535.1	bacteria_odb9	96.6	94.6	2	2	1.4	148	bacteria_odb10	96	94.4	1.6	1.6	2.4	124	537601	Mesorhizobium intechi (a-proteobacteria)
37	GCF_003024525.3	bacteria_odb9	100	100	0	0	0	148	bacteria_odb10	99.2	99.2	0	0.8	0	124	2136182	Acinetobacter cumulans (g-proteobacteria)
38	GCF_003261575.2	bacteria_odb9	100	99.3	0.7	0	0	148	bacteria_odb10	100	99.2	0.8	0	0	124	2153354	Klebsiella huaxiensis (enterobacteria)
39	GCF_003263915.2	bacteria_odb9	98.6	98.6	0	0	1.4	148	bacteria_odb10	92.7	92.7	0	0.8	6.5	124	29394	Dolosigranulum pigrum (firmicutes)
40	GCF_003286415.2	bacteria_odb9	98.7	98	0.7	0.7	0.6	148	bacteria_odb10	99.2	99.2	0	0.8	0	124	2027860	Mucilaginibacter rubeus (CFB group bacteria)
41	GCF_003314435.2	bacteria_odb9	98.7	98	0.7	0.7	0.6	148	bacteria_odb10	99.2	99.2	0	0.8	0	124	2259594	Flavobacterium petrolei (CFB group bacteria)
42	GCF_003314795.2	bacteria_odb9	98.7	98	0.7	0.7	0.6	148	bacteria_odb10	99.2	99.2	0	0.8	0	124	13689	Sphingomonas paucimobilis (a-proteobacteria)
43	GCF_003347595.2	bacteria_odb9	97.3	96.6	0.7	0.7	2	148	bacteria_odb10	98.4	98.4	0	0	1.6	124	2171629	Botryobacter ruber (CFB group bacteria)
44	GCF_003383595.3	bacteria_odb9	69.6	69.6	0	3.4	27	148	bacteria_odb10	69.4	69.4	0	4.8	25.8	124	142649	Mycoplasma phocicerebrale (mycoplasmas)
45	GCF_003516125.1	bacteria_odb9	100	100	0	0	0	148	bacteria_odb10	100	100	0	0	0	124	28141	Cronobacter sakazakii (enterobacteria)
46	GCF_003546685.2	bacteria_odb9	80.4	79.7	0.7	4.1	15.5	148	bacteria_odb10	76.6	75.8	0.8	12.9	10.5	124	1548018	Helicobacter sanguini (e-proteobacteria)
47	GCF_003574475.2	bacteria_odb9	100	99.3	0.7	0	0	148	bacteria_odb10	100	98.4	1.6	0	0	124	2670347	Pseudofrancisella aestuarii (g-proteobacteria)
48	GCF_003606205.2	bacteria_odb9	100	100	0	0	0	148	bacteria_odb10	100	100	0	0	0	124	539813	Enterobacter mori (enterobacteria)
49	GCF_003606325.2	bacteria_odb9	98.6	98.6	0	0	1.4	148	bacteria_odb10	99.2	99.2	0	0.8	0	124	2133959	Bartonella kosoyi (a-proteobacteria)
50	GCF_003606345.3	bacteria_odb9	98.6	98.6	0	0	1.4	148	bacteria_odb10	100	100	0	0	0	124	2267275	Bartonella krasnovii (a-proteobacteria)
51	GCF_003606365.2	bacteria_odb9	98	98	0	0.7	1.3	148	bacteria_odb10	96.8	96.8	0	0	3.2	124	2304606	Companilactobacillus zhachilii (firmicutes)
52	GCF_003721155.3	bacteria_odb9	98	98	0	0.7	1.3	148	bacteria_odb10	100	100	0	0	0	124	262209	Janibacter melonis (high GC Gram+)
53	GCF_003935895.2	bacteria_odb9	100	99.3	0.7	0	0	148	bacteria_odb10	100	100	0	0	0	124	1851514	Scandinavium goeteborgense (enterobacteria)
54	GCF_003956125.2	bacteria_odb9	100	100	0	0	0	148	bacteria_odb10	100	100	0	0	0	124	34038	Rahnella aquatilis (enterobacteria)
55	GCF_003989665.1	bacteria_odb9	98.7	97.3	1.4	0	1.3	148	bacteria_odb10	99.2	97.6	1.6	0	0.8	124	92933	Azospirillum doebereinerae (a-proteobacteria)
56	GCF_003989795.1	bacteria_odb9	100	98	2	0	0	148	bacteria_odb10	98.4	97.6	0.8	1.6	0	124	447567	Halomonas andesensis (g-proteobacteria)
57	GCF_003990045.1	bacteria_odb9	95.9	95.9	0	2	2.1	148	bacteria_odb10	97.6	97.6	0	0.8	1.6	124	1523160	Labedella endophytica (high GC Gram+)
58	GCF_003991135.1	bacteria_odb9	98.6	98.6	0	0	1.4	148	bacteria_odb10	98.4	98.4	0	0	1.6	124	1323375	Anoxybacter fermentans (firmicutes)
59	GCF_003991195.1	bacteria_odb9	98	97.3	0.7	0.7	1.3	148	bacteria_odb10	96.8	96.8	0	2.4	0.8	124	2479004	Gynurincola endophyticus (CFB group bacteria)
60	GCF_003991355.1	bacteria_odb9	98	98	0	0.7	1.3	148	bacteria_odb10	96.8	96.8	0	2.4	0.8	124	1884793	Pseudoflavitalea rhizosphaerae (CFB group bacteria)
61	GCF_003991425.1	bacteria_odb9	98.7	98	0.7	0.7	0.6	148	bacteria_odb10	100	99.2	0.8	0	0	124	2707005	Paenibacillus lutimineralis (firmicutes)
62	GCF_003991565.1	bacteria_odb9	98.6	96.6	2	0.7	0.7	148	bacteria_odb10	99.2	98.4	0.8	0.8	0	124	2093856	Butyricimonas faecalis (CFB group bacteria)
63	GCF_003991585.1	bacteria_odb9	99.3	99.3	0	0	0.7	148	bacteria_odb10	99.2	98.4	0.8	0.8	0	124	1965230	Saezia sanguinis (b-proteobacteria)
64	GCF_003991855.1	bacteria_odb9	96.6	95.9	0.7	0	3.4	148	bacteria_odb10	98.4	97.6	0.8	0.8	0.8	124	82380	Microbacterium oxydans (high GC Gram+)
65	GCF_003991875.1	bacteria_odb9	94.6	94.6	0	2.7	2.7	148	bacteria_odb10	92.7	92.7	0	3.2	4.1	124	1072463	Microbacterium lemovicicum (high GC Gram+)
66	GCF_003991895.1	bacteria_odb9	98.6	96.6	2	0	1.4	148	bacteria_odb10	98.4	96.8	1.6	0.8	0.8	124	388085	Chroococcidiopsis cubana SAG 39.79 (cyanobacteria)
67	GCF_003992065.1	bacteria_odb9	99.3	99.3	0	0	0.7	148	bacteria_odb10	97.6	97.6	0	0.8	1.6	124	1502943	Veillonella seminalis (firmicutes)
68	GCF_003992115.1	bacteria_odb9	97.3	97.3	0	0	2.7	148	bacteria_odb10	95.2	95.2	0	0.8	4	124	103892	Veillonella ratti (firmicutes)
69	GCF_003992125.1	bacteria_odb9	100	100	0	0	0	148	bacteria_odb10	97.6	97.6	0	0.8	1.6	124	248316	Veillonella caviae (firmicutes)
70	GCF_003992615.1	bacteria_odb9	98.7	98	0.7	0.7	0.6	148	bacteria_odb10	99.2	99.2	0	0.8	0	124	864064	Muricauda beolgyonensis (CFB group bacteria)
71	GCF_003992625.1	bacteria_odb9	100	100	0	0	0	148	bacteria_odb10	100	100	0	0	0	124	2029865	Pelagibacterium lentulum (a-proteobacteria)
72	GCF_003992665.1	bacteria_odb9	99.3	99.3	0	0.7	0	148	bacteria_odb10	100	100	0	0	0	124	2185280	Pelagibacterium montanilacus (a-proteobacteria)
73	GCF_003992675.1	bacteria_odb9	99.3	98.6	0.7	0	0.7	148	bacteria_odb10	100	100	0	0	0	124	254955	Muricauda aquimarina (CFB group bacteria)
74	GCF_003993795.1	bacteria_odb9	98.7	98	0.7	1.4	-0.1	148	bacteria_odb10	100	100	0	0	0	124	2496029	Aquabacter cavernae (a-proteobacteria)
75	GCF_003994475.1	bacteria_odb9	99.3	96.6	2.7	0.7	0	148	bacteria_odb10	100	97.6	2.4	0	0	124	170367	Paenibacillus anaericanus (firmicutes)
76	GCF_003994485.1	bacteria_odb9	99.3	99.3	0	0.7	0	148	bacteria_odb10	99.2	99.2	0	0	0.8	124	1783274	Arsenicitalea aurantiaca (a-proteobacteria)
77	GCF_003996965.1	bacteria_odb9	97.9	95.9	2	1.4	0.7	148	bacteria_odb10	100	100	0	0	0	124	2133766	Flavobacterium cupreum (CFB group bacteria)
78	GCF_003999255.1	bacteria_odb9	98.6	98.6	0	0.7	0.7	148	bacteria_odb10	98.4	98.4	0	0	1.6	124	1222016	Caldicellulosiruptor changbaiensis (firmicutes)
79	GCF_003999355.1	bacteria_odb9	98	97.3	0.7	1.4	0.6	148	bacteria_odb10	92.7	91.9	0.8	1.6	5.7	124	83683	Lactobacillus amylolyticus (firmicutes)
80	GCF_003999375.1	bacteria_odb9	99.3	99.3	0	0	0.7	148	bacteria_odb10	99.2	99.2	0	0	0.8	124	2487133	Idiomarina mangrovi (g-proteobacteria)
81	GCF_004000255.1	bacteria_odb9	100	99.3	0.7	0	0	148	bacteria_odb10	100	99.2	0.8	0	0	124	2448479	Nioella ostreopsis (a-proteobacteria)
82	GCF_004000605.1	bacteria_odb9	97.3	97.3	0	0.7	2	148	bacteria_odb10	98.4	98.4	0	0	1.6	124	1434191	Glycocaulis alkaliphilus (a-proteobacteria)
83	GCF_004003925.1	bacteria_odb9	99.3	96.6	2.7	0	0.7	148	bacteria_odb10	100	99.2	0.8	0	0	124	382	Sinorhizobium meliloti (a-proteobacteria)
84	GCF_004004515.1	bacteria_odb9	98	97.3	0.7	0.7	1.3	148	bacteria_odb10	98.4	98.4	0	1.6	0	124	2217664	Croceicoccus ponticola (a-proteobacteria)
85	GCF_004004565.1	bacteria_odb9	99.3	98.6	0.7	0.7	0	148	bacteria_odb10	98.4	97.6	0.8	1.6	0	124	2499851	Inhella crocodyli (b-proteobacteria)
86	GCF_004005475.1	bacteria_odb9	100	99.3	0.7	0	0	148	bacteria_odb10	100	99.2	0.8	0	0	124	2499688	Bacillus taxi (firmicutes)
87	GCF_004005485.1	bacteria_odb9	98.6	98.6	0	0.7	0.7	148	bacteria_odb10	99.2	99.2	0	0.8	0	124	2008318	Sphingobium algorifonticola (a-proteobacteria)
88	GCF_004005565.1	bacteria_odb9	96.6	94.6	2	1.4	2	148	bacteria_odb10	90.3	88.7	1.6	2.4	7.3	124	2480984	Lujinxingia sediminis (d-proteobacteria)
89	GCF_004005815.1	bacteria_odb9	97.3	95.9	1.4	1.4	1.3	148	bacteria_odb10	99.2	98.4	0.8	0.8	0	124	1932778	Mucilaginibacter limnophilus (CFB group bacteria)
90	GCF_004005845.1	bacteria_odb9	98.6	98.6	0	1.4	0	148	bacteria_odb10	96.8	96	0.8	3.2	0	124	2500179	Hwanghaeella grinnelliae (a-proteobacteria)
91	GCF_004005935.1	bacteria_odb9	100	99.3	0.7	0	0	148	bacteria_odb10	99.2	98.4	0.8	0.8	0	124	1815562	Neptunomonas marina (g-proteobacteria)
92	GCF_004005945.1	bacteria_odb9	100	100	0	0	0	148	bacteria_odb10	100	100	0	0	0	124	1834037	Rheinheimera riviphila (g-proteobacteria)
93	GCF_004006175.1	bacteria_odb9	98	97.3	0.7	0.7	1.3	148	bacteria_odb10	98.4	97.6	0.8	0.8	0.8	124	2483033	Parasedimentitalea marina (a-proteobacteria)
94	GCF_004006295.1	bacteria_odb9	99.3	98.6	0.7	0	0.7	148	bacteria_odb10	100	98.4	1.6	0	0	124	228899	Peribacillus asahii (firmicutes)
95	GCF_004006435.1	bacteria_odb9	100	99.3	0.7	0	0	148	bacteria_odb10	100	100	0	0	0	124	260554	Bacillus halotolerans (firmicutes)
96	GCF_004006515.1	bacteria_odb9	100	100	0	0	0	148	bacteria_odb10	100	99.2	0.8	0	0	124	670	Vibrio parahaemolyticus (g-proteobacteria)
97	GCF_004006535.1	bacteria_odb9	96.6	95.9	0.7	0	3.4	148	bacteria_odb10	96.8	96.8	0	0.8	2.4	124	2487351	Anaerosphaera multitolerans (firmicutes)
98	GCF_004010055.1	bacteria_odb9	98.7	98	0.7	0	1.3	148	bacteria_odb10	100	100	0	0	0	124	1795040	Psychroflexus aestuariivivens (CFB group bacteria)
99	GCF_004010155.1	bacteria_odb9	100	100	0	0	0	148	bacteria_odb10	98.4	96.8	1.6	1.6	0	124	2493082	Solirhodobacter olei (a-proteobacteria)
100	GCF_004010275.1	bacteria_odb9	79	77	2	2	19	148	bacteria_odb10	85.5	83.9	1.6	2.4	12.1	124	1854574	Streptomyces huasconensis (high GC Gram+)
101	GCF_004011115.1	bacteria_odb9	94.6	93.2	1.4	2	3.4	148	bacteria_odb10	95.2	94.4	0.8	2.4	2.4	124	59737	Rathayibacter iranicus (high GC Gram+)
102	GCF_004011505.1	bacteria_odb9	99.3	94.6	4.7	0	0.7	148	bacteria_odb10	98.4	94.4	4	0.8	0.8	124	46176	Nonomuraea polychroma (high GC Gram+)
103	GCF_004011805.1	bacteria_odb9	100	99.3	0.7	0	0	148	bacteria_odb10	99.2	98.4	0.8	0.8	0	124	1796922	Piscinibacter defluvii (b-proteobacteria)
104	GCF_004011865.1	bacteria_odb9	98.6	95.9	2.7	1.4	0	148	bacteria_odb10	100	96	4	0	0	124	1644129	Rhodococcus agglutinans (high GC Gram+)
105	GCF_004011885.1	bacteria_odb9	100	100	0	0	0	148	bacteria_odb10	100	100	0	0	0	124	2675110	Serratia microhaemolytica (enterobacteria)
106	GCF_004011905.1	bacteria_odb9	100	98.6	1.4	0	0	148	bacteria_odb10	99.2	98.4	0.8	0.8	0	124	84096	Gordonia alkanivorans (high GC Gram+)
107	GCF_004014775.2	bacteria_odb9	98	98	0	0.7	1.3	148	bacteria_odb10	100	100	0	0	0	124	2500548	Acetobacter oryzoeni (a-proteobacteria)
108	GCF_004015795.1	bacteria_odb9	97.3	96.6	0.7	0.7	2	148	bacteria_odb10	98.4	97.6	0.8	0.8	0.8	124	1365611	Falsirhodobacter deserti (a-proteobacteria)
109	GCF_004016515.1	bacteria_odb9	100	100	0	0	0	148	bacteria_odb10	100	100	0	0	0	124	2499835	Rubrivivax albus (b-proteobacteria)
110	GCF_004022265.1	bacteria_odb9	99.4	98	1.4	0.7	-0.1	148	bacteria_odb10	100	99.2	0.8	0	0	124	1215032	Sinirhodobacter ferrireducens (a-proteobacteria)
111	GCF_004022285.3	bacteria_odb9	100	100	0	0	0	148	bacteria_odb10	99.2	99.2	0	0.8	0	124	108015	Bradyrhizobium yuanmingense (a-proteobacteria)
112	GCF_004022465.1	bacteria_odb9	97.3	96.6	0.7	2	0.7	148	bacteria_odb10	100	99.2	0.8	0	0	124	2501515	Sinirhodobacter hungdaonensis (a-proteobacteria)
113	GCF_004022585.1	bacteria_odb9	99.3	99.3	0	0.7	0	148	bacteria_odb10	100	99.2	0.8	0	0	124	2306993	Sinirhodobacter populi (a-proteobacteria)
114	GCF_004023625.1	bacteria_odb9	98.6	95.9	2.7	0.7	0.7	148	bacteria_odb10	100	96.8	3.2	0	0	124	2259034	Streptomyces cavernae (high GC Gram+)
115	GCF_004023665.1	bacteria_odb9	99.3	98.6	0.7	0.7	0	148	bacteria_odb10	99.2	99.2	0	0.8	0	124	1909496	Afifella aestuarii (a-proteobacteria)
116	GCF_004025525.1	bacteria_odb9	97.3	96.6	0.7	2	0.7	148	bacteria_odb10	99.2	99.2	0	0.8	0	124	2233776	Pedobacter chitinilyticus (CFB group bacteria)
117	GCF_004025845.1	bacteria_odb9	99.3	99.3	0	0	0.7	148	bacteria_odb10	99.2	99.2	0	0.8	0	124	1210046	Janibacter hoylei PVAS-1 (high GC Gram+)
118	GCF_004028085.1	bacteria_odb9	98.7	97.3	1.4	0	1.3	148	bacteria_odb10	99.2	98.4	0.8	0	0.8	124	1538159	Rhizobium hidalgonense (a-proteobacteria)
119	GCF_004028095.1	bacteria_odb9	97.3	96.6	0.7	0	2.7	148	bacteria_odb10	98.4	97.6	0.8	0.8	0.8	124	37931	Paenarthrobacter ureafaciens (high GC Gram+)
120	GCF_004028155.1	bacteria_odb9	96.6	95.9	0.7	2	1.4	148	bacteria_odb10	100	100	0	0	0	124	2502784	Flavobacterium cerinum (CFB group bacteria)
121	GCF_004028275.1	bacteria_odb9	99.3	98.6	0.7	0.7	0	148	bacteria_odb10	100	100	0	0	0	124	265883	Hydrogenovibrio thermophilus (g-proteobacteria)
122	GCF_004028635.1	bacteria_odb9	98.6	95.9	2.7	0.7	0.7	148	bacteria_odb10	100	98.4	1.6	0	0	124	1904	Streptomyces cyaneus (high GC Gram+)
123	GCF_004054105.1	bacteria_odb9	100	100	0	0	0	148	bacteria_odb10	100	100	0	0	0	124	1553448	Gemmobacter intermedius (a-proteobacteria)
124	GCF_004063735.1	bacteria_odb9	100	100	0	0	0	148	bacteria_odb10	100	100	0	0	0	124	266	Paracoccus denitrificans (a-proteobacteria)
125	GCF_004078635.1	bacteria_odb9	96.6	96.6	0	1.4	2	148	bacteria_odb10	96.8	96.8	0	0.8	2.4	124	2498849	Labedella phragmitis (high GC Gram+)
126	GCF_004078655.1	bacteria_odb9	95.9	95.9	0	1.4	2.7	148	bacteria_odb10	97.6	97.6	0	0	2.4	124	2498850	Labedella populi (high GC Gram+)
127	GCF_004087915.1	bacteria_odb9	98.7	98	0.7	0	1.3	148	bacteria_odb10	97.6	96.8	0.8	0.8	1.6	124	139438	Geovibrio thiophilus (bacteria)
128	GCF_004089895.1	bacteria_odb9	100	100	0	0	0	148	bacteria_odb10	100	100	0	0	0	124	208223	Kosakonia cowanii (enterobacteria)
129	GCF_004101785.1	bacteria_odb9	94.6	93.9	0.7	2	3.4	148	bacteria_odb10	95.9	93.5	2.4	0	4.1	124	1582259	Gudongella oleilytica (firmicutes)
130	GCF_004101845.1	bacteria_odb9	98.6	98.6	0	0.7	0.7	148	bacteria_odb10	97.6	97.6	0	0.8	1.6	124	1293592	Lactobacillus curvatus JCM 1096 = DSM 20019 (firmicutes)
131	GCF_004102025.1	bacteria_odb9	95.3	95.3	0	0	4.7	148	bacteria_odb10	98.4	97.6	0.8	0.8	0.8	124	2057800	Actinomyces qiguomingii (high GC Gram+)
132	GCF_004102045.2	bacteria_odb9	97.3	97.3	0	0.7	2	148	bacteria_odb10	93.5	93.5	0	2.4	4.1	124	2203724	Oenococcus sicerae (firmicutes)
133	GCF_004102745.1	bacteria_odb9	100	100	0	0	0	148	bacteria_odb10	99.2	99.2	0	0.8	0	124	2487273	Acetivibrio mesophilus (firmicutes)
134	GCF_004103825.1	bacteria_odb9	92.6	92.6	0	2	5.4	148	bacteria_odb10	95.2	95.2	0	2.4	2.4	124	405005	Hansschlegelia zhihuaiae (a-proteobacteria)
135	GCF_004104015.1	bacteria_odb9	94.6	93.9	0.7	0	5.4	148	bacteria_odb10	96.8	96	0.8	2.4	0.8	124	206043	Actinomyces oricola (high GC Gram+)
136	GCF_004104035.1	bacteria_odb9	96.6	94.6	2	2	1.4	148	bacteria_odb10	99.2	98.4	0.8	0.8	0	124	988	Leeuwenhoekiella marinoflava (CFB group bacteria)
137	GCF_004104075.1	bacteria_odb9	96.6	94.6	2	2	1.4	148	bacteria_odb10	99.2	98.4	0.8	0.8	0	124	1550906	Leeuwenhoekiella polynyae (CFB group bacteria)
138	GCF_004104115.1	bacteria_odb9	97.3	96.6	0.7	2	0.7	148	bacteria_odb10	99.2	97.6	1.6	0.8	0	124	2249426	Leeuwenhoekiella aestuarii (CFB group bacteria)
139	GCF_004104375.1	bacteria_odb9	96.7	95.3	1.4	2	1.3	148	bacteria_odb10	100	100	0	0	0	124	283736	Leeuwenhoekiella aequorea (CFB group bacteria)
140	GCF_004114425.1	bacteria_odb9	100	98	2	0	0	148	bacteria_odb10	99.2	98.4	0.8	0.8	0	124	1549949	Bradyrhizobium vignae (a-proteobacteria)
141	GCF_004114535.1	bacteria_odb9	100	98	2	0	0	148	bacteria_odb10	99.2	98.4	0.8	0.8	0	124	1325118	Bradyrhizobium nanningense (a-proteobacteria)
142	GCF_004114655.2	bacteria_odb9	98	97.3	0.7	0.7	1.3	148	bacteria_odb10	99.2	99.2	0	0.8	0	124	412439	Cellulosimicrobium terreum (high GC Gram+)
143	GCF_004114735.1	bacteria_odb9	99.3	99.3	0	0.7	0	148	bacteria_odb10	99.2	99.2	0	0.8	0	124	1308	Streptococcus thermophilus (firmicutes)
144	GCF_004114895.1	bacteria_odb9	98.7	97.3	1.4	0	1.3	148	bacteria_odb10	99.2	98.4	0.8	0.8	0	124	1471400	Corynebacterium pelargi (high GC Gram+)
145	GCF_004114915.1	bacteria_odb9	100	99.3	0.7	0	0	148	bacteria_odb10	99.2	99.2	0	0.8	0	124	1325115	Bradyrhizobium guangxiense (a-proteobacteria)
146	GCF_004114935.1	bacteria_odb9	99.4	98	1.4	0.7	-0.1	148	bacteria_odb10	98.4	97.6	0.8	1.6	0	124	1325107	Bradyrhizobium zhanjiangense (a-proteobacteria)
147	GCF_004114955.1	bacteria_odb9	99.4	98	1.4	0.7	-0.1	148	bacteria_odb10	99.2	99.2	0	0.8	0	124	1325095	Bradyrhizobium guangzhouense (a-proteobacteria)
148	GCF_004114975.1	bacteria_odb9	100	98	2	0	0	148	bacteria_odb10	100	100	0	0	0	124	1325090	Bradyrhizobium guangdongense (a-proteobacteria)
149	GCF_004115085.1	bacteria_odb9	100	100	0	0	0	148	bacteria_odb10	99.2	99.2	0	0.8	0	124	2305227	Longirhabdus pacifica (firmicutes)
150	GCF_004115155.1	bacteria_odb9	95.3	95.3	0	2	2.7	148	bacteria_odb10	95.2	95.2	0	3.2	1.6	124	2479048	Granulicella sibirica (bacteria)
151	GCF_004115745.1	bacteria_odb9	96.6	95.9	0.7	1.4	2	148	bacteria_odb10	95.1	93.5	1.6	0	4.9	124	2292255	Levilactobacillus suantsaii (firmicutes)
152	GCF_004115975.1	bacteria_odb9	98	98	0	0.7	1.3	148	bacteria_odb10	99.2	97.6	1.6	0.8	0	124	59602	Gelidibacter gilvus (CFB group bacteria)
153	GCF_004116025.1	bacteria_odb9	100	95.9	4.1	0	0	148	bacteria_odb10	100	96	4	0	0	124	2026189	Bacillus albus (firmicutes)
154	GCF_004116625.1	bacteria_odb9	91.2	90.5	0.7	2.7	6.1	148	bacteria_odb10	91.9	91.1	0.8	4	4.1	124	2023153	Halarcobacter mediterraneus (e-proteobacteria)
155	GCF_004116975.1	bacteria_odb9	100	100	0	0	0	148	bacteria_odb10	100	100	0	0	0	124	183417	Proteus hauseri (enterobacteria)
156	GCF_004117055.1	bacteria_odb9	100	99.3	0.7	0	0	148	bacteria_odb10	100	100	0	0	0	124	51101	Brevibacillus agri (firmicutes)
157	GCF_004117075.1	bacteria_odb9	93.2	93.2	0	1.4	5.4	148	bacteria_odb10	85.5	85.5	0	6.5	8	124	310769	Fervidobacterium changbaicum (thermotogales)
158	GCF_004117095.1	bacteria_odb9	100	99.3	0.7	0	0	148	bacteria_odb10	100	99.2	0.8	0	0	124	79263	Paenibacillus chitinolyticus (firmicutes)
159	GCF_004117855.1	bacteria_odb9	99.3	99.3	0	0.7	0	148	bacteria_odb10	98.4	98.4	0	1.6	0	124	2304602	Halomonas coralii (g-proteobacteria)
160	GCF_004117875.1	bacteria_odb9	98.7	98	0.7	0	1.3	148	bacteria_odb10	98.4	96	2.4	0.8	0.8	124	2364273	Geomonas oryzae (d-proteobacteria)
161	GCF_004117915.1	bacteria_odb9	98	98	0	0	2	148	bacteria_odb10	96	96	0	0	4	124	1909267	Companilactobacillus metriopterae (firmicutes)
162	GCF_004117935.1	bacteria_odb9	100	97.3	2.7	0	0	148	bacteria_odb10	100	98.4	1.6	0	0	124	2508722	Streptomyces roseicoloratus (high GC Gram+)
163	GCF_004118155.1	bacteria_odb9	98.7	98	0.7	0	1.3	148	bacteria_odb10	96	96	0	3.2	0.8	124	2499629	Edaphocola flava (CFB group bacteria)
164	GCF_004118265.1	bacteria_odb9	97.3	96.6	0.7	1.4	1.3	148	bacteria_odb10	97.6	97.6	0	1.6	0.8	124	2508719	Lacibacter luteus (CFB group bacteria)
165	GCF_004118375.1	bacteria_odb9	90.6	89.2	1.4	2	7.4	148	bacteria_odb10	85.5	85.5	0	4.8	9.7	124	2508720	Oleiharenicola lentus (verrucomicrobia)
166	GCF_004120195.1	bacteria_odb9	100	99.3	0.7	0	0	148	bacteria_odb10	100	100	0	0	0	124	2491023	Enterovibrio baiacu (g-proteobacteria)
167	GCF_004121055.1	bacteria_odb9	99.3	98.6	0.7	0	0.7	148	bacteria_odb10	100	100	0	0	0	124	1750518	Achromobacter aloeverae (b-proteobacteria)
168	GCF_004121315.1	bacteria_odb9	98.7	98	0.7	0	1.3	148	bacteria_odb10	98.4	98.4	0	1.6	0	124	1713	Oerskovia turbata (high GC Gram+)
169	GCF_004122035.1	bacteria_odb9	98.6	96.6	2	0.7	0.7	148	bacteria_odb10	97.6	96.8	0.8	0.8	1.6	124	2501299	Ancylomarina salipaludis (CFB group bacteria)
170	GCF_004122095.1	bacteria_odb9	98.6	98.6	0	0	1.4	148	bacteria_odb10	99.2	99.2	0	0	0.8	124	2137479	Pseudoxanthomonas composti (g-proteobacteria)
171	GCF_004122735.1	bacteria_odb9	98.7	95.3	3.4	0.7	0.6	148	bacteria_odb10	99.2	95.2	4	0	0.8	124	67364	Streptomyces sioyaensis (high GC Gram+)
172	GCF_004123295.1	bacteria_odb9	96	95.3	0.7	1.4	2.6	148	bacteria_odb10	95.2	94.4	0.8	1.6	3.2	124	1560006	Acidipila dinghuensis (bacteria)
173	GCF_004123735.1	bacteria_odb9	92.5	15.5	77	6.8	0.7	148	bacteria_odb10	91.9	16.9	75	5.6	2.5	124	2493633	Pseudomonas hydrolytica (g-proteobacteria)
174	GCF_004123795.1	bacteria_odb9	99.4	98	1.4	0.7	-0.1	148	bacteria_odb10	99.2	97.6	1.6	0	0.8	124	2100821	Lacticaseibacillus chiayiensis (firmicutes)
175	GCF_004123805.1	bacteria_odb9	91.2	91.2	0	4.1	4.7	148	bacteria_odb10	96	96	0	0.8	3.2	124	2494735	Cellulomonas endophytica (high GC Gram+)
176	GCF_004124235.1	bacteria_odb9	100	100	0	0	0	148	bacteria_odb10	100	100	0	0	0	124	2339259	Yersinia hibernica (enterobacteria)
177	GCF_004124315.1	bacteria_odb9	100	99.3	0.7	0	0	148	bacteria_odb10	100	100	0	0	0	124	2487276	Bacillus cabrialesii (firmicutes)
178	GCF_004126535.1	bacteria_odb9	98.7	98	0.7	0	1.3	148	bacteria_odb10	98.4	98.4	0	0.8	0.8	124	2072026	Brevilactibacter flavus (high GC Gram+)
179	GCF_004134825.1	bacteria_odb9	94.6	94.6	0	2.7	2.7	148	bacteria_odb10	96.8	96.8	0	0.8	2.4	124	205332	Agromyces albus (high GC Gram+)
180	GCF_004134865.1	bacteria_odb9	95.3	95.3	0	2	2.7	148	bacteria_odb10	97.6	97.6	0	0	2.4	124	41985	Agromyces fucosus (high GC Gram+)
181	GCF_004134885.2	bacteria_odb9	97.3	96.6	0.7	0	2.7	148	bacteria_odb10	98.4	98.4	0	0.8	0.8	124	52699	Aeromicrobium fastidiosum (high GC Gram+)
182	GCF_004134905.2	bacteria_odb9	95.9	95.9	0	1.4	2.7	148	bacteria_odb10	99.2	99.2	0	0	0.8	124	363867	Aeromicrobium ginsengisoli (high GC Gram+)
183	GCF_004135055.1	bacteria_odb9	93.2	93.2	0	3.4	3.4	148	bacteria_odb10	93.5	93.5	0	3.2	3.3	124	1817495	Agromyces binzhouensis (high GC Gram+)
184	GCF_004135085.1	bacteria_odb9	93.9	93.9	0	2	4.1	148	bacteria_odb10	95.2	95.2	0	0	4.8	124	78344	Bifidobacterium pullorum subsp. gallinarum (high GC Gram+)
185	GCF_004135285.1	bacteria_odb9	93.9	93.9	0	2.7	3.4	148	bacteria_odb10	94.4	94.4	0	1.6	4	124	2509458	Microbacterium protaetiae (high GC Gram+)
186	GCF_004135345.1	bacteria_odb9	91.9	91.2	0.7	0	8.1	148	bacteria_odb10	94.4	94.4	0	0.8	4.8	124	2509459	Xylanimonas allomyrinae (high GC Gram+)
187	GCF_004135365.1	bacteria_odb9	98	98	0	0	2	148	bacteria_odb10	97.6	96.8	0.8	0	2.4	124	2509456	Paenibacillus protaetiae (firmicutes)
188	GCF_004135405.1	bacteria_odb9	91.2	91.2	0	2	6.8	148	bacteria_odb10	93.5	93.5	0	1.6	4.9	124	2509455	Agromyces protaetiae (high GC Gram+)
189	GCF_004135605.1	bacteria_odb9	98.6	98.6	0	0	1.4	148	bacteria_odb10	99.2	99.2	0	0.8	0	124	429134	Sphingomonas desiccabilis (a-proteobacteria)
190	GCF_004135645.1	bacteria_odb9	98	97.3	0.7	0.7	1.3	148	bacteria_odb10	96	95.2	0.8	0.8	3.2	124	2509433	Senegalimassilia faecalis (actinobacteria)
191	GCF_004135675.1	bacteria_odb9	60.1	60.1	0	6.8	33.1	148	bacteria_odb10	54.8	54.8	0	8.1	37.1	124	2201189	Marinitoga lauensis (bacteria)
192	GCF_004135935.1	bacteria_odb9	98.6	98.6	0	0.7	0.7	148	bacteria_odb10	100	100	0	0	0	124	569860	Methylovirgula ligni (a-proteobacteria)
193	GCF_004135975.1	bacteria_odb9	96	94.6	1.4	0.7	3.3	148	bacteria_odb10	92.7	91.1	1.6	4.8	2.5	124	296842	Desulfovibrio carbinolicus (d-proteobacteria)
194	GCF_004136555.1	bacteria_odb9	97.3	96.6	0.7	0.7	2	148	bacteria_odb10	99.2	99.2	0	0.8	0	124	262208	Kocuria carniphila (high GC Gram+)
195	GCF_004136575.1	bacteria_odb9	97.3	96.6	0.7	0	2.7	148	bacteria_odb10	99.2	99.2	0	0.8	0	124	592378	Rothia koreensis (high GC Gram+)
196	GCF_004136635.1	bacteria_odb9	97.3	96.6	0.7	0.7	2	148	bacteria_odb10	97.6	97.6	0	2.4	0	124	405770	Rothia halotolerans (high GC Gram+)
197	GCF_004137085.1	bacteria_odb9	100	98.6	1.4	0	0	148	bacteria_odb10	100	98.4	1.6	0	0	124	2316527	Lichenibacterium ramalinae (a-proteobacteria)
198	GCF_004137235.1	bacteria_odb9	96.6	96.6	0	2	1.4	148	bacteria_odb10	98.4	98.4	0	1.6	0	124	252230	Nocardioides ganghwensis (high GC Gram+)
199	GCF_004137245.1	bacteria_odb9	94.6	93.9	0.7	2.7	2.7	148	bacteria_odb10	99.2	99.2	0	0	0.8	124	1168730	Nocardioides glacieisoli (high GC Gram+)
200	GCF_004137255.1	bacteria_odb9	95.3	95.3	0	2.7	2	148	bacteria_odb10	98.4	98.4	0	0.8	0.8	124	273676	Nocardioides oleivorans (high GC Gram+)
201	GCF_004137685.1	bacteria_odb9	99.4	98	1.4	0.7	-0.1	148	bacteria_odb10	100	99.2	0.8	0	0	124	2316528	Lichenibacterium minor (a-proteobacteria)
202	GCF_004137785.1	bacteria_odb9	100	100	0	0	0	148	bacteria_odb10	100	100	0	0	0	124	2034769	Pectobacterium zantedeschiae (enterobacteria)
203	GCF_004138105.1	bacteria_odb9	98	98	0	0	2	148	bacteria_odb10	94.4	94.4	0	0.8	4.8	124	2496273	Xylanivirga thermophila (firmicutes)
204	GCF_004138295.1	bacteria_odb9	100	100	0	0	0	148	bacteria_odb10	100	99.2	0.8	0	0	124	137993	Ectobacillus funiculus (firmicutes)
205	GCF_004138325.1	bacteria_odb9	98	98	0	1.4	0.6	148	bacteria_odb10	97.6	97.6	0	1.6	0.8	124	2502893	Spirosoma sordidisoli (CFB group bacteria)
206	GCF_004138335.1	bacteria_odb9	100	98.6	1.4	0	0	148	bacteria_odb10	100	100	0	0	0	124	268404	Steroidobacter agariperforans (g-proteobacteria)
207	GCF_004138485.1	bacteria_odb9	100	98.6	1.4	0	0	148	bacteria_odb10	100	100	0	0	0	124	2497877	Steroidobacter soli (g-proteobacteria)
208	GCF_004138495.1	bacteria_odb9	81.1	77.7	3.4	0.7	18.2	148	bacteria_odb10	83.9	82.3	1.6	0.8	15.3	124	1642495	Phytoactinopolyspora endophytica (high GC Gram+)
209	GCF_004138525.1	bacteria_odb9	98.7	97.3	1.4	0.7	0.6	148	bacteria_odb10	97.6	96.8	0.8	1.6	0.8	124	648780	Haloactinopolyspora alba (high GC Gram+)
210	GCF_004150225.1	bacteria_odb9	98.7	98	0.7	0.7	0.6	148	bacteria_odb10	99.2	99.2	0	0.8	0	124	552546	Muricauda olearia (CFB group bacteria)
211	GCF_004151245.1	bacteria_odb9	97.3	96.6	0.7	2	0.7	148	bacteria_odb10	98.4	98.4	0	1.6	0	124	657326	Flavobacterium beibuense (CFB group bacteria)
212	GCF_004152845.1	bacteria_odb9	99.3	99.3	0	0	0.7	148	bacteria_odb10	97.6	97.6	0	2.4	0	124	336203	Sphingobium fuliginis (a-proteobacteria)
213	GCF_004152865.1	bacteria_odb9	99.3	98.6	0.7	0	0.7	148	bacteria_odb10	98.4	98.4	0	1.6	0	124	1132417	Sphingobium cupriresistens (a-proteobacteria)
214	GCF_004152935.1	bacteria_odb9	98.6	98.6	0	0	1.4	148	bacteria_odb10	97.6	97.6	0	2.4	0	124	200475	Brumimicrobium glaciale (CFB group bacteria)
215	GCF_004153445.1	bacteria_odb9	98.7	98	0.7	0.7	0.6	148	bacteria_odb10	100	99.2	0.8	0	0	124	659016	Pusillimonas soli (b-proteobacteria)
216	GCF_004153455.1	bacteria_odb9	99.3	98.6	0.7	0	0.7	148	bacteria_odb10	100	99.2	0.8	0	0	124	453575	Pusillimonas ginsengisoli (b-proteobacteria)
217	GCF_004153545.1	bacteria_odb9	98	97.3	0.7	0.7	1.3	148	bacteria_odb10	99.2	99.2	0	0.8	0	124	2306021	Serinicoccus sediminis (high GC Gram+)
218	GCF_004153685.1	bacteria_odb9	98.7	98	0.7	0.7	0.6	148	bacteria_odb10	100	99.2	0.8	0	0	124	657015	Pusillimonas harenae (b-proteobacteria)
219	GCF_004155505.1	bacteria_odb9	94.6	94.6	0	0.7	4.7	148	bacteria_odb10	93.5	93.5	0	1.6	4.9	124	1690	Bifidobacterium pseudolongum subsp. globosum (high GC Gram+)
220	GCF_004167295.1	bacteria_odb9	98	96.6	1.4	0.7	1.3	148	bacteria_odb10	97.6	94.4	3.2	2.4	0	124	371601	Bacteroides xylanisolvens (CFB group bacteria)
221	GCF_004167665.1	bacteria_odb9	96.7	95.3	1.4	0.7	2.6	148	bacteria_odb10	96	96	0	2.4	1.6	124	2025506	Hymenobacter persicinus (CFB group bacteria)
222	GCF_004167995.1	bacteria_odb9	100	99.3	0.7	0	0	148	bacteria_odb10	100	100	0	0	0	124	511998	Aliivibrio finisterrensis (g-proteobacteria)
223	GCF_004168035.1	bacteria_odb9	98.6	98.6	0	0	1.4	148	bacteria_odb10	100	100	0	0	0	124	715784	Nocardioides iriomotensis (high GC Gram+)
224	GCF_004168255.1	bacteria_odb9	98	98	0	0.7	1.3	148	bacteria_odb10	99.2	99.2	0	0.8	0	124	2492395	Mucilaginibacter terrigena (CFB group bacteria)
225	GCF_004168365.1	bacteria_odb9	99.3	99.3	0	0	0.7	148	bacteria_odb10	100	99.2	0.8	0	0	124	2511995	Pseudolysobacter antarcticus (g-proteobacteria)
226	GCF_004181775.1	bacteria_odb9	81.8	81.8	0	6.1	12.1	148	bacteria_odb10	82.3	82.3	0	6.5	11.2	124	1242993	Ehrlichia minasensis (a-proteobacteria)
227	GCF_004208415.1	bacteria_odb9	93.2	87.8	5.4	1.4	5.4	148	bacteria_odb10	92.7	87.9	4.8	4.8	2.5	124	2509675	Ktedonosporobacter rubrisoli (GNS bacteria)
228	GCF_004208515.1	bacteria_odb9	100	100	0	0	0	148	bacteria_odb10	99.2	99.2	0	0.8	0	124	1752076	Acinetobacter halotolerans (g-proteobacteria)
229	GCF_004208535.1	bacteria_odb9	98	98	0	0	2	148	bacteria_odb10	99.2	99.2	0	0	0.8	124	2484750	Sphingomonas populi (a-proteobacteria)
230	GCF_004208635.1	bacteria_odb9	93.2	93.2	0	2	4.8	148	bacteria_odb10	96.8	96.8	0	1.6	1.6	124	1784719	Leucobacter triazinivorans (high GC Gram+)
231	GCF_004209115.1	bacteria_odb9	99.3	99.3	0	0	0.7	148	bacteria_odb10	99.2	99.2	0	0.8	0	124	1879050	Acinetobacter wuhouensis (g-proteobacteria)
232	GCF_004209755.1	bacteria_odb9	100	98.6	1.4	0	0	148	bacteria_odb10	100	99.2	0.8	0	0	124	321985	Massilia lutea (b-proteobacteria)
233	GCF_004210255.1	bacteria_odb9	100	99.3	0.7	0	0	148	bacteria_odb10	98.4	96	2.4	1.6	0	124	33035	Blautia producta (firmicutes)
234	GCF_004212215.1	bacteria_odb9	98	94.6	3.4	0.7	1.3	148	bacteria_odb10	97.6	94.4	3.2	2.4	0	124	2294035	Halomicronema excentricum str. Lakshadweep (cyanobacteria)
235	GCF_004214795.1	bacteria_odb9	92.6	92.6	0	2.7	4.7	148	bacteria_odb10	90.3	89.5	0.8	4.8	4.9	124	1080223	Malaciobacter pacificus (e-proteobacteria)
236	GCF_004214835.1	bacteria_odb9	100	100	0	0	0	148	bacteria_odb10	100	100	0	0	0	124	502365	Pseudidiomarina tainanensis (g-proteobacteria)
237	GCF_004214935.1	bacteria_odb9	98.7	98	0.7	0.7	0.6	148	bacteria_odb10	98.4	97.6	0.8	0.8	0.8	124	2510978	Amycolatopsis suaedae (high GC Gram+)
238	GCF_004216495.1	bacteria_odb9	69.6	68.9	0.7	2	28.4	148	bacteria_odb10	69.4	69.4	0	4	26.6	124	142650	Mycoplasma phocirhinis (mycoplasmas)
239	GCF_004216535.1	bacteria_odb9	98.7	97.3	1.4	0	1.3	148	bacteria_odb10	99.2	99.2	0	0.8	0	124	228973	Xylanibacterium ulmi (high GC Gram+)
240	GCF_004216555.1	bacteria_odb9	100	98.6	1.4	0	0	148	bacteria_odb10	100	98.4	1.6	0	0	124	1872711	Herbihabitans rhizosphaerae (high GC Gram+)
241	GCF_004216565.1	bacteria_odb9	100	98.6	1.4	0	0	148	bacteria_odb10	100	99.2	0.8	0	0	124	47994	Leptothrix mobilis (b-proteobacteria)
242	GCF_004216575.1	bacteria_odb9	94.6	94.6	0	2	3.4	148	bacteria_odb10	97.6	97.6	0	0.8	1.6	124	337005	Microcella putealis (high GC Gram+)
243	GCF_004216665.1	bacteria_odb9	93.9	93.9	0	2.7	3.4	148	bacteria_odb10	97.6	97.6	0	0.8	1.6	124	33879	Agromyces ramosus (high GC Gram+)
244	GCF_004216695.1	bacteria_odb9	97.9	95.9	2	0	2.1	148	bacteria_odb10	97.6	96.8	0.8	0.8	1.6	124	151784	Pigmentiphaga kullae (b-proteobacteria)
245	GCF_004216715.1	bacteria_odb9	99.3	98.6	0.7	0	0.7	148	bacteria_odb10	99.2	99.2	0	0	0.8	124	1187080	Cecembia calidifontis (CFB group bacteria)
246	GCF_004216775.1	bacteria_odb9	99.3	96.6	2.7	0	0.7	148	bacteria_odb10	99.2	94.4	4.8	0.8	0	124	1796618	Cuneatibacter caecimuris (firmicutes)
247	GCF_004216895.1	bacteria_odb9	96	95.3	0.7	2.7	1.3	148	bacteria_odb10	98.4	98.4	0	1.6	0	124	323412	Aquimarina brevivitae (CFB group bacteria)
248	GCF_004216915.1	bacteria_odb9	98.7	98	0.7	0.7	0.6	148	bacteria_odb10	98.4	97.6	0.8	0.8	0.8	124	598652	Motilibacter rhizosphaerae (high GC Gram+)
249	GCF_004217095.1	bacteria_odb9	99.3	98.6	0.7	0	0.7	148	bacteria_odb10	100	99.2	0.8	0	0	124	267800	Advenella incenata (b-proteobacteria)
250	GCF_004217115.1	bacteria_odb9	98	95.3	2.7	0	2	148	bacteria_odb10	97.6	96	1.6	1.6	0.8	124	1639035	Ancylomarina subtilis (CFB group bacteria)
251	GCF_004217135.1	bacteria_odb9	95.3	91.2	4.1	2	2.7	148	bacteria_odb10	97.6	94.4	3.2	0	2.4	124	1278207	Micromonospora violae (high GC Gram+)
252	GCF_004217175.1	bacteria_odb9	93.2	93.2	0	2.7	4.1	148	bacteria_odb10	98.4	98.4	0	0	1.6	124	340320	Leucobacter luti (high GC Gram+)
253	GCF_004217185.1	bacteria_odb9	99.3	98.6	0.7	0.7	0	148	bacteria_odb10	100	99.2	0.8	0	0	124	1397368	Pseudonocardia sediminis (high GC Gram+)
254	GCF_004217215.1	bacteria_odb9	99.3	98.6	0.7	0	0.7	148	bacteria_odb10	100	100	0	0	0	124	457575	Rivibacter subsaxonicus (b-proteobacteria)
255	GCF_004217225.1	bacteria_odb9	100	99.3	0.7	0	0	148	bacteria_odb10	100	99.2	0.8	0	0	124	146939	Azospira oryzae (b-proteobacteria)
256	GCF_004217445.1	bacteria_odb9	100	100	0	0	0	148	bacteria_odb10	100	100	0	0	0	124	1435465	Fluviicoccus keumensis (g-proteobacteria)
257	GCF_004217455.1	bacteria_odb9	98	96.6	1.4	1.4	0.6	148	bacteria_odb10	98.4	96.8	1.6	0.8	0.8	124	138336	Blastococcus saxobsidens (high GC Gram+)
258	GCF_004217495.1	bacteria_odb9	95.9	95.9	0	1.4	2.7	148	bacteria_odb10	97.6	97.6	0	0	2.4	124	393267	Microterricola gilva (high GC Gram+)
259	GCF_004217545.1	bacteria_odb9	98	94.6	3.4	0.7	1.3	148	bacteria_odb10	99.2	96	3.2	0	0.8	124	349313	Krasilnikovia cinnamomea (high GC Gram+)
260	GCF_004217555.1	bacteria_odb9	95.9	93.2	2.7	1.4	2.7	148	bacteria_odb10	95.1	93.5	1.6	2.4	2.5	124	388466	Edaphobacter modestus (bacteria)
261	GCF_004217565.1	bacteria_odb9	98	98	0	0	2	148	bacteria_odb10	99.2	99.2	0	0.8	0	124	370736	Zhihengliuella halotolerans (high GC Gram+)
262	GCF_004217615.1	bacteria_odb9	97.3	95.3	2	1.4	1.3	148	bacteria_odb10	98.4	97.6	0.8	0	1.6	124	1077942	Micromonospora kangleipakensis (high GC Gram+)
263	GCF_004283785.1	bacteria_odb9	98.6	98.6	0	0	1.4	148	bacteria_odb10	96.8	96.8	0	2.4	0.8	124	1501662	Streptococcus parasuis (firmicutes)
264	GCF_004284785.1	bacteria_odb9	100	100	0	0	0	148	bacteria_odb10	100	100	0	0	0	124	2520508	Corallincola spongiicola (g-proteobacteria)
265	GCF_004291315.1	bacteria_odb9	97.3	97.3	0	1.4	1.3	148	bacteria_odb10	97.6	97.6	0	2.4	0	124	661488	Pseudobacter ginsenosidimutans (CFB group bacteria)
266	GCF_004293625.1	bacteria_odb9	100	99.3	0.7	0	0	148	bacteria_odb10	100	100	0	0	0	124	2267253	Thiomicrorhabdus indica (g-proteobacteria)
267	GCF_004295125.1	bacteria_odb9	97.3	96.6	0.7	0.7	2	148	bacteria_odb10	95.1	93.5	1.6	1.6	3.3	124	411468	[Clostridium] scindens ATCC 35704 (firmicutes)
268	GCF_004295305.1	bacteria_odb9	100	100	0	0	0	148	bacteria_odb10	99.2	99.2	0	0.8	0	124	106654	Acinetobacter nosocomialis (g-proteobacteria)
269	GCF_004295345.1	bacteria_odb9	100	100	0	0	0	148	bacteria_odb10	100	100	0	0	0	124	2520507	Shewanella maritima (g-proteobacteria)
270	GCF_004295485.1	bacteria_odb9	99.3	99.3	0	0	0.7	148	bacteria_odb10	98.4	98.4	0	1.6	0	124	53458	Janibacter limosus (high GC Gram+)
271	GCF_004295585.1	bacteria_odb9	100	99.3	0.7	0	0	148	bacteria_odb10	100	100	0	0	0	124	2507935	Cohnella abietis (firmicutes)
272	GCF_004295665.1	bacteria_odb9	100	100	0	0	0	148	bacteria_odb10	100	100	0	0	0	124	718192	Litorilituus sediminis (g-proteobacteria)
273	GCF_004296255.1	bacteria_odb9	100	100	0	0	0	148	bacteria_odb10	99.2	99.2	0	0.8	0	124	192812	Qipengyuania flava (a-proteobacteria)
274	GCF_004299785.2	bacteria_odb9	91.2	91.2	0	2.7	6.1	148	bacteria_odb10	90.3	90.3	0	5.6	4.1	124	1935204	[Arcobacter] porcinus (e-proteobacteria)
275	GCF_004300825.1	bacteria_odb9	95.3	95.3	0	2.7	2	148	bacteria_odb10	96	96	0	3.2	0.8	124	1670830	Egicoccus halophilus (actinobacteria)
276	GCF_004305975.1	bacteria_odb9	100	99.3	0.7	0	0	148	bacteria_odb10	99.2	98.4	0.8	0.8	0	124	2681388	Streptomyces otsuchiensis (high GC Gram+)
277	GCF_004306155.1	bacteria_odb9	92.6	92.6	0	0.7	6.7	148	bacteria_odb10	96.8	96.8	0	0.8	2.4	124	1709	Cellulomonas biazotea (high GC Gram+)
278	GCF_004307015.1	bacteria_odb9	90.5	90.5	0	2.7	6.8	148	bacteria_odb10	86.3	86.3	0	4.8	8.9	124	2509362	Thermus thermamylovorans (bacteria)
279	GCF_004307415.1	bacteria_odb9	97.3	95.9	1.4	0.7	2	148	bacteria_odb10	96	95.2	0.8	3.2	0.8	124	2516559	Aquirufa antheringensis (CFB group bacteria)
280	GCF_004307995.1	bacteria_odb9	100	97.3	2.7	0	0	148	bacteria_odb10	99.2	96.8	2.4	0.8	0	124	2527873	Paenibacillus thalictri (firmicutes)
281	GCF_004309355.1	bacteria_odb9	99.3	98.6	0.7	0	0.7	148	bacteria_odb10	99.2	98.4	0.8	0.8	0	124	2480627	Enterococcus florum (firmicutes)
282	GCF_004309735.1	bacteria_odb9	91.2	91.2	0	2.7	6.1	148	bacteria_odb10	92.7	92.7	0	4.8	2.5	124	571438	Desulfovibrio legallii (d-proteobacteria)
283	GCF_004310335.1	bacteria_odb9	98	98	0	2	0	148	bacteria_odb10	100	100	0	0	0	124	1080224	Hyunsoonleella pacifica (CFB group bacteria)
284	GCF_004310345.1	bacteria_odb9	99.3	99.3	0	0	0.7	148	bacteria_odb10	99.2	99.2	0	0.8	0	124	2528244	Paracoccus subflavus (a-proteobacteria)
285	GCF_004310665.1	bacteria_odb9	98.7	97.3	1.4	0	1.3	148	bacteria_odb10	98.4	98.4	0	1.6	0	124	1926871	Pedobacter kyonggii (CFB group bacteria)
286	GCF_004310685.1	bacteria_odb9	93.9	93.9	0	2	4.1	148	bacteria_odb10	96	96	0	1.6	2.4	124	2668039	Glaciihabitans arcticus (high GC Gram+)
287	GCF_004319545.1	bacteria_odb9	94.6	93.9	0.7	0.7	4.7	148	bacteria_odb10	93.5	91.1	2.4	1.6	4.9	124	2291	Desulfobacter hydrogenophilus (d-proteobacteria)
288	GCF_004322705.1	bacteria_odb9	99.3	99.3	0	0	0.7	148	bacteria_odb10	100	100	0	0	0	124	522259	Dyella terrae (g-proteobacteria)
289	GCF_004322755.1	bacteria_odb9	99.3	98.6	0.7	0	0.7	148	bacteria_odb10	100	99.2	0.8	0	0	124	321983	Massilia albidiflava (b-proteobacteria)
290	GCF_004322855.1	bacteria_odb9	98	97.3	0.7	0.7	1.3	148	bacteria_odb10	96	95.2	0.8	2.4	1.6	124	1670831	Egibacter rhizosphaerae (actinobacteria)
291	GCF_004323185.1	bacteria_odb9	98.7	97.3	1.4	0	1.3	148	bacteria_odb10	97.6	95.2	2.4	2.4	0	124	1970206	Westiellopsis prolifica IICB1 (cyanobacteria)
292	GCF_004323635.1	bacteria_odb9	99.4	98	1.4	0.7	-0.1	148	bacteria_odb10	99.2	98.4	0.8	0.8	0	124	2528642	Lichenihabitans psoromatis (a-proteobacteria)
293	GCF_004324755.1	bacteria_odb9	98	97.3	0.7	0	2	148	bacteria_odb10	98.4	97.6	0.8	0.8	0.8	124	1837344	Brevilactibacter sinopodophylli (high GC Gram+)
294	GCF_004324765.1	bacteria_odb9	97.3	97.3	0	0.7	2	148	bacteria_odb10	99.2	99.2	0	0	0.8	124	433330	Propioniciclava tarda (high GC Gram+)
295	GCF_004327225.1	bacteria_odb9	100	99.3	0.7	0	0	148	bacteria_odb10	100	100	0	0	0	124	2487520	Pseudomonas dryadis (g-proteobacteria)
296	GCF_004327275.1	bacteria_odb9	100	99.3	0.7	0	0	148	bacteria_odb10	99.2	99.2	0	0.8	0	124	2487519	Pseudomonas daroniae (g-proteobacteria)
297	GCF_004328075.1	bacteria_odb9	99.4	98	1.4	0	0.6	148	bacteria_odb10	99.2	98.4	0.8	0	0.8	124	1549641	Siculibacillus lacustris (a-proteobacteria)
298	GCF_004328535.1	bacteria_odb9	96.6	95.9	0.7	0	3.4	148	bacteria_odb10	96.8	96.8	0	0.8	2.4	124	1049583	Kocuria indica (high GC Gram+)
299	GCF_004328555.1	bacteria_odb9	99.3	98.6	0.7	0	0.7	148	bacteria_odb10	99.2	98.4	0.8	0	0.8	124	195105	Haematobacter massiliensis (a-proteobacteria)
300	GCF_004328625.1	bacteria_odb9	98.7	97.3	1.4	0.7	0.6	148	bacteria_odb10	100	99.2	0.8	0	0	124	73044	Streptomyces seoulensis (high GC Gram+)
301	GCF_004328865.1	bacteria_odb9	99.3	99.3	0	0	0.7	148	bacteria_odb10	100	100	0	0	0	124	227	Pseudoalteromonas carrageenovora (g-proteobacteria)
302	GCF_004328885.1	bacteria_odb9	98.6	96.6	2	0	1.4	148	bacteria_odb10	99.2	97.6	1.6	0	0.8	124	46867	Clostridium chauvoei (firmicutes)
303	GCF_004328965.1	bacteria_odb9	97.3	97.3	0	0.7	2	148	bacteria_odb10	98.4	97.6	0.8	0.8	0.8	124	250	Chryseobacterium gleum (CFB group bacteria)
304	GCF_004329705.1	bacteria_odb9	96.6	95.9	0.7	0.7	2.7	148	bacteria_odb10	96.8	96.8	0	0.8	2.4	124	1605367	Jiulongibacter sediminis (CFB group bacteria)
305	GCF_004329815.1	bacteria_odb9	96.6	95.9	0.7	2	1.4	148	bacteria_odb10	99.2	99.2	0	0.8	0	124	2529433	Flavobacterium silvisoli (CFB group bacteria)
306	GCF_004331265.1	bacteria_odb9	100	100	0	0	0	148	bacteria_odb10	100	100	0	0	0	124	2529381	Enterobacter wuhouensis (enterobacteria)
307	GCF_004331345.1	bacteria_odb9	98.7	94.6	4.1	0	1.3	148	bacteria_odb10	98.4	94.4	4	1.6	0	124	1124743	Kribbella soli (high GC Gram+)
308	GCF_004331385.1	bacteria_odb9	99.3	99.3	0	0	0.7	148	bacteria_odb10	100	100	0	0	0	124	2529382	Enterobacter quasihormaechei (enterobacteria)
309	GCF_004331415.1	bacteria_odb9	100	100	0	0	0	148	bacteria_odb10	100	100	0	0	0	124	2529380	Kosakonia quasisacchari (enterobacteria)
310	GCF_004331435.1	bacteria_odb9	98.7	94.6	4.1	0	1.3	148	bacteria_odb10	98.4	96	2.4	1.6	0	124	1124744	Kribbella sindirgiensis (high GC Gram+)
311	GCF_004331455.1	bacteria_odb9	97.3	95.9	1.4	1.4	1.3	148	bacteria_odb10	96.8	96	0.8	0	3.2	124	2053011	Micromonospora zingiberis (high GC Gram+)
312	GCF_004331465.1	bacteria_odb9	98	91.2	6.8	0.7	1.3	148	bacteria_odb10	99.2	94.4	4.8	0.8	0	124	722689	Kribbella pittospori (high GC Gram+)
313	GCF_004331745.1	bacteria_odb9	100	99.3	0.7	0	0	148	bacteria_odb10	100	100	0	0	0	124	1429082	Oricola cellulosilytica (a-proteobacteria)
314	GCF_004331955.1	bacteria_odb9	98.7	98	0.7	0	1.3	148	bacteria_odb10	99.2	98.4	0.8	0	0.8	124	1852022	Roseitalea porphyridii (a-proteobacteria)
315	GCF_004332295.1	bacteria_odb9	94.6	94.6	0	0.7	4.7	148	bacteria_odb10	93.5	93.5	0	0.8	5.7	124	2496842	Alloscardovia theropitheci (high GC Gram+)
316	GCF_004334935.1	bacteria_odb9	81.8	81.1	0.7	2	16.2	148	bacteria_odb10	86.3	86.3	0	3.2	10.5	124	1245417	Paraburkholderia strydomiana (b-proteobacteria)
317	GCF_004335015.1	bacteria_odb9	98.7	98	0.7	0.7	0.6	148	bacteria_odb10	97.6	97.6	0	1.6	0.8	124	2488563	Psychrobacter pygoscelis (g-proteobacteria)
318	GCF_004335085.1	bacteria_odb9	98	97.3	0.7	1.4	0.6	148	bacteria_odb10	98.4	98.4	0	1.6	0	124	2488994	Pedobacter nototheniae (CFB group bacteria)
319	GCF_004335975.1	bacteria_odb9	77.7	77.7	0	2.7	19.6	148	bacteria_odb10	72.6	72.6	0	5.6	21.8	124	1937190	Mycoplasma marinum (mycoplasmas)
320	GCF_004335995.1	bacteria_odb9	64.9	64.2	0.7	4.7	30.4	148	bacteria_odb10	57.3	57.3	0	12.1	30.6	124	1937191	Mycoplasma todarodis (mycoplasmas)
321	GCF_004336905.1	bacteria_odb9	100	8.8	91.2	0	0	148	bacteria_odb10	100	6.5	93.5	0	0	124	522319	Dyella soli (g-proteobacteria)
322	GCF_004336975.1	bacteria_odb9	100	100	0	0	0	148	bacteria_odb10	100	100	0	0	0	124	1775177	Corallincola luteus (g-proteobacteria)
323	GCF_004337475.1	bacteria_odb9	98	98	0	0.7	1.3	148	bacteria_odb10	100	100	0	0	0	124	2502782	Nocardioides jejuensis (high GC Gram+)
324	GCF_004337705.1	bacteria_odb9	93.3	92.6	0.7	2.7	4	148	bacteria_odb10	92.7	92.7	0	3.2	4.1	124	185139	Rubrobacter taiwanensis (actinobacteria)
325	GCF_004339015.1	bacteria_odb9	99.3	99.3	0	0	0.7	148	bacteria_odb10	99.2	97.6	1.6	0	0.8	124	634765	Cocleimonas flava (g-proteobacteria)
326	GCF_004339025.1	bacteria_odb9	99.3	99.3	0	0.7	0	148	bacteria_odb10	99.2	99.2	0	0.8	0	124	203482	Volucribacter psittacicida (g-proteobacteria)
327	GCF_004339085.1	bacteria_odb9	100	98.6	1.4	0	0	148	bacteria_odb10	100	98.4	1.6	0	0	124	1537524	Thiogranum longum (g-proteobacteria)
328	GCF_004339095.1	bacteria_odb9	100	99.3	0.7	0	0	148	bacteria_odb10	99.2	96.8	2.4	0.8	0	124	680378	Natranaerovirga hydrolytica (firmicutes)
329	GCF_004339465.1	bacteria_odb9	100	99.3	0.7	0	0	148	bacteria_odb10	100	100	0	0	0	124	100	Ancylobacter aquaticus (a-proteobacteria)
330	GCF_004339545.1	bacteria_odb9	100	99.3	0.7	0	0	148	bacteria_odb10	100	100	0	0	0	124	412034	Celerinatantimonas diazotrophica (g-proteobacteria)
331	GCF_004339565.1	bacteria_odb9	98	96.6	1.4	0	2	148	bacteria_odb10	98.4	96.8	1.6	0.8	0.8	124	401976	Pseudonocardia endophytica (high GC Gram+)
332	GCF_004339575.1	bacteria_odb9	93.9	93.2	0.7	0.7	5.4	148	bacteria_odb10	92.7	91.9	0.8	1.6	5.7	124	936138	Phorcysia thermohydrogeniphila (bacteria)
333	GCF_004339595.1	bacteria_odb9	100	99.3	0.7	0	0	148	bacteria_odb10	99.2	98.4	0.8	0.8	0	124	1476959	Marinobacterium mangrovicola (g-proteobacteria)
334	GCF_004339625.1	bacteria_odb9	100	99.3	0.7	0	0	148	bacteria_odb10	99.2	99.2	0	0.8	0	124	53417	Lonepinella koalarum (g-proteobacteria)
335	GCF_004339675.1	bacteria_odb9	100	100	0	0	0	148	bacteria_odb10	98.4	98.4	0	1.6	0	124	540251	Rhodovulum steppense (a-proteobacteria)
336	GCF_004339725.1	bacteria_odb9	94.6	94.6	0	2	3.4	148	bacteria_odb10	96	96	0	1.6	2.4	124	768535	Acidipila rosea (bacteria)
337	GCF_004339765.1	bacteria_odb9	98	96.6	1.4	0.7	1.3	148	bacteria_odb10	99.2	97.6	1.6	0	0.8	124	653929	Albibacterium bauzanense (CFB group bacteria)
338	GCF_004339805.1	bacteria_odb9	99.4	98	1.4	0	0.6	148	bacteria_odb10	100	98.4	1.6	0	0	124	244830	Anaerospora hongkongensis (firmicutes)
339	GCF_004340125.1	bacteria_odb9	98.7	98	0.7	0	1.3	148	bacteria_odb10	95.1	93.5	1.6	1.6	3.3	124	1849041	Harryflintia acetispora (firmicutes)
340	GCF_004340205.1	bacteria_odb9	97.3	95.9	1.4	0.7	2	148	bacteria_odb10	94.3	92.7	1.6	1.6	4.1	124	979970	Acetobacteroides hydrogenigenes (CFB group bacteria)
341	GCF_004340525.1	bacteria_odb9	100	100	0	0	0	148	bacteria_odb10	100	100	0	0	0	124	1132028	Chromatocurvus halotolerans (g-proteobacteria)
342	GCF_004340665.1	bacteria_odb9	97.3	95.9	1.4	1.4	1.3	148	bacteria_odb10	97.6	97.6	0	2.4	0	124	1843235	Pedobacter psychrotolerans (CFB group bacteria)
343	GCF_004340685.1	bacteria_odb9	97.3	95.3	2	0	2.7	148	bacteria_odb10	97.6	96.8	0.8	1.6	0.8	124	1082276	Hydrogenispora ethanolica (firmicutes)
344	GCF_004340805.1	bacteria_odb9	98.6	98.6	0	0.7	0.7	148	bacteria_odb10	97.6	97.6	0	0.8	1.6	124	279360	Roseivirga ehrenbergii (CFB group bacteria)
345	GCF_004340875.1	bacteria_odb9	99.3	98.6	0.7	0.7	0	148	bacteria_odb10	100	99.2	0.8	0	0	124	1262583	Tamaricihabitans halophyticus (high GC Gram+)
346	GCF_004340975.1	bacteria_odb9	97.3	95.9	1.4	1.4	1.3	148	bacteria_odb10	96	94.4	1.6	0.8	3.2	124	1796636	Frisingicoccus caecimuris (firmicutes)
347	GCF_004340985.1	bacteria_odb9	100	99.3	0.7	0	0	148	bacteria_odb10	99.2	99.2	0	0.8	0	124	1521931	Cricetibacter osteomyelitidis (g-proteobacteria)
348	GCF_004341035.1	bacteria_odb9	100	99.3	0.7	0	0	148	bacteria_odb10	100	99.2	0.8	0	0	124	442528	Scopulibacillus darangshiensis (firmicutes)
349	GCF_004341165.1	bacteria_odb9	99.3	98.6	0.7	0.7	0	148	bacteria_odb10	99.2	99.2	0	0	0.8	124	230495	Reinekea marinisedimentorum (g-proteobacteria)
350	GCF_004341205.1	bacteria_odb9	99.4	98	1.4	0	0.6	148	bacteria_odb10	99.2	98.4	0.8	0	0.8	124	575256	Thermolongibacillus altinsuensis (firmicutes)
351	GCF_004341235.1	bacteria_odb9	97.3	96.6	0.7	1.4	1.3	148	bacteria_odb10	99.2	99.2	0	0.8	0	124	264023	Mariniflexile fucanivorans (CFB group bacteria)
352	GCF_004341245.1	bacteria_odb9	100	100	0	0	0	148	bacteria_odb10	100	100	0	0	0	124	1133106	Plasticicumulans lactativorans (g-proteobacteria)
353	GCF_004341365.1	bacteria_odb9	99.3	99.3	0	0.7	0	148	bacteria_odb10	99.2	99.2	0	0.8	0	124	80881	Simplicispira metamorpha (b-proteobacteria)
354	GCF_004341375.1	bacteria_odb9	98.6	98.6	0	1.4	0	148	bacteria_odb10	100	100	0	0	0	124	1188247	Rhodothalassium salexigens DSM 2132 (a-proteobacteria)
355	GCF_004341385.1	bacteria_odb9	100	99.3	0.7	0	0	148	bacteria_odb10	100	100	0	0	0	124	252130	Uruburuella suis (b-proteobacteria)
356	GCF_004341395.1	bacteria_odb9	99.3	98.6	0.7	0.7	0	148	bacteria_odb10	99.2	98.4	0.8	0.8	0	124	35700	Heliophilum fasciatum (firmicutes)
357	GCF_004341445.1	bacteria_odb9	100	99.3	0.7	0	0	148	bacteria_odb10	100	100	0	0	0	124	1544746	Baia soyae (firmicutes)
358	GCF_004341685.1	bacteria_odb9	98.6	98.6	0	0.7	0.7	148	bacteria_odb10	96	96	0	3.2	0.8	124	86956	Pectinatus cerevisiiphilus (firmicutes)
359	GCF_004341725.1	bacteria_odb9	99.3	98.6	0.7	0.7	0	148	bacteria_odb10	99.2	97.6	1.6	0.8	0	124	1773489	Varunaivibrio sulfuroxidans (a-proteobacteria)
360	GCF_004341825.1	bacteria_odb9	100	99.3	0.7	0	0	148	bacteria_odb10	100	100	0	0	0	124	1179467	Hazenella coriacea (firmicutes)
361	GCF_004341885.1	bacteria_odb9	100	98	2	0	0	148	bacteria_odb10	100	99.2	0.8	0	0	124	323621	Shinella granuli (a-proteobacteria)
362	GCF_004341915.1	bacteria_odb9	92.6	91.9	0.7	0.7	6.7	148	bacteria_odb10	87.1	86.3	0.8	5.6	7.3	124	191863	Chthoniobacter flavus (verrucomicrobia)
363	GCF_004341945.1	bacteria_odb9	99.3	98.6	0.7	0	0.7	148	bacteria_odb10	98.4	96.8	1.6	0	1.6	124	1796635	Longicatena caecimuris (firmicutes)
364	GCF_004342005.1	bacteria_odb9	99.3	99.3	0	0	0.7	148	bacteria_odb10	100	100	0	0	0	124	1917182	Paracandidimonas soli (b-proteobacteria)
365	GCF_004342065.1	bacteria_odb9	99.4	98	1.4	0.7	-0.1	148	bacteria_odb10	99.2	98.4	0.8	0.8	0	124	745311	Primorskyibacter sedentarius (a-proteobacteria)
366	GCF_004342165.1	bacteria_odb9	100	99.3	0.7	0	0	148	bacteria_odb10	100	99.2	0.8	0	0	124	682400	Natranaerovirga pectinivora (firmicutes)
367	GCF_004342175.1	bacteria_odb9	99.3	99.3	0	0	0.7	148	bacteria_odb10	99.2	99.2	0	0	0.8	124	127458	Thiobaca trueperi (g-proteobacteria)
368	GCF_004342265.1	bacteria_odb9	98	98	0	0.7	1.3	148	bacteria_odb10	98.4	98.4	0	0	1.6	124	242606	Luteibacter rhizovicinus (g-proteobacteria)
369	GCF_004342325.1	bacteria_odb9	98.6	95.9	2.7	0.7	0.7	148	bacteria_odb10	100	98.4	1.6	0	0	124	1136135	Rhizobium azibense (a-proteobacteria)
370	GCF_004342405.1	bacteria_odb9	100	99.3	0.7	0	0	148	bacteria_odb10	100	100	0	0	0	124	552357	Shewanella fodinae (g-proteobacteria)
371	GCF_004342425.1	bacteria_odb9	98.6	98.6	0	0	1.4	148	bacteria_odb10	98.4	98.4	0	1.6	0	124	328517	Dokdonella fugitiva (g-proteobacteria)
372	GCF_004342445.1	bacteria_odb9	100	100	0	0	0	148	bacteria_odb10	99.2	99.2	0	0.8	0	124	35805	Rhodovulum euryhalinum (a-proteobacteria)
373	GCF_004342485.1	bacteria_odb9	99.4	98	1.4	0.7	-0.1	148	bacteria_odb10	100	98.4	1.6	0	0	124	304	Pelomonas saccharophila (b-proteobacteria)
374	GCF_004342585.1	bacteria_odb9	99.4	98	1.4	0	0.6	148	bacteria_odb10	98.4	97.6	0.8	0.8	0.8	124	29443	Paucimonas lemoignei (b-proteobacteria)
375	GCF_004342625.1	bacteria_odb9	98.6	98.6	0	0.7	0.7	148	bacteria_odb10	97.6	97.6	0	1.6	0.8	124	114249	Tepidimonas ignava (b-proteobacteria)
376	GCF_004342665.1	bacteria_odb9	100	100	0	0	0	148	bacteria_odb10	100	100	0	0	0	124	160434	Samsonia erythrinae (enterobacteria)
377	GCF_004342685.1	bacteria_odb9	98	97.3	0.7	1.4	0.6	148	bacteria_odb10	97.6	96.8	0.8	1.6	0.8	124	797292	Sphingobacterium alimentarium (CFB group bacteria)
378	GCF_004342725.1	bacteria_odb9	100	100	0	0	0	148	bacteria_odb10	99.2	99.2	0	0.8	0	124	1524974	Testudinibacter aquarius (g-proteobacteria)
379	GCF_004342745.1	bacteria_odb9	100	98.6	1.4	0	0	148	bacteria_odb10	97.6	96.8	0.8	0.8	1.6	124	270498	Christensenella hongkongensis (firmicutes)
380	GCF_004342885.1	bacteria_odb9	100	100	0	0	0	148	bacteria_odb10	100	100	0	0	0	124	1281767	Tepidibacillus fermentans (firmicutes)
381	GCF_004342905.1	bacteria_odb9	100	99.3	0.7	0	0	148	bacteria_odb10	100	100	0	0	0	124	1324956	Melghiribacillus thermohalophilus (firmicutes)
382	GCF_004342915.1	bacteria_odb9	99.3	99.3	0	0.7	0	148	bacteria_odb10	99.2	99.2	0	0	0.8	124	659006	Camelimonas lactis (a-proteobacteria)
383	GCF_004342955.1	bacteria_odb9	100	98	2	0	0	148	bacteria_odb10	100	97.6	2.4	0	0	124	246167	Vibrio crassostreae (g-proteobacteria)
384	GCF_004343035.1	bacteria_odb9	98.7	97.3	1.4	0	1.3	148	bacteria_odb10	98.4	96.8	1.6	0.8	0.8	124	1796628	Longibaculum muris (firmicutes)
385	GCF_004343075.1	bacteria_odb9	99.3	99.3	0	0.7	0	148	bacteria_odb10	99.2	99.2	0	0.8	0	124	320662	Rhodovulum marinum (a-proteobacteria)
386	GCF_004343155.1	bacteria_odb9	100	100	0	0	0	148	bacteria_odb10	100	100	0	0	0	124	1048	Marichromatium gracile (g-proteobacteria)
387	GCF_004343195.1	bacteria_odb9	99.3	99.3	0	0.7	0	148	bacteria_odb10	100	100	0	0	0	124	466109	Biostraticola tofi (enterobacteria)
388	GCF_004343255.1	bacteria_odb9	100	99.3	0.7	0	0	148	bacteria_odb10	100	100	0	0	0	124	37482	Laceyella sacchari (firmicutes)
389	GCF_004343305.1	bacteria_odb9	99.3	99.3	0	0	0.7	148	bacteria_odb10	99.2	99.2	0	0.8	0	124	634155	Pseudofulvimonas gallinarii (g-proteobacteria)
390	GCF_004343345.1	bacteria_odb9	100	99.3	0.7	0	0	148	bacteria_odb10	100	99.2	0.8	0	0	124	1348429	Effusibacillus lacus (firmicutes)
391	GCF_004343355.1	bacteria_odb9	98	98	0	0.7	1.3	148	bacteria_odb10	98.4	98.4	0	0	1.6	124	1278232	Keratinibaculum paraultunense (firmicutes)
392	GCF_004343505.1	bacteria_odb9	98.6	98.6	0	1.4	0	148	bacteria_odb10	100	100	0	0	0	124	992286	Rhodovulum bhavnagarense (a-proteobacteria)
393	GCF_004345005.1	bacteria_odb9	100	100	0	0	0	148	bacteria_odb10	97.6	96	1.6	1.6	0.8	124	1796622	Extibacter muris (firmicutes)
394	GCF_004345265.1	bacteria_odb9	99.3	97.3	2	0	0.7	148	bacteria_odb10	97.5	93.5	4	1.6	0.9	124	1650663	Fournierella massiliensis (firmicutes)
395	GCF_004345565.1	bacteria_odb9	98	96.6	1.4	1.4	0.6	148	bacteria_odb10	100	100	0	0	0	124	2133765	Flavobacterium circumlabens (CFB group bacteria)
396	GCF_004345615.1	bacteria_odb9	96.7	95.3	1.4	1.4	1.9	148	bacteria_odb10	99.2	98.4	0.8	0.8	0	124	682526	Natronoflexus pectinivorans (CFB group bacteria)
397	GCF_004345645.1	bacteria_odb9	100	96.6	3.4	0	0	148	bacteria_odb10	100	96.8	3.2	0	0	124	1213861	Actinocrispum wychmicini (high GC Gram+)
398	GCF_004345705.1	bacteria_odb9	98.6	98.6	0	0	1.4	148	bacteria_odb10	98.4	97.6	0.8	0.8	0.8	124	2018667	Marinisporobacter balticus (firmicutes)
399	GCF_004345735.1	bacteria_odb9	99.3	99.3	0	0.7	0	148	bacteria_odb10	100	99.2	0.8	0	0	124	35804	Rhodovulum adriaticum (a-proteobacteria)
400	GCF_004345745.1	bacteria_odb9	100	99.3	0.7	0	0	148	bacteria_odb10	99.2	99.2	0	0.8	0	124	271160	Nicoletella semolina (g-proteobacteria)
401	GCF_004345825.1	bacteria_odb9	98	96.6	1.4	0.7	1.3	148	bacteria_odb10	100	100	0	0	0	124	186571	Tenacibaculum skagerrakense (CFB group bacteria)
402	GCF_004345905.1	bacteria_odb9	100	99.3	0.7	0	0	148	bacteria_odb10	100	100	0	0	0	124	1734049	Serpentinicella alkaliphila (firmicutes)
403	GCF_004346035.1	bacteria_odb9	99.3	98.6	0.7	0	0.7	148	bacteria_odb10	98.4	97.6	0.8	1.6	0	124	437	Acidomonas methanolica (a-proteobacteria)
404	GCF_004346105.1	bacteria_odb9	92.6	91.2	1.4	1.4	6	148	bacteria_odb10	87.9	85.5	2.4	4.8	7.3	124	1513793	Pseudobacteriovorax antillogorgiicola (proteobacteria)
405	GCF_004346135.1	bacteria_odb9	98.7	98	0.7	0.7	0.6	148	bacteria_odb10	99.2	97.6	1.6	0	0.8	124	496056	Anseongella ginsenosidimutans (CFB group bacteria)
406	GCF_004346165.1	bacteria_odb9	100	99.3	0.7	0	0	148	bacteria_odb10	98.4	97.6	0.8	1.6	0	124	1796634	Muricomes intestini (firmicutes)
407	GCF_004346185.1	bacteria_odb9	100	99.3	0.7	0	0	148	bacteria_odb10	99.2	99.2	0	0.8	0	124	933073	Aquabacter spiritensis (a-proteobacteria)
408	GCF_004346195.1	bacteria_odb9	99.4	98	1.4	0.7	-0.1	148	bacteria_odb10	98.4	97.6	0.8	1.6	0	124	747076	Tepidamorphus gemmatus (a-proteobacteria)
409	GCF_004346225.1	bacteria_odb9	99.3	99.3	0	0	0.7	148	bacteria_odb10	100	100	0	0	0	124	627131	Paralcaligenes ureilyticus (b-proteobacteria)
410	GCF_004346265.1	bacteria_odb9	98.6	98.6	0	0.7	0.7	148	bacteria_odb10	98.4	98.4	0	0	1.6	124	141949	Thermomonas haemolytica (g-proteobacteria)
411	GCF_004346645.1	bacteria_odb9	100	98.6	1.4	0	0	148	bacteria_odb10	100	99.2	0.8	0	0	124	397457	Gulbenkiania mobilis (b-proteobacteria)
412	GCF_004346685.1	bacteria_odb9	100	98.6	1.4	0	0	148	bacteria_odb10	100	98.4	1.6	0	0	124	1706046	Sulfurirhabdus autotrophica (b-proteobacteria)
413	GCF_004346845.1	bacteria_odb9	98	98	0	1.4	0.6	148	bacteria_odb10	98.4	98.4	0	1.6	0	124	1442586	Winogradskyella wandonensis (CFB group bacteria)
414	GCF_004346865.1	bacteria_odb9	100	99.3	0.7	0	0	148	bacteria_odb10	99.2	98.4	0.8	0.8	0	124	647720	Shimia isoporae (a-proteobacteria)
415	GCF_004348195.1	bacteria_odb9	98.7	98	0.7	0.7	0.6	148	bacteria_odb10	97.6	97.6	0	2.4	0	124	265959	Komagataeibacter saccharivorans (a-proteobacteria)
416	GCF_004348265.1	bacteria_odb9	98.7	98	0.7	0	1.3	148	bacteria_odb10	100	100	0	0	0	124	2488750	Methylobacterium segetis (a-proteobacteria)
417	GCF_004348335.1	bacteria_odb9	97.3	93.2	4.1	0	2.7	148	bacteria_odb10	100	97.6	2.4	0	0	124	453573	Actinomadura bangladeshensis (high GC Gram+)
418	GCF_004348415.1	bacteria_odb9	100	97.3	2.7	0	0	148	bacteria_odb10	100	98.4	1.6	0	0	124	402648	Streptomyces hainanensis (high GC Gram+)
419	GCF_004348455.1	bacteria_odb9	97.3	91.9	5.4	1.4	1.3	148	bacteria_odb10	98.4	95.2	3.2	1.6	0	124	1266829	Kribbella albertanoniae (high GC Gram+)
420	GCF_004348545.1	bacteria_odb9	100	98.6	1.4	0	0	148	bacteria_odb10	99.2	98.4	0.8	0.8	0	124	2530374	Jiangella ureilytica (high GC Gram+)
421	GCF_004348825.1	bacteria_odb9	98	98	0	0	2	148	bacteria_odb10	98.4	96.8	1.6	0	1.6	124	2070510	Arundinibacter roseus (CFB group bacteria)
422	GCF_004349055.1	bacteria_odb9	97.3	91.9	5.4	1.4	1.3	148	bacteria_odb10	98.4	95.2	3.2	1.6	0	124	190195	Kribbella antibiotica (high GC Gram+)
423	GCF_004349065.1	bacteria_odb9	99.3	97.3	2	0	0.7	148	bacteria_odb10	99.2	98.4	0.8	0.8	0	124	2530372	Jiangella asiatica (high GC Gram+)
424	GCF_004349085.1	bacteria_odb9	98.7	98	0.7	0.7	0.6	148	bacteria_odb10	100	100	0	0	0	124	2541732	Flavobacterium caseinilyticum (CFB group bacteria)
425	GCF_004349105.1	bacteria_odb9	100	98	2	0	0	148	bacteria_odb10	100	99.2	0.8	0	0	124	2530373	Jiangella aurantiaca (high GC Gram+)
426	GCF_004349135.1	bacteria_odb9	98.7	98	0.7	0.7	0.6	148	bacteria_odb10	99.2	98.4	0.8	0.8	0	124	2541733	Flavobacterium sandaracinum (CFB group bacteria)
427	GCF_004349145.1	bacteria_odb9	98.7	98	0.7	0.7	0.6	148	bacteria_odb10	100	100	0	0	0	124	2541734	Flavobacterium hiemivividum (CFB group bacteria)
428	GCF_004349235.1	bacteria_odb9	98.6	95.9	2.7	0	1.4	148	bacteria_odb10	100	99.2	0.8	0	0	124	705336	Actinomadura darangshiensis (high GC Gram+)
429	GCF_004349435.1	bacteria_odb9	98.6	98.6	0	0	1.4	148	bacteria_odb10	99.2	99.2	0	0	0.8	124	165813	Sporanaerobacter acetigenes (firmicutes)
430	GCF_004349565.1	bacteria_odb9	99.3	99.3	0	0.7	0	148	bacteria_odb10	100	100	0	0	0	124	225422	Sulfitobacter indolifex (a-proteobacteria)
431	GCF_004352825.1	bacteria_odb9	99.3	99.3	0	0	0.7	148	bacteria_odb10	98.4	98.4	0	0.8	0.8	124	1586242	Luteimonas arsenica (g-proteobacteria)
432	GCF_004352845.1	bacteria_odb9	98	97.3	0.7	0	2	148	bacteria_odb10	99.2	99.2	0	0	0.8	124	645597	Luteimonas terricola (g-proteobacteria)
433	GCF_004352915.1	bacteria_odb9	98	97.3	0.7	1.4	0.6	148	bacteria_odb10	100	100	0	0	0	124	2493631	Flavobacterium zhairuonensis (CFB group bacteria)
434	GCF_004353185.1	bacteria_odb9	99.3	97.3	2	0	0.7	148	bacteria_odb10	99.2	96	3.2	0	0.8	124	2548455	Clostridium cuniculi (firmicutes)
435	GCF_004353865.1	bacteria_odb9	99.3	98.6	0.7	0.7	0	148	bacteria_odb10	97.6	96.8	0.8	2.4	0	124	47421	Hydrogenophaga pseudoflava (b-proteobacteria)
436	GCF_004353905.1	bacteria_odb9	99.3	99.3	0	0	0.7	148	bacteria_odb10	98.4	97.6	0.8	0.8	0.8	124	2546446	Paraburkholderia guartelaensis (b-proteobacteria)
437	GCF_004353985.1	bacteria_odb9	99.3	99.3	0	0	0.7	148	bacteria_odb10	100	100	0	0	0	124	77675	Paracraurococcus ruber (a-proteobacteria)
438	GCF_004354305.1	bacteria_odb9	100	99.3	0.7	0	0	148	bacteria_odb10	100	100	0	0	0	124	256839	Shewanella decolorationis (g-proteobacteria)
439	GCF_004354365.1	bacteria_odb9	98	96.6	1.4	1.4	0.6	148	bacteria_odb10	98.4	96.8	1.6	0.8	0.8	124	2529274	Pedobacter changchengzhani (CFB group bacteria)
440	GCF_004354555.1	bacteria_odb9	98.6	98.6	0	0.7	0.7	148	bacteria_odb10	97.6	97.6	0	1.6	0.8	124	33964	Leuconostoc citreum (firmicutes)
441	GCF_004354595.1	bacteria_odb9	99.3	98.6	0.7	0.7	0	148	bacteria_odb10	100	99.2	0.8	0	0	124	1302250	Lactobacillus silagei JCM 19001 (firmicutes)
442	GCF_004354645.1	bacteria_odb9	98.7	98	0.7	0.7	0.6	148	bacteria_odb10	96.8	96.8	0	2.4	0.8	124	1251	Leuconostoc fallax (firmicutes)
443	GCF_004354695.1	bacteria_odb9	98	97.3	0.7	0.7	1.3	148	bacteria_odb10	98.4	97.6	0.8	0	1.6	124	1612	Companilactobacillus farciminis (firmicutes)
444	GCF_004354905.1	bacteria_odb9	100	98.6	1.4	0	0	148	bacteria_odb10	99.2	97.6	1.6	0.8	0	124	2035343	Mycobacterium eburneum (high GC Gram+)
445	GCF_004354915.1	bacteria_odb9	100	98.6	1.4	0	0	148	bacteria_odb10	100	99.2	0.8	0	0	124	877384	Pseudohoeflea suaedae (a-proteobacteria)
446	GCF_004355005.1	bacteria_odb9	99.3	99.3	0	0	0.7	148	bacteria_odb10	100	99.2	0.8	0	0	124	1442381	Dankookia rubra (a-proteobacteria)
447	GCF_004355225.1	bacteria_odb9	98	97.3	0.7	0.7	1.3	148	bacteria_odb10	100	100	0	0	0	124	2547394	Flavobacterium nackdongense (CFB group bacteria)
448	GCF_004357985.1	bacteria_odb9	98.7	98	0.7	0	1.3	148	bacteria_odb10	99.2	99.2	0	0	0.8	124	453837	Luteimonas aestuarii (g-proteobacteria)
449	GCF_004358025.1	bacteria_odb9	100	98	2	0	0	148	bacteria_odb10	100	98.4	1.6	0	0	124	2547961	Rhizobium deserti (a-proteobacteria)
450	GCF_004358035.1	bacteria_odb9	98	98	0	0.7	1.3	148	bacteria_odb10	97.6	97.6	0	1.6	0.8	124	2547398	Algoriphagus aquimaris (CFB group bacteria)
451	GCF_004358105.1	bacteria_odb9	100	100	0	0	0	148	bacteria_odb10	100	100	0	0	0	124	1549640	Sapientia aquatica (b-proteobacteria)
452	GCF_004358165.1	bacteria_odb9	98	98	0	0	2	148	bacteria_odb10	98.4	98.4	0	0	1.6	124	1530191	Luteimonas terrae (g-proteobacteria)
453	GCF_004358325.1	bacteria_odb9	99.3	99.3	0	0.7	0	148	bacteria_odb10	99.2	99.2	0	0	0.8	124	2506420	Weissella cryptocerci (firmicutes)
454	GCF_004358345.1	bacteria_odb9	100	100	0	0	0	148	bacteria_odb10	100	100	0	0	0	124	342950	Parashewanella spongiae (g-proteobacteria)
455	GCF_004358425.1	bacteria_odb9	98.6	98.6	0	0.7	0.7	148	bacteria_odb10	99.2	99.2	0	0.8	0	124	1532023	Qipengyuania sediminis (a-proteobacteria)
456	GCF_004358445.1	bacteria_odb9	99.3	99.3	0	0	0.7	148	bacteria_odb10	100	100	0	0	0	124	2547970	Parashewanella tropica (g-proteobacteria)
457	GCF_004358675.1	bacteria_odb9	98.6	96.6	2	0.7	0.7	148	bacteria_odb10	98.4	97.6	0.8	1.6	0	124	2552766	Fluviibacterium aquatile (a-proteobacteria)
458	GCF_004358755.1	bacteria_odb9	100	98	2	0	0	148	bacteria_odb10	100	99.2	0.8	0	0	124	450367	[Brevibacterium] frigoritolerans (firmicutes)
459	GCF_004358765.1	bacteria_odb9	97.9	95.9	2	0.7	1.4	148	bacteria_odb10	100	99.2	0.8	0	0	124	683150	Arthrobacter nitrophenolicus (high GC Gram+)
460	GCF_004359005.1	bacteria_odb9	100	99.3	0.7	0	0	148	bacteria_odb10	100	99.2	0.8	0	0	124	1807	Mycolicibacterium obuense (high GC Gram+)
461	GCF_004359375.1	bacteria_odb9	96.7	95.3	1.4	1.4	1.9	148	bacteria_odb10	91.9	91.1	0.8	0.8	7.3	124	1720083	Acetilactobacillus jinshanensis (firmicutes)
462	GCF_004359415.1	bacteria_odb9	100	100	0	0	0	148	bacteria_odb10	100	100	0	0	0	124	668	Aliivibrio fischeri (g-proteobacteria)
463	GCF_004359505.1	bacteria_odb9	98.6	98.6	0	0	1.4	148	bacteria_odb10	98.4	98.4	0	0	1.6	124	198482	Macrococcus hajekii (firmicutes)
464	GCF_004359515.1	bacteria_odb9	100	100	0	0	0	148	bacteria_odb10	100	100	0	0	0	124	69969	Macrococcus carouselicus (firmicutes)
465	GCF_004359525.2	bacteria_odb9	100	100	0	0	0	148	bacteria_odb10	100	100	0	0	0	124	69967	Macrococcus equipercicus (firmicutes)
466	GCF_004359545.1	bacteria_odb9	100	100	0	0	0	148	bacteria_odb10	100	100	0	0	0	124	198484	Macrococcus lamae (firmicutes)
467	GCF_004359575.1	bacteria_odb9	99.3	99.3	0	0	0.7	148	bacteria_odb10	99.2	99.2	0	0	0.8	124	69968	Macrococcus bovicus (firmicutes)
468	GCF_004359615.1	bacteria_odb9	100	100	0	0	0	148	bacteria_odb10	100	100	0	0	0	124	198483	Macrococcus brunensis (firmicutes)
469	GCF_004359965.1	bacteria_odb9	97.9	95.9	2	0	2.1	148	bacteria_odb10	98.4	97.6	0.8	0	1.6	124	2492394	Lysobacter segetis (g-proteobacteria)
470	GCF_004360145.1	bacteria_odb9	98.7	98	0.7	0.7	0.6	148	bacteria_odb10	99.2	98.4	0.8	0.8	0	124	2500159	Aliiroseovarius marinus (a-proteobacteria)
471	GCF_004361735.1	bacteria_odb9	100	99.3	0.7	0	0	148	bacteria_odb10	100	99.2	0.8	0	0	124	29545	Azoarcus indigens (b-proteobacteria)
472	GCF_004361795.1	bacteria_odb9	100	99.3	0.7	0	0	148	bacteria_odb10	99.2	98.4	0.8	0.8	0	124	303380	Herminiimonas fonticola (b-proteobacteria)
473	GCF_004361835.1	bacteria_odb9	98	98	0	0	2	148	bacteria_odb10	100	100	0	0	0	124	517720	Stakelama pacifica (a-proteobacteria)
474	GCF_004361915.1	bacteria_odb9	97.3	96.6	0.7	1.4	1.3	148	bacteria_odb10	98.4	98.4	0	1.6	0	124	1086393	Sediminibacterium goheungense (CFB group bacteria)
475	GCF_004361945.1	bacteria_odb9	99.3	99.3	0	0	0.7	148	bacteria_odb10	99.2	99.2	0	0.8	0	124	1054037	Sphingobium barthaii (a-proteobacteria)
476	GCF_004362145.1	bacteria_odb9	100	99.3	0.7	0	0	148	bacteria_odb10	100	100	0	0	0	124	491947	Marinomonas balearica (g-proteobacteria)
477	GCF_004362215.1	bacteria_odb9	95.9	93.9	2	2	2.1	148	bacteria_odb10	100	96.8	3.2	0	0	124	52695	Actinoplanes brasiliensis (high GC Gram+)
478	GCF_004362245.1	bacteria_odb9	100	99.3	0.7	0	0	148	bacteria_odb10	97.6	96.8	0.8	2.4	0	124	425511	Pedobacter duraquae (CFB group bacteria)
479	GCF_004362375.1	bacteria_odb9	98	98	0	0	2	148	bacteria_odb10	98.4	98.4	0	1.6	0	124	519423	Ponticoccus gilvus (high GC Gram+)
480	GCF_004362405.1	bacteria_odb9	100	99.3	0.7	0	0	148	bacteria_odb10	100	99.2	0.8	0	0	124	582607	Kinneretia asaccharophila (b-proteobacteria)
481	GCF_004362495.1	bacteria_odb9	100	98	2	0	0	148	bacteria_odb10	100	98.4	1.6	0	0	124	145285	Nocardia ignorata (high GC Gram+)
482	GCF_004362515.1	bacteria_odb9	100	98.6	1.4	0	0	148	bacteria_odb10	100	98.4	1.6	0	0	124	504798	Actinokineospora alba (high GC Gram+)
483	GCF_004362525.1	bacteria_odb9	100	100	0	0	0	148	bacteria_odb10	100	100	0	0	0	124	270368	Paucibacter toxinivorans (b-proteobacteria)
484	GCF_004362535.1	bacteria_odb9	100	99.3	0.7	0	0	148	bacteria_odb10	99.2	98.4	0.8	0.8	0	124	755	Avibacterium gallinarum (g-proteobacteria)
485	GCF_004362635.1	bacteria_odb9	91.2	91.2	0	2.7	6.1	148	bacteria_odb10	86.3	86.3	0	8.1	5.6	124	960	Bacteriovorax stolpii (proteobacteria)
486	GCF_004362665.1	bacteria_odb9	97.3	96.6	0.7	0.7	2	148	bacteria_odb10	99.2	99.2	0	0.8	0	124	706186	Flavobacterium dankookense (CFB group bacteria)
487	GCF_004362695.1	bacteria_odb9	99.4	98	1.4	0	0.6	148	bacteria_odb10	100	99.2	0.8	0	0	124	314235	Phyllobacterium brassicacearum (a-proteobacteria)
488	GCF_004362715.1	bacteria_odb9	98	98	0	1.4	0.6	148	bacteria_odb10	97.6	97.6	0	1.6	0.8	124	425513	Pedobacter metabolipauper (CFB group bacteria)
489	GCF_004362745.1	bacteria_odb9	98	98	0	1.4	0.6	148	bacteria_odb10	99.2	99.2	0	0.8	0	124	1920512	Oharaeibacter diazotrophicus (a-proteobacteria)
490	GCF_004362805.1	bacteria_odb9	98.6	98.6	0	0.7	0.7	148	bacteria_odb10	99.2	99.2	0	0	0.8	124	1442587	Algoriphagus boseongensis (CFB group bacteria)
491	GCF_004362825.1	bacteria_odb9	98.6	98.6	0	0	1.4	148	bacteria_odb10	98.4	98.4	0	0	1.6	124	598644	Labedaea rhizosphaerae (high GC Gram+)
492	GCF_004362855.1	bacteria_odb9	100	99.3	0.7	0	0	148	bacteria_odb10	99.2	98.4	0.8	0.8	0	124	70586	Aquabacterium commune (b-proteobacteria)
493	GCF_004362865.1	bacteria_odb9	98	97.3	0.7	0.7	1.3	148	bacteria_odb10	100	100	0	0	0	124	392009	Zeaxanthinibacter enoshimensis (CFB group bacteria)
494	GCF_004362915.1	bacteria_odb9	99.3	99.3	0	0	0.7	148	bacteria_odb10	99.2	99.2	0	0	0.8	124	68334	Erwinia aphidicola (enterobacteria)
495	GCF_004362975.1	bacteria_odb9	95.3	94.6	0.7	0.7	4	148	bacteria_odb10	95.2	95.2	0	1.6	3.2	124	433323	Aminicella lysinilytica (firmicutes)
496	GCF_004363005.1	bacteria_odb9	97.3	96.6	0.7	2	0.7	148	bacteria_odb10	100	100	0	0	0	124	1325435	Tenacibaculum caenipelagi (CFB group bacteria)
497	GCF_004363035.1	bacteria_odb9	99.3	99.3	0	0.7	0	148	bacteria_odb10	100	100	0	0	0	124	1501432	Thiopseudomonas denitrificans (g-proteobacteria)
498	GCF_004363045.1	bacteria_odb9	100	98	2	0	0	148	bacteria_odb10	100	100	0	0	0	124	1508390	Aureibacillus halotolerans (firmicutes)
499	GCF_004363075.1	bacteria_odb9	98.7	97.3	1.4	0	1.3	148	bacteria_odb10	99.2	98.4	0.8	0	0.8	124	1605990	Actinorugispora endophytica (high GC Gram+)
500	GCF_004363095.1	bacteria_odb9	98.6	98.6	0	0.7	0.7	148	bacteria_odb10	98.4	98.4	0	0.8	0.8	124	663603	Actinomycetospora succinea (high GC Gram+)
501	GCF_004363175.1	bacteria_odb9	98	98	0	0.7	1.3	148	bacteria_odb10	99.2	99.2	0	0.8	0	124	483324	Maritalea mobilis (a-proteobacteria)
502	GCF_004363235.1	bacteria_odb9	98	98	0	2	0	148	bacteria_odb10	99.2	99.2	0	0.8	0	124	578943	Dongia mobilis (a-proteobacteria)
503	GCF_004363245.1	bacteria_odb9	97.3	95.9	1.4	2	0.7	148	bacteria_odb10	98.4	97.6	0.8	1.6	0	124	1437280	Sphingobacterium yanglingense (CFB group bacteria)
504	GCF_004363295.1	bacteria_odb9	99.3	99.3	0	0	0.7	148	bacteria_odb10	98.4	98.4	0	0.8	0.8	124	1521930	Mesocricetibacter intestinalis (g-proteobacteria)
505	GCF_004363305.1	bacteria_odb9	100	100	0	0	0	148	bacteria_odb10	100	100	0	0	0	124	28254	Marinomonas communis (g-proteobacteria)
506	GCF_004363315.1	bacteria_odb9	97.3	96.6	0.7	1.4	1.3	148	bacteria_odb10	97.6	97.6	0	0.8	1.6	124	360241	Tepidicella xavieri (b-proteobacteria)
507	GCF_004363335.1	bacteria_odb9	98	98	0	1.4	0.6	148	bacteria_odb10	99.2	99.2	0	0.8	0	124	644220	Marinicella litoralis (g-proteobacteria)
508	GCF_004363595.1	bacteria_odb9	100	100	0	0	0	148	bacteria_odb10	100	100	0	0	0	124	1650	Kurthia zopfii (firmicutes)
509	GCF_004363635.1	bacteria_odb9	100	100	0	0	0	148	bacteria_odb10	100	100	0	0	0	124	129817	Pseudomonas brenneri (g-proteobacteria)
510	GCF_004363655.1	bacteria_odb9	100	99.3	0.7	0	0	148	bacteria_odb10	100	100	0	0	0	124	520092	Tahibacter aquaticus (g-proteobacteria)
511	GCF_004363725.1	bacteria_odb9	100	98	2	0	0	148	bacteria_odb10	100	98.4	1.6	0	0	124	69279	Aquamicrobium defluvii (a-proteobacteria)
512	GCF_004363775.1	bacteria_odb9	100	100	0	0	0	148	bacteria_odb10	100	100	0	0	0	124	1527608	Hydromonas duriensis (b-proteobacteria)
513	GCF_004363805.1	bacteria_odb9	100	98	2	0	0	148	bacteria_odb10	100	98.4	1.6	0	0	124	1144873	Paludibacterium purpuratum (b-proteobacteria)
514	GCF_004363955.1	bacteria_odb9	100	99.3	0.7	0	0	148	bacteria_odb10	98.4	98.4	0	0.8	0.8	124	1339210	Enterovirga rhinocerotis (a-proteobacteria)
515	GCF_004363965.1	bacteria_odb9	99.3	99.3	0	0	0.7	148	bacteria_odb10	98.4	97.6	0.8	0.8	0.8	124	647910	Listeria rocourtiae (firmicutes)
516	GCF_004364125.1	bacteria_odb9	98.7	98	0.7	0.7	0.6	148	bacteria_odb10	98.4	96	2.4	1.6	0	124	1476465	Sphingobacterium paludis (CFB group bacteria)
517	GCF_004364155.1	bacteria_odb9	100	99.3	0.7	0	0	148	bacteria_odb10	100	99.2	0.8	0	0	124	1096341	Fonticella tunisiensis (firmicutes)
518	GCF_004364165.1	bacteria_odb9	97.3	96.6	0.7	2	0.7	148	bacteria_odb10	100	100	0	0	0	124	1206753	Maribacter spongiicola (CFB group bacteria)
519	GCF_004364175.1	bacteria_odb9	98	97.3	0.7	1.4	0.6	148	bacteria_odb10	99.2	99.2	0	0.8	0	124	1447781	Maribacter caenipelagi (CFB group bacteria)
520	GCF_004364315.1	bacteria_odb9	100	100	0	0	0	148	bacteria_odb10	98.4	98.4	0	1.6	0	124	42055	Chromohalobacter marismortui (g-proteobacteria)
521	GCF_004364325.1	bacteria_odb9	97.9	95.9	2	2	0.1	148	bacteria_odb10	99.2	97.6	1.6	0.8	0	124	502181	Actinophytocola oryzae (high GC Gram+)
522	GCF_004364345.1	bacteria_odb9	90.6	89.9	0.7	2.7	6.7	148	bacteria_odb10	87.1	87.1	0	4	8.9	124	48464	Prosthecobacter fusiformis (verrucomicrobia)
523	GCF_004364415.1	bacteria_odb9	100	99.3	0.7	0	0	148	bacteria_odb10	99.2	99.2	0	0.8	0	124	75612	Pseudomonas mandelii (g-proteobacteria)
524	GCF_004364555.1	bacteria_odb9	94.6	93.9	0.7	2.7	2.7	148	bacteria_odb10	96.8	96	0.8	1.6	1.6	124	595671	Amnibacterium kyonggiense (high GC Gram+)
525	GCF_004364575.1	bacteria_odb9	97.3	96.6	0.7	2	0.7	148	bacteria_odb10	100	100	0	0	0	124	1323422	Myroides indicus (CFB group bacteria)
526	GCF_004364585.1	bacteria_odb9	97.3	96.6	0.7	0.7	2	148	bacteria_odb10	100	100	0	0	0	124	1436010	Nesterenkonia aurantiaca (high GC Gram+)
527	GCF_004364635.1	bacteria_odb9	100	100	0	0	0	148	bacteria_odb10	100	100	0	0	0	124	332522	Halospina denitrificans (g-proteobacteria)
528	GCF_004364645.1	bacteria_odb9	98	98	0	0.7	1.3	148	bacteria_odb10	97.6	97.6	0	2.4	0	124	993414	Naumannella halotolerans (high GC Gram+)
529	GCF_004364865.1	bacteria_odb9	95.9	95.9	0	1.4	2.7	148	bacteria_odb10	96	96	0	2.4	1.6	124	467091	Ilumatobacter fluminis (actinobacteria)
530	GCF_004364935.1	bacteria_odb9	100	100	0	0	0	148	bacteria_odb10	100	99.2	0.8	0	0	124	381431	Panacagrimonas perspica (g-proteobacteria)
531	GCF_004364975.1	bacteria_odb9	97.3	96.6	0.7	1.4	1.3	148	bacteria_odb10	100	100	0	0	0	124	1608710	Gelidibacter sediminis (CFB group bacteria)
532	GCF_004365095.1	bacteria_odb9	68.9	68.9	0	3.4	27.7	148	bacteria_odb10	66.9	66.9	0	5.6	27.5	124	171289	Mycoplasma mustelae (mycoplasmas)
533	GCF_004365165.1	bacteria_odb9	68.9	68.9	0	2.7	28.4	148	bacteria_odb10	68.5	68.5	0	4	27.5	124	29559	Mycoplasma hyosynoviae (mycoplasmas)
534	GCF_004365405.1	bacteria_odb9	100	99.3	0.7	0	0	148	bacteria_odb10	100	99.2	0.8	0	0	124	129578	Oceanimonas baumannii (g-proteobacteria)
535	GCF_004365555.1	bacteria_odb9	100	99.3	0.7	0	0	148	bacteria_odb10	100	99.2	0.8	0	0	124	1085647	Allofrancisella inopinata (g-proteobacteria)
536	GCF_004365575.1	bacteria_odb9	98.7	97.3	1.4	0	1.3	148	bacteria_odb10	98.4	97.6	0.8	0	1.6	124	1627895	Hypnocyclicus thermotrophus (fusobacteria)
537	GCF_004365595.1	bacteria_odb9	96.6	96.6	0	0.7	2.7	148	bacteria_odb10	92.7	92.7	0	4.8	2.5	124	1716143	Pseudodesulfovibrio indicus (d-proteobacteria)
538	GCF_004365635.1	bacteria_odb9	100	100	0	0	0	148	bacteria_odb10	100	99.2	0.8	0	0	124	1242689	Litoreibacter halocynthiae (a-proteobacteria)
539	GCF_004365655.1	bacteria_odb9	98	98	0	0.7	1.3	148	bacteria_odb10	100	100	0	0	0	124	1476462	Epilithonimonas xixisoli (CFB group bacteria)
540	GCF_004365685.1	bacteria_odb9	99.3	98.6	0.7	0.7	0	148	bacteria_odb10	100	99.2	0.8	0	0	124	46469	Orenia marismortui (firmicutes)
541	GCF_004365765.1	bacteria_odb9	100	98.6	1.4	0	0	148	bacteria_odb10	100	98.4	1.6	0	0	124	1471381	Pseudomonas helmanticensis (g-proteobacteria)
542	GCF_004365815.1	bacteria_odb9	99.3	99.3	0	0	0.7	148	bacteria_odb10	97.6	96	1.6	0	2.4	124	1754012	Breznakia blatticola (firmicutes)
543	GCF_004365915.1	bacteria_odb9	95.3	95.3	0	2.7	2	148	bacteria_odb10	96.8	96.8	0	0.8	2.4	124	41988	Cryobacterium psychrophilum (high GC Gram+)
544	GCF_004365965.1	bacteria_odb9	100	99.3	0.7	0	0	148	bacteria_odb10	99.2	98.4	0.8	0.8	0	124	364297	Rhodovulum visakhapatnamense (a-proteobacteria)
545	GCF_004366355.1	bacteria_odb9	97.3	96.6	0.7	1.4	1.3	148	bacteria_odb10	99.2	99.2	0	0.8	0	124	1539049	Dinghuibacter silviterrae (CFB group bacteria)
546	GCF_004366375.1	bacteria_odb9	98.7	98	0.7	0	1.3	148	bacteria_odb10	100	98.4	1.6	0	0	124	54121	Halanaerobium congolense (firmicutes)
547	GCF_004366595.1	bacteria_odb9	99.3	99.3	0	0	0.7	148	bacteria_odb10	100	100	0	0	0	124	480658	Paraburkholderia rhizosphaerae (b-proteobacteria)
548	GCF_004366635.1	bacteria_odb9	100	100	0	0	0	148	bacteria_odb10	99.2	99.2	0	0.8	0	124	1188254	Rhodobaca bogoriensis DSM 18756 (a-proteobacteria)
549	GCF_004366715.1	bacteria_odb9	97.3	96.6	0.7	1.4	1.3	148	bacteria_odb10	98.4	98.4	0	1.6	0	124	571115	Meridianimaribacter flavus (CFB group bacteria)
550	GCF_004366735.1	bacteria_odb9	100	100	0	0	0	148	bacteria_odb10	100	99.2	0.8	0	0	124	381308	Thiohalophilus thiocyanatoxydans (g-proteobacteria)
551	GCF_004366795.1	bacteria_odb9	100	100	0	0	0	148	bacteria_odb10	98.4	98.4	0	1.6	0	124	392010	Alicyclobacillus sacchari (firmicutes)
552	GCF_004366815.1	bacteria_odb9	94.6	93.9	0.7	0.7	4.7	148	bacteria_odb10	91.1	90.3	0.8	3.2	5.7	124	1005740	Aminivibrio pyruvatiphilus (bacteria)
553	GCF_004367585.1	bacteria_odb9	100	99.3	0.7	0	0	148	bacteria_odb10	100	100	0	0	0	124	417367	Paenisporosarcina antarctica (firmicutes)
554	GCF_004367745.1	bacteria_odb9	99.3	98.6	0.7	0.7	0	148	bacteria_odb10	100	100	0	0	0	124	863372	Herbaspirillum huttiense (b-proteobacteria)
555	GCF_004368235.1	bacteria_odb9	89.2	89.2	0	1.4	9.4	148	bacteria_odb10	85.5	85.5	0	6.5	8	124	375926	Helicobacter anseris (e-proteobacteria)
556	GCF_004368925.1	bacteria_odb9	98.6	98.6	0	0.7	0.7	148	bacteria_odb10	100	100	0	0	0	124	221126	Algibacter lectus (CFB group bacteria)
557	GCF_004369005.1	bacteria_odb9	100	100	0	0	0	148	bacteria_odb10	100	100	0	0	0	124	412437	Rheinheimera aquimaris (g-proteobacteria)
558	GCF_004369205.1	bacteria_odb9	100	98.6	1.4	0	0	148	bacteria_odb10	100	98.4	1.6	0	0	124	78350	Pelotomaculum schinkii (firmicutes)
559	GCF_004369225.1	bacteria_odb9	100	98	2	0	0	148	bacteria_odb10	99.2	97.6	1.6	0	0.8	124	258475	Pelotomaculum propionicicum (firmicutes)
560	GCF_004376045.1	bacteria_odb9	100	99.3	0.7	0	0	148	bacteria_odb10	100	100	0	0	0	124	323	Pseudomonas syringae pv. tomato (g-proteobacteria)
561	GCF_004378255.1	bacteria_odb9	99.3	98.6	0.7	0	0.7	148	bacteria_odb10	99.2	98.4	0.8	0.8	0	124	1812349	Mucilaginibacter phyllosphaerae (CFB group bacteria)
562	GCF_004378585.1	bacteria_odb9	98.6	98.6	0	0	1.4	148	bacteria_odb10	100	100	0	0	0	124	708091	Gramella jeungdoensis (CFB group bacteria)
563	GCF_004378605.1	bacteria_odb9	100	100	0	0	0	148	bacteria_odb10	99.2	99.2	0	0.8	0	124	1530123	Acinetobacter seifertii (g-proteobacteria)
564	GCF_004379295.1	bacteria_odb9	99.3	98.6	0.7	0	0.7	148	bacteria_odb10	98.4	98.4	0	0.8	0.8	124	1474	Sporosarcina pasteurii (firmicutes)
565	GCF_004379335.1	bacteria_odb9	87.8	87.8	0	0	12.2	148	bacteria_odb10	83.9	83.9	0	2.4	13.7	124	2143	Spiroplasma gladiatoris (mycoplasmas)
566	GCF_004382105.1	bacteria_odb9	98	97.3	0.7	0.7	1.3	148	bacteria_odb10	97.6	96.8	0.8	0.8	1.6	124	2320431	Corynebacterium silvaticum (high GC Gram+)
567	GCF_004382795.1	bacteria_odb9	98	98	0	0	2	148	bacteria_odb10	97.6	97.6	0	1.6	0.8	124	2546344	Cumulibacter soli (high GC Gram+)
568	GCF_004402015.1	bacteria_odb9	100	98.6	1.4	0	0	148	bacteria_odb10	100	100	0	0	0	124	94137	Filobacillus milosensis (firmicutes)
569	GCF_004402375.1	bacteria_odb9	94.6	94.6	0	2	3.4	148	bacteria_odb10	96.8	96.8	0	0.8	2.4	124	1259258	Cryobacterium breve (high GC Gram+)
570	GCF_004402515.1	bacteria_odb9	94.6	94.6	0	2	3.4	148	bacteria_odb10	96	96	0	1.6	2.4	124	1424661	Cryobacterium luteum (high GC Gram+)
571	GCF_004402625.1	bacteria_odb9	95.3	95.3	0	2	2.7	148	bacteria_odb10	93.5	93.5	0	2.4	4.1	124	1424659	Cryobacterium flavum (high GC Gram+)
572	GCF_004402975.1	bacteria_odb9	100	97.3	2.7	0	0	148	bacteria_odb10	99.2	98.4	0.8	0.8	0	124	1211383	Paraburkholderia dipogonis (b-proteobacteria)
573	GCF_004404055.1	bacteria_odb9	95.9	95.9	0	2	2.1	148	bacteria_odb10	96	96	0	1.6	2.4	124	1259197	Cryobacterium ruanii (high GC Gram+)
574	GCF_004405045.1	bacteria_odb9	98.7	97.3	1.4	0.7	0.6	148	bacteria_odb10	97.6	97.6	0	2.4	0	124	45254	Dysgonomonas capnocytophagoides (CFB group bacteria)
575	GCF_004405125.1	bacteria_odb9	100	98.6	1.4	0	0	148	bacteria_odb10	100	100	0	0	0	124	546023	Jeotgalibacillus salarius (firmicutes)
576	GCF_004421005.1	bacteria_odb9	97.3	96.6	0.7	0	2.7	148	bacteria_odb10	97.6	96.8	0.8	0	2.4	124	321984	Massilia plicata (b-proteobacteria)
577	GCF_004421025.1	bacteria_odb9	98	96.6	1.4	1.4	0.6	148	bacteria_odb10	99.2	98.4	0.8	0.8	0	124	561061	Sphingobacterium psychroaquaticum (CFB group bacteria)
578	GCF_004421105.1	bacteria_odb9	100	100	0	0	0	148	bacteria_odb10	100	99.2	0.8	0	0	124	1814290	Nitrosococcus wardiae (g-proteobacteria)
579	GCF_004458765.1	bacteria_odb9	100	97.3	2.7	0	0	148	bacteria_odb10	100	96.8	3.2	0	0	124	1682650	Microvirga pakistanensis (a-proteobacteria)
580	GCF_004462915.1	bacteria_odb9	96.6	95.9	0.7	0.7	2.7	148	bacteria_odb10	98.4	98.4	0	0.8	0.8	124	1391911	Micrococcus aloeverae (high GC Gram+)
581	GCF_004519295.1	bacteria_odb9	98	97.3	0.7	0.7	1.3	148	bacteria_odb10	99.2	99.2	0	0.8	0	124	264251	Cellulosimicrobium funkei (high GC Gram+)
582	GCF_004519315.1	bacteria_odb9	98.7	97.3	1.4	0.7	0.6	148	bacteria_odb10	98.4	98.4	0	1.6	0	124	1524096	Mucilaginibacter psychrotolerans (CFB group bacteria)
583	GCF_004519335.1	bacteria_odb9	98	96.6	1.4	0	2	148	bacteria_odb10	99.2	99.2	0	0	0.8	124	2558362	Jiella endophytica (a-proteobacteria)
584	GCF_004519545.1	bacteria_odb9	98.6	96.6	2	0	1.4	148	bacteria_odb10	97.6	97.6	0	1.6	0.8	124	2497878	Nocardioides guangzhouensis (high GC Gram+)
585	GCF_004521985.1	bacteria_odb9	100	99.3	0.7	0	0	148	bacteria_odb10	100	100	0	0	0	124	2502979	Pseudomonas khazarica (g-proteobacteria)
586	GCF_004522065.1	bacteria_odb9	98.6	98.6	0	0.7	0.7	148	bacteria_odb10	97.6	97.6	0	1.6	0.8	124	2565782	Luteimonas yindakuii (g-proteobacteria)
587	GCF_004522235.1	bacteria_odb9	98.6	93.2	5.4	1.4	0	148	bacteria_odb10	100	97.6	2.4	0	0	124	1644109	Amycolatopsis nivea (high GC Gram+)
588	GCF_004524775.1	bacteria_odb9	97.3	96.6	0.7	0	2.7	148	bacteria_odb10	96.8	94.4	2.4	1.6	1.6	124	72026	Helcococcus ovis (firmicutes)
589	GCF_004526345.1	bacteria_odb9	86.5	86.5	0	1.4	12.1	148	bacteria_odb10	91.1	91.1	0	0.8	8.1	124	1288636	Ornithinimicrobium flavum (high GC Gram+)
590	GCF_004551525.1	bacteria_odb9	100	98	2	0	0	148	bacteria_odb10	100	97.6	2.4	0	0	124	2499078	Vibrio ouci (g-proteobacteria)
591	GCF_004551665.1	bacteria_odb9	97.3	96.6	0.7	0.7	2	148	bacteria_odb10	98.4	97.6	0.8	0	1.6	124	206506	Kerstersia gyiorum (b-proteobacteria)
592	GCF_004563965.1	bacteria_odb9	96.6	95.9	0.7	1.4	2	148	bacteria_odb10	96.8	96.8	0	3.2	0	124	384602	Micrococcus flavus (high GC Gram+)
593	GCF_004564075.1	bacteria_odb9	94.6	94.6	0	2	3.4	148	bacteria_odb10	98.4	98.4	0	0.8	0.8	124	904291	Microbacterium sediminis (high GC Gram+)
594	GCF_004564155.1	bacteria_odb9	100	99.3	0.7	0	0	148	bacteria_odb10	98.4	98.4	0	1.6	0	124	454	Legionella israelensis (g-proteobacteria)
595	GCF_004564235.1	bacteria_odb9	99.4	98	1.4	0	0.6	148	bacteria_odb10	100	99.2	0.8	0	0	124	652876	Cohnella luojiensis (firmicutes)
596	GCF_004564325.1	bacteria_odb9	95.3	94.6	0.7	1.4	3.3	148	bacteria_odb10	95.2	94.4	0.8	0.8	4	124	386301	Cryobacterium psychrotolerans (high GC Gram+)
597	GCF_004564355.1	bacteria_odb9	95.3	94.6	0.7	2	2.7	148	bacteria_odb10	98.4	97.6	0.8	0	1.6	124	2541726	Microbacterium wangchenii (high GC Gram+)
598	GCF_004564375.1	bacteria_odb9	96.6	96.6	0	0	3.4	148	bacteria_odb10	97.6	96.8	0.8	0	2.4	124	2518370	Nocardioides euryhalodurans (high GC Gram+)
599	GCF_004564725.1	bacteria_odb9	100	96.6	3.4	0	0	148	bacteria_odb10	100	96	4	0	0	124	2751	Carnobacterium maltaromaticum (firmicutes)
600	GCF_004565465.1	bacteria_odb9	100	98.6	1.4	0	0	148	bacteria_odb10	100	99.2	0.8	0	0	124	175306	Lentibacillus salicampi (firmicutes)
601	GCF_004569585.1	bacteria_odb9	100	100	0	0	0	148	bacteria_odb10	99.2	99.2	0	0.8	0	124	67855	Muribacter muris (g-proteobacteria)
602	GCF_004570845.1	bacteria_odb9	94.6	94.6	0	2.7	2.7	148	bacteria_odb10	97.6	97.6	0	0	2.4	124	2561933	Leifsonia flava (high GC Gram+)
603	GCF_004571135.1	bacteria_odb9	98	98	0	0.7	1.3	148	bacteria_odb10	97.6	97.6	0	1.6	0.8	124	2562278	Algoriphagus kandeliae (CFB group bacteria)
604	GCF_004614185.1	bacteria_odb9	98	97.3	0.7	0	2	148	bacteria_odb10	100	99.2	0.8	0	0	124	2561931	Massilia arenosa (b-proteobacteria)
605	GCF_004614235.1	bacteria_odb9	98.6	98.6	0	0	1.4	148	bacteria_odb10	100	100	0	0	0	124	74315	Brevundimonas intermedia (a-proteobacteria)
606	GCF_004634215.1	bacteria_odb9	87.8	87.8	0	4.1	8.1	148	bacteria_odb10	90.3	90.3	0	4	5.7	124	2528713	Deinococcus fonticola (bacteria)
607	GCF_004634245.1	bacteria_odb9	98.7	98	0.7	0.7	0.6	148	bacteria_odb10	100	100	0	0	0	124	2026681	Flavobacterium foetidum (CFB group bacteria)
608	GCF_004681125.1	bacteria_odb9	98	98	0	1.4	0.6	148	bacteria_odb10	99.2	99.2	0	0.8	0	124	2511025	Polymorphobacter arshaanensis (a-proteobacteria)
609	GCF_004681965.1	bacteria_odb9	99.3	98.6	0.7	0.7	0	148	bacteria_odb10	98.4	97.6	0.8	1.6	0	124	1781167	Ramlibacter rhizophilus (b-proteobacteria)
610	GCF_004682015.1	bacteria_odb9	99.3	99.3	0	0.7	0	148	bacteria_odb10	99.2	99.2	0	0.8	0	124	204072	Ramlibacter henchirensis (b-proteobacteria)
611	GCF_004682045.1	bacteria_odb9	100	98.6	1.4	0	0	148	bacteria_odb10	100	100	0	0	0	124	2293833	Pseudomonas nabeulensis (g-proteobacteria)
612	GCF_004682055.1	bacteria_odb9	100	99.3	0.7	0	0	148	bacteria_odb10	100	100	0	0	0	124	2293832	Pseudomonas kairouanensis (g-proteobacteria)
613	GCF_004683965.1	bacteria_odb9	97.3	97.3	0	1.4	1.3	148	bacteria_odb10	98.4	98.4	0	0.8	0.8	124	2518371	Nocardioides seonyuensis (high GC Gram+)
614	GCF_004684245.1	bacteria_odb9	90.5	90.5	0	3.4	6.1	148	bacteria_odb10	87.1	87.1	0	3.2	9.7	124	2483360	Thermus caldilimi (bacteria)
615	GCF_004684805.1	bacteria_odb9	100	98.6	1.4	0	0	148	bacteria_odb10	100	99.2	0.8	0	0	124	1701085	Streptomyces palmae (high GC Gram+)
616	GCF_004684905.1	bacteria_odb9	100	100	0	0	0	148	bacteria_odb10	100	100	0	0	0	124	192814	Halobacillus salinus (firmicutes)
617	GCF_004684935.1	bacteria_odb9	100	100	0	0	0	148	bacteria_odb10	100	99.2	0.8	0	0	124	1465501	Sporolactobacillus shoreae (firmicutes)
618	GCF_004721035.1	bacteria_odb9	98.6	96.6	2	0.7	0.7	148	bacteria_odb10	99.2	96.8	2.4	0.8	0	124	43304	Mycolicibacterium peregrinum (high GC Gram+)
619	GCF_004745505.1	bacteria_odb9	98	98	0	0.7	1.3	148	bacteria_odb10	98.4	97.6	0.8	0.8	0.8	124	2487722	Levilactobacillus suantsaiihabitans (firmicutes)
620	GCF_004745525.1	bacteria_odb9	98.6	98.6	0	0.7	0.7	148	bacteria_odb10	97.6	97.6	0	0	2.4	124	2487723	Companilactobacillus suantsaicola (firmicutes)
621	GCF_004745595.1	bacteria_odb9	98	97.3	0.7	1.4	0.6	148	bacteria_odb10	100	100	0	0	0	124	2562683	Flavobacterium humi (CFB group bacteria)
622	GCF_004745865.1	bacteria_odb9	98.7	98	0.7	0	1.3	148	bacteria_odb10	96.8	96.8	0	2.4	0.8	124	1525360	Hymenobacter wooponensis (CFB group bacteria)
623	GCF_004745955.1	bacteria_odb9	98	97.3	0.7	0.7	1.3	148	bacteria_odb10	96.8	96.8	0	2.4	0.8	124	877208	Hymenobacter elongatus (CFB group bacteria)
624	GCF_004761875.1	bacteria_odb9	98.7	98	0.7	1.4	-0.1	148	bacteria_odb10	98.4	97.6	0.8	1.6	0	124	1888910	Roseovarius aestuariivivens (a-proteobacteria)
625	GCF_004761975.1	bacteria_odb9	93.9	93.2	0.7	1.4	4.7	148	bacteria_odb10	96	96	0	0.8	3.2	124	112331	Planomicrobium koreense (firmicutes)
626	GCF_004765605.1	bacteria_odb9	96	95.3	0.7	2.7	1.3	148	bacteria_odb10	96	96	0	1.6	2.4	124	1867101	Hymenobacter aquaticus (CFB group bacteria)
627	GCF_004766045.1	bacteria_odb9	99.4	98	1.4	0.7	-0.1	148	bacteria_odb10	100	98.4	1.6	0	0	124	2018669	Desulfosporosinus fructosivorans (firmicutes)
628	GCF_004766125.1	bacteria_odb9	97.3	96.6	0.7	0	2.7	148	bacteria_odb10	96	95.2	0.8	1.6	2.4	124	2530391	Duncaniella freteri (CFB group bacteria)
629	GCF_004768465.1	bacteria_odb9	100	99.3	0.7	0	0	148	bacteria_odb10	100	100	0	0	0	124	2759953	Natronospirillum operosum (g-proteobacteria)
630	GCF_004768525.1	bacteria_odb9	100	100	0	0	0	148	bacteria_odb10	100	100	0	0	0	124	638	Arsenophonus nasoniae (son-killer infecting Nasonia vitripennis)
631	GCF_004768745.1	bacteria_odb9	99.3	98.6	0.7	0	0.7	148	bacteria_odb10	98.4	97.6	0.8	0	1.6	124	458197	Serratia nematodiphila (enterobacteria)
632	GCF_004768785.1	bacteria_odb9	98.7	98	0.7	0	1.3	148	bacteria_odb10	95.2	94.4	0.8	1.6	3.2	124	642589	Caproiciproducens galactitolivorans (firmicutes)
633	GCF_004769195.1	bacteria_odb9	91.9	91.9	0	1.4	6.7	148	bacteria_odb10	91.1	91.1	0	4	4.9	124	2484981	Leptospira fletcheri (bacteria)
634	GCF_004769235.1	bacteria_odb9	91.2	91.2	0	2	6.8	148	bacteria_odb10	90.3	90.3	0	4.8	4.9	124	2484968	Leptospira kanakyensis (bacteria)
635	GCF_004769275.1	bacteria_odb9	91.2	91.2	0	1.4	7.4	148	bacteria_odb10	88.7	88.7	0	4	7.3	124	293069	Leptospira yanagawae (bacteria)
636	GCF_004769295.1	bacteria_odb9	91.2	91.2	0	1.4	7.4	148	bacteria_odb10	90.3	90.3	0	4.8	4.9	124	2023182	Leptospira brenneri (bacteria)
637	GCF_004769555.1	bacteria_odb9	90.5	90.5	0	2	7.5	148	bacteria_odb10	87.9	87.9	0	4.8	7.3	124	2484950	Leptospira koniambonensis (bacteria)
638	GCF_004769575.1	bacteria_odb9	91.9	91.2	0.7	1.4	6.7	148	bacteria_odb10	89.5	89.5	0	5.6	4.9	124	2484948	Leptospira perdikensis (bacteria)
639	GCF_004769615.1	bacteria_odb9	93.9	93.9	0	1.4	4.7	148	bacteria_odb10	91.1	91.1	0	4	4.9	124	2484943	Leptospira sarikeiensis (bacteria)
640	GCF_004769665.1	bacteria_odb9	91.9	91.9	0	1.4	6.7	148	bacteria_odb10	89.5	89.5	0	4	6.5	124	2484942	Leptospira kemamanensis (bacteria)
641	GCF_004769735.1	bacteria_odb9	89.2	89.2	0	2.7	8.1	148	bacteria_odb10	87.9	87.9	0	6.5	5.6	124	2202201	Leptospira yasudae (bacteria)
642	GCF_004769745.1	bacteria_odb9	92.6	92.6	0	0.7	6.7	148	bacteria_odb10	87.9	87.9	0	6.5	5.6	124	2484982	Leptospira selangorensis (bacteria)
643	GCF_004769775.1	bacteria_odb9	91.9	91.9	0	1.4	6.7	148	bacteria_odb10	90.3	90.3	0	4.8	4.9	124	2484931	Leptospira jelokensis (bacteria)
644	GCF_004769835.1	bacteria_odb9	91.2	90.5	0.7	1.4	7.4	148	bacteria_odb10	90.3	90.3	0	2.4	7.3	124	172	Leptospira biflexa (bacteria)
645	GCF_004770035.1	bacteria_odb9	91.9	91.9	0	2	6.1	148	bacteria_odb10	90.3	90.3	0	4	5.7	124	2202203	Leptospira stimsonii (bacteria)
646	GCF_004770045.1	bacteria_odb9	92.6	92.6	0	2	5.4	148	bacteria_odb10	90.3	90.3	0	4	5.7	124	2484961	Leptospira montravelensis (bacteria)
647	GCF_004770055.1	bacteria_odb9	91.2	91.2	0	2.7	6.1	148	bacteria_odb10	85.5	85.5	0	6.5	8	124	2484985	Leptospira semungkisensis (bacteria)
648	GCF_004770105.1	bacteria_odb9	92.6	91.9	0.7	2	5.4	148	bacteria_odb10	87.1	87.1	0	6.5	6.4	124	2484976	Leptospira andrefontaineae (bacteria)
649	GCF_004770145.1	bacteria_odb9	92.6	92.6	0	1.4	6	148	bacteria_odb10	89.5	89.5	0	4.8	5.7	124	2484962	Leptospira bourretii (bacteria)
650	GCF_004770155.1	bacteria_odb9	90.5	90.5	0	2.7	6.8	148	bacteria_odb10	89.5	89.5	0	4	6.5	124	2484974	Leptospira gomenensis (bacteria)
651	GCF_004770265.1	bacteria_odb9	91.9	91.9	0	1.4	6.7	148	bacteria_odb10	91.1	91.1	0	4	4.9	124	2484932	Leptospira congkakensis (bacteria)
652	GCF_004770365.1	bacteria_odb9	91.9	91.2	0.7	1.4	6.7	148	bacteria_odb10	89.5	89.5	0	5.6	4.9	124	293085	Leptospira vanthielii (bacteria)
653	GCF_004770415.1	bacteria_odb9	85.1	85.1	0	2	12.9	148	bacteria_odb10	83.9	83.9	0	4	12.1	124	2023186	Leptospira adleri (bacteria)
654	GCF_004770425.1	bacteria_odb9	91.2	90.5	0.7	1.4	7.4	148	bacteria_odb10	91.1	91.1	0	3.2	5.7	124	2023178	Leptospira levettii (bacteria)
655	GCF_004770475.1	bacteria_odb9	92.6	91.9	0.7	1.4	6	148	bacteria_odb10	89.5	89.5	0	5.6	4.9	124	2484912	Leptospira mtsangambouensis (bacteria)
656	GCF_004770555.1	bacteria_odb9	91.9	91.9	0	1.4	6.7	148	bacteria_odb10	89.5	89.5	0	4.8	5.7	124	2484903	Leptospira bandrabouensis (bacteria)
657	GCF_004770615.1	bacteria_odb9	91.9	91.9	0	2.7	5.4	148	bacteria_odb10	87.9	87.9	0	5.6	6.5	124	2484983	Leptospira langatensis (bacteria)
658	GCF_004770625.1	bacteria_odb9	91.9	91.2	0.7	1.4	6.7	148	bacteria_odb10	91.1	91.1	0	3.2	5.7	124	2484911	Leptospira bouyouniensis (bacteria)
659	GCF_004770635.1	bacteria_odb9	93.2	93.2	0	2	4.8	148	bacteria_odb10	87.9	87.9	0	5.6	6.5	124	409998	Leptospira wolffii (bacteria)
660	GCF_004770745.1	bacteria_odb9	91.2	91.2	0	2	6.8	148	bacteria_odb10	93.5	93.5	0	0.8	5.7	124	2484945	Leptospira ognonensis (bacteria)
661	GCF_004770765.1	bacteria_odb9	92.6	92.6	0	1.4	6	148	bacteria_odb10	90.3	90.3	0	4.8	4.9	124	2484964	Leptospira noumeaensis (bacteria)
662	GCF_004770895.1	bacteria_odb9	92.6	92.6	0	1.4	6	148	bacteria_odb10	88.7	88.7	0	5.6	5.7	124	2484904	Leptospira dzoumogneensis (bacteria)
663	GCF_004770995.1	bacteria_odb9	90.5	90.5	0	2.7	6.8	148	bacteria_odb10	88.7	88.7	0	6.5	4.8	124	1193500	Leptospira idonii (bacteria)
664	GCF_004771005.1	bacteria_odb9	90.5	90.5	0	2	7.5	148	bacteria_odb10	90.3	90.3	0	4	5.7	124	2484901	Leptospira ilyithenensis (bacteria)
665	GCF_004771075.1	bacteria_odb9	98.6	98.6	0	0.7	0.7	148	bacteria_odb10	97.6	96.8	0.8	1.6	0.8	124	1583	Weissella confusa (firmicutes)
666	GCF_004771275.1	bacteria_odb9	91.2	91.2	0	2.7	6.1	148	bacteria_odb10	89.5	89.5	0	4.8	5.7	124	2484979	Leptospira fluminis (bacteria)
667	GCF_004777465.1	bacteria_odb9	83.8	83.8	0	0.7	15.5	148	bacteria_odb10	81.5	81.5	0	0.8	17.7	124	402297	Nocardioides daphniae (high GC Gram+)
668	GCF_004784465.1	bacteria_odb9	98.7	97.3	1.4	0.7	0.6	148	bacteria_odb10	100	98.4	1.6	0	0	124	29306	Streptomyces griseoluteus (high GC Gram+)
669	GCF_004784475.1	bacteria_odb9	98.6	96.6	2	0.7	0.7	148	bacteria_odb10	100	98.4	1.6	0	0	124	2340725	Streptomyces bauhiniae (high GC Gram+)
670	GCF_004785645.1	bacteria_odb9	97.3	96.6	0.7	0.7	2	148	bacteria_odb10	98.4	98.4	0	0	1.6	124	2491114	Empedobacter tilapiae (CFB group bacteria)
671	GCF_004785795.1	bacteria_odb9	96.6	96.6	0	2.7	0.7	148	bacteria_odb10	98.4	98.4	0	1.6	0	124	2518372	Nocardioides eburneiflavus (high GC Gram+)
672	GCF_004785935.1	bacteria_odb9	98.6	98.6	0	0	1.4	148	bacteria_odb10	98.4	98.4	0	1.6	0	124	1234680	Streptococcus rubneri (firmicutes)
673	GCF_004786095.1	bacteria_odb9	96.6	96.6	0	0.7	2.7	148	bacteria_odb10	96.8	96.8	0	2.4	0.8	124	1655435	Serinibacter arcticus (high GC Gram+)
674	GCF_004791675.1	bacteria_odb9	80.4	79.7	0.7	0	19.6	148	bacteria_odb10	75.8	73.4	2.4	1.6	22.6	124	2562681	Geomonas terrae (d-proteobacteria)
675	GCF_004791695.1	bacteria_odb9	97.3	97.3	0	1.4	1.3	148	bacteria_odb10	100	100	0	0	0	124	2559571	Flavivirga rizhaonensis (CFB group bacteria)
676	GCF_004792415.1	bacteria_odb9	100	100	0	0	0	148	bacteria_odb10	100	100	0	0	0	124	470934	Pantoea vagans (enterobacteria)
677	GCF_004792685.1	bacteria_odb9	99.4	98	1.4	0	0.6	148	bacteria_odb10	99.2	98.4	0.8	0.8	0	124	1395960	Sphingomonas gei (a-proteobacteria)
678	GCF_004793675.1	bacteria_odb9	98	96.6	1.4	0.7	1.3	148	bacteria_odb10	96.8	95.2	1.6	3.2	0	124	1796613	Bacteroides caecimuris (CFB group bacteria)
679	GCF_004793685.1	bacteria_odb9	97.3	97.3	0	0.7	2	148	bacteria_odb10	99.2	99.2	0	0	0.8	124	2029849	Marinicauda algicola (a-proteobacteria)
680	GCF_004793775.1	bacteria_odb9	96.6	95.9	0.7	1.4	2	148	bacteria_odb10	91.1	91.1	0	2.4	6.5	124	151781	Lactobacillus intestinalis (firmicutes)
681	GCF_004794085.1	bacteria_odb9	95.2	93.2	2	2	2.8	148	bacteria_odb10	95.2	95.2	0	2.4	2.4	124	36807	Microbacterium laevaniformans (high GC Gram+)
682	GCF_004794105.1	bacteria_odb9	98.6	96.6	2	0	1.4	148	bacteria_odb10	99.2	96	3.2	0	0.8	124	84031	Clostridium sartagoforme (firmicutes)
683	GCF_004795735.1	bacteria_odb9	98	96.6	1.4	0.7	1.3	148	bacteria_odb10	100	99.2	0.8	0	0	124	2488819	Corynebacterium endometrii (high GC Gram+)
684	GCF_004795745.1	bacteria_odb9	98.7	97.3	1.4	0	1.3	148	bacteria_odb10	98.4	98.4	0	0.8	0.8	124	2508885	Vagococcus silagei (firmicutes)
685	GCF_004797125.1	bacteria_odb9	96.6	95.9	0.7	2.7	0.7	148	bacteria_odb10	99.2	99.2	0	0.8	0	124	2518177	Flavobacterium sangjuense (CFB group bacteria)
686	GCF_004798685.1	bacteria_odb9	96.6	96.6	0	0.7	2.7	148	bacteria_odb10	99.2	99.2	0	0	0.8	124	2566013	Cellulomonas shaoxiangyii (high GC Gram+)
687	GCF_004798725.1	bacteria_odb9	100	98.6	1.4	0	0	148	bacteria_odb10	100	98.4	1.6	0	0	124	381666	Cupriavidus necator H16 (b-proteobacteria)
688	GCF_004798905.1	bacteria_odb9	100	100	0	0	0	148	bacteria_odb10	98.4	98.4	0	1.6	0	124	2508710	Halomonas borealis (g-proteobacteria)
689	GCF_004798935.1	bacteria_odb9	100	100	0	0	0	148	bacteria_odb10	99.2	99.2	0	0.8	0	124	2364274	Ningiella ruwaisensis (g-proteobacteria)
690	GCF_004798965.1	bacteria_odb9	100	99.3	0.7	0	0	148	bacteria_odb10	100	100	0	0	0	124	2508711	Halomonas niordiana (g-proteobacteria)
691	GCF_004799035.1	bacteria_odb9	98.6	98.6	0	0.7	0.7	148	bacteria_odb10	99.2	99.2	0	0.8	0	124	75310	Rhodanobacter lindaniclasticus (g-proteobacteria)
692	GCF_004799285.1	bacteria_odb9	98.7	98	0.7	0.7	0.6	148	bacteria_odb10	99.2	98.4	0.8	0.8	0	124	1445661	Gemmobacter aestuarii (a-proteobacteria)
693	GCF_004799325.1	bacteria_odb9	100	99.3	0.7	0	0	148	bacteria_odb10	100	99.2	0.8	0	0	124	1294297	Youngimonas vesicularis (a-proteobacteria)
694	GCF_004799755.1	bacteria_odb9	99.3	97.3	2	0	0.7	148	bacteria_odb10	99.2	96.8	2.4	0	0.8	124	1033734	Bacillus timonensis (firmicutes)
695	GCF_004801125.1	bacteria_odb9	100	100	0	0	0	148	bacteria_odb10	100	100	0	0	0	124	67829	Citrobacter murliniae (enterobacteria)
696	GCF_004801285.1	bacteria_odb9	99.3	96.6	2.7	0.7	0	148	bacteria_odb10	98.4	96.8	1.6	0.8	0.8	124	2675109	Mesorhizobium composti (a-proteobacteria)
697	GCF_004801395.1	bacteria_odb9	99.4	98	1.4	0	0.6	148	bacteria_odb10	100	100	0	0	0	124	1848972	Allorhizobium terrae (a-proteobacteria)
698	GCF_004801655.1	bacteria_odb9	98	98	0	0.7	1.3	148	bacteria_odb10	100	100	0	0	0	124	1886787	Sphingomonas olei (a-proteobacteria)
699	GCF_004801885.1	bacteria_odb9	94.6	93.9	0.7	2.7	2.7	148	bacteria_odb10	96.8	96.8	0	1.6	1.6	124	2565933	Naasia lichenicola (high GC Gram+)
700	GCF_004802515.1	bacteria_odb9	100	98.6	1.4	0	0	148	bacteria_odb10	100	99.2	0.8	0	0	124	1218173	Bacillus alcalophilus ATCC 27647 = CGMCC 1.3604 (firmicutes)
701	GCF_004802635.2	bacteria_odb9	98.6	98.6	0	0.7	0.7	148	bacteria_odb10	99.2	98.4	0.8	0.8	0	124	391905	Methylocystis heyeri (a-proteobacteria)
702	GCF_004803465.1	bacteria_odb9	96.6	95.9	0.7	1.4	2	148	bacteria_odb10	96	96	0	1.6	2.4	124	2562452	Lewinella litorea (CFB group bacteria)
703	GCF_004803475.1	bacteria_odb9	100	98	2	0	0	148	bacteria_odb10	100	99.2	0.8	0	0	124	2499833	Aliishimia ponticola (a-proteobacteria)
704	GCF_004803505.1	bacteria_odb9	97.3	97.3	0	0.7	2	148	bacteria_odb10	98.4	98.4	0	1.6	0	124	1529066	Arthrobacter echini (high GC Gram+)
705	GCF_004803635.1	bacteria_odb9	99.3	98.6	0.7	0.7	0	148	bacteria_odb10	99.2	98.4	0.8	0.8	0	124	2562762	Lampropedia aestuarii (b-proteobacteria)
706	GCF_004803795.1	bacteria_odb9	89.9	89.2	0.7	1.4	8.7	148	bacteria_odb10	87.1	87.1	0	7.3	5.6	124	203	Campylobacter rectus (e-proteobacteria)
707	GCF_004803875.1	bacteria_odb9	98	97.3	0.7	1.4	0.6	148	bacteria_odb10	98.4	98.4	0	1.6	0	124	107401	Tenacibaculum maritimum (CFB group bacteria)
708	GCF_004803895.1	bacteria_odb9	98.7	97.3	1.4	0.7	0.6	148	bacteria_odb10	99.2	98.4	0.8	0	0.8	124	67305	Streptomyces hawaiiensis (high GC Gram+)
709	GCF_004803915.1	bacteria_odb9	86.5	85.8	0.7	2	11.5	148	bacteria_odb10	87.1	87.1	0	2.4	10.5	124	2518971	Duncaniella dubosii (CFB group bacteria)
710	GCF_004833285.1	bacteria_odb9	99.3	99.3	0	0.7	0	148	bacteria_odb10	99.2	99.2	0	0.8	0	124	1330072	Lampropedia puyangensis (b-proteobacteria)
711	GCF_004834005.1	bacteria_odb9	98	97.3	0.7	0.7	1.3	148	bacteria_odb10	96.8	96.8	0	1.6	1.6	124	2569763	Niastella caeni (CFB group bacteria)
712	GCF_004851605.1	bacteria_odb9	99.3	99.3	0	0.7	0	148	bacteria_odb10	100	100	0	0	0	124	2259620	Hydrocarboniclastica marina (g-proteobacteria)
713	GCF_004854025.1	bacteria_odb9	95.3	95.3	0	1.4	3.3	148	bacteria_odb10	97.6	97.6	0	0	2.4	124	857427	Microbacterium hydrothermale (high GC Gram+)
714	GCF_004912135.1	bacteria_odb9	100	99.3	0.7	0	0	148	bacteria_odb10	100	99.2	0.8	0	0	124	538378	Rhizobium rosettiformans W3 (a-proteobacteria)
715	GCF_004912155.1	bacteria_odb9	96.6	93.2	3.4	0.7	2.7	148	bacteria_odb10	96	95.2	0.8	1.6	2.4	124	2126555	Glycomyces paridis (high GC Gram+)
716	GCF_004912165.1	bacteria_odb9	100	98.6	1.4	0	0	148	bacteria_odb10	100	100	0	0	0	124	1210932	Rhizobium ipomoeae (a-proteobacteria)
717	GCF_004912195.1	bacteria_odb9	95.9	95.9	0	2	2.1	148	bacteria_odb10	97.6	97.6	0	1.6	0.8	124	574700	Nocardioides caeni (high GC Gram+)
718	GCF_004912275.1	bacteria_odb9	98	96.6	1.4	1.4	0.6	148	bacteria_odb10	98.4	98.4	0	1.6	0	124	2570927	Glycomyces buryatensis (high GC Gram+)
719	GCF_004916895.1	bacteria_odb9	98	96.6	1.4	0.7	1.3	148	bacteria_odb10	99.2	99.2	0	0.8	0	124	2530200	Muricauda alvinocaridis (CFB group bacteria)
720	GCF_004916905.1	bacteria_odb9	98	98	0	0.7	1.3	148	bacteria_odb10	98.4	98.4	0	1.6	0	124	1978493	Chryseobacterium candidae (CFB group bacteria)
721	GCF_004917065.1	bacteria_odb9	98.7	98	0.7	0	1.3	148	bacteria_odb10	98.4	96	2.4	0.8	0.8	124	2570227	Geomonas ferrireducens (d-proteobacteria)
722	GCF_004917075.1	bacteria_odb9	98.7	97.3	1.4	0	1.3	148	bacteria_odb10	97.6	94.4	3.2	1.6	0.8	124	2570226	Geomonas edaphica (d-proteobacteria)
723	GCF_004919045.1	bacteria_odb9	97.9	95.9	2	0	2.1	148	bacteria_odb10	99.2	98.4	0.8	0.8	0	124	369942	Sinomonas albida (high GC Gram+)
724	GCF_004920405.1	bacteria_odb9	100	99.3	0.7	0	0	148	bacteria_odb10	99.2	99.2	0	0.8	0	124	2448482	Pseudomonas leptonychotis (g-proteobacteria)
725	GCF_004923205.2	bacteria_odb9	98	97.3	0.7	0.7	1.3	148	bacteria_odb10	98.4	98.4	0	0	1.6	124	1966466	Paracoccus aeridis (a-proteobacteria)
726	GCF_004923255.1	bacteria_odb9	93.3	91.9	1.4	2.7	4	148	bacteria_odb10	95.2	94.4	0.8	0.8	4	124	2056433	Subtercola vilae (high GC Gram+)
727	GCF_004936435.1	bacteria_odb9	94.6	94.6	0	1.4	4	148	bacteria_odb10	94.4	94.4	0	0.8	4.8	124	216816	Bifidobacterium longum (high GC Gram+)
728	GCF_004959925.1	bacteria_odb9	99.3	99.3	0	0.7	0	148	bacteria_odb10	100	100	0	0	0	124	2562279	Pseudooceanicola onchidii (a-proteobacteria)
729	GCF_004965515.1	bacteria_odb9	99.3	98.6	0.7	0.7	0	148	bacteria_odb10	98.4	98.4	0	1.6	0	124	2489173	Alteraurantiacibacter aquimixticola (a-proteobacteria)
730	GCF_005046025.1	bacteria_odb9	95.9	95.9	0	0.7	3.4	148	bacteria_odb10	95.2	94.4	0.8	1.6	3.2	124	747645	Parvibacter caecicola (actinobacteria)
731	GCF_005046945.1	bacteria_odb9	97.3	96.6	0.7	0.7	2	148	bacteria_odb10	96	95.2	0.8	0	4	124	43143	Tissierella creatinini (firmicutes)
732	GCF_005048205.1	bacteria_odb9	97.9	95.9	2	0	2.1	148	bacteria_odb10	99.2	98.4	0.8	0	0.8	124	2571148	Chitiniphilus eburneus (b-proteobacteria)
733	GCF_005048225.1	bacteria_odb9	100	97.3	2.7	0	0	148	bacteria_odb10	99.2	98.4	0.8	0.8	0	124	1706839	Paracoccus gahaiensis (a-proteobacteria)
734	GCF_005048265.1	bacteria_odb9	100	99.3	0.7	0	0	148	bacteria_odb10	100	99.2	0.8	0	0	124	2023261	Paracoccus hibiscisoli (a-proteobacteria)
735	GCF_005048855.1	bacteria_odb9	99.3	98.6	0.7	0	0.7	148	bacteria_odb10	100	98.4	1.6	0	0	124	2571155	Sphingobacterium olei (CFB group bacteria)
736	GCF_005049105.1	bacteria_odb9	98.7	98	0.7	0.7	0.6	148	bacteria_odb10	99.2	97.6	1.6	0.8	0	124	1874115	Sphingobacterium alkalisoli (CFB group bacteria)
737	GCF_005049155.1	bacteria_odb9	98.6	98.6	0	0.7	0.7	148	bacteria_odb10	95.2	95.2	0	2.4	2.4	124	1604	Lactobacillus amylovorus (firmicutes)
738	GCF_005049235.1	bacteria_odb9	97.3	95.3	2	1.4	1.3	148	bacteria_odb10	99.2	97.6	1.6	0.8	0	124	2571143	Rhodococcus oryzae (high GC Gram+)
739	GCF_005083985.2	bacteria_odb9	93.3	92.6	0.7	1.4	5.3	148	bacteria_odb10	90.3	90.3	0	4.8	4.9	124	1424653	Cetia pacifica (e-proteobacteria)
740	GCF_005116465.1	bacteria_odb9	99.3	98.6	0.7	0	0.7	148	bacteria_odb10	100	100	0	0	0	124	1037680	Bacillus kyonggiensis (firmicutes)
741	GCF_005116735.1	bacteria_odb9	100	100	0	0	0	148	bacteria_odb10	100	100	0	0	0	124	2572245	Thalassotalea mangrovi (g-proteobacteria)
742	GCF_005117025.1	bacteria_odb9	100	100	0	0	0	148	bacteria_odb10	99.2	99.2	0	0.8	0	124	2565549	Alteromonas portus (g-proteobacteria)
743	GCF_005121165.1	bacteria_odb9	86.5	86.5	0	1.4	12.1	148	bacteria_odb10	87.1	87.1	0	2.4	10.5	124	2093857	Dysosmobacter welbionis (firmicutes)
744	GCF_005144405.1	bacteria_odb9	100	98.6	1.4	0	0	148	bacteria_odb10	100	99.2	0.8	0	0	124	648995	Rhizobium pusense (a-proteobacteria)
745	GCF_005144425.1	bacteria_odb9	99.3	98.6	0.7	0	0.7	148	bacteria_odb10	100	99.2	0.8	0	0	124	160699	Agrobacterium larrymoorei (a-proteobacteria)
746	GCF_005144585.1	bacteria_odb9	95.3	91.9	3.4	1.4	3.3	148	bacteria_odb10	93.5	91.1	2.4	5.6	0.9	124	889272	Polyangium fumosum (d-proteobacteria)
747	GCF_005144865.1	bacteria_odb9	100	100	0	0	0	148	bacteria_odb10	100	98.4	1.6	0	0	124	208199	Alkalihalobacillus hwajinpoensis (firmicutes)
748	GCF_005144885.1	bacteria_odb9	98.6	98.6	0	0.7	0.7	148	bacteria_odb10	100	100	0	0	0	124	1940610	Phreatobacter stygius (a-proteobacteria)
749	GCF_005144905.1	bacteria_odb9	100	98	2	0	0	148	bacteria_odb10	100	97.6	2.4	0	0	124	47951	Vibrio cyclitrophicus (g-proteobacteria)
750	GCF_005146945.1	bacteria_odb9	99.3	96.6	2.7	0.7	0	148	bacteria_odb10	100	97.6	2.4	0	0	124	1592324	Prauserella endophytica (high GC Gram+)
751	GCF_005217525.1	bacteria_odb9	97.3	97.3	0	1.4	1.3	148	bacteria_odb10	95.2	95.2	0	0	4.8	124	159743	Paenibacillus terrae (firmicutes)
752	GCF_005217565.1	bacteria_odb9	97.3	93.9	3.4	1.4	1.3	148	bacteria_odb10	97.6	95.2	2.4	1.6	0.8	124	2528631	Puteibacter caeruleilacunae (CFB group bacteria)
753	GCF_005217585.1	bacteria_odb9	100	98	2	0	0	148	bacteria_odb10	99.2	99.2	0	0.8	0	124	1173107	Lysinibacillus tabacifolii (firmicutes)
754	GCF_005217605.1	bacteria_odb9	91.2	91.2	0	3.4	5.4	148	bacteria_odb10	88.7	88.7	0	6.5	4.8	124	2574727	Sulfurimonas crateris (e-proteobacteria)
755	GCF_005217615.1	bacteria_odb9	100	99.3	0.7	0	0	148	bacteria_odb10	100	99.2	0.8	0	0	124	2570228	Brevibacillus antibioticus (firmicutes)
756	GCF_005221305.1	bacteria_odb9	99.3	98.6	0.7	0.7	0	148	bacteria_odb10	100	100	0	0	0	124	28449	Neisseria subflava (b-proteobacteria)
757	GCF_005222225.1	bacteria_odb9	99.3	99.3	0	0	0.7	148	bacteria_odb10	100	100	0	0	0	124	914153	Salinimonas lutimaris (g-proteobacteria)
758	GCF_005222485.1	bacteria_odb9	99.4	95.3	4.1	0	0.6	148	bacteria_odb10	100	96.8	3.2	0	0	124	45398	Streptomyces griseoviridis (high GC Gram+)
759	GCF_005222685.1	bacteria_odb9	97.3	95.3	2	0	2.7	148	bacteria_odb10	97.6	96.8	0.8	0.8	1.6	124	2574732	Ornithinicoccus soli (high GC Gram+)
760	GCF_005233835.1	bacteria_odb9	100	98.6	1.4	0	0	148	bacteria_odb10	100	100	0	0	0	124	2575442	Herbidospora galbida (high GC Gram+)
761	GCF_005233845.1	bacteria_odb9	98	97.3	0.7	0.7	1.3	148	bacteria_odb10	96.8	96.8	0	2.4	0.8	124	2575867	Ilyomonas limi (CFB group bacteria)
762	GCF_005239095.1	bacteria_odb9	99.3	99.3	0	0	0.7	148	bacteria_odb10	100	100	0	0	0	124	2572684	Luteimonas gilva (g-proteobacteria)
763	GCF_005250605.1	bacteria_odb9	100	100	0	0	0	148	bacteria_odb10	100	99.2	0.8	0	0	124	2571129	Pseudomonas rhizoryzae (g-proteobacteria)
764	GCF_005250675.1	bacteria_odb9	98.6	98.6	0	0	1.4	148	bacteria_odb10	99.2	99.2	0	0.8	0	124	2576036	Nocardioides dongxiaopingii (high GC Gram+)
765	GCF_005280195.1	bacteria_odb9	99.3	97.3	2	0	0.7	148	bacteria_odb10	100	99.2	0.8	0	0	124	33898	Streptomyces galbus (high GC Gram+)
766	GCF_005280205.1	bacteria_odb9	99.4	98	1.4	0	0.6	148	bacteria_odb10	100	99.2	0.8	0	0	124	2492960	Bacillus yapensis (firmicutes)
767	GCF_005280215.1	bacteria_odb9	98.7	97.3	1.4	0.7	0.6	148	bacteria_odb10	100	100	0	0	0	124	324833	Streptomyces lasalocidi (high GC Gram+)
768	GCF_005280275.1	bacteria_odb9	98	97.3	0.7	0	2	148	bacteria_odb10	99.2	99.2	0	0	0.8	124	1908198	Salinivibrio kushneri (g-proteobacteria)
769	GCF_005280315.1	bacteria_odb9	100	99.3	0.7	0	0	148	bacteria_odb10	100	99.2	0.8	0	0	124	864828	Massilia umbonata (b-proteobacteria)
770	GCF_005280655.1	bacteria_odb9	99.3	95.9	3.4	0	0.7	148	bacteria_odb10	98.4	94.4	4	0.8	0.8	124	1229621	Anaerostipes rhamnosivorans (firmicutes)
771	GCF_005281475.1	bacteria_odb9	98.6	98.6	0	0.7	0.7	148	bacteria_odb10	98.4	98.4	0	0.8	0.8	124	1807691	Echinicola rosea (CFB group bacteria)
772	GCF_005281835.1	bacteria_odb9	100	100	0	0	0	148	bacteria_odb10	100	100	0	0	0	124	1774960	Vibrio profundi (g-proteobacteria)
773	GCF_005298075.1	bacteria_odb9	98.7	97.3	1.4	0	1.3	148	bacteria_odb10	100	99.2	0.8	0	0	124	2576308	Nakamurella flava (high GC Gram+)
774	GCF_005311005.1	bacteria_odb9	99.3	99.3	0	0.7	0	148	bacteria_odb10	98.4	98.4	0	0.8	0.8	124	1605	Ligilactobacillus animalis (firmicutes)
775	GCF_005377625.1	bacteria_odb9	95.2	93.2	2	1.4	3.4	148	bacteria_odb10	95.1	93.5	1.6	0.8	4.1	124	980445	Desulfoglaeba alkanexedens ALDC (d-proteobacteria)
776	GCF_005402645.1	bacteria_odb9	93.2	88.5	4.7	2	4.8	148	bacteria_odb10	92.8	85.5	7.3	5.6	1.6	124	644383	Thermosporothrix hazakensis (GNS bacteria)
777	GCF_005402885.1	bacteria_odb9	97.3	95.9	1.4	0	2.7	148	bacteria_odb10	95.1	93.5	1.6	4	0.9	124	531300	Sphaerospermopsis reniformis (cyanobacteria)
778	GCF_005402965.1	bacteria_odb9	96.6	96.6	0	2	1.4	148	bacteria_odb10	97.6	97.6	0	1.6	0.8	124	136072	Dolichospermum planctonicum (cyanobacteria)
779	GCF_005403045.1	bacteria_odb9	100	100	0	0	0	148	bacteria_odb10	99.2	99.2	0	0.8	0	124	2315236	Aquabacterium pictum (b-proteobacteria)
780	GCF_005405345.1	bacteria_odb9	98	97.3	0.7	0	2	148	bacteria_odb10	97.6	97.6	0	0.8	1.6	124	930854	Enterococcus viikkiensis (firmicutes)
781	GCF_005405365.1	bacteria_odb9	100	100	0	0	0	148	bacteria_odb10	99.2	99.2	0	0.8	0	124	1296537	Enterococcus xiangfangensis (firmicutes)
782	GCF_005405385.1	bacteria_odb9	99.3	98.6	0.7	0.7	0	148	bacteria_odb10	100	100	0	0	0	124	1296538	Lactiplantibacillus mudanjiangensis (firmicutes)
783	GCF_005405405.1	bacteria_odb9	99.3	98.6	0.7	0.7	0	148	bacteria_odb10	100	99.2	0.8	0	0	124	1457217	Lactiplantibacillus plajomi (firmicutes)
784	GCF_005405425.1	bacteria_odb9	99.3	99.3	0	0.7	0	148	bacteria_odb10	100	100	0	0	0	124	1457219	Lactiplantibacillus modestisalitolerans (firmicutes)
785	GCF_005405445.1	bacteria_odb9	98	98	0	2	0	148	bacteria_odb10	99.2	99.2	0	0.8	0	124	1296540	Paucilactobacillus nenjiangensis (firmicutes)
786	GCF_005405465.1	bacteria_odb9	98	98	0	0.7	1.3	148	bacteria_odb10	93.5	92.7	0.8	1.6	4.9	124	89061	Weissella thailandensis (firmicutes)
787	GCF_005405665.1	bacteria_odb9	96.6	96.6	0	0	3.4	148	bacteria_odb10	96	96	0	0.8	3.2	124	1333651	Bifidobacterium moukalabense (high GC Gram+)
788	GCF_005405885.1	bacteria_odb9	99.4	98	1.4	0	0.6	148	bacteria_odb10	99.2	97.6	1.6	0.8	0	124	1931992	Gandjariella thermophila (high GC Gram+)
789	GCF_005405925.1	bacteria_odb9	92.6	89.2	3.4	0	7.4	148	bacteria_odb10	91.9	89.5	2.4	0	8.1	124	68175	Streptomyces antimycoticus (high GC Gram+)
790	GCF_005434915.1	bacteria_odb9	98	96.6	1.4	0.7	1.3	148	bacteria_odb10	99.2	99.2	0	0.8	0	124	2545755	Aurantiacibacter suaedae (a-proteobacteria)
791	GCF_005434945.1	bacteria_odb9	99.3	97.3	2	0.7	0	148	bacteria_odb10	100	97.6	2.4	0	0	124	2545757	Rhodococcus subtropicus (high GC Gram+)
792	GCF_005434965.1	bacteria_odb9	100	99.3	0.7	0	0	148	bacteria_odb10	100	99.2	0.8	0	0	124	2545756	Marimonas lutisalis (a-proteobacteria)
793	GCF_005434975.1	bacteria_odb9	98.6	98.6	0	0.7	0.7	148	bacteria_odb10	100	100	0	0	0	124	1964208	Parerythrobacter lutipelagi (a-proteobacteria)
794	GCF_005473895.2	bacteria_odb9	99.3	99.3	0	0.7	0	148	bacteria_odb10	100	100	0	0	0	124	2541728	Carideicomes alvinocaridis (a-proteobacteria)
795	GCF_005484945.1	bacteria_odb9	100	99.3	0.7	0	0	148	bacteria_odb10	100	99.2	0.8	0	0	124	55213	Brenneria rubrifaciens (enterobacteria)
796	GCF_005484965.1	bacteria_odb9	100	100	0	0	0	148	bacteria_odb10	100	100	0	0	0	124	1121120	Brenneria nigrifluens DSM 30175 = ATCC 13028 (enterobacteria)
797	GCF_005497185.1	bacteria_odb9	98.6	98.6	0	0	1.4	148	bacteria_odb10	99.2	99.2	0	0	0.8	124	2485124	Pectobacterium polonicum (enterobacteria)
798	GCF_005502275.1	bacteria_odb9	99.3	98.6	0.7	0	0.7	148	bacteria_odb10	100	100	0	0	0	124	77777	Bacillus siralis (firmicutes)
799	GCF_005502435.1	bacteria_odb9	98.6	98.6	0	0	1.4	148	bacteria_odb10	99.2	98.4	0.8	0	0.8	124	405	Methylobacillus flagellatus (b-proteobacteria)
800	GCF_005517195.1	bacteria_odb9	99.4	95.3	4.1	0.7	-0.1	148	bacteria_odb10	100	97.6	2.4	0	0	124	1905	Streptomyces exfoliatus (high GC Gram+)
801	GCF_005518135.1	bacteria_odb9	98.7	98	0.7	0.7	0.6	148	bacteria_odb10	98.4	97.6	0.8	0.8	0.8	124	420403	Pelagicola litoralis (a-proteobacteria)
802	GCF_005518185.1	bacteria_odb9	98	97.3	0.7	1.4	0.6	148	bacteria_odb10	99.2	99.2	0	0.8	0	124	2056873	Chakrabartia godavariana (a-proteobacteria)
803	GCF_005518285.1	bacteria_odb9	66.2	66.2	0	10.1	23.7	148	bacteria_odb10	66.1	65.3	0.8	15.3	18.6	124	2528966	Brachyspira catarrhinii (bacteria)
804	GCF_005577315.1	bacteria_odb9	100	99.3	0.7	0	0	148	bacteria_odb10	100	97.6	2.4	0	0	124	86664	Priestia flexa (firmicutes)
805	GCF_005765165.1	bacteria_odb9	100	97.3	2.7	0	0	148	bacteria_odb10	100	97.6	2.4	0	0	124	2582848	Paenibacillus antri (firmicutes)
806	GCF_005768555.2	bacteria_odb9	99.3	96.6	2.7	0	0.7	148	bacteria_odb10	100	98.4	1.6	0	0	124	2315329	Streptomyces sporangiiformans (high GC Gram+)
807	GCF_005771525.1	bacteria_odb9	96.6	95.9	0.7	1.4	2	148	bacteria_odb10	99.2	99.2	0	0.8	0	124	1804987	Nesterenkonia salmonea (high GC Gram+)
808	GCF_005771565.1	bacteria_odb9	96.6	95.9	0.7	1.4	2	148	bacteria_odb10	99.2	99.2	0	0.8	0	124	1804988	Nesterenkonia sphaerica (high GC Gram+)
809	GCF_005771675.1	bacteria_odb9	98	97.3	0.7	1.4	0.6	148	bacteria_odb10	96	96	0	3.2	0.8	124	2025313	Hymenobacter jeollabukensis (CFB group bacteria)
810	GCF_005774765.1	bacteria_odb9	90.5	90.5	0	2.7	6.8	148	bacteria_odb10	89.5	89.5	0	5.6	4.9	124	1211322	Deinococcus metallilatus (bacteria)
811	GCF_005780165.1	bacteria_odb9	92.6	92.6	0	1.4	6	148	bacteria_odb10	87.1	87.1	0	4.8	8.1	124	2576071	Phragmitibacter flavus (verrucomicrobia)
812	GCF_005780185.1	bacteria_odb9	99.4	98	1.4	0	0.6	148	bacteria_odb10	98.4	97.6	0.8	0.8	0.8	124	490901	Halomonas urmiana (g-proteobacteria)
813	GCF_005780245.1	bacteria_odb9	97.3	96.6	0.7	2	0.7	148	bacteria_odb10	100	100	0	0	0	124	1882343	Maribacter aurantiacus (CFB group bacteria)
814	GCF_005786655.1	bacteria_odb9	99.3	97.3	2	0	0.7	148	bacteria_odb10	100	96.8	3.2	0	0	124	2580423	Streptomyces montanus (high GC Gram+)
815	GCF_005796045.1	bacteria_odb9	99.4	98	1.4	0.7	-0.1	148	bacteria_odb10	99.2	98.4	0.8	0	0.8	124	57037	Lacticaseibacillus zeae (firmicutes)
816	GCF_005796065.1	bacteria_odb9	100	100	0	0	0	148	bacteria_odb10	100	100	0	0	0	124	46680	Pseudomonas nitroreducens (g-proteobacteria)
817	GCF_005818865.1	bacteria_odb9	99.3	99.3	0	0	0.7	148	bacteria_odb10	98.4	98.4	0	1.6	0	124	2528639	Mariprofundus erugo (proteobacteria)
818	GCF_005843925.1	bacteria_odb9	98.6	98.6	0	1.4	0	148	bacteria_odb10	99.2	99.2	0	0	0.8	124	2020715	Thalassotalea litorea (g-proteobacteria)
819	GCF_005843985.1	bacteria_odb9	93.2	93.2	0	2.7	4.1	148	bacteria_odb10	92.7	92.7	0	3.2	4.1	124	391592	Caminibacter mediatlanticus TB-2 (e-proteobacteria)
820	GCF_005844135.1	bacteria_odb9	100	100	0	0	0	148	bacteria_odb10	98.4	97.6	0.8	1.6	0	124	89153	[Clostridium] hylemonae (firmicutes)
821	GCF_005844225.1	bacteria_odb9	92.6	92.6	0	4.1	3.3	148	bacteria_odb10	92.7	92.7	0	2.4	4.9	124	328814	Alistipes shahii (CFB group bacteria)
822	GCF_005844325.1	bacteria_odb9	96.6	95.9	0.7	0	3.4	148	bacteria_odb10	94.3	93.5	0.8	1.6	4.1	124	74426	Collinsella aerofaciens (actinobacteria)
823	GCF_005844535.1	bacteria_odb9	98.6	96.6	2	0.7	0.7	148	bacteria_odb10	98.4	96.8	1.6	1.6	0	124	46503	Parabacteroides merdae (CFB group bacteria)
824	GCF_005845145.1	bacteria_odb9	98	96.6	1.4	0.7	1.3	148	bacteria_odb10	98.4	95.2	3.2	1.6	0	124	28116	Bacteroides ovatus (CFB group bacteria)
825	GCF_005845345.1	bacteria_odb9	95.3	95.3	0	1.4	3.3	148	bacteria_odb10	96.8	96.8	0	0.8	2.4	124	232537	Rhodoluna limnophila (high GC Gram+)
826	GCF_005860765.1	bacteria_odb9	98.7	98	0.7	0	1.3	148	bacteria_odb10	97.6	96.8	0.8	1.6	0.8	124	1493691	Dyadobacter sediminis (CFB group bacteria)
827	GCF_005860775.1	bacteria_odb9	100	98.6	1.4	0	0	148	bacteria_odb10	100	98.4	1.6	0	0	124	2582917	Klebsiella indica (enterobacteria)
828	GCF_005860805.1	bacteria_odb9	98.6	98.6	0	0	1.4	148	bacteria_odb10	98.4	97.6	0.8	0.8	0.8	124	1979387	Dyadobacter luticola (CFB group bacteria)
829	GCF_005862235.1	bacteria_odb9	100	98.6	1.4	0	0	148	bacteria_odb10	99.2	97.6	1.6	0.8	0	124	687388	Saccharomonospora piscinae (high GC Gram+)
830	GCF_005862345.1	bacteria_odb9	98	98	0	0	2	148	bacteria_odb10	98.4	98.4	0	0	1.6	124	215690	Thermomonas fusca (g-proteobacteria)
831	GCF_005864045.1	bacteria_odb9	99.3	99.3	0	0.7	0	148	bacteria_odb10	98.4	98.4	0	0	1.6	124	87458	Facklamia tabacinasalis (firmicutes)
832	GCF_005864065.1	bacteria_odb9	100	99.3	0.7	0	0	148	bacteria_odb10	100	99.2	0.8	0	0	124	2576905	Microbispora fusca (high GC Gram+)
833	GCF_005864225.1	bacteria_odb9	98.6	98.6	0	1.4	0	148	bacteria_odb10	100	100	0	0	0	124	390842	Lentilactobacillus parafarraginis (firmicutes)
834	GCF_005869225.1	bacteria_odb9	98	98	0	0.7	1.3	148	bacteria_odb10	98.4	97.6	0.8	0.8	0.8	124	2572203	Dyadobacter bucti (CFB group bacteria)
835	GCF_005869845.1	bacteria_odb9	98	98	0	0.7	1.3	148	bacteria_odb10	99.2	97.6	1.6	0	0.8	124	1920650	Aliifodinibius saliphilus (bacteria)
836	GCF_005869865.1	bacteria_odb9	96.7	95.3	1.4	2	1.3	148	bacteria_odb10	97.6	95.2	2.4	1.6	0.8	124	2382123	Streptomyces tibetensis (high GC Gram+)
837	GCF_005869875.1	bacteria_odb9	99.3	98.6	0.7	0.7	0	148	bacteria_odb10	100	99.2	0.8	0	0	124	1768003	Paenibacillus pinistramenti (firmicutes)
838	GCF_005869935.1	bacteria_odb9	98	98	0	1.4	0.6	148	bacteria_odb10	99.2	99.2	0	0.8	0	124	2575815	Winogradskyella algicola (CFB group bacteria)
839	GCF_005870035.1	bacteria_odb9	97.3	97.3	0	1.4	1.3	148	bacteria_odb10	98.4	98.4	0	0.8	0.8	124	1884249	Spirosoma lacussanchae (CFB group bacteria)
840	GCF_005871085.1	bacteria_odb9	100	100	0	0	0	148	bacteria_odb10	100	100	0	0	0	124	280	Xanthobacter autotrophicus (a-proteobacteria)
841	GCF_005876855.1	bacteria_odb9	99.3	99.3	0	0.7	0	148	bacteria_odb10	99.2	99.2	0	0.8	0	124	1056496	Pseudomonas nosocomialis (g-proteobacteria)
842	GCF_005876985.1	bacteria_odb9	99.3	99.3	0	0.7	0	148	bacteria_odb10	98.4	98.4	0	1.6	0	124	2576305	Rhodoferax bucti (b-proteobacteria)
843	GCF_005877005.1	bacteria_odb9	98	96.6	1.4	0	2	148	bacteria_odb10	99.2	99.2	0	0.8	0	124	1324851	Sinomonas susongensis (high GC Gram+)
844	GCF_005877885.1	bacteria_odb9	98	95.3	2.7	1.4	0.6	148	bacteria_odb10	99.2	96	3.2	0.8	0	124	2570926	Labilibacter sediminis (CFB group bacteria)
845	GCF_005886275.1	bacteria_odb9	100	100	0	0	0	148	bacteria_odb10	100	100	0	0	0	124	43662	Pseudoalteromonas piscicida (g-proteobacteria)
846	GCF_005886435.1	bacteria_odb9	98	98	0	0	2	148	bacteria_odb10	100	100	0	0	0	124	888050	Schaalia cardiffensis F0333 (high GC Gram+)
847	GCF_005886755.1	bacteria_odb9	100	100	0	0	0	148	bacteria_odb10	100	100	0	0	0	124	2026	Thermoactinomyces vulgaris (firmicutes)
848	GCF_005886875.1	bacteria_odb9	100	100	0	0	0	148	bacteria_odb10	100	100	0	0	0	124	43654	Pseudoalteromonas aurantia (g-proteobacteria)
849	GCF_005887445.1	bacteria_odb9	100	100	0	0	0	148	bacteria_odb10	100	100	0	0	0	124	43655	Pseudoalteromonas citrea (g-proteobacteria)
850	GCF_005887615.1	bacteria_odb9	100	100	0	0	0	148	bacteria_odb10	100	99.2	0.8	0	0	124	2562655	Sulfitobacter sabulilitoris (a-proteobacteria)
851	GCF_005887635.2	bacteria_odb9	99.3	99.3	0	0	0.7	148	bacteria_odb10	100	100	0	0	0	124	2579971	Paraoceanicella profunda (a-proteobacteria)
852	GCF_005889725.1	bacteria_odb9	99.3	91.2	8.1	0	0.7	148	bacteria_odb10	98.3	92.7	5.6	1.6	0.1	124	1642303	Nonomuraea zeae (high GC Gram+)
853	GCF_005889735.1	bacteria_odb9	98.6	93.2	5.4	0	1.4	148	bacteria_odb10	97.6	94.4	3.2	0.8	1.6	124	103838	Nonomuraea turkmeniaca (high GC Gram+)
854	GCF_005889745.1	bacteria_odb9	96.6	93.2	3.4	0.7	2.7	148	bacteria_odb10	97.6	94.4	3.2	0	2.4	124	882440	Actinomadura geliboluensis (high GC Gram+)
855	GCF_005890135.1	bacteria_odb9	97.3	97.3	0	0.7	2	148	bacteria_odb10	100	100	0	0	0	124	1749	Acidipropionibacterium jensenii (high GC Gram+)
856	GCF_005924265.1	bacteria_odb9	99.3	98.6	0.7	0	0.7	148	bacteria_odb10	100	99.2	0.8	0	0	124	2583532	Martelella lutilitoris (a-proteobacteria)
857	GCF_005925325.1	bacteria_odb9	98	97.3	0.7	1.4	0.6	148	bacteria_odb10	99.2	99.2	0	0.8	0	124	2563444	Pedobacter helvus (CFB group bacteria)
858	GCF_005925345.1	bacteria_odb9	98	97.3	0.7	1.4	0.6	148	bacteria_odb10	99.2	99.2	0	0.8	0	124	1393051	Pedobacter ureilyticus (CFB group bacteria)
859	GCF_005930355.1	bacteria_odb9	100	99.3	0.7	0	0	148	bacteria_odb10	99.2	96.8	2.4	0.8	0	124	1837342	Paenibacillus sinopodophylli (firmicutes)
860	GCF_005930475.1	bacteria_odb9	98	96.6	1.4	0.7	1.3	148	bacteria_odb10	98.4	96.8	1.6	0	1.6	124	2213158	Modestobacter altitudinis (high GC Gram+)
861	GCF_005930495.1	bacteria_odb9	98.7	97.3	1.4	0.7	0.6	148	bacteria_odb10	99.2	97.6	1.6	0	0.8	124	2213161	Modestobacter excelsi (high GC Gram+)
862	GCF_005931095.1	bacteria_odb9	100	100	0	0	0	148	bacteria_odb10	100	99.2	0.8	0	0	124	95641	Methylotuvimicrobium buryatense (g-proteobacteria)
863	GCF_005937185.1	bacteria_odb9	98	98	0	0.7	1.3	148	bacteria_odb10	100	100	0	0	0	124	2583815	Flagellimonas algicola (CFB group bacteria)
864	GCF_005938195.1	bacteria_odb9	100	100	0	0	0	148	bacteria_odb10	99.2	99.2	0	0.8	0	124	1215385	Paenibacillus thermoaerophilus (firmicutes)
865	GCF_005938215.1	bacteria_odb9	100	100	0	0	0	148	bacteria_odb10	100	99.2	0.8	0	0	124	2583820	Ruegeria sediminis (a-proteobacteria)
866	GCF_005938385.1	bacteria_odb9	100	95.9	4.1	0	0	148	bacteria_odb10	99.2	96	3.2	0.8	0	124	2582849	Paenibacillus mesophilus (firmicutes)
867	GCF_005938655.1	bacteria_odb9	100	100	0	0	0	148	bacteria_odb10	100	100	0	0	0	124	1194167	Alcanivorax gelatiniphagus (g-proteobacteria)
868	GCF_005952805.1	bacteria_odb9	99.3	98.6	0.7	0	0.7	148	bacteria_odb10	100	100	0	0	0	124	392593	Inhella inkyongensis (b-proteobacteria)
869	GCF_005960665.1	bacteria_odb9	92.6	91.2	1.4	0	7.4	148	bacteria_odb10	94.4	94.4	0	0.8	4.8	124	340146	Exiguobacterium mexicanum (firmicutes)
870	GCF_005981925.1	bacteria_odb9	97.9	95.9	2	0.7	1.4	148	bacteria_odb10	99.2	97.6	1.6	0	0.8	124	329524	Streptomyces albidochromogenes (high GC Gram+)
871	GCF_005981965.1	bacteria_odb9	98	95.3	2.7	0.7	1.3	148	bacteria_odb10	99.2	97.6	1.6	0	0.8	124	68186	Streptomyces chryseus (high GC Gram+)
872	GCF_006007885.1	bacteria_odb9	100	98.6	1.4	0	0	148	bacteria_odb10	100	97.6	2.4	0	0	124	2583810	Alteribacter natronophilus (firmicutes)
873	GCF_006007945.1	bacteria_odb9	98.6	98.6	0	0.7	0.7	148	bacteria_odb10	98.4	98.4	0	0	1.6	124	938155	Companilactobacillus futsaii (firmicutes)
874	GCF_006094275.1	bacteria_odb9	98.7	98	0.7	0	1.3	148	bacteria_odb10	99.2	99.2	0	0.8	0	124	162496	Glutamicibacter creatinolyticus (high GC Gram+)
875	GCF_006094375.1	bacteria_odb9	100	100	0	0	0	148	bacteria_odb10	100	100	0	0	0	124	1282	Staphylococcus epidermidis (firmicutes)
876	GCF_006094695.1	bacteria_odb9	96.6	95.9	0.7	1.4	2	148	bacteria_odb10	99.2	99.2	0	0.8	0	124	1275	Kocuria rosea (high GC Gram+)
877	GCF_006125015.1	bacteria_odb9	99.3	99.3	0	0.7	0	148	bacteria_odb10	99.2	99.2	0	0.8	0	124	2547404	Roseovarius arcticus (a-proteobacteria)
878	GCF_006148895.1	bacteria_odb9	98.6	95.9	2.7	1.4	0	148	bacteria_odb10	100	97.6	2.4	0	0	124	43772	Rhodococcus zopfii (high GC Gram+)
879	GCF_006148925.1	bacteria_odb9	97.3	97.3	0	1.4	1.3	148	bacteria_odb10	100	100	0	0	0	124	912802	Algibacter aestuarii (CFB group bacteria)
880	GCF_006149045.1	bacteria_odb9	98	97.3	0.7	0.7	1.3	148	bacteria_odb10	98.4	98.4	0	0.8	0.8	124	2579942	Dyadobacter flavalbus (CFB group bacteria)
881	GCF_006151785.1	bacteria_odb9	96.7	95.3	1.4	1.4	1.9	148	bacteria_odb10	97.6	96.8	0.8	0.8	1.6	124	59779	Paracoccus marcusii (a-proteobacteria)
882	GCF_006152065.1	bacteria_odb9	98	96.6	1.4	1.4	0.6	148	bacteria_odb10	100	99.2	0.8	0	0	124	2547244	Amycolatopsis alkalitolerans (high GC Gram+)
883	GCF_006152115.1	bacteria_odb9	98.6	98.6	0	0.7	0.7	148	bacteria_odb10	98.4	98.4	0	0.8	0.8	124	2585369	Rubellimicrobium rubrum (a-proteobacteria)
884	GCF_006152145.1	bacteria_odb9	99.4	98	1.4	0.7	-0.1	148	bacteria_odb10	100	100	0	0	0	124	687525	Rubellimicrobium roseum (a-proteobacteria)
885	GCF_006159205.1	bacteria_odb9	95.3	95.3	0	0.7	4	148	bacteria_odb10	97.6	97.6	0	0	2.4	124	2058175	Antarcticibacterium flavum (CFB group bacteria)
886	GCF_006175945.1	bacteria_odb9	97.3	97.3	0	0.7	2	148	bacteria_odb10	98.4	98.4	0	0.8	0.8	124	2576777	Chryseobacterium mulctrae (CFB group bacteria)
887	GCF_006175985.1	bacteria_odb9	100	100	0	0	0	148	bacteria_odb10	100	100	0	0	0	124	1919059	Methylotetracoccus oryzae (g-proteobacteria)
888	GCF_006175995.1	bacteria_odb9	95.9	95.9	0	0.7	3.4	148	bacteria_odb10	93.5	92.7	0.8	2.4	4.1	124	2586642	Desulfobotulus mexicanus (d-proteobacteria)
889	GCF_006228125.1	bacteria_odb9	95.3	93.9	1.4	2	2.7	148	bacteria_odb10	98.4	97.6	0.8	0	1.6	124	1420891	Micromonospora orduensis (high GC Gram+)
890	GCF_006228185.1	bacteria_odb9	64.9	64.2	0.7	2.7	32.4	148	bacteria_odb10	63.7	63.7	0	4.8	31.5	124	353852	Mycoplasma nasistruthionis (mycoplasmas)
891	GCF_006239215.1	bacteria_odb9	98	96.6	1.4	0.7	1.3	148	bacteria_odb10	99.2	98.4	0.8	0	0.8	124	225362	Paracoccus haeundaensis (a-proteobacteria)
892	GCF_006246425.1	bacteria_odb9	100	99.3	0.7	0	0	148	bacteria_odb10	100	98.4	1.6	0	0	124	651	Aeromonas media (g-proteobacteria)
893	GCF_006265165.1	bacteria_odb9	98.6	98.6	0	0.7	0.7	148	bacteria_odb10	94.3	93.5	0.8	4.8	0.9	124	115852	Chlorobaculum thiosulfatiphilum (green sulfur bacteria)
894	GCF_006265175.1	bacteria_odb9	100	95.9	4.1	0	0	148	bacteria_odb10	98.4	95.2	3.2	1.6	0	124	1172614	Paenibacillus hemerocallicola (firmicutes)
895	GCF_006265225.1	bacteria_odb9	98	98	0	2	0	148	bacteria_odb10	100	100	0	0	0	124	2583814	Tamlana fucoidanivorans (CFB group bacteria)
896	GCF_006265245.1	bacteria_odb9	95.9	95.9	0	2	2.1	148	bacteria_odb10	94.4	94.4	0	4.8	0.8	124	1098	Prosthecochloris vibrioformis (green sulfur bacteria)
897	GCF_006334135.1	bacteria_odb9	70.3	70.3	0	3.4	26.3	148	bacteria_odb10	70.2	70.2	0	5.6	24.2	124	48003	Mycoplasma pullorum (mycoplasmas)
898	GCF_006334915.2	bacteria_odb9	99.4	98	1.4	0	0.6	148	bacteria_odb10	99.2	98.4	0.8	0	0.8	124	1712871	Microbispora catharanthi (high GC Gram+)
899	GCF_006334925.1	bacteria_odb9	98.7	98	0.7	0.7	0.6	148	bacteria_odb10	99.2	98.4	0.8	0.8	0	124	1448266	Corynebacterium tapiri (high GC Gram+)
900	GCF_006334985.2	bacteria_odb9	99.3	91.9	7.4	0.7	0	148	bacteria_odb10	97.5	93.5	4	2.4	0.1	124	2219224	Nonomuraea phyllanthi (high GC Gram+)
901	GCF_006334995.2	bacteria_odb9	99.3	95.9	3.4	0.7	0	148	bacteria_odb10	100	96.8	3.2	0	0	124	2586635	Streptomyces mimosae (high GC Gram+)
902	GCF_006335005.1	bacteria_odb9	93.9	93.2	0.7	1.4	4.7	148	bacteria_odb10	97.6	96.8	0.8	0	2.4	124	1517589	Nocardioides albidus (high GC Gram+)
903	GCF_006335015.1	bacteria_odb9	99.3	96.6	2.7	0.7	0	148	bacteria_odb10	100	97.6	2.4	0	0	124	555059	Streptomyces sedi (high GC Gram+)
904	GCF_006335125.1	bacteria_odb9	89.2	89.2	0	2.7	8.1	148	bacteria_odb10	90.3	90.3	0	4.8	4.9	124	585398	Deinococcus radiopugnans ATCC 19172 (bacteria)
905	GCF_006335145.1	bacteria_odb9	100	97.3	2.7	0	0	148	bacteria_odb10	100	97.6	2.4	0	0	124	1395944	Rhizobium smilacinae (a-proteobacteria)
906	GCF_006337085.1	bacteria_odb9	99.3	98.6	0.7	0	0.7	148	bacteria_odb10	99.2	99.2	0	0	0.8	124	2584944	Sutterella faecalis (b-proteobacteria)
907	GCF_006337125.1	bacteria_odb9	93.3	92.6	0.7	3.4	3.3	148	bacteria_odb10	96.8	96.8	0	1.6	1.6	124	767452	Serinicoccus chungangensis (high GC Gram+)
908	GCF_006337165.1	bacteria_odb9	98	97.3	0.7	0.7	1.3	148	bacteria_odb10	96.8	96	0.8	0.8	2.4	124	2502781	Hymenobacter jejuensis (CFB group bacteria)
909	GCF_006345825.1	bacteria_odb9	75.6	73.6	2	0.7	23.7	148	bacteria_odb10	70.1	68.5	1.6	1.6	28.3	124	2583376	Paenibacillus paridis (firmicutes)
910	GCF_006346315.1	bacteria_odb9	95.3	94.6	0.7	2.7	2	148	bacteria_odb10	98.4	97.6	0.8	0.8	0.8	124	1926648	Nocardioides litoris (high GC Gram+)
911	GCF_006346335.1	bacteria_odb9	97.3	97.3	0	2	0.7	148	bacteria_odb10	99.2	99.2	0	0.8	0	124	1382458	Aequorivita sinensis (CFB group bacteria)
912	GCF_006346395.1	bacteria_odb9	98	97.3	0.7	0.7	1.3	148	bacteria_odb10	98.4	97.6	0.8	0.8	0.8	124	29299	Nocardioides plantarum (high GC Gram+)
913	GCF_006351005.1	bacteria_odb9	95.3	95.3	0	0	4.7	148	bacteria_odb10	96	96	0	2.4	1.6	124	676201	Miniimonas arenae (high GC Gram+)
914	GCF_006352475.1	bacteria_odb9	99.3	99.3	0	0	0.7	148	bacteria_odb10	100	100	0	0	0	124	2576829	Acinetobacter pullicarnis (g-proteobacteria)
915	GCF_006363815.1	bacteria_odb9	98.6	96.6	2	0	1.4	148	bacteria_odb10	98.4	97.6	0.8	0	1.6	124	2493090	Thermomonospora catenispora (high GC Gram+)
916	GCF_006363915.1	bacteria_odb9	100	98	2	0	0	148	bacteria_odb10	100	97.6	2.4	0	0	124	2588534	Methylophilus medardicus (b-proteobacteria)
917	GCF_006364355.1	bacteria_odb9	100	98	2	0	0	148	bacteria_odb10	100	96.8	3.2	0	0	124	29494	Vibrio furnissii (g-proteobacteria)
918	GCF_006376675.1	bacteria_odb9	99.4	98	1.4	0	0.6	148	bacteria_odb10	100	99.2	0.8	0	0	124	867683	Brucella pecoris (a-proteobacteria)
919	GCF_006381105.1	bacteria_odb9	98.7	97.3	1.4	0.7	0.6	148	bacteria_odb10	100	100	0	0	0	124	2585141	Flavicella sediminum (CFB group bacteria)
920	GCF_006384975.1	bacteria_odb9	100	99.3	0.7	0	0	148	bacteria_odb10	100	100	0	0	0	124	237610	Pseudomonas psychrotolerans (g-proteobacteria)
921	GCF_006385015.1	bacteria_odb9	97.3	97.3	0	0	2.7	148	bacteria_odb10	98.4	98.4	0	1.6	0	124	1703	Brevibacterium linens (high GC Gram+)
922	GCF_006385135.1	bacteria_odb9	98.6	98.6	0	0	1.4	148	bacteria_odb10	100	100	0	0	0	124	2043170	Paremcibacter congregatus (a-proteobacteria)
923	GCF_006385175.1	bacteria_odb9	100	99.3	0.7	0	0	148	bacteria_odb10	99.2	99.2	0	0.8	0	124	1505037	Emcibacter nanhaiensis (a-proteobacteria)
924	GCF_006385185.1	bacteria_odb9	68.2	68.2	0	2.7	29.1	148	bacteria_odb10	69.3	68.5	0.8	5.6	25.1	124	92402	Mycoplasma equirhinis (mycoplasmas)
925	GCF_006385255.1	bacteria_odb9	97.3	96.6	0.7	1.4	1.3	148	bacteria_odb10	99.2	99.2	0	0	0.8	124	2596891	Flavobacterium microcysteis (CFB group bacteria)
926	GCF_006385555.1	bacteria_odb9	98.7	97.3	1.4	0	1.3	148	bacteria_odb10	98.4	96	2.4	0	1.6	124	2588449	Shewanella polaris (g-proteobacteria)
927	GCF_006385575.1	bacteria_odb9	96.6	96.6	0	0.7	2.7	148	bacteria_odb10	98.4	98.4	0	0.8	0.8	124	104336	Microbacterium foliorum (high GC Gram+)
928	GCF_006385595.1	bacteria_odb9	99.3	99.3	0	0	0.7	148	bacteria_odb10	100	100	0	0	0	124	2589080	Luteibacter pinisoli (g-proteobacteria)
929	GCF_006385795.1	bacteria_odb9	71.6	71.6	0	1.4	27	148	bacteria_odb10	70.2	70.2	0	6.5	23.3	124	92403	Mycoplasma falconis (mycoplasmas)
930	GCF_006386545.1	bacteria_odb9	100	99.3	0.7	0	0	148	bacteria_odb10	100	99.2	0.8	0	0	124	2570323	Pseudorivibacter rhizosphaerae (b-proteobacteria)
931	GCF_006438775.1	bacteria_odb9	100	100	0	0	0	148	bacteria_odb10	100	100	0	0	0	124	1775474	Variovorax guangxiensis (b-proteobacteria)
932	GCF_006438825.1	bacteria_odb9	98.6	98.6	0	0	1.4	148	bacteria_odb10	98.4	97.6	0.8	0.8	0.8	124	1854500	Roseomonas nepalensis (a-proteobacteria)
933	GCF_006438845.1	bacteria_odb9	100	100	0	0	0	148	bacteria_odb10	100	100	0	0	0	124	363844	Variovorax ginsengisoli (b-proteobacteria)
934	GCF_006438955.1	bacteria_odb9	98.6	98.6	0	0.7	0.7	148	bacteria_odb10	99.2	99.2	0	0.8	0	124	301154	Sphingomonas oligophenolica (a-proteobacteria)
935	GCF_006438965.1	bacteria_odb9	97.3	96.6	0.7	1.4	1.3	148	bacteria_odb10	98.4	97.6	0.8	1.6	0	124	433644	Pedococcus bigeumensis (high GC Gram+)
936	GCF_006439025.1	bacteria_odb9	99.4	98	1.4	0	0.6	148	bacteria_odb10	96.8	96	0.8	2.4	0.8	124	1850093	Hymenobacter nivis (CFB group bacteria)
937	GCF_006439055.1	bacteria_odb9	98	98	0	0	2	148	bacteria_odb10	99.2	99.2	0	0	0.8	124	658225	Sphingomonas glacialis (a-proteobacteria)
938	GCF_006439335.1	bacteria_odb9	100	100	0	0	0	148	bacteria_odb10	100	100	0	0	0	124	2491017	Litorilituus lipolyticus (g-proteobacteria)
939	GCF_006443685.1	bacteria_odb9	100	99.3	0.7	0	0	148	bacteria_odb10	100	100	0	0	0	124	2589807	Rhizobium glycinendophyticum (a-proteobacteria)
940	GCF_006459125.1	bacteria_odb9	91.2	90.5	0.7	2.7	6.1	148	bacteria_odb10	90.3	90.3	0	5.6	4.1	124	877500	Arcobacter anaerophilus (e-proteobacteria)
941	GCF_006475605.1	bacteria_odb9	98.6	98.6	0	0.7	0.7	148	bacteria_odb10	99.2	99.2	0	0.8	0	124	2565365	Asticcacaulis tiandongensis (a-proteobacteria)
942	GCF_006476605.1	bacteria_odb9	100	98.6	1.4	0	0	148	bacteria_odb10	100	99.2	0.8	0	0	124	215590	Brucella gallinifaecis (a-proteobacteria)
943	GCF_006491595.2	bacteria_odb9	98.7	98	0.7	0.7	0.6	148	bacteria_odb10	100	100	0	0	0	124	1544455	Flavobacterium jejuense (CFB group bacteria)
944	GCF_006491995.1	bacteria_odb9	70.3	70.3	0	2	27.7	148	bacteria_odb10	68.5	68.5	0	8.1	23.4	124	872983	Mycoplasma neophronis (mycoplasmas)
945	GCF_006493105.1	bacteria_odb9	99.3	99.3	0	0.7	0	148	bacteria_odb10	100	100	0	0	0	124	2008380	Apilactobacillus timberlakei (firmicutes)
946	GCF_006493595.1	bacteria_odb9	99.3	99.3	0	0.7	0	148	bacteria_odb10	99.2	99.2	0	0	0.8	124	1899430	Apilactobacillus micheneri (firmicutes)
947	GCF_006494415.1	bacteria_odb9	100	100	0	0	0	148	bacteria_odb10	99.2	99.2	0	0.8	0	124	470932	Pantoea deleyi (enterobacteria)
948	GCF_006494475.1	bacteria_odb9	97.3	95.3	2	0	2.7	148	bacteria_odb10	98.4	97.6	0.8	0.8	0.8	124	361575	Pseudarthrobacter phenanthrenivorans (high GC Gram+)
949	GCF_006494775.1	bacteria_odb9	82.5	81.8	0.7	3.4	14.1	148	bacteria_odb10	89.5	89.5	0	0	10.5	124	449461	Nocardioides humi (high GC Gram+)
950	GCF_006503695.1	bacteria_odb9	100	100	0	0	0	148	bacteria_odb10	99.2	99.2	0	0.8	0	124	224436	Tepidiphilus succinatimandens (proteobacteria)
951	GCF_006516935.1	bacteria_odb9	99.4	98	1.4	0	0.6	148	bacteria_odb10	100	98.4	1.6	0	0	124	67304	Streptomyces griseorubiginosus (high GC Gram+)
952	GCF_006519715.1	bacteria_odb9	93.3	92.6	0.7	2	4.7	148	bacteria_odb10	96.8	95.2	1.6	2.4	0.8	124	513160	Ideonella azotifigens (b-proteobacteria)
953	GCF_006538185.1	bacteria_odb9	99.3	98.6	0.7	0.7	0	148	bacteria_odb10	99.2	99.2	0	0.8	0	124	1932662	Komagataeibacter diospyri (a-proteobacteria)
954	GCF_006538525.1	bacteria_odb9	100	98	2	0	0	148	bacteria_odb10	100	97.6	2.4	0	0	124	1219070	Vibrio inusitatus NBRC 102082 (g-proteobacteria)
955	GCF_006538565.1	bacteria_odb9	100	98	2	0	0	148	bacteria_odb10	100	97.6	2.4	0	0	124	1219078	Vibrio comitans NBRC 102076 (g-proteobacteria)
956	GCF_006538725.1	bacteria_odb9	98	98	0	0.7	1.3	148	bacteria_odb10	99.2	99.2	0	0.8	0	124	1712	Cellulomonas gelida (high GC Gram+)
957	GCF_006538745.1	bacteria_odb9	97.3	97.3	0	1.4	1.3	148	bacteria_odb10	100	100	0	0	0	124	43670	Cellulomonas cellasea (high GC Gram+)
958	GCF_006538885.1	bacteria_odb9	99.3	98.6	0.7	0.7	0	148	bacteria_odb10	100	99.2	0.8	0	0	124	1307950	Gluconobacter roseus NBRC 3990 (a-proteobacteria)
959	GCF_006539005.1	bacteria_odb9	97.3	97.3	0	0.7	2	148	bacteria_odb10	99.2	99.2	0	0.8	0	124	273384	Brevibacterium aurantiacum (high GC Gram+)
960	GCF_006539065.1	bacteria_odb9	100	99.3	0.7	0	0	148	bacteria_odb10	100	100	0	0	0	124	54914	Brevibacillus parabrevis (firmicutes)
961	GCF_006539125.1	bacteria_odb9	97.3	95.9	1.4	2	0.7	148	bacteria_odb10	99.2	98.4	0.8	0.8	0	124	1307951	Gluconobacter sphaericus NBRC 12467 (a-proteobacteria)
962	GCF_006539145.1	bacteria_odb9	95.9	95.9	0	1.4	2.7	148	bacteria_odb10	97.6	97.6	0	0.8	1.6	124	2033	Microbacterium testaceum (high GC Gram+)
963	GCF_006539185.1	bacteria_odb9	100	97.3	2.7	0	0	148	bacteria_odb10	100	99.2	0.8	0	0	124	66892	Streptomyces gardneri (high GC Gram+)
964	GCF_006539205.1	bacteria_odb9	98.7	98	0.7	0	1.3	148	bacteria_odb10	98.4	98.4	0	1.6	0	124	37927	Sinomonas atrocyanea (high GC Gram+)
965	GCF_006539285.1	bacteria_odb9	99.3	99.3	0	0	0.7	148	bacteria_odb10	99.2	99.2	0	0	0.8	124	2078	Sporolactobacillus inulinus (firmicutes)
966	GCF_006539325.1	bacteria_odb9	99.3	99.3	0	0	0.7	148	bacteria_odb10	99.2	99.2	0	0.8	0	124	104099	Acetobacter orleanensis (a-proteobacteria)
967	GCF_006539345.1	bacteria_odb9	99.3	98.6	0.7	0	0.7	148	bacteria_odb10	100	100	0	0	0	124	104098	Acetobacter peroxydans (a-proteobacteria)
968	GCF_006539505.1	bacteria_odb9	98.7	95.3	3.4	0.7	0.6	148	bacteria_odb10	100	96.8	3.2	0	0	124	284043	Streptomyces spinoverrucosus (high GC Gram+)
969	GCF_006539565.1	bacteria_odb9	99.3	98.6	0.7	0	0.7	148	bacteria_odb10	98.4	96.8	1.6	1.6	0	124	76726	Pseudonocardia hydrocarbonoxydans (high GC Gram+)
970	GCF_006539585.1	bacteria_odb9	99.4	95.3	4.1	0.7	-0.1	148	bacteria_odb10	98.4	95.2	3.2	0.8	0.8	124	33909	Pseudonocardia saturnea (high GC Gram+)
971	GCF_006539765.1	bacteria_odb9	96.6	95.9	0.7	0	3.4	148	bacteria_odb10	99.2	98.4	0.8	0	0.8	124	33918	Microbacterium liquefaciens (high GC Gram+)
972	GCF_006539825.1	bacteria_odb9	98	96.6	1.4	0.7	1.3	148	bacteria_odb10	99.2	98.4	0.8	0.8	0	124	1727	Corynebacterium variabile (high GC Gram+)
973	GCF_006539865.1	bacteria_odb9	100	99.3	0.7	0	0	148	bacteria_odb10	100	100	0	0	0	124	350	Zoogloea ramigera (b-proteobacteria)
974	GCF_006539885.1	bacteria_odb9	96	95.3	0.7	0.7	3.3	148	bacteria_odb10	98.4	98.4	0	0.8	0.8	124	1272	Kocuria varians (high GC Gram+)
975	GCF_006539925.1	bacteria_odb9	98.7	98	0.7	0	1.3	148	bacteria_odb10	97.6	97.6	0	2.4	0	124	43667	Glutamicibacter uratoxydans (high GC Gram+)
976	GCF_006540005.1	bacteria_odb9	99.3	98.6	0.7	0.7	0	148	bacteria_odb10	99.2	99.2	0	0.8	0	124	252	Halomonas halmophila (g-proteobacteria)
977	GCF_006540045.1	bacteria_odb9	100	99.3	0.7	0	0	148	bacteria_odb10	100	100	0	0	0	124	54910	Brevibacillus centrosporus (firmicutes)
978	GCF_006542275.1	bacteria_odb9	99.4	98	1.4	0	0.6	148	bacteria_odb10	99.2	98.4	0.8	0.8	0	124	2583377	Saccharibacillus brassicae (firmicutes)
979	GCF_006542315.2	bacteria_odb9	99.3	99.3	0	0.7	0	148	bacteria_odb10	99.2	99.2	0	0	0.8	124	664683	Halomonas titanicae (g-proteobacteria)
980	GCF_006542335.1	bacteria_odb9	95.9	95.9	0	0.7	3.4	148	bacteria_odb10	99.2	99.2	0	0	0.8	124	661191	Neokomagataea tanensis (a-proteobacteria)
981	GCF_006542355.1	bacteria_odb9	96.6	96.6	0	1.4	2	148	bacteria_odb10	98.4	98.4	0	0	1.6	124	1293412	Swingsia samuiensis (a-proteobacteria)
982	GCF_006542415.1	bacteria_odb9	95.9	95.9	0	0.7	3.4	148	bacteria_odb10	99.2	99.2	0	0.8	0	124	138300	Kytococcus schroeteri (high GC Gram+)
983	GCF_006542645.1	bacteria_odb9	91.2	91.2	0	4.7	4.1	148	bacteria_odb10	94.4	94.4	0	0.8	4.8	124	2585117	Alistipes onderdonkii subsp. vulgaris (CFB group bacteria)
984	GCF_006542665.1	bacteria_odb9	93.9	93.9	0	3.4	2.7	148	bacteria_odb10	91.9	91.9	0	2.4	5.7	124	2585118	Alistipes communis (CFB group bacteria)
985	GCF_006542685.1	bacteria_odb9	94.6	94.6	0	2.7	2.7	148	bacteria_odb10	94.4	94.4	0	3.2	2.4	124	2585119	Alistipes dispar (CFB group bacteria)
986	GCF_006542765.1	bacteria_odb9	100	98	2	0	0	148	bacteria_odb10	99.2	96.8	2.4	0.8	0	124	2545753	Paenibacillus luteus (firmicutes)
987	GCF_006546775.1	bacteria_odb9	97.3	97.3	0	0.7	2	148	bacteria_odb10	98.4	98.4	0	0.8	0.8	124	1706195	Lysobacter aestuarii (g-proteobacteria)
988	GCF_006546835.1	bacteria_odb9	96	95.3	0.7	1.4	2.6	148	bacteria_odb10	99.2	99.2	0	0.8	0	124	544581	Actinomyces johnsonii (high GC Gram+)
989	GCF_006546935.1	bacteria_odb9	70.3	70.3	0	1.4	28.3	148	bacteria_odb10	69.4	69.4	0	4	26.6	124	458208	Mycoplasma mucosicanis (mycoplasmas)
990	GCF_006547045.1	bacteria_odb9	97.3	97.3	0	0	2.7	148	bacteria_odb10	99.2	99.2	0	0	0.8	124	2591633	Lysobacter alkalisoli (g-proteobacteria)
991	GCF_006547165.1	bacteria_odb9	98.6	95.9	2.7	0.7	0.7	148	bacteria_odb10	100	98.4	1.6	0	0	124	103232	Streptomyces ipomoeae (high GC Gram+)
992	GCF_006553035.1	bacteria_odb9	100	100	0	0	0	148	bacteria_odb10	100	100	0	0	0	124	1380157	Terrilactibacillus laevilacticus (firmicutes)
993	GCF_006569185.1	bacteria_odb9	98.7	97.3	1.4	0.7	0.6	148	bacteria_odb10	96	94.4	1.6	2.4	1.6	124	1204385	Litorilinea aerophila (GNS bacteria)
994	GCF_006569205.1	bacteria_odb9	100	99.3	0.7	0	0	148	bacteria_odb10	99.2	99.2	0	0.8	0	124	118246	Ureibacillus terrenus (firmicutes)
995	GCF_006704145.1	bacteria_odb9	98.6	98.6	0	0	1.4	148	bacteria_odb10	99.2	99.2	0	0	0.8	124	43657	Pseudoalteromonas luteoviolacea (g-proteobacteria)
996	GCF_006704205.1	bacteria_odb9	100	99.3	0.7	0	0	148	bacteria_odb10	100	97.6	2.4	0	0	124	1670641	Cytobacillus ciccensis (firmicutes)
997	GCF_006711645.1	bacteria_odb9	100	98.6	1.4	0	0	148	bacteria_odb10	100	99.2	0.8	0	0	124	1259973	Raoultella electrica (enterobacteria)
998	GCF_006715045.1	bacteria_odb9	100	98.6	1.4	0	0	148	bacteria_odb10	100	99.2	0.8	0	0	124	1128664	Amycolatopsis cihanbeyliensis (high GC Gram+)
999	GCF_006715055.1	bacteria_odb9	95.3	94.6	0.7	4.1	0.6	148	bacteria_odb10	99.2	98.4	0.8	0.8	0	124	402171	Lapillicoccus jejuensis (high GC Gram+)
1000	GCF_006715085.1	bacteria_odb9	99.3	95.9	3.4	0	0.7	148	bacteria_odb10	99.2	97.6	1.6	0.8	0	124	236068	Kribbella jejuensis (high GC Gram+)
1001	GCF_006715095.1	bacteria_odb9	98	96.6	1.4	0	2	148	bacteria_odb10	98.4	98.4	0	0.8	0.8	124	587872	Yimella lutea (high GC Gram+)
1002	GCF_006715175.1	bacteria_odb9	93.2	93.2	0	2	4.8	148	bacteria_odb10	95.2	95.2	0	1.6	3.2	124	2036	Curtobacterium citreum (high GC Gram+)
1003	GCF_006715765.1	bacteria_odb9	97.3	97.3	0	1.4	1.3	148	bacteria_odb10	98.4	98.4	0	1.6	0	124	153494	Rarobacter incanus (high GC Gram+)
1004	GCF_006715785.1	bacteria_odb9	99.3	95.9	3.4	0	0.7	148	bacteria_odb10	100	97.6	2.4	0	0	124	164348	Streptomyces puniciscabiei (high GC Gram+)
1005	GCF_006716085.1	bacteria_odb9	95.3	95.3	0	2	2.7	148	bacteria_odb10	97.6	97.6	0	0	2.4	124	55969	Leucobacter komagatae (high GC Gram+)
1006	GCF_006716095.1	bacteria_odb9	98	98	0	0	2	148	bacteria_odb10	100	100	0	0	0	124	999931	Barrientosiimonas humi (high GC Gram+)
1007	GCF_006716115.1	bacteria_odb9	95.9	95.9	0	1.4	2.7	148	bacteria_odb10	98.4	98.4	0	0.8	0.8	124	120213	Subtercola boreus (high GC Gram+)
1008	GCF_006716125.1	bacteria_odb9	93.3	92.6	0.7	2	4.7	148	bacteria_odb10	97.6	96.8	0.8	0	2.4	124	1162970	Homoserinimonas aerilata (high GC Gram+)
1009	GCF_006716135.1	bacteria_odb9	98	96.6	1.4	0.7	1.3	148	bacteria_odb10	100	99.2	0.8	0	0	124	285570	Streptomyces asterosporus (high GC Gram+)
1010	GCF_006716185.1	bacteria_odb9	97.3	95.9	1.4	0	2.7	148	bacteria_odb10	97.6	96.8	0.8	0.8	1.6	124	82346	Ornithinicoccus hortensis (high GC Gram+)
1011	GCF_006716205.1	bacteria_odb9	99.4	98	1.4	0	0.6	148	bacteria_odb10	100	99.2	0.8	0	0	124	297536	Oryzihumus leptocrescens (high GC Gram+)
1012	GCF_006716235.1	bacteria_odb9	98	98	0	0	2	148	bacteria_odb10	99.2	99.2	0	0	0.8	124	1753	Propioniferax innocua (high GC Gram+)
1013	GCF_006716265.1	bacteria_odb9	98	98	0	0.7	1.3	148	bacteria_odb10	100	100	0	0	0	124	13243	Rarobacter faecitabidus (high GC Gram+)
1014	GCF_006716305.1	bacteria_odb9	96.6	94.6	2	0.7	2.7	148	bacteria_odb10	99.2	97.6	1.6	0.8	0	124	1027633	Enteractinococcus coprophilus (high GC Gram+)
1015	GCF_006716315.1	bacteria_odb9	97.3	94.6	2.7	1.4	1.3	148	bacteria_odb10	98.4	96.8	1.6	1.6	0	124	1175486	Nocardioides albertanoniae (high GC Gram+)
1016	GCF_006716345.1	bacteria_odb9	96.6	96.6	0	0.7	2.7	148	bacteria_odb10	99.2	99.2	0	0	0.8	124	69368	Microbacterium saperdae (high GC Gram+)
1017	GCF_006716355.1	bacteria_odb9	98	95.3	2.7	0.7	1.3	148	bacteria_odb10	98.4	96.8	1.6	0.8	0.8	124	1496996	Stackebrandtia endophytica (high GC Gram+)
1018	GCF_006716365.1	bacteria_odb9	98	97.3	0.7	0	2	148	bacteria_odb10	97.6	97.6	0	0	2.4	124	88139	Modestobacter multiseptatus (high GC Gram+)
1019	GCF_006716425.1	bacteria_odb9	100	96.6	3.4	0	0	148	bacteria_odb10	98.4	95.2	3.2	0.8	0.8	124	1490222	Actinoallomurus bryophytorum (high GC Gram+)
1020	GCF_006716445.1	bacteria_odb9	97.9	95.9	2	0.7	1.4	148	bacteria_odb10	97.6	96	1.6	1.6	0.8	124	630975	Pseudonocardia kunmingensis (high GC Gram+)
1021	GCF_006716485.1	bacteria_odb9	98	98	0	0.7	1.3	148	bacteria_odb10	99.2	99.2	0	0.8	0	124	558021	Chryseobacterium aquifrigidense (CFB group bacteria)
1022	GCF_006716565.1	bacteria_odb9	99.3	95.9	3.4	0.7	0	148	bacteria_odb10	100	97.6	2.4	0	0	124	1215925	Nocardia bhagyanarayanae (high GC Gram+)
1023	GCF_006716575.1	bacteria_odb9	79.7	77.7	2	0	20.3	148	bacteria_odb10	75.8	75	0.8	0	24.2	124	1500506	Halopolyspora algeriensis (high GC Gram+)
1024	GCF_006716645.1	bacteria_odb9	96.7	95.3	1.4	1.4	1.9	148	bacteria_odb10	97.6	96.8	0.8	0.8	1.6	124	699437	Arcticibacter tournemirensis (CFB group bacteria)
1025	GCF_006716695.1	bacteria_odb9	95.9	95.9	0	1.4	2.7	148	bacteria_odb10	96.8	96.8	0	1.6	1.6	124	244735	Klugiella xanthotipulae (high GC Gram+)
1026	GCF_006716745.1	bacteria_odb9	100	98	2	0	0	148	bacteria_odb10	100	98.4	1.6	0	0	124	571190	Saccharothrix saharensis (high GC Gram+)
1027	GCF_006716765.1	bacteria_odb9	98.6	95.9	2.7	0	1.4	148	bacteria_odb10	98.4	96.8	1.6	0	1.6	124	337895	Actinomadura hallensis (high GC Gram+)
1028	GCF_006716785.1	bacteria_odb9	100	97.3	2.7	0	0	148	bacteria_odb10	99.2	97.6	1.6	0.8	0	124	103836	Thermopolyspora flexuosa (high GC Gram+)
1029	GCF_006716815.1	bacteria_odb9	94.6	93.9	0.7	2	3.4	148	bacteria_odb10	96.8	96	0.8	0.8	2.4	124	33885	Microbacterium lacticum (high GC Gram+)
1030	GCF_006716865.1	bacteria_odb9	99.3	96.6	2.7	0	0.7	148	bacteria_odb10	98.4	96	2.4	1.6	0	124	393481	Roseinatronobacter monicus (a-proteobacteria)
1031	GCF_006716885.1	bacteria_odb9	98.6	98.6	0	0	1.4	148	bacteria_odb10	99.2	99.2	0	0.8	0	124	125288	Ornithinimicrobium humiphilum (high GC Gram+)
1032	GCF_006716905.1	bacteria_odb9	99.3	98.6	0.7	0.7	0	148	bacteria_odb10	98.4	97.6	0.8	1.6	0	124	80878	Acidovorax temperans (b-proteobacteria)
1033	GCF_006716975.1	bacteria_odb9	99.3	99.3	0	0.7	0	148	bacteria_odb10	98.4	98.4	0	1.6	0	124	53317	Sphingomonas trueperi (a-proteobacteria)
1034	GCF_006717005.1	bacteria_odb9	99.3	99.3	0	0.7	0	148	bacteria_odb10	100	100	0	0	0	124	151416	Bosea vestrisii (a-proteobacteria)
1035	GCF_006717025.1	bacteria_odb9	96.6	96.6	0	1.4	2	148	bacteria_odb10	98.4	98.4	0	0.8	0.8	124	436231	Terrabacter lapilli (high GC Gram+)
1036	GCF_006717045.1	bacteria_odb9	99.4	98	1.4	0.7	-0.1	148	bacteria_odb10	96.8	96	0.8	0.8	2.4	124	882449	Pseudonocardia cypriaca (high GC Gram+)
1037	GCF_006717075.1	bacteria_odb9	98	98	0	0.7	1.3	148	bacteria_odb10	100	100	0	0	0	124	405555	Haloactinospora alba (high GC Gram+)
1038	GCF_006717095.1	bacteria_odb9	97.3	96.6	0.7	0.7	2	148	bacteria_odb10	97.6	96	1.6	0.8	1.6	124	1564162	Blastococcus colisei (high GC Gram+)
1039	GCF_006717145.1	bacteria_odb9	98	97.3	0.7	0.7	1.3	148	bacteria_odb10	98.4	98.4	0	1.6	0	124	412689	Humibacillus xanthopallidus (high GC Gram+)
1040	GCF_006738645.1	bacteria_odb9	99.3	99.3	0	0	0.7	148	bacteria_odb10	97.6	97.6	0	0.8	1.6	124	94	Stella humosa (a-proteobacteria)
1041	GCF_006740305.1	bacteria_odb9	98	98	0	0.7	1.3	148	bacteria_odb10	93.5	92.7	0.8	3.2	3.3	124	83684	Lactobacillus delbrueckii subsp. delbrueckii (firmicutes)
1042	GCF_006740705.1	bacteria_odb9	96.6	96.6	0	0	3.4	148	bacteria_odb10	96.8	96.8	0	0	3.2	124	2502791	Salicibibacter halophilus (firmicutes)
1043	GCF_006740745.1	bacteria_odb9	99.3	99.3	0	0	0.7	148	bacteria_odb10	100	100	0	0	0	124	223967	Methylorubrum populi (a-proteobacteria)
1044	GCF_006740765.1	bacteria_odb9	100	99.3	0.7	0	0	148	bacteria_odb10	99.2	98.4	0.8	0.8	0	124	1396826	Leisingera aquaemixtae (a-proteobacteria)
1045	GCF_006741705.1	bacteria_odb9	100	100	0	0	0	148	bacteria_odb10	99.2	99.2	0	0.8	0	124	29378	Staphylococcus arlettae (firmicutes)
1046	GCF_006742785.1	bacteria_odb9	98.6	98.6	0	0	1.4	148	bacteria_odb10	97.6	97.6	0	0	2.4	124	1444684	Nitrosomonas stercoris (b-proteobacteria)
1047	GCF_006770325.1	bacteria_odb9	98.7	97.3	1.4	0.7	0.6	148	bacteria_odb10	100	98.4	1.6	0	0	124	103855	Bordetella hinzii (b-proteobacteria)
1048	GCF_006777025.1	bacteria_odb9	97.3	97.3	0	0.7	2	148	bacteria_odb10	92.7	91.9	0.8	2.4	4.9	124	46256	Weissella hellenica (firmicutes)
1049	GCF_006783905.1	bacteria_odb9	93.9	93.9	0	2	4.1	148	bacteria_odb10	98.4	98.4	0	0	1.6	124	1263636	Microbacterium kyungheense (high GC Gram+)
1050	GCF_006788875.1	bacteria_odb9	97.3	96.6	0.7	0.7	2	148	bacteria_odb10	96.8	96.8	0	1.6	1.6	124	550448	Microbacterium lindanitolerans (high GC Gram+)
1051	GCF_006788895.1	bacteria_odb9	95.3	95.3	0	2	2.7	148	bacteria_odb10	98.4	98.4	0	0	1.6	124	193384	Rhodoglobus vestalii (high GC Gram+)
1052	GCF_006788925.1	bacteria_odb9	99.3	98.6	0.7	0.7	0	148	bacteria_odb10	100	100	0	0	0	124	269709	Methylotuvimicrobium kenyense (g-proteobacteria)
1053	GCF_006861675.1	bacteria_odb9	98.7	97.3	1.4	0	1.3	148	bacteria_odb10	100	97.6	2.4	0	0	124	2743610	Peptacetobacter hominis (firmicutes)
1054	GCF_006861775.1	bacteria_odb9	100	99.3	0.7	0	0	148	bacteria_odb10	100	100	0	0	0	124	1543965	Psychrobacillus soli (firmicutes)
1055	GCF_006861795.1	bacteria_odb9	100	99.3	0.7	0	0	148	bacteria_odb10	100	100	0	0	0	124	1636719	Psychrobacillus lasiicapitis (firmicutes)
1056	GCF_006861825.1	bacteria_odb9	100	100	0	0	0	148	bacteria_odb10	100	100	0	0	0	124	2325572	Psychrobacillus vulpis (firmicutes)
1057	GCF_006864425.1	bacteria_odb9	88.5	88.5	0	2	9.5	148	bacteria_odb10	83.1	83.1	0	8.9	8	124	654363	Campylobacter troglodytis (e-proteobacteria)
1058	GCF_006864685.1	bacteria_odb9	100	99.3	0.7	0	0	148	bacteria_odb10	99.2	97.6	1.6	0.8	0	124	49897	Mycolicibacterium hodleri (high GC Gram+)
1059	GCF_006874425.1	bacteria_odb9	99.3	98.6	0.7	0.7	0	148	bacteria_odb10	100	99.2	0.8	0	0	124	2315729	Paenibacillus ottowii (firmicutes)
1060	GCF_006874465.1	bacteria_odb9	98.6	96.6	2	0	1.4	148	bacteria_odb10	99.2	98.4	0.8	0	0.8	124	1460882	Microbispora bryophytorum (high GC Gram+)
1061	GCF_006874475.1	bacteria_odb9	99.3	97.3	2	0	0.7	148	bacteria_odb10	98.4	96.8	1.6	0.8	0.8	124	568844	Microbispora hainanensis (high GC Gram+)
1062	GCF_006912135.1	bacteria_odb9	97.3	96.6	0.7	0	2.7	148	bacteria_odb10	99.2	98.4	0.8	0	0.8	124	2593070	Cryptosporangium phraense (high GC Gram+)
1063	GCF_006965565.1	bacteria_odb9	100	100	0	0	0	148	bacteria_odb10	100	100	0	0	0	124	202954	Acinetobacter tandoii (g-proteobacteria)
1064	GCF_006968745.1	bacteria_odb9	98	98	0	0	2	148	bacteria_odb10	96.8	96.8	0	2.4	0.8	124	415709	Brasilonema sennae CENA114 (cyanobacteria)
1065	GCF_006968915.1	bacteria_odb9	98	98	0	0	2	148	bacteria_odb10	96.8	96.8	0	2.4	0.8	124	417106	Brasilonema octagenarum UFV-E1 (cyanobacteria)
1066	GCF_006974105.1	bacteria_odb9	98.6	98.6	0	0.7	0.7	148	bacteria_odb10	98.4	98.4	0	1.6	0	124	2509614	Rhodoferax sediminis (b-proteobacteria)
1067	GCF_006974145.1	bacteria_odb9	96.6	96.6	0	1.4	2	148	bacteria_odb10	99.2	99.2	0	0	0.8	124	2049305	Changchengzhania lutea (CFB group bacteria)
1068	GCF_007002865.1	bacteria_odb9	100	98.6	1.4	0	0	148	bacteria_odb10	100	98.4	1.6	0	0	124	358	Agrobacterium tumefaciens (a-proteobacteria)
1069	GCF_007004065.1	bacteria_odb9	99.3	99.3	0	0.7	0	148	bacteria_odb10	99.2	99.2	0	0.8	0	124	2489174	Paenimaribius caenipelagi (a-proteobacteria)
1070	GCF_007004135.1	bacteria_odb9	98	97.3	0.7	0	2	148	bacteria_odb10	98.4	98.4	0	0	1.6	124	1387186	Rhizobium straminoryzae (a-proteobacteria)
1071	GCF_007004645.1	bacteria_odb9	99.3	98.6	0.7	0.7	0	148	bacteria_odb10	98.4	97.6	0.8	1.6	0	124	985055	Aliiroseovarius halocynthiae (a-proteobacteria)
1072	GCF_007004655.1	bacteria_odb9	100	100	0	0	0	148	bacteria_odb10	100	100	0	0	0	124	2591008	Exilibacterium tricleocarpae (g-proteobacteria)
1073	GCF_007004665.1	bacteria_odb9	98.6	98.6	0	0.7	0.7	148	bacteria_odb10	100	100	0	0	0	124	2591009	Denitrobaculum tricleocarpae (a-proteobacteria)
1074	GCF_007004765.1	bacteria_odb9	100	99.3	0.7	0	0	148	bacteria_odb10	100	100	0	0	0	124	1712262	Aliikangiella marina (g-proteobacteria)
1075	GCF_007018965.1	bacteria_odb9	97.3	96.6	0.7	0.7	2	148	bacteria_odb10	98.4	97.6	0.8	0	1.6	124	288426	Paracoccus marinus (a-proteobacteria)
1076	GCF_007050985.1	bacteria_odb9	97.3	96.6	0.7	1.4	1.3	148	bacteria_odb10	100	100	0	0	0	124	2583991	Gramella sabulilitoris (CFB group bacteria)
1077	GCF_007050995.1	bacteria_odb9	98	97.3	0.7	0	2	148	bacteria_odb10	99.2	99.2	0	0	0.8	124	2518983	Glycocaulis profundi (a-proteobacteria)
1078	GCF_007066085.1	bacteria_odb9	100	99.3	0.7	0	0	148	bacteria_odb10	100	99.2	0.8	0	0	124	49283	Paenibacillus thiaminolyticus (firmicutes)
1079	GCF_007095465.1	bacteria_odb9	97.3	97.3	0	0.7	2	148	bacteria_odb10	89.5	89.5	0	3.2	7.3	124	2508708	Lactobacillus mulieris (firmicutes)
1080	GCF_007097495.1	bacteria_odb9	96	94.6	1.4	0.7	3.3	148	bacteria_odb10	97.6	96.8	0.8	0.8	1.6	124	373891	Flammeovirga kamogawensis (CFB group bacteria)
1081	GCF_007097545.1	bacteria_odb9	95.3	95.3	0	0.7	4	148	bacteria_odb10	96.8	96.8	0	0.8	2.4	124	28094	Trinickia caryophylli (b-proteobacteria)
1082	GCF_007164525.1	bacteria_odb9	93.2	93.2	0	2.7	4.1	148	bacteria_odb10	93.5	93.5	0	3.2	3.3	124	49319	Rubrobacter xylanophilus (actinobacteria)
1083	GCF_007164725.1	bacteria_odb9	97.3	97.3	0	0	2.7	148	bacteria_odb10	97.6	97.6	0	0.8	1.6	124	2582419	Dialister hominis (firmicutes)
1084	GCF_007197645.1	bacteria_odb9	98.6	98.6	0	0	1.4	148	bacteria_odb10	99.2	99.2	0	0	0.8	124	25	Shewanella hanedai (g-proteobacteria)
1085	GCF_007197735.1	bacteria_odb9	98	97.3	0.7	1.4	0.6	148	bacteria_odb10	100	100	0	0	0	124	2594004	Formosa sediminum (CFB group bacteria)
1086	GCF_007197755.1	bacteria_odb9	99.3	99.3	0	0.7	0	148	bacteria_odb10	100	100	0	0	0	124	2594003	Ferrovibrio terrae (a-proteobacteria)
1087	GCF_007197885.1	bacteria_odb9	97.3	97.3	0	0	2.7	148	bacteria_odb10	99.2	99.2	0	0	0.8	124	1689449	Tessaracoccus rhinocerotis (high GC Gram+)
1088	GCF_007279655.1	bacteria_odb9	98.7	98	0.7	0.7	0.6	148	bacteria_odb10	100	100	0	0	0	124	2213046	Robertkochia solimangrovi (CFB group bacteria)
1089	GCF_007280415.1	bacteria_odb9	98	98	0	0.7	1.3	148	bacteria_odb10	99.2	99.2	0	0.8	0	124	1343899	Sphingorhabdus contaminans (a-proteobacteria)
1090	GCF_007289895.1	bacteria_odb9	99.3	98.6	0.7	0	0.7	148	bacteria_odb10	98.4	97.6	0.8	1.6	0	124	1740262	Catenovulum sediminis (g-proteobacteria)
1091	GCF_007341375.1	bacteria_odb9	98	96.6	1.4	0.7	1.3	148	bacteria_odb10	98.4	95.2	3.2	1.6	0	124	1912896	Bacteroides koreensis (CFB group bacteria)
1092	GCF_007341385.1	bacteria_odb9	98	98	0	1.4	0.6	148	bacteria_odb10	100	100	0	0	0	124	1393049	Flavobacterium daemonense (CFB group bacteria)
1093	GCF_007341395.1	bacteria_odb9	98	96.6	1.4	0.7	1.3	148	bacteria_odb10	98.4	95.2	3.2	1.6	0	124	1912894	Bacteroides kribbi (CFB group bacteria)
1094	GCF_007362295.1	bacteria_odb9	100	97.3	2.7	0	0	148	bacteria_odb10	100	96.8	3.2	0	0	124	1823	Nocardia otitidiscaviarum (high GC Gram+)
1095	GCF_007431345.1	bacteria_odb9	98.6	98.6	0	0.7	0.7	148	bacteria_odb10	99.2	99.2	0	0	0.8	124	2594795	Chitinimonas arctica (b-proteobacteria)
1096	GCF_007474535.1	bacteria_odb9	98.7	98	0.7	0	1.3	148	bacteria_odb10	100	100	0	0	0	124	1549648	Chryseobacterium echinoideorum (CFB group bacteria)
1097	GCF_007474545.1	bacteria_odb9	98.7	98	0.7	0	1.3	148	bacteria_odb10	100	100	0	0	0	124	2593646	Chryseobacterium binzhouense (CFB group bacteria)
1098	GCF_007474605.1	bacteria_odb9	100	99.3	0.7	0	0	148	bacteria_odb10	99.2	99.2	0	0.8	0	124	987056	Rhodoligotrophos appendicifer (a-proteobacteria)
1099	GCF_007474635.1	bacteria_odb9	100	100	0	0	0	148	bacteria_odb10	99.2	99.2	0	0.8	0	124	326474	Caballeronia humi (b-proteobacteria)
1100	GCF_007475525.1	bacteria_odb9	82.4	82.4	0	4.1	13.5	148	bacteria_odb10	77.4	76.6	0.8	7.3	15.3	124	1202785	Methylacidiphilum kamchatkense Kam1 (verrucomicrobia)
1101	GCF_007483665.1	bacteria_odb9	98.7	97.3	1.4	0.7	0.6	148	bacteria_odb10	100	96.8	3.2	0	0	124	1969805	Catellatospora sichuanensis (high GC Gram+)
1102	GCF_007489275.1	bacteria_odb9	95.3	95.3	0	3.4	1.3	148	bacteria_odb10	100	100	0	0	0	124	2047982	Aquimarina algiphila (CFB group bacteria)
1103	GCF_007556585.1	bacteria_odb9	98.7	98	0.7	0.7	0.6	148	bacteria_odb10	98.4	97.6	0.8	0.8	0.8	124	247482	Tepidimonas aquatica (b-proteobacteria)
1104	GCF_007556595.1	bacteria_odb9	98	98	0	0.7	1.3	148	bacteria_odb10	98.4	98.4	0	0.8	0.8	124	2588942	Tepidimonas alkaliphilus (b-proteobacteria)
1105	GCF_007556605.1	bacteria_odb9	98	97.3	0.7	0.7	1.3	148	bacteria_odb10	97.6	97.6	0	0.8	1.6	124	2588941	Tepidimonas sediminis (b-proteobacteria)
1106	GCF_007556685.1	bacteria_odb9	99.3	99.3	0	0	0.7	148	bacteria_odb10	98.4	98.4	0	0.8	0.8	124	2267262	Tepidimonas charontis (b-proteobacteria)
1107	GCF_007556705.1	bacteria_odb9	99.3	98.6	0.7	0.7	0	148	bacteria_odb10	98.4	98.4	0	0.8	0.8	124	335431	Tepidimonas thermarum (b-proteobacteria)
1108	GCF_007556775.1	bacteria_odb9	98	98	0	0	2	148	bacteria_odb10	99.2	99.2	0	0	0.8	124	1324796	Lysobacter lycopersici (g-proteobacteria)
1109	GCF_007558725.1	bacteria_odb9	99.3	99.3	0	0.7	0	148	bacteria_odb10	98.4	98.4	0	1.6	0	124	2597671	Fluviicola chungangensis (CFB group bacteria)
1110	GCF_007558815.1	bacteria_odb9	99.3	97.3	2	0	0.7	148	bacteria_odb10	100	99.2	0.8	0	0	124	1247510	Verticiella sediminum (b-proteobacteria)
1111	GCF_007558865.1	bacteria_odb9	98	96.6	1.4	1.4	0.6	148	bacteria_odb10	99.2	99.2	0	0.8	0	124	2597670	Mucilaginibacter corticis (CFB group bacteria)
[truncated: 1,672 more rows]
