# Supplementary material for: BUSCO Update: Novel and Streamlined Workflows along with Broader and Deeper Phylogenetic Coverage for Scoring of Eukaryotic, Prokaryotic, and Viral Genomes
Source: Mol Biol Evol. 2021 Jul 28;38(10):4647–54. doi: 10.1093/molbev/msab199 (PMC8476166; doi:10.1093/molbev/msab199)
Supplement: msab199_Supplementary_Data [file msab199_supplementary_data.zip › Supplementary_table4.xlsx]

## Sheet: fungal species
Accession	Name	dataset	metaeuk_C	metaeuk_F	metaeuk_M	augustus_C	augustus_F	augustus_M	geneset_C	geneset_F	geneset_M	runtime_busco_metaeuk (s)	runtime_busco_augustus (s)	taxid	lineage
GCA_000001985.1	Talaromyces marneffei ATCC 18224	eurotiales_odb10	94.2	1.3	4.5	97.3	0.2	2.5	97.3	0.3	2.4	147	1115	441960	cellular organisms; Eukaryota; Opisthokonta; Fungi; Dikarya; Ascomycota; saccharomyceta; Pezizomycotina; leotiomyceta; Eurotiomycetes; Eurotiomycetidae; Eurotiales; Trichocomaceae; Talaromyces; Talaromyces sect. Talaromyces; Talaromyces marneffei
GCA_000002495.2	Pyricularia oryzae 70-15	sordariomycetes_odb10	97.9	0.6	1.5	98.9	0.3	0.8	98.3	0.3	1.4	168	952	242507	cellular organisms; Eukaryota; Opisthokonta; Fungi; Dikarya; Ascomycota; saccharomyceta; Pezizomycotina; leotiomyceta; sordariomyceta; Sordariomycetes; Sordariomycetidae; Magnaporthales; Pyriculariaceae; Pyricularia; Pyricularia oryzae
GCA_000002515.1	Kluyveromyces lactis	saccharomycetes_odb10	99.7	0.1	0.2	98.4	0.1	1.5	99.5	0.2	0.3	51	367	28985	cellular organisms; Eukaryota; Opisthokonta; Fungi; Dikarya; Ascomycota; saccharomyceta; Saccharomycotina; Saccharomycetes; Saccharomycetales; Saccharomycetaceae; Kluyveromyces
GCA_000002525.1	Yarrowia lipolytica CLIB122	saccharomycetes_odb10	95.7	1.6	2.7	95.1	0.9	4	95.7	1.3	3	90	356	284591	cellular organisms; Eukaryota; Opisthokonta; Fungi; Dikarya; Ascomycota; saccharomyceta; Saccharomycotina; Saccharomycetes; Saccharomycetales; Dipodascaceae; Yarrowia; Yarrowia lipolytica
GCA_000002545.2	[Candida] glabrata	saccharomycetes_odb10	99.3	0.3	0.4	98.2	0.1	1.7	99.4	0.2	0.4	52	458	5478	cellular organisms; Eukaryota; Opisthokonta; Fungi; Dikarya; Ascomycota; saccharomyceta; Saccharomycotina; Saccharomycetes; Saccharomycetales; Saccharomycetaceae; Nakaseomyces; Nakaseomyces/Candida clade
GCA_000002655.1	Aspergillus fumigatus Af293	eurotiales_odb10	97.5	0.4	2.1	99.7	0.1	0.2	96.9	1.7	1.4	141	947	330879	cellular organisms; Eukaryota; Opisthokonta; Fungi; Dikarya; Ascomycota; saccharomyceta; Pezizomycotina; leotiomyceta; Eurotiomycetes; Eurotiomycetidae; Eurotiales; Aspergillaceae; Aspergillus; Aspergillus subgen. Fumigati; Aspergillus fumigatus
GCA_000002715.1	Aspergillus clavatus NRRL 1	eurotiales_odb10	97.6	0.5	1.9	99.4	0.1	0.5	98.7	0.8	0.5	127	944	344612	cellular organisms; Eukaryota; Opisthokonta; Fungi; Dikarya; Ascomycota; saccharomyceta; Pezizomycotina; leotiomyceta; Eurotiomycetes; Eurotiomycetidae; Eurotiales; Aspergillaceae; Aspergillus; Aspergillus subgen. Fumigati; Aspergillus clavatus
GCA_000002855.2	Aspergillus niger	eurotiales_odb10	95.3	1	3.7	97	0.7	2.3	93.7	1.9	4.4	166	1070	5061	cellular organisms; Eukaryota; Opisthokonta; Fungi; Dikarya; Ascomycota; saccharomyceta; Pezizomycotina; leotiomyceta; Eurotiomycetes; Eurotiomycetidae; Eurotiales; Aspergillaceae; Aspergillus; Aspergillus subgen. Circumdati
GCA_000002945.2	Schizosaccharomyces pombe	ascomycota_odb10	79.9	1.7	18.4	59.9	4	36.1	80.1	1.3	18.6	153	748	4896	cellular organisms; Eukaryota; Opisthokonta; Fungi; Dikarya; Ascomycota; Taphrinomycotina; Schizosaccharomycetes; Schizosaccharomycetales; Schizosaccharomycetaceae; Schizosaccharomyces
GCA_000003125.1	Talaromyces stipitatus ATCC 10500	eurotiales_odb10	95.1	1.1	3.8	97.6	0.5	1.9	97	0.5	2.5	158	1104	441959	cellular organisms; Eukaryota; Opisthokonta; Fungi; Dikarya; Ascomycota; saccharomyceta; Pezizomycotina; leotiomyceta; Eurotiomycetes; Eurotiomycetidae; Eurotiales; Trichocomaceae; Talaromyces; Talaromyces sect. Talaromyces; Talaromyces stipitatus
GCA_000003515.2	Uncinocarpus reesii 1704	onygenales_odb10	93.5	3.6	2.9	95.7	1.5	2.8	85.7	7.4	6.9	129	1593	336963	cellular organisms; Eukaryota; Opisthokonta; Fungi; Dikarya; Ascomycota; saccharomyceta; Pezizomycotina; leotiomyceta; Eurotiomycetes; Eurotiomycetidae; Onygenales; Onygenaceae; Uncinocarpus; Uncinocarpus reesii
GCA_000003525.2	Blastomyces dermatitidis ER-3	onygenales_odb10	98.1	0.6	1.3	98.5	0.4	1.1	94.4	0.6	5	197	1416	559297	cellular organisms; Eukaryota; Opisthokonta; Fungi; Dikarya; Ascomycota; saccharomyceta; Pezizomycotina; leotiomyceta; Eurotiomycetes; Eurotiomycetidae; Onygenales; Ajellomycetaceae; Blastomyces; Blastomyces dermatitidis
GCA_000003835.1	Clavispora lusitaniae ATCC 42720	saccharomycetes_odb10	97.9	1.4	0.7	96.5	1.1	2.4	91.8	4.9	3.3	71	490	306902	cellular organisms; Eukaryota; Opisthokonta; Fungi; Dikarya; Ascomycota; saccharomyceta; Saccharomycotina; Saccharomycetes; Saccharomycetales; Metschnikowiaceae; Clavispora; Clavispora lusitaniae
GCA_000003855.2	Blastomyces gilchristii SLH14081	onygenales_odb10	98	0.8	1.2	98.4	0.5	1.1	94.3	1	4.7	181	1511	559298	cellular organisms; Eukaryota; Opisthokonta; Fungi; Dikarya; Ascomycota; saccharomyceta; Pezizomycotina; leotiomyceta; Eurotiomycetes; Eurotiomycetidae; Onygenales; Ajellomycetaceae; Blastomyces; Blastomyces gilchristii
GCA_000004155.2	Schizosaccharomyces cryophilus OY26	ascomycota_odb10	81.3	2.1	16.6	63.1	3.8	33.1	80.7	1.8	17.5	483	632	653667	cellular organisms; Eukaryota; Opisthokonta; Fungi; Dikarya; Ascomycota; Taphrinomycotina; Schizosaccharomycetes; Schizosaccharomycetales; Schizosaccharomycetaceae; Schizosaccharomyces; Schizosaccharomyces cryophilus
GCA_000006255.1	Postia placenta Mad-698-R	polyporales_odb10	95.2	2.2	2.6	98.2	0.8	1	31.1	4	64.9	264	3273	561896	cellular organisms; Eukaryota; Opisthokonta; Fungi; Dikarya; Basidiomycota; Agaricomycotina; Agaricomycetes; Agaricomycetes incertae sedis; Polyporales; Dacryobolaceae; Postia; Postia placenta
GCA_000006275.2	Aspergillus flavus NRRL3357	eurotiales_odb10	95	1.7	3.3	98.1	0.7	1.2	88.6	4.9	6.5	176	1072	332952	cellular organisms; Eukaryota; Opisthokonta; Fungi; Dikarya; Ascomycota; saccharomyceta; Pezizomycotina; leotiomyceta; Eurotiomycetes; Eurotiomycetidae; Eurotiales; Aspergillaceae; Aspergillus; Aspergillus subgen. Circumdati; Aspergillus flavus
GCA_000006335.3	Candida tropicalis MYA-3404	saccharomycetes_odb10	97.4	1.6	1	96.3	0.6	3.1	94.5	3.2	2.3	50	379	294747	cellular organisms; Eukaryota; Opisthokonta; Fungi; Dikarya; Ascomycota; saccharomyceta; Saccharomycotina; Saccharomycetes; Saccharomycetales; Debaryomycetaceae; Candida/Lodderomyces clade; Candida; Candida tropicalis
GCA_000006445.2	Debaryomyces hansenii CBS767	saccharomycetes_odb10	99.7	0.1	0.2	98.4	0	1.6	99.8	0	0.2	46	318	284592	cellular organisms; Eukaryota; Opisthokonta; Fungi; Dikarya; Ascomycota; saccharomyceta; Saccharomycotina; Saccharomycetes; Saccharomycetales; Debaryomycetaceae; Debaryomyces; Debaryomyces hansenii
GCA_000011425.1	Aspergillus nidulans FGSC A4	eurotiales_odb10	95.9	1.2	2.9	98.8	0.3	0.9	94.2	2	3.8	139	1074	227321	cellular organisms; Eukaryota; Opisthokonta; Fungi; Dikarya; Ascomycota; saccharomyceta; Pezizomycotina; leotiomyceta; Eurotiomycetes; Eurotiomycetidae; Eurotiales; Aspergillaceae; Aspergillus; Aspergillus subgen. Nidulantes; Aspergillus nidulans
GCA_000026365.1	Zygosaccharomyces rouxii	saccharomycetes_odb10	99.8	0	0.2	98.7	0.1	1.2	99.8	0.1	0.1	46	456	4956	cellular organisms; Eukaryota; Opisthokonta; Fungi; Dikarya; Ascomycota; saccharomyceta; Saccharomycotina; Saccharomycetes; Saccharomycetales; Saccharomycetaceae; Zygosaccharomyces
GCA_000026945.1	Candida dubliniensis CD36	saccharomycetes_odb10	98.9	0.7	0.4	97.3	0.4	2.3	99.3	0.2	0.5	48	356	573826	cellular organisms; Eukaryota; Opisthokonta; Fungi; Dikarya; Ascomycota; saccharomyceta; Saccharomycotina; Saccharomycetes; Saccharomycetales; Debaryomycetaceae; Candida/Lodderomyces clade; Candida; Candida dubliniensis
GCA_000027005.1	Komagataella phaffii GS115	saccharomycetes_odb10	98.1	1	0.9	96.2	0.7	3.1	97.4	0.3	2.3	45	393	644223	cellular organisms; Eukaryota; Opisthokonta; Fungi; Dikarya; Ascomycota; saccharomyceta; Saccharomycotina; Saccharomycetes; Saccharomycetales; Phaffomycetaceae; Komagataella; Komagataella phaffii
GCA_000091025.4	Eremothecium gossypii ATCC 10895	saccharomycetes_odb10	99.3	0.1	0.6	99.1	0.1	0.8	99.4	0.1	0.5	45	397	284811	cellular organisms; Eukaryota; Opisthokonta; Fungi; Dikarya; Ascomycota; saccharomyceta; Saccharomycotina; Saccharomycetes; Saccharomycetales; Saccharomycetaceae; Eremothecium; Eremothecium gossypii
GCA_000091045.1	Cryptococcus neoformans var. neoformans JEC21	tremellomycetes_odb10	98.7	0.7	0.6	98.9	0.5	0.6	99.2	0.2	0.6	99	2296	214684	cellular organisms; Eukaryota; Opisthokonta; Fungi; Dikarya; Basidiomycota; Agaricomycotina; Tremellomycetes; Tremellales; Cryptococcaceae; Cryptococcus; Cryptococcus neoformans species complex; Cryptococcus neoformans; Cryptococcus neoformans var. neoformans
GCA_000091225.2	Encephalitozoon cuniculi GB-M1	microsporidia_odb10	100	0	0	99.2	0.2	0.6	100	0	0	6	196	284813	cellular organisms; Eukaryota; Opisthokonta; Fungi; Fungi incertae sedis; Microsporidia; Apansporoblastina; Unikaryonidae; Encephalitozoon; Encephalitozoon cuniculi
GCA_000142805.1	Lachancea thermotolerans CBS 6340	saccharomycetes_odb10	99.9	0	0.1	99.4	0	0.6	99.8	0.1	0.1	47	427	559295	cellular organisms; Eukaryota; Opisthokonta; Fungi; Dikarya; Ascomycota; saccharomyceta; Saccharomycotina; Saccharomycetes; Saccharomycetales; Saccharomycetaceae; Lachancea; Lachancea thermotolerans
GCA_000143105.2	Grosmannia clavigera kw1407	sordariomycetes_odb10	96.1	0.9	3	97.7	0.4	1.9	93.7	1.5	4.8	112	850	655863	cellular organisms; Eukaryota; Opisthokonta; Fungi; Dikarya; Ascomycota; saccharomyceta; Pezizomycotina; leotiomyceta; sordariomyceta; Sordariomycetes; Sordariomycetidae; Ophiostomatales; Ophiostomataceae; Grosmannia; Grosmannia clavigera
GCA_000143185.1	Schizophyllum commune H4-8	agaricales_odb10	91.5	2.5	6	97.2	0.2	2.6	91.9	4	4.1	137	1761	578458	cellular organisms; Eukaryota; Opisthokonta; Fungi; Dikarya; Basidiomycota; Agaricomycotina; Agaricomycetes; Agaricomycetidae; Agaricales; Schizophyllaceae; Schizophyllum; Schizophyllum commune
GCA_000143365.1	Chaetomium globosum CBS 148.51	sordariomycetes_odb10	92.8	3.2	4	93.5	3.2	3.3	85.8	7	7.2	111	1462	306901	cellular organisms; Eukaryota; Opisthokonta; Fungi; Dikarya; Ascomycota; saccharomyceta; Pezizomycotina; leotiomyceta; sordariomyceta; Sordariomycetes; Sordariomycetidae; Sordariales; Chaetomiaceae; Chaetomium; Chaetomium globosum
GCA_000143535.4	Botrytis cinerea B05.10	helotiales_odb10	98.8	0.3	0.9	98.3	0.4	1.3	99.7	0.1	0.2	416	1319	332648	cellular organisms; Eukaryota; Opisthokonta; Fungi; Dikarya; Ascomycota; saccharomyceta; Pezizomycotina; leotiomyceta; sordariomyceta; Leotiomycetes; Helotiales; Sclerotiniaceae; Botrytis; Botrytis cinerea
GCA_000143565.1	Laccaria bicolor S238N-H82	agaricales_odb10	95.7	1	3.3	97.2	0.6	2.2	89.2	3	7.8	228	1902	486041	cellular organisms; Eukaryota; Opisthokonta; Fungi; Dikarya; Basidiomycota; Agaricomycotina; Agaricomycetes; Agaricomycetidae; Agaricales; Tricholomataceae; Laccaria; Laccaria bicolor
GCA_000145635.1	Gaeumannomyces tritici R3-111a-1	sordariomycetes_odb10	97.3	1	1.7	98.3	0.5	1.2	97.7	0.7	1.6	141	1188	644352	cellular organisms; Eukaryota; Opisthokonta; Fungi; Dikarya; Ascomycota; saccharomyceta; Pezizomycotina; leotiomyceta; sordariomyceta; Sordariomycetes; Sordariomycetidae; Magnaporthales; Magnaporthaceae; Gaeumannomyces; Gaeumannomyces tritici
GCA_000146045.2	Saccharomyces cerevisiae S288C	saccharomycetes_odb10	99.5	0.1	0.4	98.6	0.1	1.3	99.6	0.1	0.3	50	313	559292	cellular organisms; Eukaryota; Opisthokonta; Fungi; Dikarya; Ascomycota; saccharomyceta; Saccharomycotina; Saccharomycetes; Saccharomycetales; Saccharomycetaceae; Saccharomyces; Saccharomyces cerevisiae
GCA_000146465.1	Encephalitozoon intestinalis ATCC 50506	microsporidia_odb10	99.4	0.2	0.4	97.7	0.3	2	99.4	0.2	0.4	16	232	876142	cellular organisms; Eukaryota; Opisthokonta; Fungi; Fungi incertae sedis; Microsporidia; Apansporoblastina; Unikaryonidae; Encephalitozoon; Encephalitozoon intestinalis
GCA_000146915.2	Parastagonospora nodorum SN15	pleosporales_odb10	93.2	3.2	3.6	97.3	1.2	1.5	87.8	8.2	4	177	1989	321614	cellular organisms; Eukaryota; Opisthokonta; Fungi; Dikarya; Ascomycota; saccharomyceta; Pezizomycotina; leotiomyceta; dothideomyceta; Dothideomycetes; Pleosporomycetidae; Pleosporales; Pleosporineae; Phaeosphaeriaceae; Parastagonospora; Parastagonospora nodorum
GCA_000146945.2	Sclerotinia sclerotiorum 1980 UF-70	helotiales_odb10	96.3	1.1	2.6	95.8	0.6	3.6	88.3	4.6	7.1	179	1365	665079	cellular organisms; Eukaryota; Opisthokonta; Fungi; Dikarya; Ascomycota; saccharomyceta; Pezizomycotina; leotiomyceta; sordariomyceta; Leotiomycetes; Helotiales; Sclerotiniaceae; Sclerotinia; Sclerotinia sclerotiorum
GCA_000149035.1	Colletotrichum graminicola M1.001	glomerellales_odb10	97.7	0.7	1.6	98.9	0.3	0.8	98.6	0.9	0.5	184	4504	645133	cellular organisms; Eukaryota; Opisthokonta; Fungi; Dikarya; Ascomycota; saccharomyceta; Pezizomycotina; leotiomyceta; sordariomyceta; Sordariomycetes; Hypocreomycetidae; Glomerellales; Glomerellaceae; Colletotrichum; Colletotrichum graminicola species complex; Colletotrichum graminicola
GCA_000149205.2	Aspergillus nidulans FGSC A4	eurotiales_odb10	95.8	1.3	2.9	98.6	0.5	0.9	90.6	2.8	6.6	126	1075	227321	cellular organisms; Eukaryota; Opisthokonta; Fungi; Dikarya; Ascomycota; saccharomyceta; Pezizomycotina; leotiomyceta; Eurotiomycetes; Eurotiomycetidae; Eurotiales; Aspergillaceae; Aspergillus; Aspergillus subgen. Nidulantes; Aspergillus nidulans
GCA_000149245.3	Cryptococcus neoformans var. grubii H99	tremellomycetes_odb10	98.4	0.9	0.7	98.6	0.6	0.8	99.2	0.3	0.5	80	1266	235443	cellular organisms; Eukaryota; Opisthokonta; Fungi; Dikarya; Basidiomycota; Agaricomycotina; Tremellomycetes; Tremellales; Cryptococcaceae; Cryptococcus; Cryptococcus neoformans species complex; Cryptococcus neoformans; Cryptococcus neoformans var. grubii
GCA_000149305.1	Rhizopus delemar RA 99-880	mucorales_odb10	96	3	1	97.3	0.5	2.2	80.3	13.6	6.1	129	709	246409	cellular organisms; Eukaryota; Opisthokonta; Fungi; Fungi incertae sedis; Mucoromycota; Mucoromycotina; Mucoromycetes; Mucorales; Mucorineae; Rhizopodaceae; Rhizopus; Rhizopus delemar
GCA_000149335.2	Coccidioides immitis RS	onygenales_odb10	97.3	1	1.7	97.8	0.4	1.8	98.7	0.4	0.9	126	1306	246410	cellular organisms; Eukaryota; Opisthokonta; Fungi; Dikarya; Ascomycota; saccharomyceta; Pezizomycotina; leotiomyceta; Eurotiomycetes; Eurotiomycetidae; Onygenales; Onygenales incertae sedis; Coccidioides; Coccidioides immitis
GCA_000149365.1	Saccharomyces cerevisiae RM11-1a	saccharomycetes_odb10	98.8	0.5	0.7	97.4	0.6	2	95	0.5	4.5	47	369	285006	cellular organisms; Eukaryota; Opisthokonta; Fungi; Dikarya; Ascomycota; saccharomyceta; Saccharomycotina; Saccharomycetes; Saccharomycetales; Saccharomycetaceae; Saccharomyces; Saccharomyces cerevisiae
GCA_000149385.1	Cryptococcus neoformans var. neoformans B-3501A	tremellomycetes_odb10	98.8	0.7	0.5	98.7	0.5	0.8	98.3	0.4	1.3	92	1456	283643	cellular organisms; Eukaryota; Opisthokonta; Fungi; Dikarya; Basidiomycota; Agaricomycotina; Tremellomycetes; Tremellales; Cryptococcaceae; Cryptococcus; Cryptococcus neoformans species complex; Cryptococcus neoformans; Cryptococcus neoformans var. neoformans
GCA_000149425.1	Meyerozyma guilliermondii ATCC 6260	saccharomycetes_odb10	98.4	1	0.6	96.8	1	2.2	93.1	4.4	2.5	55	464	294746	cellular organisms; Eukaryota; Opisthokonta; Fungi; Dikarya; Ascomycota; saccharomyceta; Saccharomycotina; Saccharomycetes; Saccharomycetales; Debaryomycetaceae; Meyerozyma; Meyerozyma guilliermondii
GCA_000149445.2	Candida albicans WO-1	saccharomycetes_odb10	97.6	1.4	1	96	0.5	3.5	92	2.4	5.6	50	415	294748	cellular organisms; Eukaryota; Opisthokonta; Fungi; Dikarya; Ascomycota; saccharomyceta; Saccharomycotina; Saccharomycetes; Saccharomycetales; Debaryomycetaceae; Candida/Lodderomyces clade; Candida; Candida albicans
GCA_000149475.3	Cryptococcus gattii VGII R265	tremellomycetes_odb10	97.1	1.4	1.5	96.9	1.1	2	91.4	5.9	2.7	85	1798	294750	cellular organisms; Eukaryota; Opisthokonta; Fungi; Dikarya; Basidiomycota; Agaricomycotina; Tremellomycetes; Tremellales; Cryptococcaceae; Cryptococcus; Cryptococcus gattii species complex; Cryptococcus gattii VGII
GCA_000149555.1	Fusarium verticillioides 7600	hypocreales_odb10	98.3	0.8	0.9	99.7	0.1	0.2	96.6	1	2.4	178	1058	334819	cellular organisms; Eukaryota; Opisthokonta; Fungi; Dikarya; Ascomycota; saccharomyceta; Pezizomycotina; leotiomyceta; sordariomyceta; Sordariomycetes; Hypocreomycetidae; Hypocreales; Nectriaceae; Fusarium; Fusarium fujikuroi species complex; Fusarium verticillioides
GCA_000149585.1	Histoplasma capsulatum NAm1	onygenales_odb10	89.5	5.7	4.8	89.2	4.8	6	80.8	12.4	6.8	149	2439	339724	cellular organisms; Eukaryota; Opisthokonta; Fungi; Dikarya; Ascomycota; saccharomyceta; Pezizomycotina; leotiomyceta; Eurotiomycetes; Eurotiomycetidae; Onygenales; Ajellomycetaceae; Histoplasma; Histoplasma capsulatum
GCA_000149615.1	Aspergillus terreus NIH2624	eurotiales_odb10	95.8	1.4	2.8	98.3	0.7	1	89.9	4.4	5.7	164	1071	341663	cellular organisms; Eukaryota; Opisthokonta; Fungi; Dikarya; Ascomycota; saccharomyceta; Pezizomycotina; leotiomyceta; Eurotiomycetes; Eurotiomycetidae; Eurotiales; Aspergillaceae; Aspergillus; Aspergillus subgen. Circumdati; Aspergillus terreus
GCA_000149645.2	Aspergillus fischeri NRRL 181	eurotiales_odb10	97.5	0.6	1.9	99.7	0.1	0.2	98.4	1.3	0.3	140	1011	331117	cellular organisms; Eukaryota; Opisthokonta; Fungi; Dikarya; Ascomycota; saccharomyceta; Pezizomycotina; leotiomyceta; Eurotiomycetes; Eurotiomycetidae; Eurotiales; Aspergillaceae; Aspergillus; Aspergillus subgen. Fumigati; Aspergillus fischeri
GCA_000149685.1	Lodderomyces elongisporus NRRL YB-4239	saccharomycetes_odb10	97.4	1.1	1.5	95.8	0.7	3.5	92.7	4.6	2.7	55	458	379508	cellular organisms; Eukaryota; Opisthokonta; Fungi; Dikarya; Ascomycota; saccharomyceta; Saccharomycotina; Saccharomycetes; Saccharomycetales; Debaryomycetaceae; Candida/Lodderomyces clade; Lodderomyces; Lodderomyces elongisporus
GCA_000149815.1	Coccidioides immitis H538.4	onygenales_odb10	84.3	7.5	8.2	84	6	10	74.3	10.7	15	135	1872	396776	cellular organisms; Eukaryota; Opisthokonta; Fungi; Dikarya; Ascomycota; saccharomyceta; Pezizomycotina; leotiomyceta; Eurotiomycetes; Eurotiomycetidae; Onygenales; Onygenales incertae sedis; Coccidioides; Coccidioides immitis
GCA_000149845.2	Schizosaccharomyces japonicus yFS275	ascomycota_odb10	79.1	2.8	18.1	67.3	4.7	28	77.4	1.9	20.7	155	729	402676	cellular organisms; Eukaryota; Opisthokonta; Fungi; Dikarya; Ascomycota; Taphrinomycotina; Schizosaccharomycetes; Schizosaccharomycetales; Schizosaccharomycetaceae; Schizosaccharomyces; Schizosaccharomyces japonicus
GCA_000149865.1	Batrachochytrium dendrobatidis JEL423	fungi_odb10	88.1	1.3	10.6	72.1	4.1	23.8	81.8	4	14.2	169	419	403673	cellular organisms; Eukaryota; Opisthokonta; Fungi; Fungi incertae sedis; Chytridiomycota; Chytridiomycota incertae sedis; Chytridiomycetes; Rhizophydiales; Rhizophydiales incertae sedis; Batrachochytrium; Batrachochytrium dendrobatidis
GCA_000149895.1	Coccidioides immitis RMSCC 2394	onygenales_odb10	96.2	1.8	2	96.9	0.8	2.3	93.9	2.4	3.7	130	1414	404692	cellular organisms; Eukaryota; Opisthokonta; Fungi; Dikarya; Ascomycota; saccharomyceta; Pezizomycotina; leotiomyceta; Eurotiomycetes; Eurotiomycetidae; Onygenales; Onygenales incertae sedis; Coccidioides; Coccidioides immitis
GCA_000149925.1	Puccinia graminis f. sp. tritici CRL 75-36-700-3	basidiomycota_odb10	88.8	2	9.2	88.2	1.4	10.4	91.8	2	6.2	384	722	418459	cellular organisms; Eukaryota; Opisthokonta; Fungi; Dikarya; Basidiomycota; Pucciniomycotina; Pucciniomycetes; Pucciniales; Pucciniaceae; Puccinia; Puccinia graminis; Puccinia graminis f. sp. tritici
GCA_000149955.2	Fusarium oxysporum f. sp. lycopersici 4287	hypocreales_odb10	96.5	1.5	2	97.7	0.9	1.4	91.4	2.1	6.5	213	1409	426428	cellular organisms; Eukaryota; Opisthokonta; Fungi; Dikarya; Ascomycota; saccharomyceta; Pezizomycotina; leotiomyceta; sordariomyceta; Sordariomycetes; Hypocreomycetidae; Hypocreales; Nectriaceae; Fusarium; Fusarium oxysporum species complex; Fusarium oxysporum; Fusarium oxysporum f. sp. lycopersici
GCA_000149985.1	Pyrenophora tritici-repentis Pt-1C-BFP	pleosporales_odb10	96.6	0.8	2.6	98.7	0.4	0.9	95.4	2.5	2.1	178	2391	426418	cellular organisms; Eukaryota; Opisthokonta; Fungi; Dikarya; Ascomycota; saccharomyceta; Pezizomycotina; leotiomyceta; dothideomyceta; Dothideomycetes; Pleosporomycetidae; Pleosporales; Pleosporineae; Pleosporaceae; Pyrenophora; Pyrenophora tritici-repentis
GCA_000150035.1	Vanderwaltozyma polyspora DSM 70294	saccharomycetes_odb10	97.8	1.1	1.1	96.6	0.7	2.7	95.4	1.5	3.1	87	325	436907	cellular organisms; Eukaryota; Opisthokonta; Fungi; Dikarya; Ascomycota; saccharomyceta; Saccharomycotina; Saccharomycetes; Saccharomycetales; Saccharomycetaceae; Vanderwaltozyma; Vanderwaltozyma polyspora
GCA_000150055.1	Coccidioides posadasii RMSCC 3488	onygenales_odb10	95.5	2.3	2.2	96.8	0.9	2.3	94.5	2.5	3	136	1449	454284	cellular organisms; Eukaryota; Opisthokonta; Fungi; Dikarya; Ascomycota; saccharomyceta; Pezizomycotina; leotiomyceta; Eurotiomycetes; Eurotiomycetidae; Onygenales; Onygenales incertae sedis; Coccidioides; Coccidioides posadasii
GCA_000150085.1	Coccidioides immitis RMSCC 3703	onygenales_odb10	82	8.7	9.3	81.6	7.2	11.2	70.7	13.1	16.2	128	1969	454286	cellular organisms; Eukaryota; Opisthokonta; Fungi; Dikarya; Ascomycota; saccharomyceta; Pezizomycotina; leotiomyceta; Eurotiomycetes; Eurotiomycetidae; Onygenales; Onygenales incertae sedis; Coccidioides; Coccidioides immitis
GCA_000150115.1	Histoplasma capsulatum G186AR	onygenales_odb10	97.1	1.4	1.5	97.6	0.8	1.6	96.4	1.7	1.9	134	1206	447093	cellular organisms; Eukaryota; Opisthokonta; Fungi; Dikarya; Ascomycota; saccharomyceta; Pezizomycotina; leotiomyceta; Eurotiomycetes; Eurotiomycetidae; Onygenales; Ajellomycetaceae; Histoplasma; Histoplasma capsulatum
GCA_000150145.1	Aspergillus fumigatus A1163	eurotiales_odb10	97.6	0.5	1.9	99.6	0.2	0.2	96	1.9	2.1	132	967	451804	cellular organisms; Eukaryota; Opisthokonta; Fungi; Dikarya; Ascomycota; saccharomyceta; Pezizomycotina; leotiomyceta; Eurotiomycetes; Eurotiomycetidae; Eurotiales; Aspergillaceae; Aspergillus; Aspergillus subgen. Fumigati; Aspergillus fumigatus
GCA_000150475.2	Paracoccidioides brasiliensis Pb03	onygenales_odb10	96.2	1.3	2.5	96.4	0.9	2.7	96.2	1.3	2.5	133	1155	482561	cellular organisms; Eukaryota; Opisthokonta; Fungi; Dikarya; Ascomycota; saccharomyceta; Pezizomycotina; leotiomyceta; Eurotiomycetes; Eurotiomycetidae; Onygenales; Onygenales incertae sedis; Paracoccidioides; Paracoccidioides brasiliensis
GCA_000150505.2	Schizosaccharomyces octosporus yFS286	ascomycota_odb10	80.5	2	17.5	61.8	4.9	33.3	80.9	1.7	17.4	136	675	483514	cellular organisms; Eukaryota; Opisthokonta; Fungi; Dikarya; Ascomycota; Taphrinomycotina; Schizosaccharomycetes; Schizosaccharomycetales; Schizosaccharomycetaceae; Schizosaccharomyces; Schizosaccharomyces octosporus
GCA_000150675.2	Verticillium dahliae VdLs.17	glomerellales_odb10	79.3	3.6	17.1	83.1	1.3	15.6	80.9	2.1	17	184	4893	498257	cellular organisms; Eukaryota; Opisthokonta; Fungi; Dikarya; Ascomycota; saccharomyceta; Pezizomycotina; leotiomyceta; sordariomyceta; Sordariomycetes; Hypocreomycetidae; Glomerellales; Plectosphaerellaceae; Verticillium; Verticillium dahliae
GCA_000150705.2	Paracoccidioides lutzii Pb01	onygenales_odb10	97	1.2	1.8	97.3	0.7	2	97.2	1.4	1.4	137	1093	502779	cellular organisms; Eukaryota; Opisthokonta; Fungi; Dikarya; Ascomycota; saccharomyceta; Pezizomycotina; leotiomyceta; Eurotiomycetes; Eurotiomycetidae; Onygenales; Onygenales incertae sedis; Paracoccidioides; Paracoccidioides lutzii
GCA_000150735.2	Paracoccidioides brasiliensis Pb18	onygenales_odb10	96.8	1	2.2	97	0.6	2.4	96.6	0.9	2.5	127	1189	502780	cellular organisms; Eukaryota; Opisthokonta; Fungi; Dikarya; Ascomycota; saccharomyceta; Pezizomycotina; leotiomyceta; Eurotiomycetes; Eurotiomycetidae; Onygenales; Onygenales incertae sedis; Paracoccidioides; Paracoccidioides brasiliensis
GCA_000150825.1	Verticillium alfalfae VaMs.102	glomerellales_odb10	67.9	6	26.1	71.8	3.6	24.6	63.8	6	30.2	179	6061	526221	cellular organisms; Eukaryota; Opisthokonta; Fungi; Dikarya; Ascomycota; saccharomyceta; Pezizomycotina; leotiomyceta; sordariomyceta; Sordariomycetes; Hypocreomycetidae; Glomerellales; Plectosphaerellaceae; Verticillium; Verticillium alfalfae
GCA_000150975.2	Nannizzia gypsea CBS 118893	onygenales_odb10	97.6	1.4	1	98.1	0.8	1.1	98.5	1.1	0.4	107	1389	535722	cellular organisms; Eukaryota; Opisthokonta; Fungi; Dikarya; Ascomycota; saccharomyceta; Pezizomycotina; leotiomyceta; Eurotiomycetes; Eurotiomycetidae; Onygenales; Arthrodermataceae; Nannizzia; Nannizzia gypsea
GCA_000151005.2	Histoplasma capsulatum H88	onygenales_odb10	96.9	1.6	1.5	97.3	0.8	1.9	95.4	1.8	2.8	138	1308	544711	cellular organisms; Eukaryota; Opisthokonta; Fungi; Dikarya; Ascomycota; saccharomyceta; Pezizomycotina; leotiomyceta; Eurotiomycetes; Eurotiomycetidae; Onygenales; Ajellomycetaceae; Histoplasma; Histoplasma capsulatum
GCA_000151035.1	Histoplasma capsulatum H143	onygenales_odb10	87.1	6.7	6.2	87	5.3	7.7	80	9.3	10.7	158	2165	544712	cellular organisms; Eukaryota; Opisthokonta; Fungi; Dikarya; Ascomycota; saccharomyceta; Pezizomycotina; leotiomyceta; Eurotiomycetes; Eurotiomycetidae; Onygenales; Ajellomycetaceae; Histoplasma; Histoplasma capsulatum
GCA_000151065.3	Blumeria graminis f. sp. hordei DH14	leotiomycetes_odb10	93.4	3.4	3.2	94.6	1.3	4.1	94.6	2.5	2.9	256	1517	546991	cellular organisms; Eukaryota; Opisthokonta; Fungi; Dikarya; Ascomycota; saccharomyceta; Pezizomycotina; leotiomyceta; sordariomyceta; Leotiomycetes; Erysiphales; Erysiphaceae; Blumeria; Blumeria graminis; Blumeria graminis f. sp. hordei
GCA_000151125.2	Trichophyton benhamiae CBS 112371	onygenales_odb10	98.3	0.9	0.8	98.9	0.3	0.8	88	4.9	7.1	105	1120	663331	cellular organisms; Eukaryota; Opisthokonta; Fungi; Dikarya; Ascomycota; saccharomyceta; Pezizomycotina; leotiomyceta; Eurotiomycetes; Eurotiomycetidae; Onygenales; Arthrodermataceae; Trichophyton; Trichophyton benhamiae
GCA_000151145.1	Microsporum canis CBS 113480	onygenales_odb10	97.7	1.1	1.2	98.4	0.5	1.1	97.8	1.2	1	104	1353	554155	cellular organisms; Eukaryota; Opisthokonta; Fungi; Dikarya; Ascomycota; saccharomyceta; Pezizomycotina; leotiomyceta; Eurotiomycetes; Eurotiomycetidae; Onygenales; Arthrodermataceae; Microsporum; Microsporum canis
GCA_000151175.1	Trichophyton equinum CBS 127.97	onygenales_odb10	92.7	3.1	4.2	92.9	2.6	4.5	93	3.3	3.7	106	1507	559882	cellular organisms; Eukaryota; Opisthokonta; Fungi; Dikarya; Ascomycota; saccharomyceta; Pezizomycotina; leotiomyceta; Eurotiomycetes; Eurotiomycetidae; Onygenales; Arthrodermataceae; Trichophyton; Trichophyton equinum
GCA_000151295.1	Allomyces macrogynus ATCC 38327	fungi_odb10	83.9	3.6	12.5	84.5	2.2	13.3	86.9	2.1	11	277	494	578462	cellular organisms; Eukaryota; Opisthokonta; Fungi; Fungi incertae sedis; Blastocladiomycota; Blastocladiomycota incertae sedis; Blastocladiomycetes; Blastocladiales; Blastocladiaceae; Allomyces; Allomyces macrogynus
GCA_000151335.1	Coccidioides posadasii C735 delta SOWgp	onygenales_odb10	97.4	1	1.6	97.8	0.4	1.8	96.6	1	2.4	339	1547	222929	cellular organisms; Eukaryota; Opisthokonta; Fungi; Dikarya; Ascomycota; saccharomyceta; Pezizomycotina; leotiomyceta; Eurotiomycetes; Eurotiomycetidae; Onygenales; Onygenales incertae sedis; Coccidioides; Coccidioides posadasii
GCA_000151355.1	Fusarium vanettenii 77-13-4	hypocreales_odb10	98.3	0.6	1.1	99.6	0.1	0.3	97.1	0.6	2.3	201	1122	660122	cellular organisms; Eukaryota; Opisthokonta; Fungi; Dikarya; Ascomycota; saccharomyceta; Pezizomycotina; leotiomyceta; sordariomyceta; Sordariomycetes; Hypocreomycetidae; Hypocreales; Nectriaceae; Fusarium; Fusarium solani species complex; Fusarium vanettenii
GCA_000151425.1	Trichophyton rubrum CBS 118892	onygenales_odb10	97.3	1.3	1.4	97.8	0.7	1.5	84.2	8.3	7.5	97	1355	559305	cellular organisms; Eukaryota; Opisthokonta; Fungi; Dikarya; Ascomycota; saccharomyceta; Pezizomycotina; leotiomyceta; Eurotiomycetes; Eurotiomycetidae; Onygenales; Arthrodermataceae; Trichophyton; Trichophyton rubrum
GCA_000151455.1	Trichophyton tonsurans CBS 112818	onygenales_odb10	95.4	2.6	2	96.1	1.7	2.2	96.1	2.6	1.3	111	1385	647933	cellular organisms; Eukaryota; Opisthokonta; Fungi; Dikarya; Ascomycota; saccharomyceta; Pezizomycotina; leotiomyceta; Eurotiomycetes; Eurotiomycetidae; Onygenales; Arthrodermataceae; Trichophyton; Trichophyton tonsurans
GCA_000151505.1	Trichophyton verrucosum HKI 0517	onygenales_odb10	97.8	1	1.2	98.5	0.5	1	86.6	5.5	7.9	109	1093	663202	cellular organisms; Eukaryota; Opisthokonta; Fungi; Dikarya; Ascomycota; saccharomyceta; Pezizomycotina; leotiomyceta; Eurotiomycetes; Eurotiomycetidae; Onygenales; Arthrodermataceae; Trichophyton; Trichophyton verrucosum
GCA_000151525.2	Puccinia triticina 1-1 BBBD Race 1	basidiomycota_odb10	90.3	2.3	7.4	89.2	2.7	8.1	93.1	2.5	4.4	373	708	630390	cellular organisms; Eukaryota; Opisthokonta; Fungi; Dikarya; Basidiomycota; Pucciniomycotina; Pucciniomycetes; Pucciniales; Pucciniaceae; Puccinia; Puccinia triticina
GCA_000151595.1	Blastomyces dermatitidis ATCC 18188	onygenales_odb10	97.8	1	1.2	98.6	0.6	0.8	95.5	0.8	3.7	159	1291	653446	cellular organisms; Eukaryota; Opisthokonta; Fungi; Dikarya; Ascomycota; saccharomyceta; Pezizomycotina; leotiomyceta; Eurotiomycetes; Eurotiomycetidae; Onygenales; Ajellomycetaceae; Blastomyces; Blastomyces dermatitidis
GCA_000151645.1	Tuber melanosporum	ascomycota_odb10	92.8	2.6	4.6	94.3	1.2	4.5	90.2	2.9	6.9	775	604	39416	cellular organisms; Eukaryota; Opisthokonta; Fungi; Dikarya; Ascomycota; saccharomyceta; Pezizomycotina; Pezizomycetes; Pezizales; Tuberaceae; Tuber
GCA_000166005.1	Pyrenophora teres f. teres 0-1	pleosporales_odb10	96.8	0.9	2.3	98.5	0.7	0.8	97.6	1.2	1.2	219	1477	861557	cellular organisms; Eukaryota; Opisthokonta; Fungi; Dikarya; Ascomycota; saccharomyceta; Pezizomycotina; leotiomyceta; dothideomyceta; Dothideomycetes; Pleosporomycetidae; Pleosporales; Pleosporineae; Pleosporaceae; Pyrenophora; Pyrenophora teres; Pyrenophora teres f. teres
GCA_000166155.1	Blastomyces dermatitidis ATCC 26199	onygenales_odb10	98.3	0.6	1.1	98.8	0.4	0.8	97.7	0.7	1.6	141	1183	447095	cellular organisms; Eukaryota; Opisthokonta; Fungi; Dikarya; Ascomycota; saccharomyceta; Pezizomycotina; leotiomyceta; Eurotiomycetes; Eurotiomycetidae; Onygenales; Ajellomycetaceae; Blastomyces; Blastomyces dermatitidis
GCA_000166175.1	Microbotryum lychnidis-dioicae p1A1 Lamole	basidiomycota_odb10	91.9	2	6.1	95.6	0.8	3.6	98.1	0.4	1.5	127	540	683840	cellular organisms; Eukaryota; Opisthokonta; Fungi; Dikarya; Basidiomycota; Pucciniomycotina; Microbotryomycetes; Microbotryales; Microbotryaceae; Microbotryum; Microbotryum lychnidis-dioicae
GCA_000167075.2	Saccharomyces kudriavzevii IFO 1802	saccharomycetes_odb10	73.4	8.4	18.2	71.3	7.5	21.2	64.4	2.3	33.3	57	274	226230	cellular organisms; Eukaryota; Opisthokonta; Fungi; Dikarya; Ascomycota; saccharomyceta; Saccharomycotina; Saccharomycetes; Saccharomycetales; Saccharomycetaceae; Saccharomyces; Saccharomyces kudriavzevii
GCA_000167675.2	Trichoderma reesei QM6a	hypocreales_odb10	98.4	0.5	1.1	99.4	0.1	0.5	97.2	1.1	1.7	137	973	431241	cellular organisms; Eukaryota; Opisthokonta; Fungi; Dikarya; Ascomycota; saccharomyceta; Pezizomycotina; leotiomyceta; sordariomyceta; Sordariomycetes; Hypocreomycetidae; Hypocreales; Hypocreaceae; Trichoderma; Trichoderma reesei
GCA_000170175.2	Coccidioides posadasii str. Silveira	onygenales_odb10	96.3	1.5	2.2	96.7	0.8	2.5	95	2.1	2.9	117	1279	443226	cellular organisms; Eukaryota; Opisthokonta; Fungi; Dikarya; Ascomycota; saccharomyceta; Pezizomycotina; leotiomyceta; Eurotiomycetes; Eurotiomycetidae; Onygenales; Onygenales incertae sedis; Coccidioides; Coccidioides posadasii
GCA_000170995.2	Trichoderma virens Gv29-8	hypocreales_odb10	98.6	0.6	0.8	99.8	0.1	0.1	98.5	0.8	0.7	160	952	413071	cellular organisms; Eukaryota; Opisthokonta; Fungi; Dikarya; Ascomycota; saccharomyceta; Pezizomycotina; leotiomyceta; sordariomyceta; Sordariomycetes; Hypocreomycetidae; Hypocreales; Hypocreaceae; Trichoderma; Trichoderma virens
GCA_000171015.2	Trichoderma atroviride IMI 206040	hypocreales_odb10	98.3	0.5	1.2	99.4	0.1	0.5	97.1	1.2	1.7	142	1005	452589	cellular organisms; Eukaryota; Opisthokonta; Fungi; Dikarya; Ascomycota; saccharomyceta; Pezizomycotina; leotiomyceta; sordariomyceta; Sordariomycetes; Hypocreomycetidae; Hypocreales; Hypocreaceae; Trichoderma; Trichoderma atroviride
GCA_000181435.1	Saccharomyces cerevisiae YJM789	saccharomycetes_odb10	99.5	0.1	0.4	98.4	0.3	1.3	99.1	0.6	0.3	48	314	307796	cellular organisms; Eukaryota; Opisthokonta; Fungi; Dikarya; Ascomycota; saccharomyceta; Saccharomycotina; Saccharomycetes; Saccharomycetales; Saccharomycetaceae; Saccharomyces; Saccharomyces cerevisiae
GCA_000181695.1	Malassezia globosa CBS 7966	basidiomycota_odb10	82.7	5	12.3	85.5	2.3	12.2	73.8	8.7	17.5	85	490	425265	cellular organisms; Eukaryota; Opisthokonta; Fungi; Dikarya; Basidiomycota; Ustilaginomycotina; Malasseziomycetes; Malasseziales; Malasseziaceae; Malassezia; Malassezia globosa
GCA_000182175.1	Saccharomyces cerevisiae AWRI1631	saccharomycetes_odb10	81.2	10.2	8.6	77.9	7.6	14.5	69.2	12.4	18.4	48	247	545124	cellular organisms; Eukaryota; Opisthokonta; Fungi; Dikarya; Ascomycota; saccharomyceta; Saccharomycotina; Saccharomycetes; Saccharomycetales; Saccharomycetaceae; Saccharomyces; Saccharomyces cerevisiae
GCA_000182315.2	Saccharomyces cerevisiae JAY291	saccharomycetes_odb10	99.3	0.4	0.3	98.1	0.2	1.7	96.8	0.2	3	46	300	574961	cellular organisms; Eukaryota; Opisthokonta; Fungi; Dikarya; Ascomycota; saccharomyceta; Saccharomycotina; Saccharomycetes; Saccharomycetales; Saccharomycetaceae; Saccharomyces; Saccharomyces cerevisiae
GCA_000182565.2	Spizellomyces punctatus DAOM BR117	fungi_odb10	90.9	2	7.1	86.4	2.8	10.8	95.6	0.9	3.5	170	324	645134	cellular organisms; Eukaryota; Opisthokonta; Fungi; Fungi incertae sedis; Chytridiomycota; Chytridiomycota incertae sedis; Chytridiomycetes; Spizellomycetales; Spizellomycetaceae; Spizellomyces; Spizellomyces punctatus
GCA_000182765.2	Candida parapsilosis	saccharomycetes_odb10	99.1	0.4	0.5	97.8	0.1	2.1	99.3	0.2	0.5	54	338	5480	cellular organisms; Eukaryota; Opisthokonta; Fungi; Dikarya; Ascomycota; saccharomyceta; Saccharomycotina; Saccharomycetes; Saccharomycetales; Debaryomycetaceae; Candida/Lodderomyces clade; Candida
GCA_000182805.2	Sordaria macrospora k-hell	sordariomycetes_odb10	95.8	2.1	2.1	98.2	0.4	1.4	96.4	1.3	2.3	139	841	771870	cellular organisms; Eukaryota; Opisthokonta; Fungi; Dikarya; Ascomycota; saccharomyceta; Pezizomycotina; leotiomyceta; sordariomyceta; Sordariomycetes; Sordariomycetidae; Sordariales; Sordariaceae; Sordaria; Sordaria macrospora
GCA_000182925.2	Neurospora crassa OR74A	sordariomycetes_odb10	98	0.8	1.2	99.1	0.2	0.7	98.7	0.2	1.1	133	927	367110	cellular organisms; Eukaryota; Opisthokonta; Fungi; Dikarya; Ascomycota; saccharomyceta; Pezizomycotina; leotiomyceta; sordariomyceta; Sordariomycetes; Sordariomycetidae; Sordariales; Sordariaceae; Neurospora; Neurospora crassa
GCA_000182965.3	Candida albicans SC5314	saccharomycetes_odb10	98.5	0.8	0.7	97.6	0.3	2.1	98.9	0.7	0.4	51	362	237561	cellular organisms; Eukaryota; Opisthokonta; Fungi; Dikarya; Ascomycota; saccharomyceta; Saccharomycotina; Saccharomycetes; Saccharomycetales; Debaryomycetaceae; Candida/Lodderomyces clade; Candida; Candida albicans
GCA_000182985.1	Nosema ceranae BRL01	microsporidia_odb10	93.5	3.5	3	92.5	1.3	6.2	84.7	2.5	12.8	15	92	578460	cellular organisms; Eukaryota; Opisthokonta; Fungi; Fungi incertae sedis; Microsporidia; Apansporoblastina; Nosematidae; Nosema; Nosema ceranae
GCA_000184105.1	Pseudogymnoascus destructans 20631-21	leotiomycetes_odb10	96.9	1.5	1.6	99.3	0.4	0.3	97.4	2	0.6	111	823	658429	cellular organisms; Eukaryota; Opisthokonta; Fungi; Dikarya; Ascomycota; saccharomyceta; Pezizomycotina; leotiomyceta; sordariomyceta; Leotiomycetes; Leotiomycetes incertae sedis; Pseudeurotiaceae; Pseudogymnoascus; Pseudogymnoascus destructans
GCA_000184455.3	Aspergillus oryzae RIB40	eurotiales_odb10	96.8	0.9	2.3	99.6	0.1	0.3	83.6	5.3	11.1	164	1038	510516	cellular organisms; Eukaryota; Opisthokonta; Fungi; Dikarya; Ascomycota; saccharomyceta; Pezizomycotina; leotiomyceta; Eurotiomycetes; Eurotiomycetidae; Eurotiales; Aspergillaceae; Aspergillus; Aspergillus subgen. Circumdati; Aspergillus oryzae
GCA_000185945.1	Cryptococcus gattii WM276	tremellomycetes_odb10	98.6	0.9	0.5	98.7	0.5	0.8	97.9	0.8	1.3	84	1288	367775	cellular organisms; Eukaryota; Opisthokonta; Fungi; Dikarya; Basidiomycota; Agaricomycotina; Tremellomycetes; Tremellales; Cryptococcaceae; Cryptococcus; Cryptococcus gattii species complex; Cryptococcus gattii VGI
GCA_000187245.3	Ogataea parapolymorpha DL-1	saccharomycetes_odb10	98.5	0.8	0.7	96.9	0.8	2.3	96.5	1.7	1.8	49	382	871575	cellular organisms; Eukaryota; Opisthokonta; Fungi; Dikarya; Ascomycota; saccharomyceta; Saccharomycotina; Saccharomycetes; Saccharomycetales; Pichiaceae; Ogataea; Ogataea parapolymorpha
GCA_000187405.1	Metarhizium acridum CQMa 102	hypocreales_odb10	97.9	0.9	1.2	99.3	0.2	0.5	95.3	2.6	2.1	144	987	655827	cellular organisms; Eukaryota; Opisthokonta; Fungi; Dikarya; Ascomycota; saccharomyceta; Pezizomycotina; leotiomyceta; sordariomyceta; Sordariomycetes; Hypocreomycetidae; Hypocreales; Clavicipitaceae; Metarhizium; Metarhizium acridum
GCA_000187425.2	Metarhizium robertsii ARSEF 23	hypocreales_odb10	97.7	0.9	1.4	99.5	0.2	0.3	98.6	0.6	0.8	150	1129	655844	cellular organisms; Eukaryota; Opisthokonta; Fungi; Dikarya; Ascomycota; saccharomyceta; Pezizomycotina; leotiomyceta; sordariomyceta; Sordariomycetes; Hypocreomycetidae; Hypocreales; Clavicipitaceae; Metarhizium; Metarhizium robertsii
GCA_000190195.1	Saccharomyces cerevisiae AWRI796	saccharomycetes_odb10	86.3	10.6	3.1	85.6	4.4	10	57.1	8.1	34.8	52	685	764097	cellular organisms; Eukaryota; Opisthokonta; Fungi; Dikarya; Ascomycota; saccharomyceta; Saccharomycotina; Saccharomycetes; Saccharomycetales; Saccharomycetaceae; Saccharomyces; Saccharomyces cerevisiae
GCA_000190215.1	Saccharomyces cerevisiae Vin13	saccharomycetes_odb10	89.7	7.3	3	87.7	2.9	9.4	61.8	6.5	31.7	49	642	764099	cellular organisms; Eukaryota; Opisthokonta; Fungi; Dikarya; Ascomycota; saccharomyceta; Saccharomycotina; Saccharomycetes; Saccharomycetales; Saccharomycetaceae; Saccharomyces; Saccharomyces cerevisiae
GCA_000190235.1	Saccharomyces cerevisiae VL3	saccharomycetes_odb10	90.2	7.3	2.5	89.7	2.7	7.6	65.2	6.8	28	56	567	764100	cellular organisms; Eukaryota; Opisthokonta; Fungi; Dikarya; Ascomycota; saccharomyceta; Saccharomycotina; Saccharomycetes; Saccharomycetales; Saccharomycetaceae; Saccharomyces; Saccharomyces cerevisiae
GCA_000190255.1	Saccharomyces cerevisiae FostersB	saccharomycetes_odb10	87	9.5	3.5	85.6	4.5	9.9	55.5	9.1	35.4	55	724	764102	cellular organisms; Eukaryota; Opisthokonta; Fungi; Dikarya; Ascomycota; saccharomyceta; Saccharomycotina; Saccharomycetes; Saccharomycetales; Saccharomycetaceae; Saccharomyces; Saccharomyces cerevisiae
GCA_000190615.1	Nematocida parisii ERTm3	microsporidia_odb10	96.7	2.5	0.8	96.5	0.5	3	94.4	2.8	2.8	19	192	935791	cellular organisms; Eukaryota; Opisthokonta; Fungi; Fungi incertae sedis; Microsporidia; Microsporidia incertae sedis; Nematocida; Nematocida parisii
GCA_000192795.1	Vavraia culicis subsp. floridensis	microsporidia_odb10	95.5	2.2	2.3	94.3	1	4.7	95.7	1.8	2.5	25	158	948595	cellular organisms; Eukaryota; Opisthokonta; Fungi; Fungi incertae sedis; Microsporidia; Pansporoblastina; Pleistophoridae; Vavraia; Vavraia culicis
GCA_000193285.1	Magnaporthiopsis poae ATCC 64411	sordariomycetes_odb10	78.2	6.8	15	79.5	8.3	12.2	78	10.1	11.9	132	1864	644358	cellular organisms; Eukaryota; Opisthokonta; Fungi; Dikarya; Ascomycota; saccharomyceta; Pezizomycotina; leotiomyceta; sordariomyceta; Sordariomycetes; Sordariomycetidae; Magnaporthales; Magnaporthaceae; Magnaporthiopsis; Magnaporthiopsis poae
GCA_000203795.1	Batrachochytrium dendrobatidis JAM81	fungi_odb10	88.9	1.1	10	73.3	4.1	22.6	89.7	2.2	8.1	140	435	684364	cellular organisms; Eukaryota; Opisthokonta; Fungi; Fungi incertae sedis; Chytridiomycota; Chytridiomycota incertae sedis; Chytridiomycetes; Rhizophydiales; Rhizophydiales incertae sedis; Batrachochytrium; Batrachochytrium dendrobatidis
GCA_000204055.1	Melampsora larici-populina 98AG31	basidiomycota_odb10	90.4	2.5	7.1	91.1	0.8	8.1	91.4	3.2	5.4	496	568	747676	cellular organisms; Eukaryota; Opisthokonta; Fungi; Dikarya; Basidiomycota; Pucciniomycotina; Pucciniomycetes; Pucciniales; Melampsoraceae; Melampsora; Melampsora larici-populina
GCA_000209165.1	Scheffersomyces stipitis CBS 6054	saccharomycetes_odb10	99.7	0.1	0.2	98.9	0.1	1	98	0.7	1.3	72	335	322104	cellular organisms; Eukaryota; Opisthokonta; Fungi; Dikarya; Ascomycota; saccharomyceta; Saccharomycotina; Saccharomycetes; Saccharomycetales; Debaryomycetaceae; Scheffersomyces; Scheffersomyces stipitis
GCA_000209485.1	Enterocytozoon bieneusi H348	microsporidia_odb10	59.4	2.5	38.1	48	0.8	51.2	54.5	1.5	44	20	223	481877	cellular organisms; Eukaryota; Opisthokonta; Fungi; Fungi incertae sedis; Microsporidia; Apansporoblastina; Enterocytozoonidae; Enterocytozoon; Enterocytozoon bieneusi
GCA_000213175.1	Neurospora tetrasperma FGSC 2508	sordariomycetes_odb10	97.6	0.9	1.5	98.9	0.3	0.8	95.7	0.9	3.4	120	972	510951	cellular organisms; Eukaryota; Opisthokonta; Fungi; Dikarya; Ascomycota; saccharomyceta; Pezizomycotina; leotiomyceta; sordariomyceta; Sordariomycetes; Sordariomycetidae; Sordariales; Sordariaceae; Neurospora; Neurospora tetrasperma
GCA_000213195.1	Neurospora tetrasperma FGSC 2509	sordariomycetes_odb10	97.7	0.9	1.4	98.8	0.4	0.8	95.7	0.8	3.5	151	1007	510952	cellular organisms; Eukaryota; Opisthokonta; Fungi; Dikarya; Ascomycota; saccharomyceta; Pezizomycotina; leotiomyceta; sordariomyceta; Sordariomycetes; Sordariomycetidae; Sordariales; Sordariaceae; Neurospora; Neurospora tetrasperma
GCA_000218685.1	Serpula lacrymans var. lacrymans S7.9	boletales_odb10	92.8	2.2	5	94.1	0.7	5.2	82.4	3.2	14.4	202	1717	578457	cellular organisms; Eukaryota; Opisthokonta; Fungi; Dikarya; Basidiomycota; Agaricomycotina; Agaricomycetes; Agaricomycetidae; Boletales; Coniophorineae; Serpulaceae; Serpula; Serpula lacrymans; Serpula lacrymans var. lacrymans
GCA_000218725.1	Serpula lacrymans var. lacrymans S7.3	boletales_odb10	93.2	2	4.8	94.3	0.6	5.1	88.6	4.4	7	174	1841	936435	cellular organisms; Eukaryota; Opisthokonta; Fungi; Dikarya; Basidiomycota; Agaricomycotina; Agaricomycetes; Agaricomycetidae; Boletales; Coniophorineae; Serpulaceae; Serpula; Serpula lacrymans; Serpula lacrymans var. lacrymans
GCA_000218975.1	Saccharomyces cerevisiae EC1118	saccharomycetes_odb10	98.9	0.8	0.3	98.3	0.2	1.5	95.7	0.1	4.2	52	340	643680	cellular organisms; Eukaryota; Opisthokonta; Fungi; Dikarya; Ascomycota; saccharomyceta; Saccharomycotina; Saccharomycetes; Saccharomycetales; Saccharomycetaceae; Saccharomyces; Saccharomyces cerevisiae
GCA_000219625.1	Zymoseptoria tritici IPO323	dothideomycetes_odb10	98.4	0.5	1.1	99.6	0.1	0.3	93.4	2.5	4.1	156	970	336722	cellular organisms; Eukaryota; Opisthokonta; Fungi; Dikarya; Ascomycota; saccharomyceta; Pezizomycotina; leotiomyceta; dothideomyceta; Dothideomycetes; Dothideomycetidae; Mycosphaerellales; Mycosphaerellaceae; Zymoseptoria; Zymoseptoria tritici
GCA_000221225.1	Chaetomium thermophilum var. thermophilum DSM 1495	sordariomycetes_odb10	94.8	1.9	3.3	97.3	0.5	2.2	93.7	1.5	4.8	121	944	759272	cellular organisms; Eukaryota; Opisthokonta; Fungi; Dikarya; Ascomycota; saccharomyceta; Pezizomycotina; leotiomyceta; sordariomyceta; Sordariomycetes; Sordariomycetidae; Sordariales; Chaetomiaceae; Chaetomium; Chaetomium thermophilum; Chaetomium thermophilum var. thermophilum
GCA_000222205.2	Rhodotorula toruloides ATCC 204091	basidiomycota_odb10	88.8	2.4	8.8	97	0.3	2.7	36.4	0.6	63	95	612	1001064	cellular organisms; Eukaryota; Opisthokonta; Fungi; Dikarya; Basidiomycota; Pucciniomycotina; Microbotryomycetes; Sporidiobolales; Sporidiobolaceae; Rhodotorula; Rhodotorula toruloides
GCA_000222805.1	Fusarium oxysporum Fo5176	hypocreales_odb10	97.9	1.1	1	99.1	0.5	0.4	96.8	1.1	2.1	224	926	660025	cellular organisms; Eukaryota; Opisthokonta; Fungi; Dikarya; Ascomycota; saccharomyceta; Pezizomycotina; leotiomyceta; sordariomyceta; Sordariomycetes; Hypocreomycetidae; Hypocreales; Nectriaceae; Fusarium; Fusarium oxysporum species complex; Fusarium oxysporum
GCA_000223465.1	Yamadazyma tenuis ATCC 10573	saccharomycetes_odb10	99.1	0.3	0.6	97.6	0.5	1.9	89	1.3	9.7	50	410	590646	cellular organisms; Eukaryota; Opisthokonta; Fungi; Dikarya; Ascomycota; saccharomyceta; Saccharomycotina; Saccharomycetes; Saccharomycetales; Debaryomycetaceae; Yamadazyma; Yamadazyma tenuis
GCA_000223485.1	Spathaspora passalidarum NRRL Y-27907	saccharomycetes_odb10	99.6	0.2	0.2	97.9	0.2	1.9	89.6	3.7	6.7	54	335	619300	cellular organisms; Eukaryota; Opisthokonta; Fungi; Dikarya; Ascomycota; saccharomyceta; Saccharomycotina; Saccharomycetes; Saccharomycetales; Debaryomycetaceae; Spathaspora; Spathaspora passalidarum
GCA_000223565.1	Komagataella phaffii CBS 7435	saccharomycetes_odb10	98.9	0.7	0.4	96.7	0.6	2.7	97.8	0.6	1.6	42	374	981350	cellular organisms; Eukaryota; Opisthokonta; Fungi; Dikarya; Ascomycota; saccharomyceta; Saccharomycotina; Saccharomycetes; Saccharomycetales; Phaffomycetaceae; Komagataella; Komagataella phaffii
GCA_000225545.1	Arthrobotrys oligospora ATCC 24927	ascomycota_odb10	95.4	1.2	3.4	94.2	1	4.8	96.1	1.4	2.5	300	452	756982	cellular organisms; Eukaryota; Opisthokonta; Fungi; Dikarya; Ascomycota; saccharomyceta; Pezizomycotina; Orbiliomycetes; Orbiliales; Orbiliaceae; Arthrobotrys; Arthrobotrys oligospora
GCA_000225605.1	Cordyceps militaris CM01	hypocreales_odb10	96.9	1.4	1.7	99	0.4	0.6	95.9	0.6	3.5	117	1072	983644	cellular organisms; Eukaryota; Opisthokonta; Fungi; Dikarya; Ascomycota; saccharomyceta; Pezizomycotina; leotiomyceta; sordariomyceta; Sordariomycetes; Hypocreomycetidae; Hypocreales; Cordycipitaceae; Cordyceps; Cordyceps militaris
GCA_000226095.1	Thermothelomyces thermophilus ATCC 42464	sordariomycetes_odb10	97.9	0.9	1.2	99.1	0.2	0.7	95.6	2	2.4	132	1038	573729	cellular organisms; Eukaryota; Opisthokonta; Fungi; Dikarya; Ascomycota; saccharomyceta; Pezizomycotina; leotiomyceta; sordariomyceta; Sordariomycetes; Sordariomycetidae; Sordariales; Chaetomiaceae; Thermothelomyces; Thermothelomyces thermophilus
GCA_000226115.1	Thermothielavioides terrestris NRRL 8126	sordariomycetes_odb10	98.2	0.5	1.3	99.3	0.1	0.6	95.5	1.9	2.6	112	1073	578455	cellular organisms; Eukaryota; Opisthokonta; Fungi; Dikarya; Ascomycota; saccharomyceta; Pezizomycotina; leotiomyceta; sordariomyceta; Sordariomycetes; Sordariomycetidae; Sordariales; Chaetomiaceae; Thermothielavioides; Thermothielavioides terrestris
GCA_000226395.1	Penicillium rubens Wisconsin 54-1255	eurotiales_odb10	98	0.4	1.6	100	0	0	97.2	0.4	2.4	148	1001	500485	cellular organisms; Eukaryota; Opisthokonta; Fungi; Dikarya; Ascomycota; saccharomyceta; Pezizomycotina; leotiomyceta; Eurotiomycetes; Eurotiomycetidae; Eurotiales; Aspergillaceae; Penicillium; Penicillium chrysogenum species complex; Penicillium rubens
GCA_000226545.1	Podospora anserina S mat+	sordariomycetes_odb10	94.9	1.7	3.4	96.2	1.4	2.4	94.3	2.6	3.1	142	949	515849	cellular organisms; Eukaryota; Opisthokonta; Fungi; Dikarya; Ascomycota; saccharomyceta; Pezizomycotina; leotiomyceta; sordariomyceta; Sordariomycetes; Sordariomycetidae; Sordariales; Chaetomiaceae; Podospora; Podospora anserina
GCA_000227075.1	Botrytis cinerea T4	helotiales_odb10	92.8	1.2	6	92.7	0.8	6.5	89.4	2.5	8.1	165	1644	999810	cellular organisms; Eukaryota; Opisthokonta; Fungi; Dikarya; Ascomycota; saccharomyceta; Pezizomycotina; leotiomyceta; sordariomyceta; Leotiomycetes; Helotiales; Sclerotiniaceae; Botrytis; Botrytis cinerea
GCA_000227095.3	Saitoella complicata NRRL Y-17804	ascomycota_odb10	90.5	3.2	6.3	92.3	0.7	7	88.1	1.6	10.3	138	367	698492	cellular organisms; Eukaryota; Opisthokonta; Fungi; Dikarya; Ascomycota; Taphrinomycotina; Taphrinomycotina incertae sedis; Saitoella; Saitoella complicata
GCA_000227115.2	Naumovozyma dairenensis CBS 421	saccharomycetes_odb10	99.6	0.1	0.3	98.3	0.2	1.5	99.3	0.3	0.4	51	361	1071378	cellular organisms; Eukaryota; Opisthokonta; Fungi; Dikarya; Ascomycota; saccharomyceta; Saccharomycotina; Saccharomycetes; Saccharomycetales; Saccharomycetaceae; Naumovozyma; Naumovozyma dairenensis
GCA_000230245.1	Sporisorium reilianum SRZ2	basidiomycota_odb10	99.2	0.1	0.7	99.2	0.1	0.7	99.8	0	0.2	93	347	999809	cellular organisms; Eukaryota; Opisthokonta; Fungi; Dikarya; Basidiomycota; Ustilaginomycotina; Ustilaginomycetes; Ustilaginales; Ustilaginaceae; Sporisorium; Sporisorium reilianum
GCA_000230375.1	Leptosphaeria maculans JN3	pleosporales_odb10	91.7	2.3	6	94.4	0.9	4.7	90.7	3.5	5.8	169	2144	985895	cellular organisms; Eukaryota; Opisthokonta; Fungi; Dikarya; Ascomycota; saccharomyceta; Pezizomycotina; leotiomyceta; dothideomyceta; Dothideomycetes; Pleosporomycetidae; Pleosporales; Pleosporineae; Leptosphaeriaceae; Leptosphaeria; Leptosphaeria maculans species complex; Leptosphaeria maculans; Leptosphaeria maculans brassicae group
GCA_000230395.2	Aspergillus niger ATCC 1015	eurotiales_odb10	97.8	0.5	1.7	99.6	0.1	0.3	94.7	1.3	4	158	961	380704	cellular organisms; Eukaryota; Opisthokonta; Fungi; Dikarya; Ascomycota; saccharomyceta; Pezizomycotina; leotiomyceta; Eurotiomycetes; Eurotiomycetidae; Eurotiales; Aspergillaceae; Aspergillus; Aspergillus subgen. Circumdati; Aspergillus niger
GCA_000230595.3	Edhazardia aedis USNM 41457	microsporidia_odb10	90.8	5.2	4	93.8	0.8	5.4	90.7	4.8	4.5	72	160	1003232	cellular organisms; Eukaryota; Opisthokonta; Fungi; Fungi incertae sedis; Microsporidia; Microsporidia incertae sedis; Culicosporidae; Edhazardia; Edhazardia aedis
GCA_000230625.1	Exophiala dermatitidis NIH/UT8656	chaetothyriales_odb10	97.6	0.4	2	98	0.1	1.9	96	0.7	3.3	126	1535	858893	cellular organisms; Eukaryota; Opisthokonta; Fungi; Dikarya; Ascomycota; saccharomyceta; Pezizomycotina; leotiomyceta; Eurotiomycetes; Chaetothyriomycetidae; Chaetothyriales; Herpotrichiellaceae; Exophiala; Exophiala dermatitidis
GCA_000231115.1	Vittaforma corneae ATCC 50505	microsporidia_odb10	78	4.2	17.8	73.5	2.2	24.3	75	3.7	21.3	19	332	993615	cellular organisms; Eukaryota; Opisthokonta; Fungi; Fungi incertae sedis; Microsporidia; Apansporoblastina; Nosematidae; Vittaforma; Vittaforma corneae
GCA_000236905.1	Tetrapisispora phaffii CBS 4417	saccharomycetes_odb10	99.4	0.2	0.4	98	0.2	1.8	99.6	0.2	0.2	46	355	1071381	cellular organisms; Eukaryota; Opisthokonta; Fungi; Dikarya; Ascomycota; saccharomyceta; Saccharomycotina; Saccharomycetes; Saccharomycetales; Saccharomycetaceae; Tetrapisispora; Tetrapisispora phaffii
GCA_000237345.1	Naumovozyma castellii CBS 4309	saccharomycetes_odb10	99.7	0.1	0.2	98.6	0.1	1.3	98.8	0.2	1	47	392	1064592	cellular organisms; Eukaryota; Opisthokonta; Fungi; Dikarya; Ascomycota; saccharomyceta; Saccharomycotina; Saccharomycetes; Saccharomycetales; Saccharomycetaceae; Naumovozyma; Naumovozyma castellii
GCA_000238015.2	Glarea lozoyensis 74030	helotiales_odb10	96.6	1.1	2.3	97.8	0.4	1.8	32.4	8.1	59.5	158	1348	1104152	cellular organisms; Eukaryota; Opisthokonta; Fungi; Dikarya; Ascomycota; saccharomyceta; Pezizomycotina; leotiomyceta; sordariomyceta; Leotiomycetes; Helotiales; Helotiaceae; Glarea; Glarea lozoyensis
GCA_000239835.2	Aspergillus luchuensis IFO 4308	eurotiales_odb10	97.5	0.6	1.9	99.6	0.1	0.3	97.7	1	1.3	163	927	1033177	cellular organisms; Eukaryota; Opisthokonta; Fungi; Dikarya; Ascomycota; saccharomyceta; Pezizomycotina; leotiomyceta; Eurotiomycetes; Eurotiomycetidae; Eurotiales; Aspergillaceae; Aspergillus; Aspergillus luchuensis
GCA_000240135.3	Fusarium graminearum PH-1	hypocreales_odb10	97.8	0.6	1.6	98.7	0.5	0.8	95.6	2.3	2.1	158	1325	229533	cellular organisms; Eukaryota; Opisthokonta; Fungi; Dikarya; Ascomycota; saccharomyceta; Pezizomycotina; leotiomyceta; sordariomyceta; Sordariomycetes; Hypocreomycetidae; Hypocreales; Nectriaceae; Fusarium; Fusarium sambucinum species complex; Fusarium graminearum
GCA_000241205.2	Mixia osmundae IAM 14324	basidiomycota_odb10	88.4	2.6	9	90.2	1.5	8.3	94.5	0.6	4.9	95	480	764103	cellular organisms; Eukaryota; Opisthokonta; Fungi; Dikarya; Basidiomycota; Pucciniomycotina; Mixiomycetes; Mixiales; Mixiaceae; Mixia; Mixia osmundae
GCA_000243375.1	Torulaspora delbrueckii	saccharomycetes_odb10	99.6	0.2	0.2	98.8	0.2	1	99.9	0.1	0	41	403	4950	cellular organisms; Eukaryota; Opisthokonta; Fungi; Dikarya; Ascomycota; saccharomyceta; Saccharomycotina; Saccharomycetes; Saccharomycetales; Saccharomycetaceae; Torulaspora
GCA_000250695.1	Nematocida sp. 1 ERTm2	microsporidia_odb10	93.7	3.7	2.6	95.7	0.7	3.6	91.2	5.3	3.5	22	171	944018	cellular organisms; Eukaryota; Opisthokonta; Fungi; Fungi incertae sedis; Microsporidia; Microsporidia incertae sedis; Nematocida; unclassified Nematocida; Nematocida sp. 1
GCA_000250985.1	Nematocida parisii ERTm1	microsporidia_odb10	97.4	0.8	1.8	95.5	0.3	4.2	96.5	1.5	2	19	178	881290	cellular organisms; Eukaryota; Opisthokonta; Fungi; Fungi incertae sedis; Microsporidia; Microsporidia incertae sedis; Nematocida; Nematocida parisii
GCA_000259595.1	Brettanomyces bruxellensis AWRI1499	saccharomycetes_odb10	79.4	12.4	8.2	56.1	9.1	34.8	45.6	17	37.4	48	797	1124627	cellular organisms; Eukaryota; Opisthokonta; Fungi; Dikarya; Ascomycota; saccharomyceta; Saccharomycotina; Saccharomycetes; Saccharomycetales; Pichiaceae; Brettanomyces; Brettanomyces bruxellensis
GCA_000259975.2	Fusarium oxysporum f. sp. lycopersici MN25	hypocreales_odb10	98.8	0.4	0.8	99.6	0.1	0.3	94.8	0.2	5	197	1031	1080343	cellular organisms; Eukaryota; Opisthokonta; Fungi; Dikarya; Ascomycota; saccharomyceta; Pezizomycotina; leotiomyceta; sordariomyceta; Sordariomycetes; Hypocreomycetidae; Hypocreales; Nectriaceae; Fusarium; Fusarium oxysporum species complex; Fusarium oxysporum; Fusarium oxysporum f. sp. lycopersici
GCA_000260075.2	Fusarium oxysporum f. sp. pisi HDV247	hypocreales_odb10	98.8	0.4	0.8	99.7	0	0.3	94.5	0.1	5.4	223	1103	1080344	cellular organisms; Eukaryota; Opisthokonta; Fungi; Dikarya; Ascomycota; saccharomyceta; Pezizomycotina; leotiomyceta; sordariomyceta; Sordariomycetes; Hypocreomycetidae; Hypocreales; Nectriaceae; Fusarium; Fusarium oxysporum species complex; Fusarium oxysporum; Fusarium oxysporum f. sp. pisi
GCA_000260155.3	Fusarium oxysporum f. sp. radicis-lycopersici 26381	hypocreales_odb10	98.7	0.5	0.8	99.7	0	0.3	94.8	0.1	5.1	210	1025	1089448	cellular organisms; Eukaryota; Opisthokonta; Fungi; Dikarya; Ascomycota; saccharomyceta; Pezizomycotina; leotiomyceta; sordariomyceta; Sordariomycetes; Hypocreomycetidae; Hypocreales; Nectriaceae; Fusarium; Fusarium oxysporum species complex; Fusarium oxysporum; Fusarium oxysporum f. sp. radicis-lycopersici
GCA_000260175.2	Fusarium oxysporum f. sp. vasinfectum 25433	hypocreales_odb10	98.8	0.3	0.9	99.7	0.1	0.2	94.5	0.2	5.3	193	1042	1089449	cellular organisms; Eukaryota; Opisthokonta; Fungi; Dikarya; Ascomycota; saccharomyceta; Pezizomycotina; leotiomyceta; sordariomyceta; Sordariomycetes; Hypocreomycetidae; Hypocreales; Nectriaceae; Fusarium; Fusarium oxysporum species complex; Fusarium oxysporum; Fusarium oxysporum f. sp. vasinfectum
GCA_000260195.2	Fusarium odoratissimum NRRL 54006	hypocreales_odb10	98.7	0.5	0.8	99.8	0.1	0.1	95	0.2	4.8	204	1029	1089451	cellular organisms; Eukaryota; Opisthokonta; Fungi; Dikarya; Ascomycota; saccharomyceta; Pezizomycotina; leotiomyceta; sordariomyceta; Sordariomycetes; Hypocreomycetidae; Hypocreales; Nectriaceae; Fusarium; Fusarium oxysporum species complex; Fusarium odoratissimum
GCA_000260215.2	Fusarium oxysporum f. sp. conglutinans race 2 54008	hypocreales_odb10	98.8	0.4	0.8	99.6	0.2	0.2	94.4	0.1	5.5	192	950	1089457	cellular organisms; Eukaryota; Opisthokonta; Fungi; Dikarya; Ascomycota; saccharomyceta; Pezizomycotina; leotiomyceta; sordariomyceta; Sordariomycetes; Hypocreomycetidae; Hypocreales; Nectriaceae; Fusarium; Fusarium oxysporum species complex; Fusarium oxysporum; Fusarium oxysporum f. sp. conglutinans
GCA_000260235.2	Fusarium oxysporum f. sp. raphani 54005	hypocreales_odb10	98.9	0.3	0.8	99.8	0	0.2	94.2	0.1	5.7	218	1001	1089458	cellular organisms; Eukaryota; Opisthokonta; Fungi; Dikarya; Ascomycota; saccharomyceta; Pezizomycotina; leotiomyceta; sordariomyceta; Sordariomycetes; Hypocreomycetidae; Hypocreales; Nectriaceae; Fusarium; Fusarium oxysporum species complex; Fusarium oxysporum; Fusarium oxysporum f. sp. raphani
GCA_000260495.2	Fusarium oxysporum f. sp. melonis 26406	hypocreales_odb10	98.8	0.5	0.7	99.7	0.1	0.2	94.5	0.1	5.4	216	1114	1089452	cellular organisms; Eukaryota; Opisthokonta; Fungi; Dikarya; Ascomycota; saccharomyceta; Pezizomycotina; leotiomyceta; sordariomyceta; Sordariomycetes; Hypocreomycetidae; Hypocreales; Nectriaceae; Fusarium; Fusarium oxysporum species complex; Fusarium oxysporum; Fusarium oxysporum f. sp. melonis
GCA_000260735.1	Saccharomyces cerevisiae Kyokai no. 7	saccharomycetes_odb10	99.4	0.2	0.4	98.2	0.3	1.5	98.9	0.7	0.4	46	338	721032	cellular organisms; Eukaryota; Opisthokonta; Fungi; Dikarya; Ascomycota; saccharomyceta; Saccharomycotina; Saccharomycetes; Saccharomycetales; Saccharomycetaceae; Saccharomyces; Saccharomyces cerevisiae
GCA_000263375.1	Wallemia mellicola CBS 633.66	basidiomycota_odb10	89.1	1.5	9.4	82.7	1.5	15.8	87.1	1.5	11.4	64	496	671144	cellular organisms; Eukaryota; Opisthokonta; Fungi; Dikarya; Basidiomycota; Wallemiomycotina; Wallemiomycetes; Wallemiales; Wallemiaceae; Wallemia; Wallemia mellicola
GCA_000264905.1	Stereum hirsutum FP-91666 SS1	agaricomycetes_odb10	95.6	1.2	3.2	98.7	0.3	1	97.3	0.4	2.3	216	943	721885	cellular organisms; Eukaryota; Opisthokonta; Fungi; Dikarya; Basidiomycota; Agaricomycotina; Agaricomycetes; Agaricomycetes incertae sedis; Russulales; Stereaceae; Stereum; Stereum hirsutum
GCA_000264995.1	Punctularia strigosozonata HHB-11173 SS5	agaricomycetes_odb10	95.4	1.8	2.8	97.9	0.6	1.5	93.9	0.8	5.3	119	1378	741275	cellular organisms; Eukaryota; Opisthokonta; Fungi; Dikarya; Basidiomycota; Agaricomycotina; Agaricomycetes; Agaricomycetes incertae sedis; Corticiales; Punctulariaceae; Punctularia; Punctularia strigosozonata
GCA_000265015.1	Auricularia subglabra TFB-10046 SS5	agaricomycetes_odb10	87	3.4	9.6	95.9	0.6	3.5	93.8	0.9	5.3	239	1820	717982	cellular organisms; Eukaryota; Opisthokonta; Fungi; Dikarya; Basidiomycota; Agaricomycotina; Agaricomycetes; Agaricomycetes incertae sedis; Auriculariales; Auriculariaceae; Auricularia; Auricularia subglabra
GCA_000269785.2	Aspergillus oryzae 3.042	eurotiales_odb10	96.1	1.1	2.8	99.1	0.2	0.7	86.3	2.4	11.3	196	928	1160506	cellular organisms; Eukaryota; Opisthokonta; Fungi; Dikarya; Ascomycota; saccharomyceta; Pezizomycotina; leotiomyceta; Eurotiomycetes; Eurotiomycetidae; Eurotiales; Aspergillaceae; Aspergillus; Aspergillus subgen. Circumdati; Aspergillus oryzae
GCA_000269885.1	Saccharomyces cerevisiae CEN.PK113-7D	saccharomycetes_odb10	99.5	0.1	0.4	98.7	0.1	1.2	98.2	0.6	1.2	51	396	889517	cellular organisms; Eukaryota; Opisthokonta; Fungi; Dikarya; Ascomycota; saccharomyceta; Saccharomycotina; Saccharomycetes; Saccharomycetales; Saccharomycetaceae; Saccharomyces; Saccharomyces cerevisiae
GCA_000271585.1	Trametes versicolor FP-101664 SS1	polyporales_odb10	97.4	0.7	1.9	99.6	0.1	0.3	98	0.4	1.6	193	1853	717944	cellular organisms; Eukaryota; Opisthokonta; Fungi; Dikarya; Basidiomycota; Agaricomycotina; Agaricomycetes; Agaricomycetes incertae sedis; Polyporales; Polyporaceae; Trametes; Trametes versicolor
GCA_000271605.1	Fomitiporia mediterranea MF3/22	agaricomycetes_odb10	94.9	1.4	3.7	98	0.5	1.5	96	0.6	3.4	179	1554	694068	cellular organisms; Eukaryota; Opisthokonta; Fungi; Dikarya; Basidiomycota; Agaricomycotina; Agaricomycetes; Agaricomycetes incertae sedis; Hymenochaetales; Hymenochaetaceae; Fomitiporia; Fomitiporia mediterranea
GCA_000271625.1	Coniophora puteana RWD-64-598 SS2	boletales_odb10	91.8	1.9	6.3	95.1	0.5	4.4	90.2	1.4	8.4	170	2121	741705	cellular organisms; Eukaryota; Opisthokonta; Fungi; Dikarya; Basidiomycota; Agaricomycotina; Agaricomycetes; Agaricomycetidae; Boletales; Coniophorineae; Coniophoraceae; Coniophora; Coniophora puteana
GCA_000271645.1	Tremella mesenterica DSM 1558	tremellomycetes_odb10	91.2	4.4	4.4	92.6	1.1	6.3	91.1	3.8	5.1	123	1511	578456	cellular organisms; Eukaryota; Opisthokonta; Fungi; Dikarya; Basidiomycota; Agaricomycotina; Tremellomycetes; Tremellales; Tremellaceae; Tremella; Tremella mesenterica
GCA_000271705.2	Fusarium oxysporum Fo47	hypocreales_odb10	98.8	0.5	0.7	99.7	0.1	0.2	94.8	0.1	5.1	169	1083	660027	cellular organisms; Eukaryota; Opisthokonta; Fungi; Dikarya; Ascomycota; saccharomyceta; Pezizomycotina; leotiomyceta; sordariomyceta; Sordariomycetes; Hypocreomycetidae; Hypocreales; Nectriaceae; Fusarium; Fusarium oxysporum species complex; Fusarium oxysporum
GCA_000271745.2	Fusarium oxysporum NRRL 32931	hypocreales_odb10	98.8	0.4	0.8	99.7	0	0.3	94.4	0.2	5.4	180	1044	660029	cellular organisms; Eukaryota; Opisthokonta; Fungi; Dikarya; Ascomycota; saccharomyceta; Pezizomycotina; leotiomyceta; sordariomyceta; Sordariomycetes; Hypocreomycetidae; Hypocreales; Nectriaceae; Fusarium; Fusarium oxysporum species complex; Fusarium oxysporum
GCA_000275845.1	Dichomitus squalens LYAD-421 SS1	polyporales_odb10	97	1.1	1.9	99.3	0.3	0.4	96.3	0.8	2.9	165	1716	732165	cellular organisms; Eukaryota; Opisthokonta; Fungi; Dikarya; Basidiomycota; Agaricomycotina; Agaricomycetes; Agaricomycetes incertae sedis; Polyporales; Polyporaceae; Dichomitus; Dichomitus squalens
GCA_000277815.3	Encephalitozoon hellem ATCC 50504	microsporidia_odb10	100	0	0	97.7	0.5	1.8	99.9	0.2	0.1	16	217	907965	cellular organisms; Eukaryota; Opisthokonta; Fungi; Fungi incertae sedis; Microsporidia; Apansporoblastina; Unikaryonidae; Encephalitozoon; Encephalitozoon hellem
GCA_000280035.2	Encephalitozoon romaleae SJ-2008	microsporidia_odb10	99.3	0.3	0.4	97.5	0.5	2	98.3	1.2	0.5	16	251	1178016	cellular organisms; Eukaryota; Opisthokonta; Fungi; Fungi incertae sedis; Microsporidia; Apansporoblastina; Unikaryonidae; Encephalitozoon; Encephalitozoon romaleae
GCA_000280675.1	Beauveria bassiana ARSEF 2860	hypocreales_odb10	97.8	1	1.2	99.4	0.2	0.4	98.3	0.5	1.2	127	888	655819	cellular organisms; Eukaryota; Opisthokonta; Fungi; Dikarya; Ascomycota; saccharomyceta; Pezizomycotina; leotiomyceta; sordariomyceta; Sordariomycetes; Hypocreomycetidae; Hypocreales; Cordycipitaceae; Beauveria; Beauveria bassiana
GCA_000281105.1	Coniosporium apollinis CBS 100218	dothideomycetes_odb10	96.9	0.9	2.2	98.5	0.3	1.2	97.4	1.2	1.4	117	863	1168221	cellular organisms; Eukaryota; Opisthokonta; Fungi; Dikarya; Ascomycota; saccharomyceta; Pezizomycotina; leotiomyceta; dothideomyceta; Dothideomycetes; Dothideomycetes incertae sedis; Bonordeniella; Coniosporium apollinis
GCA_000286035.1	Ustilago hordei	basidiomycota_odb10	99.2	0.2	0.6	98.8	0.1	1.1	99.4	0.1	0.5	93	362	120017	cellular organisms; Eukaryota; Opisthokonta; Fungi; Dikarya; Basidiomycota; Ustilaginomycotina; Ustilaginomycetes; Ustilaginales; Ustilaginaceae; Ustilago
GCA_000292585.1	Pyricularia oryzae Y34	sordariomycetes_odb10	97.5	0.9	1.6	98.7	0.4	0.9	96.5	1.1	2.4	152	714	1143189	cellular organisms; Eukaryota; Opisthokonta; Fungi; Dikarya; Ascomycota; saccharomyceta; Pezizomycotina; leotiomyceta; sordariomyceta; Sordariomycetes; Sordariomycetidae; Magnaporthales; Pyriculariaceae; Pyricularia; Pyricularia oryzae
GCA_000292605.1	Pyricularia oryzae P131	sordariomycetes_odb10	97.6	0.7	1.7	98.6	0.3	1.1	96.3	1.1	2.6	131	701	1143193	cellular organisms; Eukaryota; Opisthokonta; Fungi; Dikarya; Ascomycota; saccharomyceta; Pezizomycotina; leotiomyceta; sordariomyceta; Sordariomycetes; Sordariomycetidae; Magnaporthales; Pyriculariaceae; Pyricularia; Pyricularia oryzae
GCA_000292625.1	Dacryopinax primogenitus	basidiomycota_odb10	95.9	1	3.1	97.1	0.9	2	94.9	0.9	4.2	137	692	1858805	cellular organisms; Eukaryota; Opisthokonta; Fungi; Dikarya; Basidiomycota; Agaricomycotina; Dacrymycetes; Dacrymycetales; Dacrymycetaceae; Dacryopinax
GCA_000292725.1	Saccharomyces arboricola H-6	saccharomycetes_odb10	99.2	0.4	0.4	98.2	0.1	1.7	74.8	0.2	25	48	362	1160507	cellular organisms; Eukaryota; Opisthokonta; Fungi; Dikarya; Ascomycota; saccharomyceta; Saccharomycotina; Saccharomycetes; Saccharomycetales; Saccharomycetaceae; Saccharomyces; Saccharomyces arboricola
GCA_000293215.1	Trichosporon asahii var. asahii CBS 2479	tremellomycetes_odb10	86.4	6.7	6.9	91.6	1.9	6.5	81.7	5.6	12.7	103	1456	1186058	cellular organisms; Eukaryota; Opisthokonta; Fungi; Dikarya; Basidiomycota; Agaricomycotina; Tremellomycetes; Trichosporonales; Trichosporonaceae; Trichosporon; Trichosporon asahii; Trichosporon asahii var. asahii
GCA_000298775.1	Marssonina brunnea f. sp. multigermtubi MB_m1	helotiales_odb10	96.6	1.1	2.3	98.1	0.4	1.5	97.7	0.5	1.8	159	1407	1072389	cellular organisms; Eukaryota; Opisthokonta; Fungi; Dikarya; Ascomycota; saccharomyceta; Pezizomycotina; leotiomyceta; sordariomyceta; Leotiomycetes; Helotiales; Dermateaceae; Marssonina; Marssonina brunnea; Marssonina brunnea f. sp. multigermtubi
GCA_000299215.2	Trichosporon asahii var. asahii CBS 8904	tremellomycetes_odb10	86.5	7	6.5	91	2.3	6.7	83.6	6.6	9.8	106	1550	1220162	cellular organisms; Eukaryota; Opisthokonta; Fungi; Dikarya; Basidiomycota; Agaricomycotina; Tremellomycetes; Trichosporonales; Trichosporonaceae; Trichosporon; Trichosporon asahii; Trichosporon asahii var. asahii
GCA_000300555.1	Agaricus bisporus var. burnettii JB137-S8	agaricales_odb10	94.7	1.6	3.7	96.9	0.6	2.5	92.2	1.8	6	128	1305	597362	cellular organisms; Eukaryota; Opisthokonta; Fungi; Dikarya; Basidiomycota; Agaricomycotina; Agaricomycetes; Agaricomycetidae; Agaricales; Agaricaceae; Agaricus; Agaricus bisporus; Agaricus bisporus var. burnettii
GCA_000300595.1	Phanerochaete carnosa HHB-10118-sp	polyporales_odb10	91.9	4.1	4	97.1	1	1.9	88.6	4.5	6.9	166	2047	650164	cellular organisms; Eukaryota; Opisthokonta; Fungi; Dikarya; Basidiomycota; Agaricomycotina; Agaricomycetes; Agaricomycetes incertae sedis; Polyporales; Phanerochaetaceae; Phanerochaete; Phanerochaete carnosa
GCA_000302655.1	Macrophomina phaseolina MS6	dothideomycetes_odb10	95.3	2.1	2.6	99.5	0.2	0.3	89.6	6.2	4.2	162	901	1126212	cellular organisms; Eukaryota; Opisthokonta; Fungi; Dikarya; Ascomycota; saccharomyceta; Pezizomycotina; leotiomyceta; dothideomyceta; Dothideomycetes; Dothideomycetes incertae sedis; Botryosphaeriales; Botryosphaeriaceae; Macrophomina; Macrophomina phaseolina
GCA_000303195.2	Fusarium pseudograminearum CS3096	hypocreales_odb10	98.6	0.3	1.1	99.6	0.1	0.3	99	0.3	0.7	159	1165	1028729	cellular organisms; Eukaryota; Opisthokonta; Fungi; Dikarya; Ascomycota; saccharomyceta; Pezizomycotina; leotiomyceta; sordariomyceta; Sordariomycetes; Hypocreomycetidae; Hypocreales; Nectriaceae; Fusarium; Fusarium sambucinum species complex; Fusarium pseudograminearum
GCA_000304475.1	Kazachstania africana CBS 2517	saccharomycetes_odb10	99.1	0.2	0.7	97.1	0.2	2.7	99.3	0.1	0.6	47	402	1071382	cellular organisms; Eukaryota; Opisthokonta; Fungi; Dikarya; Ascomycota; saccharomyceta; Saccharomycotina; Saccharomycetes; Saccharomycetales; Saccharomycetaceae; Kazachstania; Kazachstania africana
GCA_000312925.2	Taphrina deformans PYCC 5710	ascomycota_odb10	84.1	2.5	13.4	81.6	2	16.4	66.1	2.7	31.2	163	356	1097556	cellular organisms; Eukaryota; Opisthokonta; Fungi; Dikarya; Ascomycota; Taphrinomycotina; Taphrinomycetes; Taphrinales; Taphrinaceae; Taphrina; Taphrina deformans
GCA_000313485.1	Wickerhamomyces ciferrii	saccharomycetes_odb10	98.1	1.2	0.7	97.9	0.1	2	95.8	1.7	2.5	48	256	1041607	cellular organisms; Eukaryota; Opisthokonta; Fungi; Dikarya; Ascomycota; saccharomyceta; Saccharomycotina; Saccharomycetes; Saccharomycetales; Phaffomycetaceae; Wickerhamomyces
GCA_000313525.1	Fibroporia radiculosa	polyporales_odb10	95.1	1	3.9	96.4	0.8	2.8	90.8	3	6.2	125	1454	599839	cellular organisms; Eukaryota; Opisthokonta; Fungi; Dikarya; Basidiomycota; Agaricomycotina; Agaricomycetes; Agaricomycetes incertae sedis; Polyporales; Polyporales incertae sedis; Fibroporia
GCA_000313545.1	Serendipita indica DSM 11827	agaricomycetes_odb10	79.8	5.7	14.5	88.9	2.1	9	88.9	2.9	8.2	107	890	1109443	cellular organisms; Eukaryota; Opisthokonta; Fungi; Dikarya; Basidiomycota; Agaricomycotina; Agaricomycetes; Agaricomycetes incertae sedis; Sebacinales; Serendipitaceae; Serendipita; Serendipita indica
GCA_000313795.2	Colletotrichum higginsianum	glomerellales_odb10	86.4	6.9	6.7	87.1	6.6	6.3	82.8	7.9	9.3	223	4604	80884	cellular organisms; Eukaryota; Opisthokonta; Fungi; Dikarya; Ascomycota; saccharomyceta; Pezizomycotina; leotiomyceta; sordariomyceta; Sordariomycetes; Hypocreomycetidae; Glomerellales; Glomerellaceae; Colletotrichum; Colletotrichum destructivum species complex
GCA_000315645.2	Penicillium digitatum Pd1	eurotiales_odb10	97.1	0.6	2.3	99	0.2	0.8	94.8	3	2.2	127	1085	1170230	cellular organisms; Eukaryota; Opisthokonta; Fungi; Dikarya; Ascomycota; saccharomyceta; Pezizomycotina; leotiomyceta; Eurotiomycetes; Eurotiomycetidae; Eurotiales; Aspergillaceae; Penicillium; Penicillium digitatum
GCA_000315665.1	Penicillium digitatum PHI26	eurotiales_odb10	97.2	0.5	2.3	99.1	0.1	0.8	94.9	3	2.1	126	987	1170229	cellular organisms; Eukaryota; Opisthokonta; Fungi; Dikarya; Ascomycota; saccharomyceta; Pezizomycotina; leotiomyceta; Eurotiomycetes; Eurotiomycetidae; Eurotiales; Aspergillaceae; Penicillium; Penicillium digitatum
GCA_000315875.1	Candida orthopsilosis Co 90-125	saccharomycetes_odb10	98.8	0.6	0.6	97.3	0.4	2.3	99.2	0.3	0.5	52	383	1136231	cellular organisms; Eukaryota; Opisthokonta; Fungi; Dikarya; Ascomycota; saccharomyceta; Saccharomycotina; Saccharomycetes; Saccharomycetales; Debaryomycetaceae; Candida/Lodderomyces clade; Candida; Candida orthopsilosis
GCA_000315895.1	Millerozyma farinosa CBS 7064	saccharomycetes_odb10	99.6	0	0.4	97.3	0.6	2.1	99.4	0.1	0.5	87	654	559304	cellular organisms; Eukaryota; Opisthokonta; Fungi; Dikarya; Ascomycota; saccharomyceta; Saccharomycotina; Saccharomycetes; Saccharomycetales; Debaryomycetaceae; Millerozyma; Millerozyma farinosa
GCA_000315915.1	Tetrapisispora blattae CBS 6284	saccharomycetes_odb10	97.4	0.6	2	95.4	0.3	4.3	97.9	0.3	1.8	47	371	1071380	cellular organisms; Eukaryota; Opisthokonta; Fungi; Dikarya; Ascomycota; saccharomyceta; Saccharomycotina; Saccharomycetes; Saccharomycetales; Saccharomycetaceae; Tetrapisispora; Tetrapisispora blattae
GCA_000316135.1	Trachipleistophora hominis	microsporidia_odb10	87.8	4.8	7.4	89.5	2	8.5	83.2	5	11.8	26	254	72359	cellular organisms; Eukaryota; Opisthokonta; Fungi; Fungi incertae sedis; Microsporidia; Pansporoblastina; Pleistophoridae; Trachipleistophora
GCA_000319635.1	Colletotrichum fructicola Nara gc5	glomerellales_odb10	94.8	2.4	2.8	96.1	1.7	2.2	91.8	3.9	4.3	248	2190	1213859	cellular organisms; Eukaryota; Opisthokonta; Fungi; Dikarya; Ascomycota; saccharomyceta; Pezizomycotina; leotiomyceta; sordariomyceta; Sordariomycetes; Hypocreomycetidae; Glomerellales; Glomerellaceae; Colletotrichum; Colletotrichum gloeosporioides species complex; Colletotrichum fructicola
GCA_000320565.2	Sphaerulina musiva SO2202	dothideomycetes_odb10	97.6	1	1.4	99.2	0.2	0.6	94.7	1.1	4.2	121	876	692275	cellular organisms; Eukaryota; Opisthokonta; Fungi; Dikarya; Ascomycota; saccharomyceta; Pezizomycotina; leotiomyceta; dothideomyceta; Dothideomycetes; Dothideomycetidae; Mycosphaerellales; Mycosphaerellaceae; Sphaerulina; Sphaerulina musiva
GCA_000320585.2	Heterobasidion irregulare TC 32-1	agaricomycetes_odb10	96.7	0.9	2.4	98.3	0.3	1.4	97	1.4	1.6	122	932	747525	cellular organisms; Eukaryota; Opisthokonta; Fungi; Dikarya; Basidiomycota; Agaricomycotina; Agaricomycetes; Agaricomycetes incertae sedis; Russulales; Bondarzewiaceae; Heterobasidion; Heterobasidion annosum species complex; Heterobasidion irregulare
GCA_000320605.2	Gelatoporia subvermispora B	polyporales_odb10	96	1.7	2.3	99	0.2	0.8	91.8	1.4	6.8	164	1806	914234	cellular organisms; Eukaryota; Opisthokonta; Fungi; Dikarya; Basidiomycota; Agaricomycotina; Agaricomycetes; Agaricomycetes incertae sedis; Polyporales; Gelatoporiaceae; Gelatoporia; Gelatoporia subvermispora
GCA_000320785.2	Rhodotorula toruloides NP11	basidiomycota_odb10	88.6	2.9	8.5	97.7	0.3	2	99.4	0.2	0.4	88	550	1130832	cellular organisms; Eukaryota; Opisthokonta; Fungi; Dikarya; Basidiomycota; Pucciniomycotina; Microbotryomycetes; Sporidiobolales; Sporidiobolaceae; Rhodotorula; Rhodotorula toruloides
GCA_000325965.1	Saccharomyces cerevisiae Lalvin QA23	saccharomycetes_odb10	90.8	7.1	2.1	89.3	3	7.7	63.1	6.9	30	54	565	764098	cellular organisms; Eukaryota; Opisthokonta; Fungi; Dikarya; Ascomycota; saccharomyceta; Saccharomycotina; Saccharomycetes; Saccharomycetales; Saccharomycetaceae; Saccharomyces; Saccharomyces cerevisiae
GCA_000326005.1	Saccharomyces cerevisiae FostersO	saccharomycetes_odb10	85.7	10.9	3.4	80.5	6.4	13.1	50.6	9.8	39.6	54	566	764101	cellular organisms; Eukaryota; Opisthokonta; Fungi; Dikarya; Ascomycota; saccharomyceta; Saccharomycotina; Saccharomycetes; Saccharomycetales; Saccharomycetaceae; Saccharomyces; Saccharomyces cerevisiae
GCA_000326105.1	Saccharomyces cerevisiae x Saccharomyces kudriavzevii VIN7	saccharomycetes_odb10	99.3	0.5	0.2	98.2	0.4	1.4	92.5	1.5	6	82	471	1095631	cellular organisms; Eukaryota; Opisthokonta; Fungi; Dikarya; Ascomycota; saccharomyceta; Saccharomycotina; Saccharomycetes; Saccharomycetales; Saccharomycetaceae; Saccharomyces; Saccharomyces cerevisiae x Saccharomyces kudriavzevii
GCA_000328475.2	Ustilago maydis 521	basidiomycota_odb10	99.1	0.3	0.6	98.9	0.1	1	99.5	0.2	0.3	92	280	237631	cellular organisms; Eukaryota; Opisthokonta; Fungi; Dikarya; Basidiomycota; Ustilaginomycotina; Ustilaginomycetes; Ustilaginales; Ustilaginaceae; Ustilago; Ustilago maydis
GCA_000333975.2	Pneumocystis jirovecii	ascomycota_odb10	64.7	3.6	31.7	51.1	3.2	45.7	51.7	8	40.3	122	370	42068	cellular organisms; Eukaryota; Opisthokonta; Fungi; Dikarya; Ascomycota; Taphrinomycotina; Pneumocystidomycetes; Pneumocystidales; Pneumocystidaceae; Pneumocystis
GCA_000334115.1	Rhizoctonia solani AG-1 IA	agaricomycetes_odb10	81.2	4.8	14	88.7	2.4	8.9	55.8	8.9	35.3	139	1237	983506	cellular organisms; Eukaryota; Opisthokonta; Fungi; Dikarya; Basidiomycota; Agaricomycotina; Agaricomycetes; Agaricomycetes incertae sedis; Cantharellales; Ceratobasidiaceae; Rhizoctonia; Rhizoctonia solani; Rhizoctonia solani AG-1
GCA_000334475.1	Moesziomyces antarcticus T-34	basidiomycota_odb10	97.9	0.6	1.5	98.6	0.5	0.9	95.3	1.3	3.4	85	372	1151754	cellular organisms; Eukaryota; Opisthokonta; Fungi; Dikarya; Basidiomycota; Ustilaginomycotina; Ustilaginomycetes; Ustilaginales; Ustilaginaceae; Moesziomyces; Moesziomyces antarcticus
GCA_000338955.1	Baudoinia panamericana UAMH 10762	dothideomycetes_odb10	98	0.3	1.7	98.6	0.3	1.1	95.3	2.3	2.4	87	792	717646	cellular organisms; Eukaryota; Opisthokonta; Fungi; Dikarya; Ascomycota; saccharomyceta; Pezizomycotina; leotiomyceta; dothideomyceta; Dothideomycetes; Dothideomycetidae; Mycosphaerellales; Teratosphaeriaceae; Baudoinia; Baudoinia panamericana
GCA_000338975.1	Bipolaris maydis C5	pleosporales_odb10	97.6	0.6	1.8	99.5	0.1	0.4	98.5	0.8	0.7	175	1823	701091	cellular organisms; Eukaryota; Opisthokonta; Fungi; Dikarya; Ascomycota; saccharomyceta; Pezizomycotina; leotiomyceta; dothideomyceta; Dothideomycetes; Pleosporomycetidae; Pleosporales; Pleosporineae; Pleosporaceae; Bipolaris; Bipolaris maydis
GCA_000338995.1	Bipolaris sorokiniana ND90Pr	pleosporales_odb10	97.7	0.5	1.8	99.4	0.2	0.4	99	0.3	0.7	166	1791	665912	cellular organisms; Eukaryota; Opisthokonta; Fungi; Dikarya; Ascomycota; saccharomyceta; Pezizomycotina; leotiomyceta; dothideomyceta; Dothideomycetes; Pleosporomycetidae; Pleosporales; Pleosporineae; Pleosporaceae; Bipolaris; Bipolaris sorokiniana
GCA_000340195.1	Dothistroma septosporum NZE10	dothideomycetes_odb10	98.2	1	0.8	99.4	0.2	0.4	94.9	1.3	3.8	107	942	675120	cellular organisms; Eukaryota; Opisthokonta; Fungi; Dikarya; Ascomycota; saccharomyceta; Pezizomycotina; leotiomyceta; dothideomyceta; Dothideomycetes; Dothideomycetidae; Mycosphaerellales; Mycosphaerellaceae; Dothistroma; Dothistroma septosporum
GCA_000340215.1	Pseudocercospora fijiensis CIRAD86	dothideomycetes_odb10	98.4	0.6	1	99.3	0.1	0.6	96	2.3	1.7	179	1034	383855	cellular organisms; Eukaryota; Opisthokonta; Fungi; Dikarya; Ascomycota; saccharomyceta; Pezizomycotina; leotiomyceta; dothideomyceta; Dothideomycetes; Dothideomycetidae; Mycosphaerellales; Mycosphaerellaceae; Pseudocercospora; Pseudocercospora fijiensis
GCA_000344635.1	Wolfiporia cocos MD-104 SS10	polyporales_odb10	96.2	1.2	2.6	98.8	0.3	0.9	94	0.8	5.2	185	1858	742152	cellular organisms; Eukaryota; Opisthokonta; Fungi; Dikarya; Basidiomycota; Agaricomycotina; Agaricomycetes; Agaricomycetes incertae sedis; Polyporales; Laetiporaceae; Wolfiporia; Wolfiporia cocos
GCA_000344655.2	Fomitopsis pinicola FP-58527 SS1	polyporales_odb10	96.6	1	2.4	99.2	0.3	0.5	98.7	0.9	0.4	158	1671	743788	cellular organisms; Eukaryota; Opisthokonta; Fungi; Dikarya; Basidiomycota; Agaricomycotina; Agaricomycetes; Agaricomycetes incertae sedis; Polyporales; Fomitopsidaceae; Fomitopsis; Fomitopsis pinicola
GCA_000344685.1	Gloeophyllum trabeum ATCC 11539	agaricomycetes_odb10	97	0.7	2.3	99	0.4	0.6	98.5	0.8	0.7	133	1095	670483	cellular organisms; Eukaryota; Opisthokonta; Fungi; Dikarya; Basidiomycota; Agaricomycotina; Agaricomycetes; Agaricomycetes incertae sedis; Gloeophyllales; Gloeophyllaceae; Gloeophyllum; Gloeophyllum trabeum
GCA_000344705.1	Candida maltosa Xu316	saccharomycetes_odb10	97.5	1.3	1.2	95.4	1.2	3.4	89.9	2.9	7.2	45	210	1245528	cellular organisms; Eukaryota; Opisthokonta; Fungi; Dikarya; Ascomycota; saccharomyceta; Saccharomycotina; Saccharomycetes; Saccharomycetales; Debaryomycetaceae; Candida/Lodderomyces clade; Candida; Candida maltosa
GCA_000346795.1	Penicillium oxalicum 114-2	eurotiales_odb10	96.3	0.7	3	98.9	0.2	0.9	99.1	0.1	0.8	142	962	933388	cellular organisms; Eukaryota; Opisthokonta; Fungi; Dikarya; Ascomycota; saccharomyceta; Pezizomycotina; leotiomyceta; Eurotiomycetes; Eurotiomycetidae; Eurotiales; Aspergillaceae; Penicillium; Penicillium oxalicum
GCA_000347355.1	Claviceps purpurea 20.1	hypocreales_odb10	96.3	0.5	3.2	96.6	0.6	2.8	94.5	1.8	3.7	131	1085	1111077	cellular organisms; Eukaryota; Opisthokonta; Fungi; Dikarya; Ascomycota; saccharomyceta; Pezizomycotina; leotiomyceta; sordariomyceta; Sordariomycetes; Hypocreomycetidae; Hypocreales; Clavicipitaceae; Claviceps; Claviceps purpurea
GCA_000348985.1	Kazachstania naganishii CBS 8797	saccharomycetes_odb10	99	0.4	0.6	98.3	0.5	1.2	99.2	0.3	0.5	50	391	1071383	cellular organisms; Eukaryota; Opisthokonta; Fungi; Dikarya; Ascomycota; saccharomyceta; Saccharomycotina; Saccharomycetes; Saccharomycetales; Saccharomycetaceae; Kazachstania; Kazachstania naganishii
GCA_000349005.2	Pneumocystis murina B123	ascomycota_odb10	72.2	1.8	26	56.9	1.9	41.2	75.8	1.6	22.6	114	567	1069680	cellular organisms; Eukaryota; Opisthokonta; Fungi; Dikarya; Ascomycota; Taphrinomycotina; Pneumocystidomycetes; Pneumocystidales; Pneumocystidaceae; Pneumocystis; Pneumocystis murina
GCA_000349305.2	Malassezia sympodialis ATCC 42132	basidiomycota_odb10	87.1	2.8	10.1	77.3	3.5	19.2	71.1	5	23.9	69	559	1230383	cellular organisms; Eukaryota; Opisthokonta; Fungi; Dikarya; Basidiomycota; Ustilaginomycotina; Malasseziomycetes; Malasseziales; Malasseziaceae; Malassezia; Malassezia sympodialis
GCA_000349385.1	Eutypa lata UCREL1	sordariomycetes_odb10	97	1.4	1.6	97.8	1.2	1	79.9	9.9	10.2	177	764	1287681	cellular organisms; Eukaryota; Opisthokonta; Fungi; Dikarya; Ascomycota; saccharomyceta; Pezizomycotina; leotiomyceta; sordariomyceta; Sordariomycetes; Xylariomycetidae; Xylariales; Diatrypaceae; Eutypa; Eutypa lata
GCA_000349525.1	Botrytis cinerea BcDW1	helotiales_odb10	98.8	0.4	0.8	98.4	0.4	1.2	96.1	1	2.9	170	1202	1290391	cellular organisms; Eukaryota; Opisthokonta; Fungi; Dikarya; Ascomycota; saccharomyceta; Pezizomycotina; leotiomyceta; sordariomyceta; Leotiomycetes; Helotiales; Sclerotiniaceae; Botrytis; Botrytis cinerea
GCA_000350065.2	Colletotrichum orbiculare MAFF 240422	glomerellales_odb10	96.8	0.9	2.3	98.5	0.2	1.3	93.6	1.8	4.6	250	3086	1213857	cellular organisms; Eukaryota; Opisthokonta; Fungi; Dikarya; Ascomycota; saccharomyceta; Pezizomycotina; leotiomyceta; sordariomyceta; Sordariomycetes; Hypocreomycetidae; Glomerellales; Glomerellaceae; Colletotrichum; Colletotrichum orbiculare species complex; Colletotrichum orbiculare
GCA_000350345.1	Fusarium oxysporum f. sp. cubense race 1	hypocreales_odb10	93.1	1.1	5.8	94.5	0.4	5.1	92.5	1	6.5	193	1261	1229664	cellular organisms; Eukaryota; Opisthokonta; Fungi; Dikarya; Ascomycota; saccharomyceta; Pezizomycotina; leotiomyceta; sordariomyceta; Sordariomycetes; Hypocreomycetidae; Hypocreales; Nectriaceae; Fusarium; Fusarium oxysporum species complex; Fusarium oxysporum; Fusarium oxysporum f. sp. cubense
GCA_000350365.1	Fusarium odoratissimum	hypocreales_odb10	83.3	0.8	15.9	83.9	0.6	15.5	81.4	1.1	17.5	181	2059	1229665	cellular organisms; Eukaryota; Opisthokonta; Fungi; Dikarya; Ascomycota; saccharomyceta; Pezizomycotina; leotiomyceta; sordariomyceta; Sordariomycetes; Hypocreomycetidae; Hypocreales; Nectriaceae; Fusarium; Fusarium oxysporum species complex
GCA_000354255.1	Bipolaris maydis ATCC 48331	pleosporales_odb10	97.7	0.6	1.7	99.5	0.1	0.4	98.9	0.7	0.4	163	1796	665024	cellular organisms; Eukaryota; Opisthokonta; Fungi; Dikarya; Ascomycota; saccharomyceta; Pezizomycotina; leotiomyceta; dothideomyceta; Dothideomycetes; Pleosporomycetidae; Pleosporales; Pleosporineae; Pleosporaceae; Bipolaris; Bipolaris maydis
GCA_000359705.1	Exserohilum turcica Et28A	pleosporales_odb10	95.9	1.5	2.6	98.7	0.6	0.7	97.2	1.8	1	178	2141	671987	cellular organisms; Eukaryota; Opisthokonta; Fungi; Dikarya; Ascomycota; saccharomyceta; Pezizomycotina; leotiomyceta; dothideomyceta; Dothideomycetes; Pleosporomycetidae; Pleosporales; Pleosporineae; Pleosporaceae; Exserohilum; Exserohilum turcicum
GCA_000365145.2	Cyphellophora europaea CBS 101466	chaetothyriales_odb10	95.2	1.7	3.1	96.6	0.6	2.8	96	1.4	2.6	150	1702	1220924	cellular organisms; Eukaryota; Opisthokonta; Fungi; Dikarya; Ascomycota; saccharomyceta; Pezizomycotina; leotiomyceta; Eurotiomycetes; Chaetothyriomycetidae; Chaetothyriales; Cyphellophoraceae; Cyphellophora; Cyphellophora europaea
GCA_000365165.2	Cladophialophora carrionii CBS 160.54	chaetothyriales_odb10	99	0.4	0.6	99.7	0.1	0.2	99.1	0.5	0.4	137	1619	1279043	cellular organisms; Eukaryota; Opisthokonta; Fungi; Dikarya; Ascomycota; saccharomyceta; Pezizomycotina; leotiomyceta; Eurotiomycetes; Chaetothyriomycetidae; Chaetothyriales; Herpotrichiellaceae; Cladophialophora; Cladophialophora carrionii
GCA_000383075.1	Nosema bombycis CQ1	microsporidia_odb10	83	5	12	82	2.2	15.8	74	6.5	19.5	35	429	578461	cellular organisms; Eukaryota; Opisthokonta; Fungi; Fungi incertae sedis; Microsporidia; Apansporoblastina; Nosematidae; Nosema; Nosema bombycis
GCA_000385595.1	Neofusicoccum parvum UCRNP2	dothideomycetes_odb10	93.3	3.4	3.3	98.5	0.4	1.1	78.2	11.9	9.9	160	880	1287680	cellular organisms; Eukaryota; Opisthokonta; Fungi; Dikarya; Ascomycota; saccharomyceta; Pezizomycotina; leotiomyceta; dothideomyceta; Dothideomycetes; Dothideomycetes incertae sedis; Botryosphaeriales; Botryosphaeriaceae; Neofusicoccum; Neofusicoccum parvum
GCA_000385875.2	Anncaliia algerae PRA339	microsporidia_odb10	76.8	2	21.2	71.5	1.5	27	76.3	2.2	21.5	25	278	1288291	cellular organisms; Eukaryota; Opisthokonta; Fungi; Fungi incertae sedis; Microsporidia; Tubulinosematoidea; Tubulinosematidae; Anncaliia; Anncaliia algerae
GCA_000389695.3	Ceratocystis fimbriata CBS 114723	sordariomycetes_odb10	92.1	1.7	6.2	94.5	0.7	4.8	93.4	1	5.6	127	718	1035309	cellular organisms; Eukaryota; Opisthokonta; Fungi; Dikarya; Ascomycota; saccharomyceta; Pezizomycotina; leotiomyceta; sordariomyceta; Sordariomycetes; Hypocreomycetidae; Microascales; Ceratocystidaceae; Ceratocystis; Ceratocystis fimbriata
GCA_000392275.1	Phaeoacremonium minimum UCRPA7	sordariomycetes_odb10	95.7	2.8	1.5	99.5	0.3	0.2	78.3	8.5	13.2	166	786	1286976	cellular organisms; Eukaryota; Opisthokonta; Fungi; Dikarya; Ascomycota; saccharomyceta; Pezizomycotina; leotiomyceta; sordariomyceta; Sordariomycetes; Sordariomycetidae; Togniniales; Togniniaceae; Phaeoacremonium; Phaeoacremonium minimum
GCA_000400465.1	Wallemia ichthyophaga EXF-994	basidiomycota_odb10	87	2	11	85.5	1.7	12.8	86.2	2	11.8	67	509	1299270	cellular organisms; Eukaryota; Opisthokonta; Fungi; Dikarya; Basidiomycota; Wallemiomycotina; Wallemiomycetes; Wallemiales; Wallemiaceae; Wallemia; Wallemia ichthyophaga
GCA_000401635.1	Mucor circinelloides 1006PhL	mucorales_odb10	99.3	0.3	0.4	98.5	0.1	1.4	99.7	0.3	0	105	590	1220926	cellular organisms; Eukaryota; Opisthokonta; Fungi; Fungi incertae sedis; Mucoromycota; Mucoromycotina; Mucoromycetes; Mucorales; Mucorineae; Mucoraceae; Mucor; Mucor circinelloides
GCA_000403515.1	Pseudozyma hubeiensis SY62	basidiomycota_odb10	98	0.8	1.2	99.1	0.1	0.8	94.9	1.8	3.3	78	276	1305764	cellular organisms; Eukaryota; Opisthokonta; Fungi; Dikarya; Basidiomycota; Ustilaginomycotina; Ustilaginomycetes; Ustilaginales; Ustilaginaceae; Pseudozyma; Pseudozyma hubeiensis
GCA_000409485.1	Glarea lozoyensis ATCC 20868	helotiales_odb10	96.5	1.1	2.4	97.7	0.4	1.9	97.3	1.1	1.6	171	1444	1116229	cellular organisms; Eukaryota; Opisthokonta; Fungi; Dikarya; Ascomycota; saccharomyceta; Pezizomycotina; leotiomyceta; sordariomyceta; Leotiomycetes; Helotiales; Helotiaceae; Glarea; Glarea lozoyensis
GCA_000410735.1	Ophiostoma piceae UAMH 11346	sordariomycetes_odb10	95.8	1.2	3	97.8	0.3	1.9	95.8	0.8	3.4	133	787	1262450	cellular organisms; Eukaryota; Opisthokonta; Fungi; Dikarya; Ascomycota; saccharomyceta; Pezizomycotina; leotiomyceta; sordariomyceta; Sordariomycetes; Sordariomycetidae; Ophiostomatales; Ophiostomataceae; Ophiostoma; Ophiostoma piceae
GCA_000411695.2	Pochonia chlamydosporia 123	hypocreales_odb10	98.4	0.4	1.2	99	0.3	0.7	94.6	2.1	3.3	200	1042	1052797	cellular organisms; Eukaryota; Opisthokonta; Fungi; Dikarya; Ascomycota; saccharomyceta; Pezizomycotina; leotiomyceta; sordariomyceta; Sordariomycetes; Hypocreomycetidae; Hypocreales; Clavicipitaceae; Pochonia; Pochonia chlamydosporia
GCA_000412225.2	Saccharomycetaceae sp. Ashbya aceri	saccharomycetes_odb10	99.1	0.3	0.6	99	0.1	0.9	95.9	0.4	3.7	40	556	566037	cellular organisms; Eukaryota; Opisthokonta; Fungi; Dikarya; Ascomycota; saccharomyceta; Saccharomycotina; Saccharomycetes; Saccharomycetales; Saccharomycetaceae; unclassified Saccharomycetaceae
GCA_000417875.1	Anthracocystis flocculosa PF-1	basidiomycota_odb10	96.8	0.9	2.3	98.6	0.1	1.3	99.1	0.2	0.7	91	446	1277687	cellular organisms; Eukaryota; Opisthokonta; Fungi; Dikarya; Basidiomycota; Ustilaginomycotina; Ustilaginomycetes; Ustilaginales; Ustilaginaceae; Anthracocystis; Anthracocystis flocculosa
GCA_000418435.1	Blumeria graminis f. sp. tritici 96224	leotiomycetes_odb10	93.4	2.8	3.8	93.9	1.1	5	86	9.7	4.3	293	1575	1268274	cellular organisms; Eukaryota; Opisthokonta; Fungi; Dikarya; Ascomycota; saccharomyceta; Pezizomycotina; leotiomyceta; sordariomyceta; Leotiomycetes; Erysiphales; Erysiphaceae; Blumeria; Blumeria graminis; Blumeria graminis f. sp. tritici
GCA_000426965.1	Metarhizium anisopliae BRIP 53293	hypocreales_odb10	97.4	0.8	1.8	98.8	0.4	0.8	96.9	1.3	1.8	187	989	1291518	cellular organisms; Eukaryota; Opisthokonta; Fungi; Dikarya; Ascomycota; saccharomyceta; Pezizomycotina; leotiomyceta; sordariomyceta; Sordariomycetes; Hypocreomycetidae; Hypocreales; Clavicipitaceae; Metarhizium; Metarhizium anisopliae
GCA_000426985.1	Metarhizium anisopliae BRIP 53284	hypocreales_odb10	96.5	1.4	2.1	97.8	0.9	1.3	96.3	1.5	2.2	166	908	1291519	cellular organisms; Eukaryota; Opisthokonta; Fungi; Dikarya; Ascomycota; saccharomyceta; Pezizomycotina; leotiomyceta; sordariomyceta; Sordariomycetes; Hypocreomycetidae; Hypocreales; Clavicipitaceae; Metarhizium; Metarhizium anisopliae
GCA_000430065.1	Spraguea lophii 42_110	microsporidia_odb10	92.8	3.8	3.4	89.9	3.2	6.9	91.1	4	4.9	17	66	1358809	cellular organisms; Eukaryota; Opisthokonta; Fungi; Fungi incertae sedis; Microsporidia; Apansporoblastina; Spraguidae; Spraguea; Spraguea lophii
GCA_000439145.3	Rhizophagus irregularis DAOM 181602=DAOM 197198	mucoromycota_odb10	97.2	0.7	2.1	94.6	0.5	4.9	96.4	1.7	1.9	341	542	747089	cellular organisms; Eukaryota; Opisthokonta; Fungi; Fungi incertae sedis; Mucoromycota; Glomeromycotina; Glomeromycetes; Glomerales; Glomeraceae; Rhizophagus; Rhizophagus irregularis
GCA_000441935.1	Dactylellina haptotyla CBS 200.50	ascomycota_odb10	94.9	1.6	3.5	94.8	0.8	4.4	94.3	1.6	4.1	268	427	1284197	cellular organisms; Eukaryota; Opisthokonta; Fungi; Dikarya; Ascomycota; saccharomyceta; Pezizomycotina; Orbiliomycetes; Orbiliales; Orbiliaceae; Dactylellina; Dactylellina haptotyla
GCA_000442015.1	Rozella allomycis CSF55	fungi_odb10	59.9	8.2	31.9	5.1	5.7	89.2	62.6	6.5	30.9	108	291	988480	cellular organisms; Eukaryota; Opisthokonta; Fungi; Fungi incertae sedis; Cryptomycota; Cryptomycota incertae sedis; Rozella; Rozella allomycis
GCA_000442885.1	Zygosaccharomyces bailii CLIB 213	saccharomycetes_odb10	99.7	0.1	0.2	98.9	0.1	1	95.9	0	4.1	49	450	1333698	cellular organisms; Eukaryota; Opisthokonta; Fungi; Dikarya; Ascomycota; saccharomyceta; Saccharomycotina; Saccharomycetes; Saccharomycetales; Saccharomycetaceae; Zygosaccharomyces; Zygosaccharomyces bailii
GCA_000446055.1	Colletotrichum gloeosporioides Cg-14	glomerellales_odb10	92.4	4	3.6	93.9	3.3	2.8	90.1	4	5.9	273	1801	1237896	cellular organisms; Eukaryota; Opisthokonta; Fungi; Dikarya; Ascomycota; saccharomyceta; Pezizomycotina; leotiomyceta; sordariomyceta; Sordariomycetes; Hypocreomycetidae; Glomerellales; Glomerellaceae; Colletotrichum; Colletotrichum gloeosporioides species complex; Colletotrichum gloeosporioides
GCA_000447185.1	Nosema apis BRL 01	microsporidia_odb10	75	6	19	74.3	2.7	23	57.3	8.8	33.9	19	120	1037528	cellular organisms; Eukaryota; Opisthokonta; Fungi; Fungi incertae sedis; Microsporidia; Apansporoblastina; Nosematidae; Nosema; Nosema apis
GCA_000448365.1	Ophiocordyceps sinensis CO18	hypocreales_odb10	73	7.3	19.7	74.4	6.9	18.7	66	6.5	27.5	125	1150	911162	cellular organisms; Eukaryota; Opisthokonta; Fungi; Dikarya; Ascomycota; saccharomyceta; Pezizomycotina; leotiomyceta; sordariomyceta; Sordariomycetes; Hypocreomycetidae; Hypocreales; Ophiocordycipitaceae; Ophiocordyceps; Ophiocordyceps sinensis
GCA_000464535.1	Endocarpon pusillum Z07020	eurotiomycetes_odb10	91.5	2.8	5.7	92.6	1.6	5.8	88.8	2.6	8.6	134	736	1263415	cellular organisms; Eukaryota; Opisthokonta; Fungi; Dikarya; Ascomycota; saccharomyceta; Pezizomycotina; leotiomyceta; Eurotiomycetes; Chaetothyriomycetidae; Verrucariales; Verrucariaceae; Endocarpon; Endocarpon pusillum
GCA_000465215.2	Pyrenophora seminiperda CCB06	pleosporales_odb10	94.9	0.6	4.5	96.2	0.5	3.3	73.7	2.7	23.6	186	1924	1302712	cellular organisms; Eukaryota; Opisthokonta; Fungi; Dikarya; Ascomycota; saccharomyceta; Pezizomycotina; leotiomyceta; dothideomyceta; Dothideomycetes; Pleosporomycetidae; Pleosporales; Pleosporineae; Pleosporaceae; Pyrenophora; Pyrenophora seminiperda
GCA_000474925.1	Sporothrix schenckii ATCC 58251	sordariomycetes_odb10	96.7	0.9	2.4	98.1	0.3	1.6	95.8	1.1	3.1	108	824	1391915	cellular organisms; Eukaryota; Opisthokonta; Fungi; Dikarya; Ascomycota; saccharomyceta; Pezizomycotina; leotiomyceta; sordariomyceta; Sordariomycetes; Sordariomycetidae; Ophiostomatales; Ophiostomataceae; Sporothrix; Sporothrix schenckii
GCA_000488995.1	Moniliophthora roreri MCA 2997	agaricales_odb10	95.6	1.3	3.1	97.2	1.1	1.7	98.3	1.1	0.6	182	1254	1381753	cellular organisms; Eukaryota; Opisthokonta; Fungi; Dikarya; Basidiomycota; Agaricomycotina; Agaricomycetes; Agaricomycetidae; Agaricales; Marasmiaceae; Moniliophthora; Moniliophthora roreri
GCA_000497045.1	Kalmanozyma brasiliensis GHG001	basidiomycota_odb10	99.2	0.2	0.6	99.1	0.1	0.8	95.5	1.1	3.4	85	282	1365824	cellular organisms; Eukaryota; Opisthokonta; Fungi; Dikarya; Basidiomycota; Ustilaginomycotina; Ustilaginomycetes; Ustilaginales; Ustilaginaceae; Kalmanozyma; Kalmanozyma brasiliensis
GCA_000497085.1	Byssochlamys spectabilis No. 5	eurotiales_odb10	96.2	1	2.8	98.4	0.4	1.2	94.9	0.5	4.6	115	879	1356009	cellular organisms; Eukaryota; Opisthokonta; Fungi; Dikarya; Ascomycota; saccharomyceta; Pezizomycotina; leotiomyceta; Eurotiomycetes; Eurotiomycetidae; Eurotiales; Thermoascaceae; Byssochlamys; Byssochlamys spectabilis
GCA_000503235.1	Sclerotinia borealis F-4128	helotiales_odb10	97.9	0.7	1.4	98	0.4	1.6	96.4	1	2.6	155	1286	1432307	cellular organisms; Eukaryota; Opisthokonta; Fungi; Dikarya; Ascomycota; saccharomyceta; Pezizomycotina; leotiomyceta; sordariomyceta; Leotiomycetes; Helotiales; Sclerotiniaceae; Sclerotinia; Sclerotinia borealis
GCA_000507405.3	Kwoniella heveanensis BCC8398	tremellomycetes_odb10	97.3	1.6	1.1	98.8	0.4	0.8	97.8	1.4	0.8	116	1206	1296120	cellular organisms; Eukaryota; Opisthokonta; Fungi; Dikarya; Basidiomycota; Agaricomycotina; Tremellomycetes; Tremellales; Cryptococcaceae; Kwoniella; Kwoniella heveanensis
GCA_000507425.3	Kwoniella heveanensis CBS 569	tremellomycetes_odb10	97.1	1.9	1	98.5	0.6	0.9	97.9	1.5	0.6	122	1163	1296119	cellular organisms; Eukaryota; Opisthokonta; Fungi; Dikarya; Basidiomycota; Agaricomycotina; Tremellomycetes; Tremellales; Cryptococcaceae; Kwoniella; Kwoniella heveanensis
GCA_000507465.3	Kwoniella mangroviensis CBS 8507	tremellomycetes_odb10	98.9	0.6	0.5	98.2	0.2	1.6	99.3	0.4	0.3	98	1193	1296122	cellular organisms; Eukaryota; Opisthokonta; Fungi; Dikarya; Basidiomycota; Agaricomycotina; Tremellomycetes; Tremellales; Cryptococcaceae; Kwoniella; Kwoniella mangrovensis
GCA_000507485.3	Kwoniella mangroviensis CBS 8886	tremellomycetes_odb10	98.9	0.6	0.5	98.2	0.2	1.6	99.5	0.4	0.1	98	1205	1296123	cellular organisms; Eukaryota; Opisthokonta; Fungi; Dikarya; Basidiomycota; Agaricomycotina; Tremellomycetes; Tremellales; Cryptococcaceae; Kwoniella; Kwoniella mangrovensis
GCA_000507885.2	Kwoniella mangroviensis CBS 10435	tremellomycetes_odb10	98.8	0.7	0.5	97.9	0.1	2	99.4	0.4	0.2	103	1269	1331196	cellular organisms; Eukaryota; Opisthokonta; Fungi; Dikarya; Basidiomycota; Agaricomycotina; Tremellomycetes; Tremellales; Cryptococcaceae; Kwoniella; Kwoniella mangrovensis
GCA_000512565.2	Kwoniella dejecticola CBS 10117	tremellomycetes_odb10	98	1.1	0.9	98.3	0.4	1.3	99.2	0.5	0.3	105	1240	1296121	cellular organisms; Eukaryota; Opisthokonta; Fungi; Dikarya; Basidiomycota; Agaricomycotina; Tremellomycetes; Tremellales; Cryptococcaceae; Kwoniella; Kwoniella dejecticola
GCA_000512585.2	Kwoniella bestiolae CBS 10118	tremellomycetes_odb10	98.3	0.9	0.8	98.8	0.4	0.8	99.5	0.4	0.1	117	1343	1296100	cellular organisms; Eukaryota; Opisthokonta; Fungi; Dikarya; Basidiomycota; Agaricomycotina; Tremellomycetes; Tremellales; Cryptococcaceae; Kwoniella; Kwoniella bestiolae
GCA_000512605.2	Kwoniella pini CBS 10737	tremellomycetes_odb10	98.5	0.7	0.8	97.3	0.4	2.3	99.3	0.4	0.3	73	1142	1296096	cellular organisms; Eukaryota; Opisthokonta; Fungi; Dikarya; Basidiomycota; Agaricomycotina; Tremellomycetes; Tremellales; Cryptococcaceae; Kwoniella; Kwoniella pini
GCA_000513255.1	Penicillium roqueforti FM164	eurotiales_odb10	97.9	0.4	1.7	99.6	0.1	0.3	97.6	0.8	1.6	136	1095	1365484	cellular organisms; Eukaryota; Opisthokonta; Fungi; Dikarya; Ascomycota; saccharomyceta; Pezizomycotina; leotiomyceta; Eurotiomycetes; Eurotiomycetidae; Eurotiales; Aspergillaceae; Penicillium; Penicillium roqueforti
GCA_000513335.1	Penicillium camemberti	eurotiales_odb10	98	0.5	1.5	99.8	0.1	0.1	99.3	0.2	0.5	142	1003	5075	cellular organisms; Eukaryota; Opisthokonta; Fungi; Dikarya; Ascomycota; saccharomyceta; Pezizomycotina; leotiomyceta; Eurotiomycetes; Eurotiomycetidae; Eurotiales; Aspergillaceae; Penicillium
GCA_000513815.1	Trichoderma reesei RUT C-30	hypocreales_odb10	98.4	0.5	1.1	99.3	0.2	0.5	97.9	1	1.1	134	996	1344414	cellular organisms; Eukaryota; Opisthokonta; Fungi; Dikarya; Ascomycota; saccharomyceta; Pezizomycotina; leotiomyceta; sordariomyceta; Sordariomycetes; Hypocreomycetidae; Hypocreales; Hypocreaceae; Trichoderma; Trichoderma reesei
GCA_000516985.1	Pestalotiopsis fici W106-1	sordariomycetes_odb10	98.8	0.4	0.8	99.6	0.1	0.3	98.5	0.4	1.1	200	913	1229662	cellular organisms; Eukaryota; Opisthokonta; Fungi; Dikarya; Ascomycota; saccharomyceta; Pezizomycotina; leotiomyceta; sordariomyceta; Sordariomycetes; Xylariomycetidae; Xylariales; Sporocadaceae; Pestalotiopsis; Pestalotiopsis fici
GCA_000517465.1	Moesziomyces aphidis DSM 70725	basidiomycota_odb10	96.5	1.7	1.8	98.5	0.3	1.2	89.5	0.3	10.2	97	388	1391700	cellular organisms; Eukaryota; Opisthokonta; Fungi; Dikarya; Basidiomycota; Ustilaginomycotina; Ustilaginomycetes; Ustilaginales; Ustilaginaceae; Moesziomyces; Moesziomyces aphidis
GCA_000523435.1	Bipolaris zeicola 26-R-13	pleosporales_odb10	98.1	0.4	1.5	99.5	0.1	0.4	99.5	0.1	0.4	162	1565	930089	cellular organisms; Eukaryota; Opisthokonta; Fungi; Dikarya; Ascomycota; saccharomyceta; Pezizomycotina; leotiomyceta; dothideomyceta; Dothideomycetes; Pleosporomycetidae; Pleosporales; Pleosporineae; Pleosporaceae; Bipolaris; Bipolaris zeicola
GCA_000523455.1	Bipolaris oryzae ATCC 44560	pleosporales_odb10	98	0.4	1.6	99.4	0.1	0.5	99.4	0.2	0.4	166	1573	930090	cellular organisms; Eukaryota; Opisthokonta; Fungi; Dikarya; Ascomycota; saccharomyceta; Pezizomycotina; leotiomyceta; dothideomyceta; Dothideomycetes; Pleosporomycetidae; Pleosporales; Pleosporineae; Pleosporaceae; Bipolaris; Bipolaris oryzae
GCA_000524645.1	Rhizoctonia solani AG-3 Rhs1AP	agaricomycetes_odb10	82.7	4.7	12.6	91.2	1.2	7.6	87.5	3.2	9.3	186	2256	1086054	cellular organisms; Eukaryota; Opisthokonta; Fungi; Dikarya; Basidiomycota; Agaricomycotina; Agaricomycetes; Agaricomycetes incertae sedis; Cantharellales; Ceratobasidiaceae; Rhizoctonia; Rhizoctonia solani; Rhizoctonia solani AG-3
GCA_000525045.1	Drechslerella stenobrocha 248	ascomycota_odb10	67.1	2.5	30.4	67.4	1.7	30.9	64.9	1.9	33.2	243	566	1043628	cellular organisms; Eukaryota; Opisthokonta; Fungi; Dikarya; Ascomycota; saccharomyceta; Pezizomycotina; Orbiliomycetes; Orbiliales; Orbiliaceae; Drechslerella; Drechslerella stenobrocha
GCA_000527765.1	Bipolaris victoriae FI3	pleosporales_odb10	98.1	0.3	1.6	99.5	0.2	0.3	99.3	0.2	0.5	144	1630	930091	cellular organisms; Eukaryota; Opisthokonta; Fungi; Dikarya; Ascomycota; saccharomyceta; Pezizomycotina; leotiomyceta; dothideomyceta; Dothideomycetes; Pleosporomycetidae; Pleosporales; Pleosporineae; Pleosporaceae; Bipolaris; Bipolaris victoriae
GCA_000530735.1	Zygosaccharomyces bailii ISA1307	saccharomycetes_odb10	99.5	0.3	0.2	99	0.3	0.7	98.2	0.7	1.1	84	606	1355161	cellular organisms; Eukaryota; Opisthokonta; Fungi; Dikarya; Ascomycota; saccharomyceta; Saccharomycotina; Saccharomycetes; Saccharomycetales; Saccharomycetaceae; Zygosaccharomyces; Zygosaccharomyces bailii
GCA_000568005.1	Saccharomyces cerevisiae R008	saccharomycetes_odb10	98.4	0.9	0.7	97.6	0.4	2	91.7	0.3	8	50	360	1182966	cellular organisms; Eukaryota; Opisthokonta; Fungi; Dikarya; Ascomycota; saccharomyceta; Saccharomycotina; Saccharomycetes; Saccharomycetales; Saccharomycetaceae; Saccharomyces; Saccharomyces cerevisiae
GCA_000568055.1	Saccharomyces cerevisiae P301	saccharomycetes_odb10	96.9	2.2	0.9	95.2	1.2	3.6	83.5	0.6	15.9	50	451	1182968	cellular organisms; Eukaryota; Opisthokonta; Fungi; Dikarya; Ascomycota; saccharomyceta; Saccharomycotina; Saccharomycetes; Saccharomycetales; Saccharomycetaceae; Saccharomyces; Saccharomyces cerevisiae
GCA_000568295.1	Saccharomyces cerevisiae P283	saccharomycetes_odb10	98.5	1	0.5	97.2	0.7	2.1	80	0.3	19.7	49	414	1177187	cellular organisms; Eukaryota; Opisthokonta; Fungi; Dikarya; Ascomycota; saccharomyceta; Saccharomycotina; Saccharomycetes; Saccharomycetales; Saccharomycetaceae; Saccharomyces; Saccharomyces cerevisiae
GCA_000568365.1	Saccharomyces cerevisiae R103	saccharomycetes_odb10	98.1	1.1	0.8	97	0.7	2.3	89	0.2	10.8	48	390	1182967	cellular organisms; Eukaryota; Opisthokonta; Fungi; Dikarya; Ascomycota; saccharomyceta; Saccharomycotina; Saccharomycetes; Saccharomycetales; Saccharomycetaceae; Saccharomyces; Saccharomyces cerevisiae
GCA_000576695.1	Kuraishia capsulata CBS 1993	saccharomycetes_odb10	98.6	0.8	0.6	98	0.4	1.6	97.3	1.5	1.2	55	333	1382522	cellular organisms; Eukaryota; Opisthokonta; Fungi; Dikarya; Ascomycota; saccharomyceta; Saccharomycotina; Saccharomycetes; Saccharomycetales; Saccharomycetales incertae sedis; Kuraishia; Kuraishia capsulata
GCA_000582985.1	Colletotrichum fioriniae PJ7	glomerellales_odb10	98.3	0.7	1	99.4	0.2	0.4	98.3	0.5	1.2	196	4511	1445577	cellular organisms; Eukaryota; Opisthokonta; Fungi; Dikarya; Ascomycota; saccharomyceta; Pezizomycotina; leotiomyceta; sordariomyceta; Sordariomycetes; Hypocreomycetidae; Glomerellales; Glomerellaceae; Colletotrichum; Colletotrichum acutatum species complex; Colletotrichum fioriniae
GCA_000585515.1	Cladophialophora yegresii CBS 114405	chaetothyriales_odb10	99.1	0.4	0.5	99.6	0.1	0.3	98.3	1.5	0.2	147	1615	1182544	cellular organisms; Eukaryota; Opisthokonta; Fungi; Dikarya; Ascomycota; saccharomyceta; Pezizomycotina; leotiomyceta; Eurotiomycetes; Chaetothyriomycetidae; Chaetothyriales; Herpotrichiellaceae; Cladophialophora; Cladophialophora yegresii
GCA_000585535.1	Cladophialophora psammophila CBS 110553	chaetothyriales_odb10	99.4	0.2	0.4	99.4	0.2	0.4	98.6	0.9	0.5	183	1590	1182543	cellular organisms; Eukaryota; Opisthokonta; Fungi; Dikarya; Ascomycota; saccharomyceta; Pezizomycotina; leotiomyceta; Eurotiomycetes; Chaetothyriomycetidae; Chaetothyriales; Herpotrichiellaceae; Cladophialophora; Cladophialophora psammophila
GCA_000585565.1	Capronia epimyces CBS 606.96	chaetothyriales_odb10	97.5	0.8	1.7	98.4	0.2	1.4	97.6	1.1	1.3	168	1760	1182542	cellular organisms; Eukaryota; Opisthokonta; Fungi; Dikarya; Ascomycota; saccharomyceta; Pezizomycotina; leotiomyceta; Eurotiomycetes; Chaetothyriomycetidae; Chaetothyriales; Herpotrichiellaceae; Capronia; Capronia epimyces
GCA_000585585.1	Capronia coronata CBS 617.96	chaetothyriales_odb10	97.7	0.6	1.7	98.4	0.1	1.5	97.4	1	1.6	161	1655	1182541	cellular organisms; Eukaryota; Opisthokonta; Fungi; Dikarya; Ascomycota; saccharomyceta; Pezizomycotina; leotiomyceta; Eurotiomycetes; Chaetothyriomycetidae; Chaetothyriales; Herpotrichiellaceae; Capronia; Capronia coronata
GCA_000591435.1	Metarhizium robertsii	hypocreales_odb10	97.9	0.7	1.4	99.6	0.1	0.3	99.5	0.2	0.3	175	1039	568076	cellular organisms; Eukaryota; Opisthokonta; Fungi; Dikarya; Ascomycota; saccharomyceta; Pezizomycotina; leotiomyceta; sordariomyceta; Sordariomycetes; Hypocreomycetidae; Hypocreales; Clavicipitaceae; Metarhizium
GCA_000597685.1	Rhizophagus irregularis DAOM 197198w	mucoromycota_odb10	87.7	1.9	10.4	85.1	1.9	13	85.3	1.9	12.8	205	446	1432141	cellular organisms; Eukaryota; Opisthokonta; Fungi; Fungi incertae sedis; Mucoromycota; Glomeromycotina; Glomeromycetes; Glomerales; Glomeraceae; Rhizophagus; Rhizophagus irregularis
GCA_000599445.1	Fusarium graminearum	hypocreales_odb10	98.6	0.3	1.1	99.3	0.3	0.4	98.8	0.6	0.6	165	1231	5518	cellular organisms; Eukaryota; Opisthokonta; Fungi; Dikarya; Ascomycota; saccharomyceta; Pezizomycotina; leotiomyceta; sordariomyceta; Sordariomycetes; Hypocreomycetidae; Hypocreales; Nectriaceae; Fusarium; Fusarium sambucinum species complex
GCA_000600275.1	Aspergillus ruber CBS 135680	eurotiales_odb10	96.6	0.7	2.7	98.8	0.2	1	97.2	0.9	1.9	105	895	1388766	cellular organisms; Eukaryota; Opisthokonta; Fungi; Dikarya; Ascomycota; saccharomyceta; Pezizomycotina; leotiomyceta; Eurotiomycetes; Eurotiomycetidae; Eurotiales; Aspergillaceae; Aspergillus; Aspergillus ruber
GCA_000616765.1	Trichophyton rubrum MR850	onygenales_odb10	98.3	0.8	0.9	98.8	0.3	0.9	91.9	5.3	2.8	103	1035	1215337	cellular organisms; Eukaryota; Opisthokonta; Fungi; Dikarya; Ascomycota; saccharomyceta; Pezizomycotina; leotiomyceta; Eurotiomycetes; Eurotiomycetidae; Onygenales; Arthrodermataceae; Trichophyton; Trichophyton rubrum
GCA_000616785.1	Trichophyton interdigitale H6	onygenales_odb10	95.9	2.5	1.6	96.1	2	1.9	94.9	3.2	1.9	116	907	1215336	cellular organisms; Eukaryota; Opisthokonta; Fungi; Dikarya; Ascomycota; saccharomyceta; Pezizomycotina; leotiomyceta; Eurotiomycetes; Eurotiomycetidae; Onygenales; Arthrodermataceae; Trichophyton; Trichophyton interdigitale
GCA_000616805.1	Trichophyton rubrum CBS 100081	onygenales_odb10	98	0.8	1.2	98.6	0.3	1.1	91.6	5.5	2.9	86	1038	1215328	cellular organisms; Eukaryota; Opisthokonta; Fungi; Dikarya; Ascomycota; saccharomyceta; Pezizomycotina; leotiomyceta; Eurotiomycetes; Eurotiomycetidae; Onygenales; Arthrodermataceae; Trichophyton; Trichophyton rubrum
GCA_000616825.1	Trichophyton rubrum CBS 288.86	onygenales_odb10	98.1	0.8	1.1	98.7	0.2	1.1	92	5.3	2.7	108	1049	1215330	cellular organisms; Eukaryota; Opisthokonta; Fungi; Dikarya; Ascomycota; saccharomyceta; Pezizomycotina; leotiomyceta; Eurotiomycetes; Eurotiomycetidae; Onygenales; Arthrodermataceae; Trichophyton; Trichophyton rubrum
GCA_000616845.1	Trichophyton rubrum CBS 289.86	onygenales_odb10	98.3	0.7	1	98.8	0.2	1	91.9	5.3	2.8	120	1042	1215329	cellular organisms; Eukaryota; Opisthokonta; Fungi; Dikarya; Ascomycota; saccharomyceta; Pezizomycotina; leotiomyceta; Eurotiomycetes; Eurotiomycetidae; Onygenales; Arthrodermataceae; Trichophyton; Trichophyton rubrum
GCA_000616865.1	Trichophyton soudanense CBS 452.61	onygenales_odb10	98.3	0.8	0.9	98.9	0.2	0.9	92	5.4	2.6	106	1059	1215331	cellular organisms; Eukaryota; Opisthokonta; Fungi; Dikarya; Ascomycota; saccharomyceta; Pezizomycotina; leotiomyceta; Eurotiomycetes; Eurotiomycetidae; Onygenales; Arthrodermataceae; Trichophyton; Trichophyton soudanense
GCA_000616905.1	Trichophyton rubrum MR1448	onygenales_odb10	98	0.8	1.2	98.5	0.5	1	91.5	5.6	2.9	106	1043	1215339	cellular organisms; Eukaryota; Opisthokonta; Fungi; Dikarya; Ascomycota; saccharomyceta; Pezizomycotina; leotiomyceta; Eurotiomycetes; Eurotiomycetidae; Onygenales; Arthrodermataceae; Trichophyton; Trichophyton rubrum
GCA_000616945.1	Trichophyton rubrum MR1459	onygenales_odb10	98.2	0.8	1	98.7	0.3	1	86.4	7	6.6	111	1073	1215341	cellular organisms; Eukaryota; Opisthokonta; Fungi; Dikarya; Ascomycota; saccharomyceta; Pezizomycotina; leotiomyceta; Eurotiomycetes; Eurotiomycetidae; Onygenales; Arthrodermataceae; Trichophyton; Trichophyton rubrum
GCA_000616965.1	Trichophyton rubrum CBS 735.88	onygenales_odb10	98.5	0.7	0.8	99	0.1	0.9	86.6	7.1	6.3	103	1102	1215332	cellular organisms; Eukaryota; Opisthokonta; Fungi; Dikarya; Ascomycota; saccharomyceta; Pezizomycotina; leotiomyceta; Eurotiomycetes; Eurotiomycetidae; Onygenales; Arthrodermataceae; Trichophyton; Trichophyton rubrum
GCA_000616985.1	Trichophyton rubrum CBS 202.88	onygenales_odb10	98.4	0.7	0.9	99	0.2	0.8	92.1	5.3	2.6	105	1051	1215334	cellular organisms; Eukaryota; Opisthokonta; Fungi; Dikarya; Ascomycota; saccharomyceta; Pezizomycotina; leotiomyceta; Eurotiomycetes; Eurotiomycetidae; Onygenales; Arthrodermataceae; Trichophyton; Trichophyton rubrum
GCA_000622975.1	Trichophyton interdigitale MR816	onygenales_odb10	96.6	1	2.4	97.1	0.5	2.4	96.6	1.1	2.3	101	1020	1215338	cellular organisms; Eukaryota; Opisthokonta; Fungi; Dikarya; Ascomycota; saccharomyceta; Pezizomycotina; leotiomyceta; Eurotiomycetes; Eurotiomycetidae; Onygenales; Arthrodermataceae; Trichophyton; Trichophyton interdigitale
GCA_000622995.1	Trichophyton rubrum D6	onygenales_odb10	98.2	0.7	1.1	98.7	0.2	1.1	91.8	5.3	2.9	116	1035	1215335	cellular organisms; Eukaryota; Opisthokonta; Fungi; Dikarya; Ascomycota; saccharomyceta; Pezizomycotina; leotiomyceta; Eurotiomycetes; Eurotiomycetidae; Onygenales; Arthrodermataceae; Trichophyton; Trichophyton rubrum
GCA_000662435.2	Saccharomyces cerevisiae YJM993	saccharomycetes_odb10	99.6	0.1	0.3	98.8	0.1	1.1	98.9	0.1	1	51	306	1294331	cellular organisms; Eukaryota; Opisthokonta; Fungi; Dikarya; Ascomycota; saccharomyceta; Saccharomycotina; Saccharomycetes; Saccharomycetales; Saccharomycetaceae; Saccharomyces; Saccharomyces cerevisiae
GCA_000687475.1	Ustilaginoidea virens	hypocreales_odb10	96.5	1	2.5	97.3	0.8	1.9	90.5	3.7	5.8	137	1085	1159556	cellular organisms; Eukaryota; Opisthokonta; Fungi; Dikarya; Ascomycota; saccharomyceta; Pezizomycotina; leotiomyceta; sordariomyceta; Sordariomycetes; Hypocreomycetidae; Hypocreales; Clavicipitaceae; Ustilaginoidea
GCA_000691765.2	Candida albicans Ca529L	saccharomycetes_odb10	97.8	1.1	1.1	96.6	0.6	2.8	97.6	1.3	1.1	45	459	1325634	cellular organisms; Eukaryota; Opisthokonta; Fungi; Dikarya; Ascomycota; saccharomyceta; Saccharomycotina; Saccharomycetes; Saccharomycetales; Debaryomycetaceae; Candida/Lodderomyces clade; Candida; Candida albicans
GCA_000691885.1	Aspergillus oryzae 100-8	eurotiales_odb10	95.1	1.3	3.6	97.9	0.3	1.8	85.1	2.4	12.5	168	930	1197718	cellular organisms; Eukaryota; Opisthokonta; Fungi; Dikarya; Ascomycota; saccharomyceta; Pezizomycotina; leotiomyceta; Eurotiomycetes; Eurotiomycetidae; Eurotiales; Aspergillaceae; Aspergillus; Aspergillus subgen. Circumdati; Aspergillus oryzae
GCA_000696135.1		glomerellales_odb10	97.7	0.7	1.6	99.2	0.2	0.6	97.8	0.8	1.4	213	4388	1173701
GCA_000697645.1	Galerina marginata CBS 339.88	agaricales_odb10	97.1	0.5	2.4	98.6	0.5	0.9	98.7	0.8	0.5	259	1378	685588	cellular organisms; Eukaryota; Opisthokonta; Fungi; Dikarya; Basidiomycota; Agaricomycotina; Agaricomycetes; Agaricomycetidae; Agaricales; Strophariaceae; Galerina; Galerina marginata
GCA_000697665.1	Jaapia argillacea MUCL 33604	agaricomycetes_odb10	97.1	0.7	2.2	98.7	0.2	1.1	99.5	0.2	0.3	198	953	933084	cellular organisms; Eukaryota; Opisthokonta; Fungi; Dikarya; Basidiomycota; Agaricomycotina; Agaricomycetes; Agaricomycetidae; Jaapiales; Jaapiaceae; Jaapia; Jaapia argillacea
GCA_000697685.1	Pleurotus ostreatus PC15	agaricales_odb10	93.5	2.9	3.6	98.6	0.4	1	93.9	3.3	2.8	155	1362	1137138	cellular organisms; Eukaryota; Opisthokonta; Fungi; Dikarya; Basidiomycota; Agaricomycotina; Agaricomycetes; Agaricomycetidae; Agaricales; Pleurotaceae; Pleurotus; Pleurotus ostreatus
GCA_000697705.1	Botryobasidium botryosum FD-172 SS1	agaricomycetes_odb10	87.6	2.7	9.7	95.4	1	3.6	97.5	0.7	1.8	166	983	930990	cellular organisms; Eukaryota; Opisthokonta; Fungi; Dikarya; Basidiomycota; Agaricomycotina; Agaricomycetes; Agaricomycetes incertae sedis; Cantharellales; Botryobasidiaceae; Botryobasidium; Botryobasidium botryosum
GCA_000708205.1	Mixia osmundae IAM 14324	basidiomycota_odb10	88.3	2.5	9.2	90	1.7	8.3	94.2	0.7	5.1	137	506	764103	cellular organisms; Eukaryota; Opisthokonta; Fungi; Dikarya; Basidiomycota; Pucciniomycotina; Mixiomycetes; Mixiales; Mixiaceae; Mixia; Mixia osmundae
GCA_000709125.1	Exophiala aquamarina CBS 119918	chaetothyriales_odb10	97.7	1.4	0.9	99	0.3	0.7	96.7	2.5	0.8	249	2224	1182545	cellular organisms; Eukaryota; Opisthokonta; Fungi; Dikarya; Ascomycota; saccharomyceta; Pezizomycotina; leotiomyceta; Eurotiomycetes; Chaetothyriomycetidae; Chaetothyriales; Herpotrichiellaceae; Exophiala; Exophiala aquamarina
GCA_000710275.1	Penicillium chrysogenum	eurotiales_odb10	97.8	0.4	1.8	99.8	0	0.2	97.3	0.4	2.3	154	1273	5076	cellular organisms; Eukaryota; Opisthokonta; Fungi; Dikarya; Ascomycota; saccharomyceta; Pezizomycotina; leotiomyceta; Eurotiomycetes; Eurotiomycetidae; Eurotiales; Aspergillaceae; Penicillium; Penicillium chrysogenum species complex
GCA_000711695.1	Tilletiaria anomala UBC 951	basidiomycota_odb10	91.3	2.1	6.6	94.6	0.6	4.8	95.7	0.8	3.5	114	389	1037660	cellular organisms; Eukaryota; Opisthokonta; Fungi; Dikarya; Basidiomycota; Ustilaginomycotina; Exobasidiomycetes; Georgefischeriales; Tilletiariaceae; Tilletiaria; Tilletiaria anomala
GCA_000715385.1	Rhizoctonia solani 123E	agaricomycetes_odb10	83.5	4.5	12	92	1.2	6.8	87.9	1.1	11	184	827	1423351	cellular organisms; Eukaryota; Opisthokonta; Fungi; Dikarya; Basidiomycota; Agaricomycotina; Agaricomycetes; Agaricomycetes incertae sedis; Cantharellales; Ceratobasidiaceae; Rhizoctonia; Rhizoctonia solani; Rhizoctonia solani AG-3
GCA_000721755.1	Aureobasidium subglaciale EXF-2481	dothideomycetes_odb10	97.8	0.9	1.3	99.3	0.1	0.6	98.2	1	0.8	159	858	1043005	cellular organisms; Eukaryota; Opisthokonta; Fungi; Dikarya; Ascomycota; saccharomyceta; Pezizomycotina; leotiomyceta; dothideomyceta; Dothideomycetes; Dothideomycetidae; Dothideales; Saccotheciaceae; Aureobasidium; Aureobasidium subglaciale
GCA_000721765.1	Aureobasidium namibiae CBS 147.97	dothideomycetes_odb10	97.8	0.8	1.4	99.4	0.2	0.4	98.4	1.1	0.5	103	822	1043004	cellular organisms; Eukaryota; Opisthokonta; Fungi; Dikarya; Ascomycota; saccharomyceta; Pezizomycotina; leotiomyceta; dothideomyceta; Dothideomycetes; Dothideomycetidae; Dothideales; Saccotheciaceae; Aureobasidium; Aureobasidium namibiae
GCA_000721775.1	Aureobasidium melanogenum CBS 110374	dothideomycetes_odb10	98	0.8	1.2	99.7	0.1	0.2	98.4	1.1	0.5	119	832	1043003	cellular organisms; Eukaryota; Opisthokonta; Fungi; Dikarya; Ascomycota; saccharomyceta; Pezizomycotina; leotiomyceta; dothideomyceta; Dothideomycetes; Dothideomycetidae; Dothideales; Saccotheciaceae; Aureobasidium; Aureobasidium melanogenum
GCA_000721785.1	Aureobasidium pullulans EXF-150	dothideomycetes_odb10	97.5	1	1.5	99.4	0.1	0.5	99	0.5	0.5	129	814	1043002	cellular organisms; Eukaryota; Opisthokonta; Fungi; Dikarya; Ascomycota; saccharomyceta; Pezizomycotina; leotiomyceta; dothideomyceta; Dothideomycetes; Dothideomycetidae; Dothideales; Saccotheciaceae; Aureobasidium; Aureobasidium pullulans
GCA_000723665.1	Lichtheimia corymbifera JMRC:FSU:9682	mucorales_odb10	90.2	0.9	8.9	90.3	0.6	9.1	91	0.5	8.5	136	871	1263082	cellular organisms; Eukaryota; Opisthokonta; Fungi; Fungi incertae sedis; Mucoromycota; Mucoromycotina; Mucoromycetes; Mucorales; Lichtheimiaceae; Lichtheimia; Lichtheimia corymbifera
GCA_000730325.1	Stachybotrys chartarum IBT 7711	hypocreales_odb10	97.5	0.4	2.1	98.7	0.2	1.1	98	0.3	1.7	193	975	1280523	cellular organisms; Eukaryota; Opisthokonta; Fungi; Dikarya; Ascomycota; saccharomyceta; Pezizomycotina; leotiomyceta; sordariomyceta; Sordariomycetes; Hypocreomycetidae; Hypocreales; Stachybotryaceae; Stachybotrys; Stachybotrys chartarum
GCA_000731615.1	Aspergillus fumigatus var. RP-2014	eurotiales_odb10	96.6	1.1	2.3	98.6	0.8	0.6	92.3	2.4	5.3	126	936	1476192	cellular organisms; Eukaryota; Opisthokonta; Fungi; Dikarya; Ascomycota; saccharomyceta; Pezizomycotina; leotiomyceta; Eurotiomycetes; Eurotiomycetidae; Eurotiales; Aspergillaceae; Aspergillus; Aspergillus subgen. Fumigati; Aspergillus fumigatus
GCA_000732125.1	Scedosporium apiospermum	sordariomycetes_odb10	96.8	0.7	2.5	97.9	0.4	1.7	81	0.9	18.1	277	827	563466	cellular organisms; Eukaryota; Opisthokonta; Fungi; Dikarya; Ascomycota; saccharomyceta; Pezizomycotina; leotiomyceta; sordariomyceta; Sordariomycetes; Hypocreomycetidae; Microascales; Microascaceae; Scedosporium
GCA_000732565.1	Stachybotrys chartarum IBT 40293	hypocreales_odb10	97.4	0.4	2.2	98.7	0.2	1.1	97.8	0.4	1.8	144	950	1280524	cellular organisms; Eukaryota; Opisthokonta; Fungi; Dikarya; Ascomycota; saccharomyceta; Pezizomycotina; leotiomyceta; sordariomyceta; Sordariomycetes; Hypocreomycetidae; Hypocreales; Stachybotryaceae; Stachybotrys; Stachybotrys chartarum
GCA_000732765.1	Stachybotrys chartarum IBT 40288	hypocreales_odb10	95	0.4	4.6	96.1	0.3	3.6	95.2	0.4	4.4	145	949	1283842	cellular organisms; Eukaryota; Opisthokonta; Fungi; Dikarya; Ascomycota; saccharomyceta; Pezizomycotina; leotiomyceta; sordariomyceta; Sordariomycetes; Hypocreomycetidae; Hypocreales; Stachybotryaceae; Stachybotrys; Stachybotrys chartarum
GCA_000732775.1	Stachybotrys chlorohalonata IBT 40285	hypocreales_odb10	96.9	0.7	2.4	98.4	0.2	1.4	97.6	0.4	2	151	944	1283841	cellular organisms; Eukaryota; Opisthokonta; Fungi; Dikarya; Ascomycota; saccharomyceta; Pezizomycotina; leotiomyceta; sordariomyceta; Sordariomycetes; Hypocreomycetidae; Hypocreales; Stachybotryaceae; Stachybotrys; Stachybotrys chlorohalonata
GCA_000738915.1	Nematocida sp. 1 ERTm6	microsporidia_odb10	99.3	0.2	0.5	97.5	0	2.5	99.1	0.2	0.7	21	158	1138374	cellular organisms; Eukaryota; Opisthokonta; Fungi; Fungi incertae sedis; Microsporidia; Microsporidia incertae sedis; Nematocida; unclassified Nematocida; Nematocida sp. 1
GCA_000739145.1	Metarhizium anisopliae	hypocreales_odb10	97	1.2	1.8	99	0.4	0.6	96.6	1.4	2	175	908	5530	cellular organisms; Eukaryota; Opisthokonta; Fungi; Dikarya; Ascomycota; saccharomyceta; Pezizomycotina; leotiomyceta; sordariomyceta; Sordariomycetes; Hypocreomycetidae; Hypocreales; Clavicipitaceae; Metarhizium
GCA_000739165.1	Podila verticillata NRRL 6337	mucoromycota_odb10	96.5	1.2	2.3	97.6	0.3	2.1	97.8	0.9	1.3	134	521	1069443	cellular organisms; Eukaryota; Opisthokonta; Fungi; Fungi incertae sedis; Mucoromycota; Mortierellomycotina; Mortierellomycetes; Mortierellales; Mortierellaceae; Podila; Podila verticillata
GCA_000743665.3	Scytalidium sp. 3C	leotiomycetes_odb10	96.4	1	2.6	95.9	1.6	2.5	39.1	7.5	53.4	159	960	2487125	cellular organisms; Eukaryota; Opisthokonta; Fungi; Dikarya; Ascomycota; saccharomyceta; Pezizomycotina; leotiomyceta; sordariomyceta; Leotiomycetes; Leotiomycetes incertae sedis; Scytalidium; unclassified Scytalidium
GCA_000747765.1	Moesziomyces antarcticus	basidiomycota_odb10	98.5	0.6	0.9	99.1	0.2	0.7	98.5	0.3	1.2	80	305	84753	cellular organisms; Eukaryota; Opisthokonta; Fungi; Dikarya; Basidiomycota; Ustilaginomycotina; Ustilaginomycetes; Ustilaginales; Ustilaginaceae; Moesziomyces
GCA_000750115.1	Talaromyces marneffei PM1	eurotiales_odb10	90.1	2.3	7.6	94	0.6	5.4	89.6	1.4	9	134	1075	1077442	cellular organisms; Eukaryota; Opisthokonta; Fungi; Dikarya; Ascomycota; saccharomyceta; Pezizomycotina; leotiomyceta; Eurotiomycetes; Eurotiomycetidae; Eurotiales; Trichocomaceae; Talaromyces; Talaromyces sect. Talaromyces; Talaromyces marneffei
GCA_000750665.1	Pseudogymnoascus sp. VKM F-3557	leotiomycetes_odb10	85.4	6.2	8.4	86.9	5.8	7.3	81.2	5.1	13.7	106	603	1437433	cellular organisms; Eukaryota; Opisthokonta; Fungi; Dikarya; Ascomycota; saccharomyceta; Pezizomycotina; leotiomyceta; sordariomyceta; Leotiomycetes; Leotiomycetes incertae sedis; Pseudeurotiaceae; Pseudogymnoascus; unclassified Pseudogymnoascus
GCA_000750675.1	Pseudogymnoascus sp. VKM F-3808	leotiomycetes_odb10	87.6	5.8	6.6	89.1	5.1	5.8	83	5.1	11.9	108	627	1391699	cellular organisms; Eukaryota; Opisthokonta; Fungi; Dikarya; Ascomycota; saccharomyceta; Pezizomycotina; leotiomyceta; sordariomyceta; Leotiomycetes; Leotiomycetes incertae sedis; Pseudeurotiaceae; Pseudogymnoascus; unclassified Pseudogymnoascus
GCA_000750715.1	Pseudogymnoascus sp. VKM F-3775	leotiomycetes_odb10	66.2	12.5	21.3	66.2	13.2	20.6	59.5	11	29.5	103	599	1420901	cellular organisms; Eukaryota; Opisthokonta; Fungi; Dikarya; Ascomycota; saccharomyceta; Pezizomycotina; leotiomyceta; sordariomyceta; Leotiomycetes; Leotiomycetes incertae sedis; Pseudeurotiaceae; Pseudogymnoascus; unclassified Pseudogymnoascus
GCA_000750735.1	Pseudogymnoascus sp. VKM F-4246	leotiomycetes_odb10	87.2	5.3	7.5	88.5	4.9	6.6	83.3	4.7	12	109	599	1420902	cellular organisms; Eukaryota; Opisthokonta; Fungi; Dikarya; Ascomycota; saccharomyceta; Pezizomycotina; leotiomyceta; sordariomyceta; Leotiomycetes; Leotiomycetes incertae sedis; Pseudeurotiaceae; Pseudogymnoascus; unclassified Pseudogymnoascus
GCA_000750745.1	Pseudogymnoascus sp. VKM F-4281 (FW-2241)	leotiomycetes_odb10	91.5	4.6	3.9	93.7	3.9	2.4	88.9	4.4	6.7	110	580	1420906	cellular organisms; Eukaryota; Opisthokonta; Fungi; Dikarya; Ascomycota; saccharomyceta; Pezizomycotina; leotiomyceta; sordariomyceta; Leotiomycetes; Leotiomycetes incertae sedis; Pseudeurotiaceae; Pseudogymnoascus; unclassified Pseudogymnoascus
GCA_000750755.1	Pseudogymnoascus sp. VKM F-4513 (FW-928)	leotiomycetes_odb10	90.1	5.3	4.6	91.7	4.3	4	87.1	4.9	8	108	618	1420907	cellular organisms; Eukaryota; Opisthokonta; Fungi; Dikarya; Ascomycota; saccharomyceta; Pezizomycotina; leotiomyceta; sordariomyceta; Leotiomycetes; Leotiomycetes incertae sedis; Pseudeurotiaceae; Pseudogymnoascus; unclassified Pseudogymnoascus
GCA_000750795.1	Pseudogymnoascus sp. VKM F-4514 (FW-929)	leotiomycetes_odb10	86.6	5.3	8.1	88.9	4	7.1	83.1	3.7	13.2	117	619	1420908	cellular organisms; Eukaryota; Opisthokonta; Fungi; Dikarya; Ascomycota; saccharomyceta; Pezizomycotina; leotiomyceta; sordariomyceta; Leotiomycetes; Leotiomycetes incertae sedis; Pseudeurotiaceae; Pseudogymnoascus; unclassified Pseudogymnoascus
GCA_000750805.1	Pseudogymnoascus sp. VKM F-4515 (FW-2607)	leotiomycetes_odb10	94.5	3.2	2.3	95.8	2.7	1.5	91.9	3.3	4.8	122	621	1420909	cellular organisms; Eukaryota; Opisthokonta; Fungi; Dikarya; Ascomycota; saccharomyceta; Pezizomycotina; leotiomyceta; sordariomyceta; Leotiomycetes; Leotiomycetes incertae sedis; Pseudeurotiaceae; Pseudogymnoascus; unclassified Pseudogymnoascus
GCA_000750815.1	Pseudogymnoascus sp. VKM F-4516 (FW-969)	leotiomycetes_odb10	96.9	1.5	1.6	98.3	0.9	0.8	95.2	1.4	3.4	106	625	1420910	cellular organisms; Eukaryota; Opisthokonta; Fungi; Dikarya; Ascomycota; saccharomyceta; Pezizomycotina; leotiomyceta; sordariomyceta; Leotiomycetes; Leotiomycetes incertae sedis; Pseudeurotiaceae; Pseudogymnoascus; unclassified Pseudogymnoascus
GCA_000750875.1	Pseudogymnoascus sp. VKM F-4517 (FW-2822)	leotiomycetes_odb10	92	3.6	4.4	94.1	2.6	3.3	89.8	3	7.2	127	626	1420911	cellular organisms; Eukaryota; Opisthokonta; Fungi; Dikarya; Ascomycota; saccharomyceta; Pezizomycotina; leotiomyceta; sordariomyceta; Leotiomycetes; Leotiomycetes incertae sedis; Pseudeurotiaceae; Pseudogymnoascus; unclassified Pseudogymnoascus
GCA_000750895.1	Pseudogymnoascus sp. VKM F-103	leotiomycetes_odb10	96.1	1.6	2.3	97.8	1.1	1.1	93.1	1.7	5.2	115	636	1420912	cellular organisms; Eukaryota; Opisthokonta; Fungi; Dikarya; Ascomycota; saccharomyceta; Pezizomycotina; leotiomyceta; sordariomyceta; Leotiomycetes; Leotiomycetes incertae sedis; Pseudeurotiaceae; Pseudogymnoascus; unclassified Pseudogymnoascus
GCA_000750925.1	Pseudogymnoascus sp. VKM F-4518 (FW-2643)	leotiomycetes_odb10	95	1.9	3.1	96.3	1.5	2.2	91	2.1	6.9	128	651	1420913	cellular organisms; Eukaryota; Opisthokonta; Fungi; Dikarya; Ascomycota; saccharomyceta; Pezizomycotina; leotiomyceta; sordariomyceta; Leotiomycetes; Leotiomycetes incertae sedis; Pseudeurotiaceae; Pseudogymnoascus; unclassified Pseudogymnoascus
GCA_000750935.1	Pseudogymnoascus sp. VKM F-4519 (FW-2642)	leotiomycetes_odb10	94.7	2.1	3.2	95.9	2	2.1	91.2	2	6.8	122	633	1420914	cellular organisms; Eukaryota; Opisthokonta; Fungi; Dikarya; Ascomycota; saccharomyceta; Pezizomycotina; leotiomyceta; sordariomyceta; Leotiomycetes; Leotiomycetes incertae sedis; Pseudeurotiaceae; Pseudogymnoascus; unclassified Pseudogymnoascus
GCA_000750995.1	Pseudogymnoascus sp. VKM F-4520 (FW-2644)	leotiomycetes_odb10	94.7	2.2	3.1	95.8	1.9	2.3	91.5	3.2	5.3	133	606	1420915	cellular organisms; Eukaryota; Opisthokonta; Fungi; Dikarya; Ascomycota; saccharomyceta; Pezizomycotina; leotiomyceta; sordariomyceta; Leotiomycetes; Leotiomycetes incertae sedis; Pseudeurotiaceae; Pseudogymnoascus; unclassified Pseudogymnoascus
GCA_000764455.1	Pichia kudriavzevii	saccharomycetes_odb10	89.5	5.9	4.6	88.2	3.3	8.5	87.4	4.8	7.8	55	566	4909	cellular organisms; Eukaryota; Opisthokonta; Fungi; Dikarya; Ascomycota; saccharomyceta; Saccharomycotina; Saccharomycetes; Saccharomycetales; Pichiaceae; Pichia
GCA_000765035.1	Trametes cinnabarina	polyporales_odb10	92.9	3.5	3.6	96.8	1.7	1.5	88.6	5.7	5.7	138	1642	5643	cellular organisms; Eukaryota; Opisthokonta; Fungi; Dikarya; Basidiomycota; Agaricomycotina; Agaricomycetes; Agaricomycetes incertae sedis; Polyporales; Polyporaceae; Trametes
GCA_000769215.1	Fusarium avenaceum	hypocreales_odb10	98.5	0.5	1	99.8	0	0.2	98.5	0.2	1.3	161	977	40199	cellular organisms; Eukaryota; Opisthokonta; Fungi; Dikarya; Ascomycota; saccharomyceta; Pezizomycotina; leotiomyceta; sordariomyceta; Sordariomycetes; Hypocreomycetidae; Hypocreales; Nectriaceae; Fusarium; Fusarium tricinctum species complex
GCA_000769265.1	Acremonium chrysogenum ATCC 11550	hypocreales_odb10	96.6	0.7	2.7	97.9	0.3	1.8	96.4	0.6	3	117	985	857340	cellular organisms; Eukaryota; Opisthokonta; Fungi; Dikarya; Ascomycota; saccharomyceta; Pezizomycotina; leotiomyceta; sordariomyceta; Sordariomycetes; Hypocreomycetidae; Hypocreales; Hypocreales incertae sedis; Acremonium; Acremonium chrysogenum
GCA_000769735.1	Penicillium expansum	eurotiales_odb10	97.8	0.5	1.7	99.9	0	0.1	98.8	0.4	0.8	139	875	27334	cellular organisms; Eukaryota; Opisthokonta; Fungi; Dikarya; Ascomycota; saccharomyceta; Pezizomycotina; leotiomyceta; Eurotiomycetes; Eurotiomycetidae; Eurotiales; Aspergillaceae; Penicillium
GCA_000769745.1	Penicillium expansum	eurotiales_odb10	97.8	0.6	1.6	99.9	0	0.1	98.6	0.5	0.9	143	872	27334	cellular organisms; Eukaryota; Opisthokonta; Fungi; Dikarya; Ascomycota; saccharomyceta; Pezizomycotina; leotiomyceta; Eurotiomycetes; Eurotiomycetidae; Eurotiales; Aspergillaceae; Penicillium
GCA_000769755.1	Penicillium expansum	eurotiales_odb10	96.4	1.6	2	98.1	1	0.9	94.7	0.8	4.5	135	881	27334	cellular organisms; Eukaryota; Opisthokonta; Fungi; Dikarya; Ascomycota; saccharomyceta; Pezizomycotina; leotiomyceta; Eurotiomycetes; Eurotiomycetidae; Eurotiales; Aspergillaceae; Penicillium
GCA_000769765.1	Penicillium italicum	eurotiales_odb10	97.1	0.8	2.1	99.5	0.3	0.2	98	0.7	1.3	132	854	40296	cellular organisms; Eukaryota; Opisthokonta; Fungi; Dikarya; Ascomycota; saccharomyceta; Pezizomycotina; leotiomyceta; Eurotiomycetes; Eurotiomycetidae; Eurotiales; Aspergillaceae; Penicillium
GCA_000770705.1	Beauveria bassiana D1-5	hypocreales_odb10	94.8	3.1	2.1	96.6	1.8	1.6	92.8	2.7	4.5	136	859	1245745	cellular organisms; Eukaryota; Opisthokonta; Fungi; Dikarya; Ascomycota; saccharomyceta; Pezizomycotina; leotiomyceta; sordariomyceta; Sordariomycetes; Hypocreomycetidae; Hypocreales; Cordycipitaceae; Beauveria; Beauveria bassiana
GCA_000773725.1	Candida albicans P78048	saccharomycetes_odb10	98.3	1	0.7	97.1	0.4	2.5	98	1	1	49	429	1094989	cellular organisms; Eukaryota; Opisthokonta; Fungi; Dikarya; Ascomycota; saccharomyceta; Saccharomycotina; Saccharomycetes; Saccharomycetales; Debaryomycetaceae; Candida/Lodderomyces clade; Candida; Candida albicans
GCA_000773735.1	Candida albicans GC75	saccharomycetes_odb10	98.5	0.8	0.7	97.5	0.4	2.1	98.4	0.8	0.8	50	409	1094988	cellular organisms; Eukaryota; Opisthokonta; Fungi; Dikarya; Ascomycota; saccharomyceta; Saccharomycotina; Saccharomycetes; Saccharomycetales; Debaryomycetaceae; Candida/Lodderomyces clade; Candida; Candida albicans
GCA_000773745.1	Candida albicans P37005	saccharomycetes_odb10	98.3	1	0.7	97.1	0.5	2.4	97.9	1	1.1	52	376	1094985	cellular organisms; Eukaryota; Opisthokonta; Fungi; Dikarya; Ascomycota; saccharomyceta; Saccharomycotina; Saccharomycetes; Saccharomycetales; Debaryomycetaceae; Candida/Lodderomyces clade; Candida; Candida albicans
GCA_000773755.1	Candida albicans P94015	saccharomycetes_odb10	98.5	0.9	0.6	97.3	0.5	2.2	98.5	0.9	0.6	49	419	1094983	cellular organisms; Eukaryota; Opisthokonta; Fungi; Dikarya; Ascomycota; saccharomyceta; Saccharomycotina; Saccharomycetes; Saccharomycetales; Debaryomycetaceae; Candida/Lodderomyces clade; Candida; Candida albicans
GCA_000773805.1	Candida albicans P57072	saccharomycetes_odb10	98.6	0.8	0.6	97.2	0.4	2.4	98.2	1	0.8	51	394	1094990	cellular organisms; Eukaryota; Opisthokonta; Fungi; Dikarya; Ascomycota; saccharomyceta; Saccharomycotina; Saccharomycetes; Saccharomycetales; Debaryomycetaceae; Candida/Lodderomyces clade; Candida; Candida albicans
GCA_000773825.1	Candida albicans P37037	saccharomycetes_odb10	98.5	0.8	0.7	97.6	0.4	2	98	1	1	51	420	1094992	cellular organisms; Eukaryota; Opisthokonta; Fungi; Dikarya; Ascomycota; saccharomyceta; Saccharomycotina; Saccharomycetes; Saccharomycetales; Debaryomycetaceae; Candida/Lodderomyces clade; Candida; Candida albicans
GCA_000773845.1	Candida albicans 12C	saccharomycetes_odb10	98.6	0.8	0.6	97.8	0.3	1.9	98.4	0.8	0.8	52	440	1094981	cellular organisms; Eukaryota; Opisthokonta; Fungi; Dikarya; Ascomycota; saccharomyceta; Saccharomycotina; Saccharomycetes; Saccharomycetales; Debaryomycetaceae; Candida/Lodderomyces clade; Candida; Candida albicans
GCA_000774085.1	Candida albicans P87	saccharomycetes_odb10	98.6	0.7	0.7	97.6	0.3	2.1	98.5	0.8	0.7	50	402	1094984	cellular organisms; Eukaryota; Opisthokonta; Fungi; Dikarya; Ascomycota; saccharomyceta; Saccharomycotina; Saccharomycetes; Saccharomycetales; Debaryomycetaceae; Candida/Lodderomyces clade; Candida; Candida albicans
GCA_000775445.1	Candida albicans 19F	saccharomycetes_odb10	98.7	0.7	0.6	97.6	0.4	2	98.4	0.8	0.8	51	356	1094987	cellular organisms; Eukaryota; Opisthokonta; Fungi; Dikarya; Ascomycota; saccharomyceta; Saccharomycotina; Saccharomycetes; Saccharomycetales; Debaryomycetaceae; Candida/Lodderomyces clade; Candida; Candida albicans
GCA_000775455.1	Candida albicans L26	saccharomycetes_odb10	98.7	0.7	0.6	97.7	0.3	2	98.4	0.7	0.9	51	353	1094982	cellular organisms; Eukaryota; Opisthokonta; Fungi; Dikarya; Ascomycota; saccharomyceta; Saccharomycotina; Saccharomycetes; Saccharomycetales; Debaryomycetaceae; Candida/Lodderomyces clade; Candida; Candida albicans
GCA_000775465.1	Candida albicans P34048	saccharomycetes_odb10	98.4	0.9	0.7	97.2	0.5	2.3	98	1	1	51	408	1094991	cellular organisms; Eukaryota; Opisthokonta; Fungi; Dikarya; Ascomycota; saccharomyceta; Saccharomycotina; Saccharomycetes; Saccharomycetales; Debaryomycetaceae; Candida/Lodderomyces clade; Candida; Candida albicans
GCA_000775505.1	Candida albicans P57055	saccharomycetes_odb10	98.5	0.8	0.7	97.5	0.3	2.2	98.3	0.8	0.9	48	366	1094996	cellular organisms; Eukaryota; Opisthokonta; Fungi; Dikarya; Ascomycota; saccharomyceta; Saccharomycotina; Saccharomycetes; Saccharomycetales; Debaryomycetaceae; Candida/Lodderomyces clade; Candida; Candida albicans
GCA_000775525.1	Candida albicans P75063	saccharomycetes_odb10	98.5	0.8	0.7	97.6	0.3	2.1	98.3	0.8	0.9	48	399	1094997	cellular organisms; Eukaryota; Opisthokonta; Fungi; Dikarya; Ascomycota; saccharomyceta; Saccharomycotina; Saccharomycetes; Saccharomycetales; Debaryomycetaceae; Candida/Lodderomyces clade; Candida; Candida albicans
GCA_000784495.1	Candida albicans P76067	saccharomycetes_odb10	98.4	0.8	0.8	97.3	0.4	2.3	98.2	0.9	0.9	49	396	1094999	cellular organisms; Eukaryota; Opisthokonta; Fungi; Dikarya; Ascomycota; saccharomyceta; Saccharomycotina; Saccharomycetes; Saccharomycetales; Debaryomycetaceae; Candida/Lodderomyces clade; Candida; Candida albicans
GCA_000784505.1	Candida albicans P76055	saccharomycetes_odb10	98.4	0.7	0.9	97.1	0.4	2.5	98.3	0.8	0.9	49	459	1094998	cellular organisms; Eukaryota; Opisthokonta; Fungi; Dikarya; Ascomycota; saccharomyceta; Saccharomycotina; Saccharomycetes; Saccharomycetales; Debaryomycetaceae; Candida/Lodderomyces clade; Candida; Candida albicans
GCA_000784515.1		saccharomycetes_odb10	98.7	0.8	0.5	97.5	0.5	2	98.4	0.7	0.9	50	394	1094993	cellular organisms; Eukaryota; Opisthokonta; Fungi; Dikarya; Ascomycota; saccharomyceta; Saccharomycotina; Saccharomycetes; Saccharomycetales; Debaryomycetaceae; Candida/Lodderomyces clade; Candida; Candida albicans
GCA_000784525.1	Candida albicans P60002	saccharomycetes_odb10	98.6	0.8	0.6	97.2	0.4	2.4	98	0.8	1.2	51	468	1094986	cellular organisms; Eukaryota; Opisthokonta; Fungi; Dikarya; Ascomycota; saccharomyceta; Saccharomycotina; Saccharomycetes; Saccharomycetales; Debaryomycetaceae; Candida/Lodderomyces clade; Candida; Candida albicans
GCA_000784575.1	Candida albicans P75010	saccharomycetes_odb10	98.1	0.9	1	97	0.4	2.6	97.9	0.9	1.2	50	520	1094994	cellular organisms; Eukaryota; Opisthokonta; Fungi; Dikarya; Ascomycota; saccharomyceta; Saccharomycotina; Saccharomycetes; Saccharomycetales; Debaryomycetaceae; Candida/Lodderomyces clade; Candida; Candida albicans
GCA_000784595.1	Candida albicans P75016	saccharomycetes_odb10	98.3	1.1	0.6	97.4	0.5	2.1	98	1.3	0.7	51	422	1094995	cellular organisms; Eukaryota; Opisthokonta; Fungi; Dikarya; Ascomycota; saccharomyceta; Saccharomycotina; Saccharomycetes; Saccharomycetales; Debaryomycetaceae; Candida/Lodderomyces clade; Candida; Candida albicans
GCA_000784615.1	Candida albicans P78042	saccharomycetes_odb10	98.7	0.7	0.6	97.5	0.4	2.1	98.2	1	0.8	50	367	1095000	cellular organisms; Eukaryota; Opisthokonta; Fungi; Dikarya; Ascomycota; saccharomyceta; Saccharomycotina; Saccharomycetes; Saccharomycetales; Debaryomycetaceae; Candida/Lodderomyces clade; Candida; Candida albicans
GCA_000784635.1	Candida albicans SC5314	saccharomycetes_odb10	98.7	0.7	0.6	97.7	0.4	1.9	98.6	0.7	0.7	53	373	237561	cellular organisms; Eukaryota; Opisthokonta; Fungi; Dikarya; Ascomycota; saccharomyceta; Saccharomycotina; Saccharomycetes; Saccharomycetales; Debaryomycetaceae; Candida/Lodderomyces clade; Candida; Candida albicans
GCA_000784655.1	Candida albicans SC5314	saccharomycetes_odb10	98.7	0.7	0.6	97.8	0.3	1.9	98.6	0.7	0.7	52	342	237561	cellular organisms; Eukaryota; Opisthokonta; Fungi; Dikarya; Ascomycota; saccharomyceta; Saccharomycotina; Saccharomycetes; Saccharomycetales; Debaryomycetaceae; Candida/Lodderomyces clade; Candida; Candida albicans
GCA_000784695.1	Candida albicans Ca6	saccharomycetes_odb10	98.5	0.8	0.7	97.7	0.4	1.9	98.3	0.8	0.9	53	407	1165368	cellular organisms; Eukaryota; Opisthokonta; Fungi; Dikarya; Ascomycota; saccharomyceta; Saccharomycotina; Saccharomycetes; Saccharomycetales; Debaryomycetaceae; Candida/Lodderomyces clade; Candida; Candida albicans
GCA_000785585.1	Cladophialophora immunda	chaetothyriales_odb10	96.6	2.3	1.1	99.2	0.4	0.4	92	2.3	5.7	214	1626	569365	cellular organisms; Eukaryota; Opisthokonta; Fungi; Dikarya; Ascomycota; saccharomyceta; Pezizomycotina; leotiomyceta; Eurotiomycetes; Chaetothyriomycetidae; Chaetothyriales; Herpotrichiellaceae; Cladophialophora
GCA_000786625.1	Neurospora crassa	sordariomycetes_odb10	97.9	0.8	1.3	99.2	0.2	0.6	98.6	0.2	1.2	141	678	5141	cellular organisms; Eukaryota; Opisthokonta; Fungi; Dikarya; Ascomycota; saccharomyceta; Pezizomycotina; leotiomyceta; sordariomyceta; Sordariomycetes; Sordariomycetidae; Sordariales; Sordariaceae; Neurospora
GCA_000798715.1	Erysiphe necator	leotiomycetes_odb10	92.7	2.6	4.7	92	1.6	6.4	88.7	2.8	8.5	133	573	52586	cellular organisms; Eukaryota; Opisthokonta; Fungi; Dikarya; Ascomycota; saccharomyceta; Pezizomycotina; leotiomyceta; sordariomyceta; Leotiomycetes; Erysiphales; Erysiphaceae; Erysiphe
GCA_000803265.1	Ordospora colligata OC4	microsporidia_odb10	99	0	1	96.5	0.2	3.3	99	0	1	15	299	1354746	cellular organisms; Eukaryota; Opisthokonta; Fungi; Fungi incertae sedis; Microsporidia; Microsporidia incertae sedis; Ordosporidae; Ordospora; Ordospora colligata
GCA_000804445.1	Metarhizium album ARSEF 1941	hypocreales_odb10	97.7	1	1.3	99.2	0.2	0.6	96.2	1.8	2	122	1014	1081103	cellular organisms; Eukaryota; Opisthokonta; Fungi; Dikarya; Ascomycota; saccharomyceta; Pezizomycotina; leotiomyceta; sordariomyceta; Sordariomycetes; Hypocreomycetidae; Hypocreales; Clavicipitaceae; Metarhizium; Metarhizium album
GCA_000812105.1	Trichophyton rubrum	onygenales_odb10	98.2	0.9	0.9	99	0.4	0.6	98.7	0.9	0.4	102	1072	5551	cellular organisms; Eukaryota; Opisthokonta; Fungi; Dikarya; Ascomycota; saccharomyceta; Pezizomycotina; leotiomyceta; Eurotiomycetes; Eurotiomycetidae; Onygenales; Arthrodermataceae; Trichophyton
GCA_000813385.1	Valsa mali var. pyri	sordariomycetes_odb10	97.6	0.9	1.5	98.5	0.6	0.9	96.8	1.1	2.1	139	771	694573	cellular organisms; Eukaryota; Opisthokonta; Fungi; Dikarya; Ascomycota; saccharomyceta; Pezizomycotina; leotiomyceta; sordariomyceta; Sordariomycetes; Sordariomycetidae; Diaporthales; Valsaceae; Valsa; Valsa mali
GCA_000814945.1	Metarhizium majus ARSEF 297	hypocreales_odb10	97.9	0.8	1.3	99.4	0.1	0.5	96.8	1	2.2	177	935	1276143	cellular organisms; Eukaryota; Opisthokonta; Fungi; Dikarya; Ascomycota; saccharomyceta; Pezizomycotina; leotiomyceta; sordariomyceta; Sordariomycetes; Hypocreomycetidae; Hypocreales; Clavicipitaceae; Metarhizium; Metarhizium majus
GCA_000814955.1	Metarhizium guizhouense ARSEF 977	hypocreales_odb10	97.9	0.7	1.4	99.5	0.1	0.4	96.4	1	2.6	186	967	1276136	cellular organisms; Eukaryota; Opisthokonta; Fungi; Dikarya; Ascomycota; saccharomyceta; Pezizomycotina; leotiomyceta; sordariomyceta; Sordariomycetes; Hypocreomycetidae; Hypocreales; Clavicipitaceae; Metarhizium; Metarhizium guizhouense
GCA_000814965.1	Metarhizium brunneum ARSEF 3297	hypocreales_odb10	97.7	0.9	1.4	99.6	0.1	0.3	97.1	0.9	2	154	1100	1276141	cellular organisms; Eukaryota; Opisthokonta; Fungi; Dikarya; Ascomycota; saccharomyceta; Pezizomycotina; leotiomyceta; sordariomyceta; Sordariomycetes; Hypocreomycetidae; Hypocreales; Clavicipitaceae; Metarhizium; Metarhizium brunneum
GCA_000814975.1	Metarhizium anisopliae ARSEF 549	hypocreales_odb10	97.8	0.8	1.4	99.5	0.2	0.3	97.1	1	1.9	163	1020	1276135	cellular organisms; Eukaryota; Opisthokonta; Fungi; Dikarya; Ascomycota; saccharomyceta; Pezizomycotina; leotiomyceta; sordariomyceta; Sordariomycetes; Hypocreomycetidae; Hypocreales; Clavicipitaceae; Metarhizium; Metarhizium anisopliae
GCA_000818155.1	Valsa mali	sordariomycetes_odb10	97.9	0.7	1.4	99.2	0.2	0.6	95.3	0.6	4.1	150	880	105487	cellular organisms; Eukaryota; Opisthokonta; Fungi; Dikarya; Ascomycota; saccharomyceta; Pezizomycotina; leotiomyceta; sordariomyceta; Sordariomycetes; Sordariomycetidae; Diaporthales; Valsaceae; Valsa
GCA_000820605.1	Sporothrix brasiliensis 5110	sordariomycetes_odb10	96.6	1	2.4	98	0.2	1.8	93.1	2.1	4.8	123	825	1398154	cellular organisms; Eukaryota; Opisthokonta; Fungi; Dikarya; Ascomycota; saccharomyceta; Pezizomycotina; leotiomyceta; sordariomyceta; Sordariomycetes; Sordariomycetidae; Ophiostomatales; Ophiostomataceae; Sporothrix; Sporothrix brasiliensis
GCA_000820885.1	Kluyveromyces dobzhanskii CBS 2104	saccharomycetes_odb10	99.4	0.3	0.3	98.6	0.1	1.3	98	1	1	47	345	1427455	cellular organisms; Eukaryota; Opisthokonta; Fungi; Dikarya; Ascomycota; saccharomyceta; Saccharomycotina; Saccharomycetes; Saccharomycetales; Saccharomycetaceae; Kluyveromyces; Kluyveromyces dobzhanskii
GCA_000825705.1	Torrubiella hemipterigena	hypocreales_odb10	96.9	0.6	2.5	97.9	0.4	1.7	90.7	0.6	8.7	141	1144	1531966	cellular organisms; Eukaryota; Opisthokonta; Fungi; Dikarya; Ascomycota; saccharomyceta; Pezizomycotina; leotiomyceta; sordariomyceta; Sordariomycetes; Hypocreomycetidae; Hypocreales; Clavicipitaceae; Torrubiella
GCA_000825725.1	Rhizopus microsporus	mucorales_odb10	95.1	3	1.9	95.6	0.8	3.6	84.1	7.2	8.7	149	1187	58291	cellular organisms; Eukaryota; Opisthokonta; Fungi; Fungi incertae sedis; Mucoromycota; Mucoromycotina; Mucoromycetes; Mucorales; Mucorineae; Rhizopodaceae; Rhizopus
GCA_000827185.1	Hydnomerulius pinastri MD-312	boletales_odb10	96.2	1.3	2.5	97.2	0.6	2.2	97.9	1	1.1	146	2050	994086	cellular organisms; Eukaryota; Opisthokonta; Fungi; Dikarya; Basidiomycota; Agaricomycotina; Agaricomycetes; Agaricomycetidae; Boletales; Paxilineae; Paxillaceae; Hydnomerulius; Hydnomerulius pinastri
GCA_000827195.1	Laccaria amethystina LaAM-08-1	agaricales_odb10	96.4	0.9	2.7	97.4	0.7	1.9	97.6	1.4	1	194	1394	1095629	cellular organisms; Eukaryota; Opisthokonta; Fungi; Dikarya; Basidiomycota; Agaricomycotina; Agaricomycetes; Agaricomycetidae; Agaricales; Tricholomataceae; Laccaria; Laccaria amethystina
GCA_000827205.1	Plicaturopsis crispa FD-325 SS-3	agaricomycetes_odb10	97.4	0.6	2	99.1	0.1	0.8	99.5	0.2	0.3	111	976	944288	cellular organisms; Eukaryota; Opisthokonta; Fungi; Dikarya; Basidiomycota; Agaricomycotina; Agaricomycetes; Agaricomycetidae; Amylocorticiales; Amylocorticiaceae; Plicaturopsis; Plicaturopsis crispa
GCA_000827215.1	Sphaerobolus stellatus SS14	agaricomycetes_odb10	82.9	5.7	11.4	86.4	5.1	8.5	88.1	6.5	5.4	421	2804	990650	cellular organisms; Eukaryota; Opisthokonta; Fungi; Dikarya; Basidiomycota; Agaricomycotina; Agaricomycetes; Phallomycetidae; Geastrales; Sphaerobolaceae; Sphaerobolus; Sphaerobolus stellatus
GCA_000827255.1	Suillus luteus UH-Slu-Lm8-n1	boletales_odb10	96.2	1	2.8	96.4	0.8	2.8	98.2	1.1	0.7	158	1481	930992	cellular organisms; Eukaryota; Opisthokonta; Fungi; Dikarya; Basidiomycota; Agaricomycotina; Agaricomycetes; Agaricomycetidae; Boletales; Suillineae; Suillaceae; Suillus; Suillus luteus
GCA_000827265.1	Gymnopus luxurians FD-317 M1	agaricales_odb10	95.2	1.6	3.2	97.6	0.5	1.9	98.2	1.2	0.6	221	1457	944289	cellular organisms; Eukaryota; Opisthokonta; Fungi; Dikarya; Basidiomycota; Agaricomycotina; Agaricomycetes; Agaricomycetidae; Agaricales; Omphalotaceae; Gymnopus; Gymnopus luxurians
GCA_000827275.1	Pisolithus microcarpus 441	boletales_odb10	92.6	2.6	4.8	93.1	1.5	5.4	91.7	5.1	3.2	209	2023	765257	cellular organisms; Eukaryota; Opisthokonta; Fungi; Dikarya; Basidiomycota; Agaricomycotina; Agaricomycetes; Agaricomycetidae; Boletales; Sclerodermatineae; Pisolithaceae; Pisolithus; Pisolithus microcarpus
GCA_000827315.1	Piloderma croceum F 1598	agaricomycetes_odb10	95.4	1.9	2.7	97	1.2	1.8	97.2	1.9	0.9	204	1157	765440	cellular organisms; Eukaryota; Opisthokonta; Fungi; Dikarya; Basidiomycota; Agaricomycotina; Agaricomycetes; Agaricomycetidae; Atheliales; Atheliaceae; Piloderma; Piloderma croceum
GCA_000827325.1	Oidiodendron maius Zn	leotiomycetes_odb10	98.2	0.8	1	98.6	0.4	1	96.3	2	1.7	170	985	913774	cellular organisms; Eukaryota; Opisthokonta; Fungi; Dikarya; Ascomycota; saccharomyceta; Pezizomycotina; leotiomyceta; sordariomyceta; Leotiomycetes; Leotiomycetes incertae sedis; Myxotrichaceae; Oidiodendron; Oidiodendron maius
GCA_000827335.1	Pisolithus tinctorius Marx 270	boletales_odb10	94.8	1.1	4.1	95.1	0.8	4.1	95.6	2.4	2	245	2248	870435	cellular organisms; Eukaryota; Opisthokonta; Fungi; Dikarya; Basidiomycota; Agaricomycotina; Agaricomycetes; Agaricomycetidae; Boletales; Sclerodermatineae; Pisolithaceae; Pisolithus; Pisolithus tinctorius
GCA_000827355.1	Hebeloma cylindrosporum h7	agaricales_odb10	95.7	1.6	2.7	97.8	0.7	1.5	97.9	1.4	0.7	152	1255	686832	cellular organisms; Eukaryota; Opisthokonta; Fungi; Dikarya; Basidiomycota; Agaricomycotina; Agaricomycetes; Agaricomycetidae; Agaricales; Cortinariaceae; Hebeloma; Hebeloma cylindrosporum
GCA_000827395.1	Paxillus rubicundulus Ve08.2h10	boletales_odb10	95.7	1.1	3.2	95.9	0.7	3.4	97.6	1.4	1	182	1415	930991	cellular organisms; Eukaryota; Opisthokonta; Fungi; Dikarya; Basidiomycota; Agaricomycotina; Agaricomycetes; Agaricomycetidae; Boletales; Paxilineae; Paxillaceae; Paxillus; Paxillus rubicundulus
GCA_000827415.1	Serendipita vermifera MAFF 305830	agaricomycetes_odb10	81.5	4.9	13.6	89	2.2	8.8	90	2.8	7.2	168	1878	933852	cellular organisms; Eukaryota; Opisthokonta; Fungi; Dikarya; Basidiomycota; Agaricomycotina; Agaricomycetes; Agaricomycetes incertae sedis; Sebacinales; Serendipitaceae; Serendipita; Serendipita vermifera
GCA_000827425.1	Scleroderma citrinum Foug A	boletales_odb10	94.7	1.5	3.8	95.4	0.7	3.9	96.4	2.1	1.5	220	1712	1036808	cellular organisms; Eukaryota; Opisthokonta; Fungi; Dikarya; Basidiomycota; Agaricomycotina; Agaricomycetes; Agaricomycetidae; Boletales; Sclerodermatineae; Sclerodermataceae; Scleroderma; Scleroderma citrinum
GCA_000827465.1	Tulasnella calospora MUT 4182	agaricomycetes_odb10	73.9	8	18.1	81.5	6.4	12.1	82.2	7.3	10.5	213	1848	1051891	cellular organisms; Eukaryota; Opisthokonta; Fungi; Dikarya; Basidiomycota; Agaricomycotina; Agaricomycetes; Agaricomycetes incertae sedis; Cantharellales; Tulasnellaceae; Tulasnella; Tulasnella calospora
GCA_000827475.1	Paxillus involutus ATCC 200175	boletales_odb10	94.1	2.7	3.2	95	2	3	94.9	2.7	2.4	208	2479	664439	cellular organisms; Eukaryota; Opisthokonta; Fungi; Dikarya; Basidiomycota; Agaricomycotina; Agaricomycetes; Agaricomycetidae; Boletales; Paxilineae; Paxillaceae; Paxillus; Paxillus involutus
GCA_000827485.1	Amanita muscaria Koide BX008	agaricales_odb10	93.4	1.6	5	95.2	0.8	4	96.3	1.3	2.4	146	1609	946122	cellular organisms; Eukaryota; Opisthokonta; Fungi; Dikarya; Basidiomycota; Agaricomycotina; Agaricomycetes; Agaricomycetidae; Agaricales; Amanitaceae; Amanita; Amanita muscaria
GCA_000827495.1	Hypholoma sublateritium FD-334 SS-4	agaricales_odb10	96.1	1	2.9	98.4	0.4	1.2	98.3	0.9	0.8	176	1287	945553	cellular organisms; Eukaryota; Opisthokonta; Fungi; Dikarya; Basidiomycota; Agaricomycotina; Agaricomycetes; Agaricomycetidae; Agaricales; Strophariaceae; Hypholoma; Hypholoma sublateritium
GCA_000829775.1	Talaromyces cellulolyticus	eurotiales_odb10	93.5	1.8	4.7	96.7	0.5	2.8	91.3	1.8	6.9	166	1232	1472165	cellular organisms; Eukaryota; Opisthokonta; Fungi; Dikarya; Ascomycota; saccharomyceta; Pezizomycotina; leotiomyceta; Eurotiomycetes; Eurotiomycetidae; Eurotiales; Trichocomaceae; Talaromyces; Talaromyces sect. Talaromyces
GCA_000832265.1	Phlebiopsis gigantea 11061_1 CR5-6	polyporales_odb10	94.1	2.2	3.7	97.5	0.9	1.6	94.9	3.3	1.8	118	1636	745531	cellular organisms; Eukaryota; Opisthokonta; Fungi; Dikarya; Basidiomycota; Agaricomycotina; Agaricomycetes; Agaricomycetes incertae sedis; Polyporales; Phanerochaetaceae; Phlebiopsis; Phlebiopsis gigantea
GCA_000832345.2	Rhizoctonia solani AG-1 IB	agaricomycetes_odb10	82.5	4.2	13.3	91.1	1.3	7.6	88.7	3	8.3	165	1182	1108050	cellular organisms; Eukaryota; Opisthokonta; Fungi; Dikarya; Basidiomycota; Agaricomycotina; Agaricomycetes; Agaricomycetes incertae sedis; Cantharellales; Ceratobasidiaceae; Rhizoctonia; Rhizoctonia solani; Rhizoctonia solani AG-1
GCA_000835395.1	Exophiala sideris	chaetothyriales_odb10	98.4	0.6	1	99	0.1	0.9	95.7	0.5	3.8	165	1931	1016849	cellular organisms; Eukaryota; Opisthokonta; Fungi; Dikarya; Ascomycota; saccharomyceta; Pezizomycotina; leotiomyceta; Eurotiomycetes; Chaetothyriomycetidae; Chaetothyriales; Herpotrichiellaceae; Exophiala
GCA_000835435.1	Phialophora americana	chaetothyriales_odb10	99.2	0.4	0.4	99.5	0.1	0.4	97.8	0.2	2	162	1662	5601	cellular organisms; Eukaryota; Opisthokonta; Fungi; Dikarya; Ascomycota; saccharomyceta; Pezizomycotina; leotiomyceta; Eurotiomycetes; Chaetothyriomycetidae; Chaetothyriales; Herpotrichiellaceae; Phialophora
GCA_000835455.1	Fonsecaea pedrosoi CBS 271.37	chaetothyriales_odb10	99.1	0.4	0.5	99.6	0	0.4	99.3	0.3	0.4	163	1620	1442368	cellular organisms; Eukaryota; Opisthokonta; Fungi; Dikarya; Ascomycota; saccharomyceta; Pezizomycotina; leotiomyceta; Eurotiomycetes; Chaetothyriomycetidae; Chaetothyriales; Herpotrichiellaceae; Fonsecaea; Fonsecaea pedrosoi
GCA_000835475.1	Cladophialophora bantiana CBS 173.52	chaetothyriales_odb10	99.2	0.3	0.5	99.6	0.1	0.3	99.1	0.4	0.5	180	1541	1442370	cellular organisms; Eukaryota; Opisthokonta; Fungi; Dikarya; Ascomycota; saccharomyceta; Pezizomycotina; leotiomyceta; Eurotiomycetes; Chaetothyriomycetidae; Chaetothyriales; Herpotrichiellaceae; Cladophialophora; Cladophialophora bantiana
GCA_000835495.1	Cladophialophora immunda	chaetothyriales_odb10	99.4	0.3	0.3	99.7	0.1	0.2	97.7	0.3	2	198	1881	569365	cellular organisms; Eukaryota; Opisthokonta; Fungi; Dikarya; Ascomycota; saccharomyceta; Pezizomycotina; leotiomyceta; Eurotiomycetes; Chaetothyriomycetidae; Chaetothyriales; Herpotrichiellaceae; Cladophialophora
GCA_000835505.1	Exophiala xenobiotica	chaetothyriales_odb10	99.3	0.3	0.4	99.5	0.1	0.4	98.7	0.3	1	151	1681	348802	cellular organisms; Eukaryota; Opisthokonta; Fungi; Dikarya; Ascomycota; saccharomyceta; Pezizomycotina; leotiomyceta; Eurotiomycetes; Chaetothyriomycetidae; Chaetothyriales; Herpotrichiellaceae; Exophiala
GCA_000835515.1	Exophiala oligosperma	chaetothyriales_odb10	99	0.4	0.6	99.2	0.1	0.7	96.5	0.4	3.1	182	1768	215243	cellular organisms; Eukaryota; Opisthokonta; Fungi; Dikarya; Ascomycota; saccharomyceta; Pezizomycotina; leotiomyceta; Eurotiomycetes; Chaetothyriomycetidae; Chaetothyriales; Herpotrichiellaceae; Exophiala
GCA_000835555.1	Rhinocladiella mackenziei CBS 650.93	chaetothyriales_odb10	96.4	0.8	2.8	96.3	0.4	3.3	95.7	0.9	3.4	179	1626	1442369	cellular organisms; Eukaryota; Opisthokonta; Fungi; Dikarya; Ascomycota; saccharomyceta; Pezizomycotina; leotiomyceta; Eurotiomycetes; Chaetothyriomycetidae; Chaetothyriales; Herpotrichiellaceae; Rhinocladiella; Rhinocladiella mackenziei
GCA_000835745.1	Cryptococcus gattii EJB2	tremellomycetes_odb10	98.2	1.1	0.7	98.5	0.7	0.8	98.1	1.1	0.8	81	1250	1296103	cellular organisms; Eukaryota; Opisthokonta; Fungi; Dikarya; Basidiomycota; Agaricomycotina; Tremellomycetes; Tremellales; Cryptococcaceae; Cryptococcus; Cryptococcus gattii species complex; Cryptococcus gattii VGI
GCA_000835755.1	Cryptococcus gattii VGIV IND107	tremellomycetes_odb10	98.4	1	0.6	98.5	0.5	1	96	2	2	84	1252	1296105	cellular organisms; Eukaryota; Opisthokonta; Fungi; Dikarya; Basidiomycota; Agaricomycotina; Tremellomycetes; Tremellales; Cryptococcaceae; Cryptococcus; Cryptococcus gattii species complex; Cryptococcus gattii VGIV
GCA_000835765.1	Cryptococcus gattii VGII CBS 10090	tremellomycetes_odb10	98.2	1.1	0.7	98.6	0.6	0.8	92.2	5.8	2	80	1637	1296101	cellular organisms; Eukaryota; Opisthokonta; Fungi; Dikarya; Basidiomycota; Agaricomycotina; Tremellomycetes; Tremellales; Cryptococcaceae; Cryptococcus; Cryptococcus gattii species complex; Cryptococcus gattii VGII
GCA_000835815.1	Cryptococcus gattii VGII 2001/935-1	tremellomycetes_odb10	98.4	1	0.6	98.5	0.6	0.9	92	5.8	2.2	83	1672	1334442	cellular organisms; Eukaryota; Opisthokonta; Fungi; Dikarya; Basidiomycota; Agaricomycotina; Tremellomycetes; Tremellales; Cryptococcaceae; Cryptococcus; Cryptococcus gattii species complex; Cryptococcus gattii VGII
GCA_000836115.1	Exophiala spinifera	chaetothyriales_odb10	98.8	0.4	0.8	99.3	0	0.7	99	0.3	0.7	156	1726	91928	cellular organisms; Eukaryota; Opisthokonta; Fungi; Dikarya; Ascomycota; saccharomyceta; Pezizomycotina; leotiomyceta; Eurotiomycetes; Chaetothyriomycetidae; Chaetothyriales; Herpotrichiellaceae; Exophiala
GCA_000836255.1	fungal sp. No.11243	fungi_odb10	98.4	0.7	0.9	98.4	0.3	1.3	93.1	1.3	5.6	120	208	1603295	cellular organisms; Eukaryota; Opisthokonta; Fungi; unclassified Fungi
GCA_000836275.1	Exophiala mesophila	chaetothyriales_odb10	97.2	0.7	2.1	97.4	0.4	2.2	94.7	0.4	4.9	161	1773	212818	cellular organisms; Eukaryota; Opisthokonta; Fungi; Dikarya; Ascomycota; saccharomyceta; Pezizomycotina; leotiomyceta; Eurotiomycetes; Chaetothyriomycetidae; Chaetothyriales; Herpotrichiellaceae; Exophiala
GCA_000836295.1	Verruconis gallopava	dothideomycetes_odb10	93.6	1.3	5.1	95.8	0.3	3.9	95.6	0.4	4	124	818	253628	cellular organisms; Eukaryota; Opisthokonta; Fungi; Dikarya; Ascomycota; saccharomyceta; Pezizomycotina; leotiomyceta; dothideomyceta; Dothideomycetes; Pleosporomycetidae; Venturiales; Sympoventuriaceae; Verruconis
GCA_000836315.1	Cryptococcus gattii VGII LA55	tremellomycetes_odb10	98.1	1.1	0.8	98.2	0.6	1.2	92	5.9	2.1	78	1676	1296106	cellular organisms; Eukaryota; Opisthokonta; Fungi; Dikarya; Basidiomycota; Agaricomycotina; Tremellomycetes; Tremellales; Cryptococcaceae; Cryptococcus; Cryptococcus gattii species complex; Cryptococcus gattii VGII
GCA_000836335.1	Cryptococcus gattii CA1280	tremellomycetes_odb10	98.5	0.9	0.6	98.3	0.7	1	95.7	2.3	2	87	1265	1296109	cellular organisms; Eukaryota; Opisthokonta; Fungi; Dikarya; Basidiomycota; Agaricomycotina; Tremellomycetes; Tremellales; Cryptococcaceae; Cryptococcus; Cryptococcus gattii species complex; Cryptococcus gattii VGIII
GCA_000836355.1	Cryptococcus gattii Ru294	tremellomycetes_odb10	98.5	0.9	0.6	98.9	0.4	0.7	98.2	1.1	0.7	80	1272	1296112	cellular organisms; Eukaryota; Opisthokonta; Fungi; Dikarya; Basidiomycota; Agaricomycotina; Tremellomycetes; Tremellales; Cryptococcaceae; Cryptococcus; Cryptococcus gattii species complex; Cryptococcus gattii VGI
GCA_000836375.1	Cryptococcus gattii VGII Ram5	tremellomycetes_odb10	98.3	1	0.7	98.6	0.4	1	92.1	5.7	2.2	86	1699	1296110	cellular organisms; Eukaryota; Opisthokonta; Fungi; Dikarya; Basidiomycota; Agaricomycotina; Tremellomycetes; Tremellales; Cryptococcaceae; Cryptococcus; Cryptococcus gattii species complex; Cryptococcus gattii VGII
GCA_000836435.1	Fonsecaea multimorphosa CBS 102226	chaetothyriales_odb10	99	0.5	0.5	99.7	0	0.3	99.5	0.3	0.2	169	1478	1442371	cellular organisms; Eukaryota; Opisthokonta; Fungi; Dikarya; Ascomycota; saccharomyceta; Pezizomycotina; leotiomyceta; Eurotiomycetes; Chaetothyriomycetidae; Chaetothyriales; Herpotrichiellaceae; Fonsecaea; Fonsecaea multimorphosa
GCA_000836455.1	Cryptococcus gattii VGII 99/473	tremellomycetes_odb10	98	1.1	0.9	98.1	0.6	1.3	91.9	5.7	2.4	80	1710	1296104	cellular organisms; Eukaryota; Opisthokonta; Fungi; Dikarya; Basidiomycota; Agaricomycotina; Tremellomycetes; Tremellales; Cryptococcaceae; Cryptococcus; Cryptococcus gattii species complex; Cryptococcus gattii VGII
GCA_000855695.1	Cryptococcus gattii CA1873	tremellomycetes_odb10	98.7	0.7	0.6	98.4	0.6	1	96	2	2	84	1279	1296111	cellular organisms; Eukaryota; Opisthokonta; Fungi; Dikarya; Basidiomycota; Agaricomycotina; Tremellomycetes; Tremellales; Cryptococcaceae; Cryptococcus; Cryptococcus gattii species complex; Cryptococcus gattii VGIII
GCA_000875795.1	Cryptococcus gattii VGII CA1014	tremellomycetes_odb10	98.4	1	0.6	98.6	0.5	0.9	92.4	5.6	2	87	1290	1296107	cellular organisms; Eukaryota; Opisthokonta; Fungi; Dikarya; Basidiomycota; Agaricomycotina; Tremellomycetes; Tremellales; Cryptococcaceae; Cryptococcus; Cryptococcus gattii species complex; Cryptococcus gattii VGII
GCA_000875815.1	Cryptococcus gattii E566	tremellomycetes_odb10	98.6	0.9	0.5	98.7	0.5	0.8	98.4	1.1	0.5	87	1290	1296102	cellular organisms; Eukaryota; Opisthokonta; Fungi; Dikarya; Basidiomycota; Agaricomycotina; Tremellomycetes; Tremellales; Cryptococcaceae; Cryptococcus; Cryptococcus gattii species complex; Cryptococcus gattii VGI
GCA_000875855.1	Cryptococcus gattii VGII MMRL2647	tremellomycetes_odb10	98.3	1	0.7	98.6	0.6	0.8	91.9	5.7	2.4	83	1271	1296117	cellular organisms; Eukaryota; Opisthokonta; Fungi; Dikarya; Basidiomycota; Agaricomycotina; Tremellomycetes; Tremellales; Cryptococcaceae; Cryptococcus; Cryptococcus gattii species complex; Cryptococcus gattii VGII
GCA_000934385.1	Cylindrobasidium torrendii FP15055 ss-10	agaricales_odb10	92.5	2.2	5.3	96.4	0.9	2.7	97.2	0.9	1.9	143	1178	1314674	cellular organisms; Eukaryota; Opisthokonta; Fungi; Dikarya; Basidiomycota; Agaricomycotina; Agaricomycetes; Agaricomycetidae; Agaricales; Physalacriaceae; Cylindrobasidium; Cylindrobasidium torrendii
GCA_000934395.1	Fistulina hepatica ATCC 64428	agaricales_odb10	90.5	2.5	7	94.9	0.7	4.4	92.8	2.8	4.4	149	1275	1128425	cellular organisms; Eukaryota; Opisthokonta; Fungi; Dikarya; Basidiomycota; Agaricomycotina; Agaricomycetes; Agaricomycetidae; Agaricales; Fistulinaceae; Fistulina; Fistulina hepatica
GCA_000935105.1	Cryptococcus gattii NT-10	tremellomycetes_odb10	98.3	1.1	0.6	98.5	0.7	0.8	98.3	1.2	0.5	80	1253	1296108	cellular organisms; Eukaryota; Opisthokonta; Fungi; Dikarya; Basidiomycota; Agaricomycotina; Tremellomycetes; Tremellales; Cryptococcaceae; Cryptococcus; Cryptococcus gattii species complex; Cryptococcus gattii VGI
GCA_000938715.1	Lachancea lanzarotensis	saccharomycetes_odb10	99.7	0	0.3	99.3	0.1	0.6	99.8	0	0.2	53	342	1245769	cellular organisms; Eukaryota; Opisthokonta; Fungi; Dikarya; Ascomycota; saccharomyceta; Saccharomycotina; Saccharomycetes; Saccharomycetales; Saccharomycetaceae; Lachancea
GCA_000938895.1	Parasitella parasitica	mucorales_odb10	98.8	0.4	0.8	97.9	0.4	1.7	96.4	1.6	2	122	697	35722	cellular organisms; Eukaryota; Opisthokonta; Fungi; Fungi incertae sedis; Mucoromycota; Mucoromycotina; Mucoromycetes; Mucorales; Mucorineae; Mucoraceae; Parasitella
GCA_000945115.1	Lichtheimia ramosa	mucorales_odb10	98.7	0.4	0.9	98	0.6	1.4	98.8	0.5	0.7	108	776	688394	cellular organisms; Eukaryota; Opisthokonta; Fungi; Fungi incertae sedis; Mucoromycota; Mucoromycotina; Mucoromycetes; Mucorales; Lichtheimiaceae; Lichtheimia
GCA_000950595.1	Mucor ambiguus	mucorales_odb10	98.6	0.8	0.6	98.7	0.3	1	97.7	1.1	1.2	104	919	91626	cellular organisms; Eukaryota; Opisthokonta; Fungi; Fungi incertae sedis; Mucoromycota; Mucoromycotina; Mucoromycetes; Mucorales; Mucorineae; Mucoraceae; Mucor
GCA_000952835.1	Aspergillus flavus AF70	eurotiales_odb10	96.4	1	2.6	99.4	0.3	0.3	98.6	0.4	1	160	858	1392242	cellular organisms; Eukaryota; Opisthokonta; Fungi; Dikarya; Ascomycota; saccharomyceta; Pezizomycotina; leotiomyceta; Eurotiomycetes; Eurotiomycetidae; Eurotiales; Aspergillaceae; Aspergillus; Aspergillus subgen. Circumdati; Aspergillus flavus
GCA_000956045.1	Hirsutella minnesotensis 3608	hypocreales_odb10	96.7	1.5	1.8	97.3	1.4	1.3	96.1	1.8	2.1	177	1084	1043627	cellular organisms; Eukaryota; Opisthokonta; Fungi; Dikarya; Ascomycota; saccharomyceta; Pezizomycotina; leotiomyceta; sordariomyceta; Sordariomycetes; Hypocreomycetidae; Hypocreales; Ophiocordycipitaceae; Hirsutella; Hirsutella minnesotensis
GCA_000956085.1	Aspergillus parasiticus SU-1	eurotiales_odb10	79.5	1	19.5	82.2	0.1	17.7	75.4	0.5	24.1	156	1052	1403190	cellular organisms; Eukaryota; Opisthokonta; Fungi; Dikarya; Ascomycota; saccharomyceta; Pezizomycotina; leotiomyceta; Eurotiomycetes; Eurotiomycetidae; Eurotiales; Aspergillaceae; Aspergillus; Aspergillus parasiticus
GCA_000961545.1	Sporothrix schenckii 1099-18	sordariomycetes_odb10	96.6	1	2.4	98	0.3	1.7	96	1.3	2.7	129	817	1397361	cellular organisms; Eukaryota; Opisthokonta; Fungi; Dikarya; Ascomycota; saccharomyceta; Pezizomycotina; leotiomyceta; sordariomyceta; Sordariomycetes; Sordariomycetidae; Ophiostomatales; Ophiostomataceae; Sporothrix; Sporothrix schenckii
GCA_000965225.2	Ustilaginoidea virens	hypocreales_odb10	95.5	0.8	3.7	96.7	0.5	2.8	73.8	6	20.2	142	999	1159556	cellular organisms; Eukaryota; Opisthokonta; Fungi; Dikarya; Ascomycota; saccharomyceta; Pezizomycotina; leotiomyceta; sordariomyceta; Sordariomycetes; Hypocreomycetidae; Hypocreales; Clavicipitaceae; Ustilaginoidea
GCA_000966595.1	Zymoseptoria brevis	dothideomycetes_odb10	97.6	0.9	1.5	99.1	0.4	0.5	97.6	0.8	1.6	123	749	1047168	cellular organisms; Eukaryota; Opisthokonta; Fungi; Dikarya; Ascomycota; saccharomyceta; Pezizomycotina; leotiomyceta; dothideomyceta; Dothideomycetes; Dothideomycetidae; Mycosphaerellales; Mycosphaerellaceae; Zymoseptoria
GCA_000968475.1	Hanseniaspora uvarum DSM 2768	saccharomycetes_odb10	79.2	2.3	18.5	76	0.7	23.3	56.9	1.2	41.9	41	465	1246595	cellular organisms; Eukaryota; Opisthokonta; Fungi; Dikarya; Ascomycota; saccharomyceta; Saccharomycotina; Saccharomycetes; Saccharomycetales; Saccharomycodaceae; Hanseniaspora; Hanseniaspora uvarum
GCA_000968595.1	Rasamsonia emersonii CBS 393.64	eurotiales_odb10	93.3	3	3.7	96.5	1.6	1.9	89.9	3.9	6.2	142	916	1408163	cellular organisms; Eukaryota; Opisthokonta; Fungi; Dikarya; Ascomycota; saccharomyceta; Pezizomycotina; leotiomyceta; Eurotiomycetes; Eurotiomycetidae; Eurotiales; Trichocomaceae; Rasamsonia; Rasamsonia emersonii
GCA_000968615.1	Thielaviopsis punctulata	sordariomycetes_odb10	91.6	1.9	6.5	94	0.9	5.1	85.8	0.7	13.5	111	690	72032	cellular organisms; Eukaryota; Opisthokonta; Fungi; Dikarya; Ascomycota; saccharomyceta; Pezizomycotina; leotiomyceta; sordariomyceta; Sordariomycetes; Hypocreomycetidae; Microascales; Ceratocystidaceae; Thielaviopsis
GCA_000968835.1	Eremothecium gossypii FDAG1	saccharomycetes_odb10	99.3	0.1	0.6	99.1	0.1	0.8	99.4	0.1	0.5	44	403	1034331	cellular organisms; Eukaryota; Opisthokonta; Fungi; Dikarya; Ascomycota; saccharomyceta; Saccharomycotina; Saccharomycetes; Saccharomycetales; Saccharomycetaceae; Eremothecium; Eremothecium gossypii
GCA_000975585.2	Saccharomyces cerevisiae YJM195	saccharomycetes_odb10	99.5	0.1	0.4	98.7	0.1	1.2	98.3	0.2	1.5	52	315	1294305	cellular organisms; Eukaryota; Opisthokonta; Fungi; Dikarya; Ascomycota; saccharomyceta; Saccharomycotina; Saccharomycetes; Saccharomycetales; Saccharomycetaceae; Saccharomyces; Saccharomyces cerevisiae
GCA_000975615.2	Saccharomyces cerevisiae YJM244	saccharomycetes_odb10	98.5	0.1	1.4	97.6	0.1	2.3	96.9	0.1	3	55	317	1294306	cellular organisms; Eukaryota; Opisthokonta; Fungi; Dikarya; Ascomycota; saccharomyceta; Saccharomycotina; Saccharomycetes; Saccharomycetales; Saccharomycetaceae; Saccharomyces; Saccharomyces cerevisiae
GCA_000975645.3	Saccharomyces cerevisiae YJM1078	saccharomycetes_odb10	99.7	0.1	0.2	98.8	0.1	1.1	98.7	0.1	1.2	48	307	1296266	cellular organisms; Eukaryota; Opisthokonta; Fungi; Dikarya; Ascomycota; saccharomyceta; Saccharomycotina; Saccharomycetes; Saccharomycetales; Saccharomycetaceae; Saccharomyces; Saccharomyces cerevisiae
GCA_000975675.2	Saccharomyces cerevisiae YJM1083	saccharomycetes_odb10	99.5	0.1	0.4	98.7	0.1	1.2	98.4	0.1	1.5	56	308	1292971	cellular organisms; Eukaryota; Opisthokonta; Fungi; Dikarya; Ascomycota; saccharomyceta; Saccharomycotina; Saccharomycetes; Saccharomycetales; Saccharomycetaceae; Saccharomyces; Saccharomyces cerevisiae
GCA_000975705.2	Saccharomyces cerevisiae YJM1129	saccharomycetes_odb10	99.6	0.1	0.3	98.8	0.1	1.1	98.9	0.1	1	53	311	1293430	cellular organisms; Eukaryota; Opisthokonta; Fungi; Dikarya; Ascomycota; saccharomyceta; Saccharomycotina; Saccharomycetes; Saccharomycetales; Saccharomycetaceae; Saccharomyces; Saccharomyces cerevisiae
GCA_000975735.4	Saccharomyces cerevisiae YJM189	saccharomycetes_odb10	99.7	0.1	0.2	98.8	0.1	1.1	98.7	0.1	1.2	50	303	1294303	cellular organisms; Eukaryota; Opisthokonta; Fungi; Dikarya; Ascomycota; saccharomyceta; Saccharomycotina; Saccharomycetes; Saccharomycetales; Saccharomycetaceae; Saccharomyces; Saccharomyces cerevisiae
GCA_000975765.2	Saccharomyces cerevisiae YJM193	saccharomycetes_odb10	99.6	0.1	0.3	98.8	0.1	1.1	98.5	0.1	1.4	53	323	1294304	cellular organisms; Eukaryota; Opisthokonta; Fungi; Dikarya; Ascomycota; saccharomyceta; Saccharomycotina; Saccharomycetes; Saccharomycetales; Saccharomycetaceae; Saccharomyces; Saccharomyces cerevisiae
GCA_000975795.2	Saccharomyces cerevisiae YJM248	saccharomycetes_odb10	99.7	0.1	0.2	98.8	0.1	1.1	98.3	0.1	1.6	61	305	1294307	cellular organisms; Eukaryota; Opisthokonta; Fungi; Dikarya; Ascomycota; saccharomyceta; Saccharomycotina; Saccharomycetes; Saccharomycetales; Saccharomycetaceae; Saccharomyces; Saccharomyces cerevisiae
GCA_000975825.2	Saccharomyces cerevisiae YJM270	saccharomycetes_odb10	99.5	0.1	0.4	98.7	0.1	1.2	99.1	0.1	0.8	53	315	1294308	cellular organisms; Eukaryota; Opisthokonta; Fungi; Dikarya; Ascomycota; saccharomyceta; Saccharomycotina; Saccharomycetes; Saccharomycetales; Saccharomycetaceae; Saccharomyces; Saccharomyces cerevisiae
GCA_000975855.3	Saccharomyces cerevisiae YJM271	saccharomycetes_odb10	98.7	0.1	1.2	97.8	0.1	2.1	97.6	0.1	2.3	58	333	1294309	cellular organisms; Eukaryota; Opisthokonta; Fungi; Dikarya; Ascomycota; saccharomyceta; Saccharomycotina; Saccharomycetes; Saccharomycetales; Saccharomycetaceae; Saccharomyces; Saccharomyces cerevisiae
GCA_000975885.2	Saccharomyces cerevisiae YJM320	saccharomycetes_odb10	99.6	0.1	0.3	98.8	0.1	1.1	97.9	0.1	2	56	330	947042	cellular organisms; Eukaryota; Opisthokonta; Fungi; Dikarya; Ascomycota; saccharomyceta; Saccharomycotina; Saccharomycetes; Saccharomycetales; Saccharomycetaceae; Saccharomyces; Saccharomyces cerevisiae
GCA_000975915.2	Saccharomyces cerevisiae YJM326	saccharomycetes_odb10	99.6	0.1	0.3	98.9	0	1.1	97.9	0.1	2	50	303	468558	cellular organisms; Eukaryota; Opisthokonta; Fungi; Dikarya; Ascomycota; saccharomyceta; Saccharomycotina; Saccharomycetes; Saccharomycetales; Saccharomycetaceae; Saccharomyces; Saccharomyces cerevisiae
GCA_000975945.2	Saccharomyces cerevisiae YJM428	saccharomycetes_odb10	99.3	0.1	0.6	98.4	0.1	1.5	97.6	0.1	2.3	52	314	947044	cellular organisms; Eukaryota; Opisthokonta; Fungi; Dikarya; Ascomycota; saccharomyceta; Saccharomycotina; Saccharomycetes; Saccharomycetales; Saccharomycetaceae; Saccharomyces; Saccharomyces cerevisiae
GCA_000975975.3	Saccharomyces cerevisiae YJM450	saccharomycetes_odb10	99.6	0.1	0.3	98.8	0.1	1.1	98.4	0.1	1.5	55	311	1294310	cellular organisms; Eukaryota; Opisthokonta; Fungi; Dikarya; Ascomycota; saccharomyceta; Saccharomycotina; Saccharomycetes; Saccharomycetales; Saccharomycetaceae; Saccharomyces; Saccharomyces cerevisiae
GCA_000976005.2	Saccharomyces cerevisiae YJM451	saccharomycetes_odb10	98.4	0.1	1.5	97.6	0.1	2.3	97.8	0.1	2.1	52	349	502869	cellular organisms; Eukaryota; Opisthokonta; Fungi; Dikarya; Ascomycota; saccharomyceta; Saccharomycotina; Saccharomycetes; Saccharomycetales; Saccharomycetaceae; Saccharomyces; Saccharomyces cerevisiae
GCA_000976035.2	Saccharomyces cerevisiae YJM453	saccharomycetes_odb10	99.6	0.1	0.3	98.7	0.1	1.2	97.8	0.1	2.1	55	311	1294311	cellular organisms; Eukaryota; Opisthokonta; Fungi; Dikarya; Ascomycota; saccharomyceta; Saccharomycotina; Saccharomycetes; Saccharomycetales; Saccharomycetaceae; Saccharomyces; Saccharomyces cerevisiae
GCA_000976065.2	Saccharomyces cerevisiae YJM456	saccharomycetes_odb10	99.5	0.1	0.4	98.7	0.1	1.2	99.1	0.1	0.8	54	308	1294312	cellular organisms; Eukaryota; Opisthokonta; Fungi; Dikarya; Ascomycota; saccharomyceta; Saccharomycotina; Saccharomycetes; Saccharomycetales; Saccharomycetaceae; Saccharomyces; Saccharomyces cerevisiae
GCA_000976095.2	Saccharomyces cerevisiae YJM470	saccharomycetes_odb10	99.6	0.1	0.3	98.8	0.1	1.1	98.2	0.1	1.7	55	311	1294313	cellular organisms; Eukaryota; Opisthokonta; Fungi; Dikarya; Ascomycota; saccharomyceta; Saccharomycotina; Saccharomycetes; Saccharomycetales; Saccharomycetaceae; Saccharomyces; Saccharomyces cerevisiae
GCA_000976125.2	Saccharomyces cerevisiae YJM541	saccharomycetes_odb10	99.6	0.1	0.3	98.7	0.1	1.2	97.8	0.1	2.1	48	318	1294314	cellular organisms; Eukaryota; Opisthokonta; Fungi; Dikarya; Ascomycota; saccharomyceta; Saccharomycotina; Saccharomycetes; Saccharomycetales; Saccharomycetaceae; Saccharomyces; Saccharomyces cerevisiae
GCA_000976155.4	Saccharomyces cerevisiae YJM554	saccharomycetes_odb10	99.6	0.1	0.3	98.8	0.1	1.1	97.4	0.1	2.5	52	314	1294315	cellular organisms; Eukaryota; Opisthokonta; Fungi; Dikarya; Ascomycota; saccharomyceta; Saccharomycotina; Saccharomycetes; Saccharomycetales; Saccharomycetaceae; Saccharomyces; Saccharomyces cerevisiae
GCA_000976185.2	Saccharomyces cerevisiae YJM555	saccharomycetes_odb10	99.5	0.1	0.4	98.9	0.1	1	99	0.1	0.9	51	329	1294316	cellular organisms; Eukaryota; Opisthokonta; Fungi; Dikarya; Ascomycota; saccharomyceta; Saccharomycotina; Saccharomycetes; Saccharomycetales; Saccharomycetaceae; Saccharomyces; Saccharomyces cerevisiae
GCA_000976215.2	Saccharomyces cerevisiae YJM627	saccharomycetes_odb10	99.4	0.1	0.5	98.6	0.1	1.3	98.3	0.1	1.6	52	320	1294317	cellular organisms; Eukaryota; Opisthokonta; Fungi; Dikarya; Ascomycota; saccharomyceta; Saccharomycotina; Saccharomycetes; Saccharomycetales; Saccharomycetaceae; Saccharomyces; Saccharomyces cerevisiae
GCA_000976245.2	Saccharomyces cerevisiae YJM681	saccharomycetes_odb10	99.7	0.1	0.2	98.7	0.1	1.2	97.9	0.1	2	53	313	1294318	cellular organisms; Eukaryota; Opisthokonta; Fungi; Dikarya; Ascomycota; saccharomyceta; Saccharomycotina; Saccharomycetes; Saccharomycetales; Saccharomycetaceae; Saccharomyces; Saccharomyces cerevisiae
GCA_000976275.4	Saccharomyces cerevisiae YJM682	saccharomycetes_odb10	99.6	0.1	0.3	98.8	0.1	1.1	98.6	0.1	1.3	44	301	1294319	cellular organisms; Eukaryota; Opisthokonta; Fungi; Dikarya; Ascomycota; saccharomyceta; Saccharomycotina; Saccharomycetes; Saccharomycetales; Saccharomycetaceae; Saccharomyces; Saccharomyces cerevisiae
GCA_000976305.2	Saccharomyces cerevisiae YJM683	saccharomycetes_odb10	99.6	0.1	0.3	98.8	0.1	1.1	99.1	0.1	0.8	52	307	1294320	cellular organisms; Eukaryota; Opisthokonta; Fungi; Dikarya; Ascomycota; saccharomyceta; Saccharomycotina; Saccharomycetes; Saccharomycetales; Saccharomycetaceae; Saccharomyces; Saccharomyces cerevisiae
GCA_000976335.2	Saccharomyces cerevisiae YJM689	saccharomycetes_odb10	99.1	0.1	0.8	98.2	0.1	1.7	97.9	0.1	2	54	315	1294321	cellular organisms; Eukaryota; Opisthokonta; Fungi; Dikarya; Ascomycota; saccharomyceta; Saccharomycotina; Saccharomycetes; Saccharomycetales; Saccharomycetaceae; Saccharomyces; Saccharomyces cerevisiae
GCA_000976365.2	Saccharomyces cerevisiae YJM693	saccharomycetes_odb10	99.6	0.1	0.3	98.8	0.1	1.1	96.7	0.1	3.2	56	321	1294322	cellular organisms; Eukaryota; Opisthokonta; Fungi; Dikarya; Ascomycota; saccharomyceta; Saccharomycotina; Saccharomycetes; Saccharomycetales; Saccharomycetaceae; Saccharomyces; Saccharomyces cerevisiae
GCA_000976395.2	Saccharomyces cerevisiae YJM969	saccharomycetes_odb10	99.6	0.1	0.3	98.7	0.1	1.2	98.6	0.1	1.3	51	309	1294323	cellular organisms; Eukaryota; Opisthokonta; Fungi; Dikarya; Ascomycota; saccharomyceta; Saccharomycotina; Saccharomycetes; Saccharomycetales; Saccharomycetaceae; Saccharomyces; Saccharomyces cerevisiae
GCA_000976425.2	Saccharomyces cerevisiae YJM972	saccharomycetes_odb10	99.6	0.1	0.3	98.8	0.1	1.1	98.4	0.1	1.5	54	316	1294324	cellular organisms; Eukaryota; Opisthokonta; Fungi; Dikarya; Ascomycota; saccharomyceta; Saccharomycotina; Saccharomycetes; Saccharomycetales; Saccharomycetaceae; Saccharomyces; Saccharomyces cerevisiae
GCA_000976455.3	Saccharomyces cerevisiae YJM975	saccharomycetes_odb10	99.6	0.1	0.3	98.8	0.1	1.1	98.2	0.1	1.7	53	306	1294325	cellular organisms; Eukaryota; Opisthokonta; Fungi; Dikarya; Ascomycota; saccharomyceta; Saccharomycotina; Saccharomycetes; Saccharomycetales; Saccharomycetaceae; Saccharomyces; Saccharomyces cerevisiae
GCA_000976485.2	Saccharomyces cerevisiae YJM978	saccharomycetes_odb10	99.6	0.1	0.3	98.8	0.1	1.1	98.5	0.1	1.4	52	308	1294326	cellular organisms; Eukaryota; Opisthokonta; Fungi; Dikarya; Ascomycota; saccharomyceta; Saccharomycotina; Saccharomycetes; Saccharomycetales; Saccharomycetaceae; Saccharomyces; Saccharomyces cerevisiae
GCA_000976515.2	Saccharomyces cerevisiae YJM981	saccharomycetes_odb10	99.6	0.1	0.3	98.8	0.1	1.1	98.8	0.1	1.1	55	315	1294327	cellular organisms; Eukaryota; Opisthokonta; Fungi; Dikarya; Ascomycota; saccharomyceta; Saccharomycotina; Saccharomycetes; Saccharomycetales; Saccharomycetaceae; Saccharomyces; Saccharomyces cerevisiae
GCA_000976545.2	Saccharomyces cerevisiae YJM984	saccharomycetes_odb10	99.6	0.1	0.3	98.8	0.1	1.1	98.4	0.1	1.5	55	318	1294328	cellular organisms; Eukaryota; Opisthokonta; Fungi; Dikarya; Ascomycota; saccharomyceta; Saccharomycotina; Saccharomycetes; Saccharomycetales; Saccharomycetaceae; Saccharomyces; Saccharomyces cerevisiae
GCA_000976575.4	Saccharomyces cerevisiae YJM987	saccharomycetes_odb10	99.6	0.1	0.3	98.8	0.1	1.1	98.8	0.1	1.1	58	311	1294329	cellular organisms; Eukaryota; Opisthokonta; Fungi; Dikarya; Ascomycota; saccharomyceta; Saccharomycotina; Saccharomycetes; Saccharomycetales; Saccharomycetaceae; Saccharomyces; Saccharomyces cerevisiae
GCA_000976605.3	Saccharomyces cerevisiae YJM990	saccharomycetes_odb10	97.5	0.1	2.4	96.6	0.1	3.3	96.9	0.1	3	53	350	1294330	cellular organisms; Eukaryota; Opisthokonta; Fungi; Dikarya; Ascomycota; saccharomyceta; Saccharomycotina; Saccharomycetes; Saccharomycetales; Saccharomycetaceae; Saccharomyces; Saccharomyces cerevisiae
GCA_000976665.2	Saccharomyces cerevisiae YJM996	saccharomycetes_odb10	99.6	0.1	0.3	98.8	0.1	1.1	99	0.1	0.9	55	306	1294332	cellular organisms; Eukaryota; Opisthokonta; Fungi; Dikarya; Ascomycota; saccharomyceta; Saccharomycotina; Saccharomycetes; Saccharomycetales; Saccharomycetaceae; Saccharomyces; Saccharomyces cerevisiae
GCA_000976695.3	Saccharomyces cerevisiae YJM1133	saccharomycetes_odb10	97.4	0.1	2.5	96.6	0.1	3.3	96.6	0.1	3.3	54	331	1294333	cellular organisms; Eukaryota; Opisthokonta; Fungi; Dikarya; Ascomycota; saccharomyceta; Saccharomycotina; Saccharomycetes; Saccharomycetales; Saccharomycetaceae; Saccharomyces; Saccharomyces cerevisiae
GCA_000976725.3	Saccharomyces cerevisiae YJM1190	saccharomycetes_odb10	99.6	0.1	0.3	98.7	0.1	1.2	98.6	0.1	1.3	54	316	1294334	cellular organisms; Eukaryota; Opisthokonta; Fungi; Dikarya; Ascomycota; saccharomyceta; Saccharomycotina; Saccharomycetes; Saccharomycetales; Saccharomycetaceae; Saccharomyces; Saccharomyces cerevisiae
GCA_000976755.2	Saccharomyces cerevisiae YJM1199	saccharomycetes_odb10	99.6	0.1	0.3	98.7	0.1	1.2	98.9	0.1	1	49	306	1294335	cellular organisms; Eukaryota; Opisthokonta; Fungi; Dikarya; Ascomycota; saccharomyceta; Saccharomycotina; Saccharomycetes; Saccharomycetales; Saccharomycetaceae; Saccharomyces; Saccharomyces cerevisiae
GCA_000976785.2	Saccharomyces cerevisiae YJM1202	saccharomycetes_odb10	99.6	0.1	0.3	98.8	0.1	1.1	98.3	0.1	1.6	53	311	1294336	cellular organisms; Eukaryota; Opisthokonta; Fungi; Dikarya; Ascomycota; saccharomyceta; Saccharomycotina; Saccharomycetes; Saccharomycetales; Saccharomycetaceae; Saccharomyces; Saccharomyces cerevisiae
GCA_000976815.3	Saccharomyces cerevisiae YJM1208	saccharomycetes_odb10	99.6	0.1	0.3	98.7	0.1	1.2	97.7	0.1	2.2	54	319	1294337	cellular organisms; Eukaryota; Opisthokonta; Fungi; Dikarya; Ascomycota; saccharomyceta; Saccharomycotina; Saccharomycetes; Saccharomycetales; Saccharomycetaceae; Saccharomyces; Saccharomyces cerevisiae
GCA_000976845.3	Saccharomyces cerevisiae YJM1242	saccharomycetes_odb10	99.6	0.1	0.3	98.8	0.1	1.1	97.6	0.1	2.3	45	308	1294338	cellular organisms; Eukaryota; Opisthokonta; Fungi; Dikarya; Ascomycota; saccharomyceta; Saccharomycotina; Saccharomycetes; Saccharomycetales; Saccharomycetaceae; Saccharomyces; Saccharomyces cerevisiae
GCA_000976875.3	Saccharomyces cerevisiae YJM1244	saccharomycetes_odb10	99.2	0.1	0.7	98.3	0.1	1.6	96.7	0.1	3.2	53	322	1294339	cellular organisms; Eukaryota; Opisthokonta; Fungi; Dikarya; Ascomycota; saccharomyceta; Saccharomycotina; Saccharomycetes; Saccharomycetales; Saccharomycetaceae; Saccharomyces; Saccharomyces cerevisiae
GCA_000976905.2	Saccharomyces cerevisiae YJM1248	saccharomycetes_odb10	99.1	0.1	0.8	98.1	0.1	1.8	97.1	0.1	2.8	52	328	1294340	cellular organisms; Eukaryota; Opisthokonta; Fungi; Dikarya; Ascomycota; saccharomyceta; Saccharomycotina; Saccharomycetes; Saccharomycetales; Saccharomycetaceae; Saccharomyces; Saccharomyces cerevisiae
GCA_000976935.2	Saccharomyces cerevisiae YJM1250	saccharomycetes_odb10	99.6	0.1	0.3	98.7	0.1	1.2	96.7	0.1	3.2	54	315	1294341	cellular organisms; Eukaryota; Opisthokonta; Fungi; Dikarya; Ascomycota; saccharomyceta; Saccharomycotina; Saccharomycetes; Saccharomycetales; Saccharomycetaceae; Saccharomyces; Saccharomyces cerevisiae
GCA_000976965.3	Saccharomyces cerevisiae YJM1252	saccharomycetes_odb10	99.6	0.1	0.3	98.8	0.1	1.1	98.7	0.1	1.2	51	311	1294342	cellular organisms; Eukaryota; Opisthokonta; Fungi; Dikarya; Ascomycota; saccharomyceta; Saccharomycotina; Saccharomycetes; Saccharomycetales; Saccharomycetaceae; Saccharomyces; Saccharomyces cerevisiae
GCA_000976995.2	Saccharomyces cerevisiae YJM1273	saccharomycetes_odb10	99.6	0.1	0.3	98.8	0.1	1.1	99.1	0.1	0.8	56	310	1294343	cellular organisms; Eukaryota; Opisthokonta; Fungi; Dikarya; Ascomycota; saccharomyceta; Saccharomycotina; Saccharomycetes; Saccharomycetales; Saccharomycetaceae; Saccharomyces; Saccharomyces cerevisiae
GCA_000977025.2	Saccharomyces cerevisiae YJM1304	saccharomycetes_odb10	99.5	0.1	0.4	98.6	0.1	1.3	97.4	0.1	2.5	52	327	1294344	cellular organisms; Eukaryota; Opisthokonta; Fungi; Dikarya; Ascomycota; saccharomyceta; Saccharomycotina; Saccharomycetes; Saccharomycetales; Saccharomycetaceae; Saccharomyces; Saccharomyces cerevisiae
GCA_000977055.3	Saccharomyces cerevisiae YJM1307	saccharomycetes_odb10	99.5	0.1	0.4	98.7	0.1	1.2	98.4	0.1	1.5	54	326	1294345	cellular organisms; Eukaryota; Opisthokonta; Fungi; Dikarya; Ascomycota; saccharomyceta; Saccharomycotina; Saccharomycetes; Saccharomycetales; Saccharomycetaceae; Saccharomyces; Saccharomyces cerevisiae
GCA_000977085.2	Saccharomyces cerevisiae YJM1311	saccharomycetes_odb10	99.6	0.1	0.3	98.7	0.1	1.2	98.6	0.1	1.3	53	307	1294346	cellular organisms; Eukaryota; Opisthokonta; Fungi; Dikarya; Ascomycota; saccharomyceta; Saccharomycotina; Saccharomycetes; Saccharomycetales; Saccharomycetaceae; Saccharomyces; Saccharomyces cerevisiae
GCA_000977115.3	Saccharomyces cerevisiae YJM1326	saccharomycetes_odb10	99.6	0.1	0.3	98.8	0.1	1.1	98.4	0.1	1.5	51	307	1294347	cellular organisms; Eukaryota; Opisthokonta; Fungi; Dikarya; Ascomycota; saccharomyceta; Saccharomycotina; Saccharomycetes; Saccharomycetales; Saccharomycetaceae; Saccharomyces; Saccharomyces cerevisiae
GCA_000977145.2	Saccharomyces cerevisiae YJM1332	saccharomycetes_odb10	99.6	0.1	0.3	98.8	0.1	1.1	98.9	0.1	1	51	303	1294348	cellular organisms; Eukaryota; Opisthokonta; Fungi; Dikarya; Ascomycota; saccharomyceta; Saccharomycotina; Saccharomycetes; Saccharomycetales; Saccharomycetaceae; Saccharomyces; Saccharomyces cerevisiae
GCA_000977175.3	Saccharomyces cerevisiae YJM1336	saccharomycetes_odb10	99.6	0.1	0.3	98.7	0.1	1.2	98.4	0.1	1.5	54	317	1294349	cellular organisms; Eukaryota; Opisthokonta; Fungi; Dikarya; Ascomycota; saccharomyceta; Saccharomycotina; Saccharomycetes; Saccharomycetales; Saccharomycetaceae; Saccharomyces; Saccharomyces cerevisiae
GCA_000977205.2	Saccharomyces cerevisiae YJM1338	saccharomycetes_odb10	99.5	0.1	0.4	98.8	0.1	1.1	98.6	0.1	1.3	54	307	1294350	cellular organisms; Eukaryota; Opisthokonta; Fungi; Dikarya; Ascomycota; saccharomyceta; Saccharomycotina; Saccharomycetes; Saccharomycetales; Saccharomycetaceae; Saccharomyces; Saccharomyces cerevisiae
GCA_000977235.2	Saccharomyces cerevisiae YJM1341	saccharomycetes_odb10	99.6	0.1	0.3	98.7	0.1	1.2	98.6	0.1	1.3	54	311	1294351	cellular organisms; Eukaryota; Opisthokonta; Fungi; Dikarya; Ascomycota; saccharomyceta; Saccharomycotina; Saccharomycetes; Saccharomycetales; Saccharomycetaceae; Saccharomyces; Saccharomyces cerevisiae
GCA_000977265.3	Saccharomyces cerevisiae YJM1342	saccharomycetes_odb10	99.5	0.1	0.4	98.8	0.1	1.1	98.1	0.1	1.8	51	306	1294352	cellular organisms; Eukaryota; Opisthokonta; Fungi; Dikarya; Ascomycota; saccharomyceta; Saccharomycotina; Saccharomycetes; Saccharomycetales; Saccharomycetaceae; Saccharomyces; Saccharomyces cerevisiae
GCA_000977295.2	Saccharomyces cerevisiae YJM1355	saccharomycetes_odb10	99.6	0.1	0.3	98.8	0	1.2	97.4	0	2.6	65	319	1294353	cellular organisms; Eukaryota; Opisthokonta; Fungi; Dikarya; Ascomycota; saccharomyceta; Saccharomycotina; Saccharomycetes; Saccharomycetales; Saccharomycetaceae; Saccharomyces; Saccharomyces cerevisiae
GCA_000977325.2	Saccharomyces cerevisiae YJM1356	saccharomycetes_odb10	99.6	0.1	0.3	98.7	0.1	1.2	98.8	0.1	1.1	54	309	1294354	cellular organisms; Eukaryota; Opisthokonta; Fungi; Dikarya; Ascomycota; saccharomyceta; Saccharomycotina; Saccharomycetes; Saccharomycetales; Saccharomycetaceae; Saccharomyces; Saccharomyces cerevisiae
GCA_000977355.3	Saccharomyces cerevisiae YJM1381	saccharomycetes_odb10	99.6	0.1	0.3	98.8	0.1	1.1	99.1	0.1	0.8	51	311	1294355	cellular organisms; Eukaryota; Opisthokonta; Fungi; Dikarya; Ascomycota; saccharomyceta; Saccharomycotina; Saccharomycetes; Saccharomycetales; Saccharomycetaceae; Saccharomyces; Saccharomyces cerevisiae
GCA_000977385.2	Saccharomyces cerevisiae YJM1383	saccharomycetes_odb10	99.6	0.1	0.3	98.7	0.1	1.2	98.5	0.1	1.4	54	311	1294356	cellular organisms; Eukaryota; Opisthokonta; Fungi; Dikarya; Ascomycota; saccharomyceta; Saccharomycotina; Saccharomycetes; Saccharomycetales; Saccharomycetaceae; Saccharomyces; Saccharomyces cerevisiae
GCA_000977415.2	Saccharomyces cerevisiae YJM1385	saccharomycetes_odb10	99.5	0.1	0.4	98.7	0.1	1.2	98.6	0.1	1.3	60	315	1294357	cellular organisms; Eukaryota; Opisthokonta; Fungi; Dikarya; Ascomycota; saccharomyceta; Saccharomycotina; Saccharomycetes; Saccharomycetales; Saccharomycetaceae; Saccharomyces; Saccharomyces cerevisiae
GCA_000977445.2	Saccharomyces cerevisiae YJM1386	saccharomycetes_odb10	99.6	0.1	0.3	98.8	0.1	1.1	97.8	0.1	2.1	55	313	1294358	cellular organisms; Eukaryota; Opisthokonta; Fungi; Dikarya; Ascomycota; saccharomyceta; Saccharomycotina; Saccharomycetes; Saccharomycetales; Saccharomycetaceae; Saccharomyces; Saccharomyces cerevisiae
GCA_000977475.3	Saccharomyces cerevisiae YJM1387	saccharomycetes_odb10	99.6	0.1	0.3	98.7	0.2	1.1	98.7	0.1	1.2	53	307	1294359	cellular organisms; Eukaryota; Opisthokonta; Fungi; Dikarya; Ascomycota; saccharomyceta; Saccharomycotina; Saccharomycetes; Saccharomycetales; Saccharomycetaceae; Saccharomyces; Saccharomyces cerevisiae
GCA_000977505.2	Saccharomyces cerevisiae YJM1388	saccharomycetes_odb10	99.6	0.1	0.3	98.7	0.1	1.2	98.6	0.1	1.3	52	312	1294360	cellular organisms; Eukaryota; Opisthokonta; Fungi; Dikarya; Ascomycota; saccharomyceta; Saccharomycotina; Saccharomycetes; Saccharomycetales; Saccharomycetaceae; Saccharomyces; Saccharomyces cerevisiae
GCA_000977535.2	Saccharomyces cerevisiae YJM1389	saccharomycetes_odb10	99.6	0.1	0.3	98.7	0.1	1.2	98.4	0.1	1.5	48	319	1294361	cellular organisms; Eukaryota; Opisthokonta; Fungi; Dikarya; Ascomycota; saccharomyceta; Saccharomycotina; Saccharomycetes; Saccharomycetales; Saccharomycetaceae; Saccharomyces; Saccharomyces cerevisiae
GCA_000977565.2	Saccharomyces cerevisiae YJM1399	saccharomycetes_odb10	99.5	0.1	0.4	98.8	0.1	1.1	96	0.2	3.8	45	345	1294362	cellular organisms; Eukaryota; Opisthokonta; Fungi; Dikarya; Ascomycota; saccharomyceta; Saccharomycotina; Saccharomycetes; Saccharomycetales; Saccharomycetaceae; Saccharomyces; Saccharomyces cerevisiae
GCA_000977595.2	Saccharomyces cerevisiae YJM1400	saccharomycetes_odb10	99.6	0.1	0.3	98.8	0.1	1.1	98.7	0.1	1.2	52	308	1294363	cellular organisms; Eukaryota; Opisthokonta; Fungi; Dikarya; Ascomycota; saccharomyceta; Saccharomycotina; Saccharomycetes; Saccharomycetales; Saccharomycetaceae; Saccharomyces; Saccharomyces cerevisiae
GCA_000977625.2	Saccharomyces cerevisiae YJM1401	saccharomycetes_odb10	99.6	0.1	0.3	98.7	0.1	1.2	97.9	0.1	2	51	306	1294364	cellular organisms; Eukaryota; Opisthokonta; Fungi; Dikarya; Ascomycota; saccharomyceta; Saccharomycotina; Saccharomycetes; Saccharomycetales; Saccharomycetaceae; Saccharomyces; Saccharomyces cerevisiae
GCA_000977655.2	Saccharomyces cerevisiae YJM1402	saccharomycetes_odb10	99.6	0.1	0.3	98.8	0.1	1.1	98.8	0.1	1.1	56	310	1294365	cellular organisms; Eukaryota; Opisthokonta; Fungi; Dikarya; Ascomycota; saccharomyceta; Saccharomycotina; Saccharomycetes; Saccharomycetales; Saccharomycetaceae; Saccharomyces; Saccharomyces cerevisiae
GCA_000977685.2	Saccharomyces cerevisiae YJM1415	saccharomycetes_odb10	99.6	0.1	0.3	98.8	0.1	1.1	98.9	0.1	1	54	314	1294366	cellular organisms; Eukaryota; Opisthokonta; Fungi; Dikarya; Ascomycota; saccharomyceta; Saccharomycotina; Saccharomycetes; Saccharomycetales; Saccharomycetaceae; Saccharomyces; Saccharomyces cerevisiae
GCA_000977715.4	Saccharomyces cerevisiae YJM1417	saccharomycetes_odb10	99.6	0.1	0.3	98.8	0.1	1.1	98.6	0.1	1.3	52	313	1294367	cellular organisms; Eukaryota; Opisthokonta; Fungi; Dikarya; Ascomycota; saccharomyceta; Saccharomycotina; Saccharomycetes; Saccharomycetales; Saccharomycetaceae; Saccharomyces; Saccharomyces cerevisiae
GCA_000977745.2	Saccharomyces cerevisiae YJM1418	saccharomycetes_odb10	99.6	0.1	0.3	98.8	0.1	1.1	98.8	0.1	1.1	51	316	1294368	cellular organisms; Eukaryota; Opisthokonta; Fungi; Dikarya; Ascomycota; saccharomyceta; Saccharomycotina; Saccharomycetes; Saccharomycetales; Saccharomycetaceae; Saccharomyces; Saccharomyces cerevisiae
GCA_000977775.3	Saccharomyces cerevisiae YJM1419	saccharomycetes_odb10	99.5	0.1	0.4	98.8	0.1	1.1	98.2	0.1	1.7	57	326	1294369	cellular organisms; Eukaryota; Opisthokonta; Fungi; Dikarya; Ascomycota; saccharomyceta; Saccharomycotina; Saccharomycetes; Saccharomycetales; Saccharomycetaceae; Saccharomyces; Saccharomyces cerevisiae
GCA_000977805.2	Saccharomyces cerevisiae YJM1433	saccharomycetes_odb10	99.3	0.1	0.6	98.4	0.1	1.5	97.3	0.1	2.6	53	337	1294370	cellular organisms; Eukaryota; Opisthokonta; Fungi; Dikarya; Ascomycota; saccharomyceta; Saccharomycotina; Saccharomycetes; Saccharomycetales; Saccharomycetaceae; Saccharomyces; Saccharomyces cerevisiae
GCA_000977835.2	Saccharomyces cerevisiae YJM1434	saccharomycetes_odb10	99.5	0.1	0.4	98.8	0.1	1.1	99	0.1	0.9	48	310	1294371	cellular organisms; Eukaryota; Opisthokonta; Fungi; Dikarya; Ascomycota; saccharomyceta; Saccharomycotina; Saccharomycetes; Saccharomycetales; Saccharomycetaceae; Saccharomyces; Saccharomyces cerevisiae
GCA_000977865.2	Saccharomyces cerevisiae YJM1439	saccharomycetes_odb10	99.5	0.1	0.4	98.6	0.1	1.3	98	0.1	1.9	57	320	1294372	cellular organisms; Eukaryota; Opisthokonta; Fungi; Dikarya; Ascomycota; saccharomyceta; Saccharomycotina; Saccharomycetes; Saccharomycetales; Saccharomycetaceae; Saccharomyces; Saccharomyces cerevisiae
GCA_000977895.2	Saccharomyces cerevisiae YJM1443	saccharomycetes_odb10	97.7	0.2	2.1	96.9	0.2	2.9	96.5	0.1	3.4	52	320	1294373	cellular organisms; Eukaryota; Opisthokonta; Fungi; Dikarya; Ascomycota; saccharomyceta; Saccharomycotina; Saccharomycetes; Saccharomycetales; Saccharomycetaceae; Saccharomyces; Saccharomyces cerevisiae
GCA_000977925.2	Saccharomyces cerevisiae YJM1444	saccharomycetes_odb10	98.4	0.1	1.5	97.6	0.1	2.3	97.1	0.1	2.8	49	360	1294374	cellular organisms; Eukaryota; Opisthokonta; Fungi; Dikarya; Ascomycota; saccharomyceta; Saccharomycotina; Saccharomycetes; Saccharomycetales; Saccharomycetaceae; Saccharomyces; Saccharomyces cerevisiae
GCA_000977955.2	Saccharomyces cerevisiae YJM1447	saccharomycetes_odb10	99.2	0.2	0.6	98.5	0.1	1.4	95.6	0.1	4.3	50	315	1294375	cellular organisms; Eukaryota; Opisthokonta; Fungi; Dikarya; Ascomycota; saccharomyceta; Saccharomycotina; Saccharomycetes; Saccharomycetales; Saccharomycetaceae; Saccharomyces; Saccharomyces cerevisiae
GCA_000977985.2	Saccharomyces cerevisiae YJM1450	saccharomycetes_odb10	98.6	0.1	1.3	97.7	0.1	2.2	97.5	0.1	2.4	55	313	1294376	cellular organisms; Eukaryota; Opisthokonta; Fungi; Dikarya; Ascomycota; saccharomyceta; Saccharomycotina; Saccharomycetes; Saccharomycetales; Saccharomycetaceae; Saccharomyces; Saccharomyces cerevisiae
GCA_000978015.2	Saccharomyces cerevisiae YJM1460	saccharomycetes_odb10	98.8	0.1	1.1	97.9	0.1	2	98.1	0.1	1.8	53	345	1294377	cellular organisms; Eukaryota; Opisthokonta; Fungi; Dikarya; Ascomycota; saccharomyceta; Saccharomycotina; Saccharomycetes; Saccharomycetales; Saccharomycetaceae; Saccharomyces; Saccharomyces cerevisiae
GCA_000978045.2	Saccharomyces cerevisiae YJM1463	saccharomycetes_odb10	99.5	0.1	0.4	98.7	0	1.3	97.7	0.1	2.2	55	371	1294378	cellular organisms; Eukaryota; Opisthokonta; Fungi; Dikarya; Ascomycota; saccharomyceta; Saccharomycotina; Saccharomycetes; Saccharomycetales; Saccharomycetaceae; Saccharomyces; Saccharomyces cerevisiae
GCA_000978075.3	Saccharomyces cerevisiae YJM1477	saccharomycetes_odb10	99.6	0.1	0.3	98.8	0.1	1.1	98.3	0.1	1.6	57	305	1294379	cellular organisms; Eukaryota; Opisthokonta; Fungi; Dikarya; Ascomycota; saccharomyceta; Saccharomycotina; Saccharomycetes; Saccharomycetales; Saccharomycetaceae; Saccharomyces; Saccharomyces cerevisiae
GCA_000978105.2	Saccharomyces cerevisiae YJM1478	saccharomycetes_odb10	99.7	0.1	0.2	98.7	0.1	1.2	98.7	0.1	1.2	52	306	1294380	cellular organisms; Eukaryota; Opisthokonta; Fungi; Dikarya; Ascomycota; saccharomyceta; Saccharomycotina; Saccharomycetes; Saccharomycetales; Saccharomycetaceae; Saccharomyces; Saccharomyces cerevisiae
GCA_000978135.2	Saccharomyces cerevisiae YJM1479	saccharomycetes_odb10	99.6	0.1	0.3	98.8	0.1	1.1	98.7	0.1	1.2	52	306	1294381	cellular organisms; Eukaryota; Opisthokonta; Fungi; Dikarya; Ascomycota; saccharomyceta; Saccharomycotina; Saccharomycetes; Saccharomycetales; Saccharomycetaceae; Saccharomyces; Saccharomyces cerevisiae
GCA_000978165.2	Saccharomyces cerevisiae YJM1526	saccharomycetes_odb10	99.6	0.1	0.3	98.7	0.1	1.2	97.2	0.1	2.7	52	305	1294382	cellular organisms; Eukaryota; Opisthokonta; Fungi; Dikarya; Ascomycota; saccharomyceta; Saccharomycotina; Saccharomycetes; Saccharomycetales; Saccharomycetaceae; Saccharomyces; Saccharomyces cerevisiae
GCA_000978195.2	Saccharomyces cerevisiae YJM1527	saccharomycetes_odb10	99.6	0.1	0.3	98.8	0.1	1.1	98.2	0.1	1.7	59	310	1294383	cellular organisms; Eukaryota; Opisthokonta; Fungi; Dikarya; Ascomycota; saccharomyceta; Saccharomycotina; Saccharomycetes; Saccharomycetales; Saccharomycetaceae; Saccharomyces; Saccharomyces cerevisiae
GCA_000978225.2	Saccharomyces cerevisiae YJM1549	saccharomycetes_odb10	99.5	0.1	0.4	98.6	0.1	1.3	98.7	0.1	1.2	56	330	1294384	cellular organisms; Eukaryota; Opisthokonta; Fungi; Dikarya; Ascomycota; saccharomyceta; Saccharomycotina; Saccharomycetes; Saccharomycetales; Saccharomycetaceae; Saccharomyces; Saccharomyces cerevisiae
GCA_000978255.2	Saccharomyces cerevisiae YJM1573	saccharomycetes_odb10	99.5	0.1	0.4	98.8	0.1	1.1	98.9	0.1	1	48	305	1294385	cellular organisms; Eukaryota; Opisthokonta; Fungi; Dikarya; Ascomycota; saccharomyceta; Saccharomycotina; Saccharomycetes; Saccharomycetales; Saccharomycetaceae; Saccharomyces; Saccharomyces cerevisiae
GCA_000978285.2	Saccharomyces cerevisiae YJM1574	saccharomycetes_odb10	98.5	0.1	1.4	97.6	0.1	2.3	97.4	0.1	2.5	54	344	1294386	cellular organisms; Eukaryota; Opisthokonta; Fungi; Dikarya; Ascomycota; saccharomyceta; Saccharomycotina; Saccharomycetes; Saccharomycetales; Saccharomycetaceae; Saccharomyces; Saccharomyces cerevisiae
GCA_000978315.2	Saccharomyces cerevisiae YJM1592	saccharomycetes_odb10	99.3	0.1	0.6	98.4	0.1	1.5	98.5	0.1	1.4	56	323	1294387	cellular organisms; Eukaryota; Opisthokonta; Fungi; Dikarya; Ascomycota; saccharomyceta; Saccharomycotina; Saccharomycetes; Saccharomycetales; Saccharomycetaceae; Saccharomyces; Saccharomyces cerevisiae
GCA_000978345.2	Saccharomyces cerevisiae YJM1615	saccharomycetes_odb10	99.7	0.1	0.2	98.9	0	1.1	98.1	0.1	1.8	65	314	1294388	cellular organisms; Eukaryota; Opisthokonta; Fungi; Dikarya; Ascomycota; saccharomyceta; Saccharomycotina; Saccharomycetes; Saccharomycetales; Saccharomycetaceae; Saccharomyces; Saccharomyces cerevisiae
GCA_000978885.1	Ceratocystis platani	sordariomycetes_odb10	92.2	1.4	6.4	94.5	0.7	4.8	71.4	7.2	21.4	126	668	88771	cellular organisms; Eukaryota; Opisthokonta; Fungi; Dikarya; Ascomycota; saccharomyceta; Pezizomycotina; leotiomyceta; sordariomyceta; Sordariomycetes; Hypocreomycetidae; Microascales; Ceratocystidaceae; Ceratocystis
GCA_000981605.1	Pyronema omphalodes CBS 100304	ascomycota_odb10	95.8	1.2	3	95.9	1	3.1	96.4	0.6	3	250	395	1076935	cellular organisms; Eukaryota; Opisthokonta; Fungi; Dikarya; Ascomycota; saccharomyceta; Pezizomycotina; Pezizomycetes; Pezizales; Pyronemataceae; Pyronema; Pyronema omphalodes
GCA_000985935.1	Talaromyces islandicus	eurotiales_odb10	94.6	1.2	4.2	97	0.4	2.6	94.6	0.4	5	139	1197	28573	cellular organisms; Eukaryota; Opisthokonta; Fungi; Dikarya; Ascomycota; saccharomyceta; Pezizomycotina; leotiomyceta; Eurotiomycetes; Eurotiomycetidae; Eurotiales; Trichocomaceae; Talaromyces; Talaromyces sect. Islandici
GCA_000986645.1	Aspergillus rambellii	eurotiales_odb10	94.3	2.3	3.4	96.6	1.5	1.9	94.5	2.1	3.4	111	802	308745	cellular organisms; Eukaryota; Opisthokonta; Fungi; Dikarya; Ascomycota; saccharomyceta; Pezizomycotina; leotiomyceta; Eurotiomycetes; Eurotiomycetidae; Eurotiales; Aspergillaceae; Aspergillus
GCA_000986665.1	Aspergillus ochraceoroseus	eurotiales_odb10	93.1	2.9	4	94.4	2.3	3.3	93	2.7	4.3	117	771	138278	cellular organisms; Eukaryota; Opisthokonta; Fungi; Dikarya; Ascomycota; saccharomyceta; Pezizomycotina; leotiomyceta; Eurotiomycetes; Eurotiomycetidae; Eurotiales; Aspergillaceae; Aspergillus; Aspergillus subgen. Nidulantes
GCA_000988165.1	Nosema ceranae	microsporidia_odb10	97	1.3	1.7	95.9	0.2	3.9	97.2	1	1.8	18	175	40302	cellular organisms; Eukaryota; Opisthokonta; Fungi; Fungi incertae sedis; Microsporidia; Apansporoblastina; Nosematidae; Nosema
GCA_000988865.1	Trichoderma harzianum	hypocreales_odb10	98	0.9	1.1	99.4	0.4	0.2	98.1	0.6	1.3	154	830	5544	cellular organisms; Eukaryota; Opisthokonta; Fungi; Dikarya; Ascomycota; saccharomyceta; Pezizomycotina; leotiomyceta; sordariomyceta; Sordariomycetes; Hypocreomycetidae; Hypocreales; Hypocreaceae; Trichoderma
GCA_000988875.2	Rhodotorula toruloides	basidiomycota_odb10	88.9	2.4	8.7	97.4	0.2	2.4	98.4	0.6	1	88	612	5286	cellular organisms; Eukaryota; Opisthokonta; Fungi; Dikarya; Basidiomycota; Pucciniomycotina; Microbotryomycetes; Sporidiobolales; Sporidiobolaceae; Rhodotorula
GCA_001006345.1	Phaeomoniella chlamydospora	eurotiomycetes_odb10	87.5	5.7	6.8	93.9	1	5.1	75.9	6.6	17.5	129	722	158046	cellular organisms; Eukaryota; Opisthokonta; Fungi; Dikarya; Ascomycota; saccharomyceta; Pezizomycotina; leotiomyceta; Eurotiomycetes; Chaetothyriomycetidae; Phaeomoniellales; Phaeomoniellaceae; Phaeomoniella
GCA_001006355.1	Diplodia seriata	dothideomycetes_odb10	94	3.1	2.9	99.3	0.1	0.6	79.1	8.3	12.6	144	886	420778	cellular organisms; Eukaryota; Opisthokonta; Fungi; Dikarya; Ascomycota; saccharomyceta; Pezizomycotina; leotiomyceta; dothideomyceta; Dothideomycetes; Dothideomycetes incertae sedis; Botryosphaeriales; Botryosphaeriaceae; Diplodia
GCA_001006365.1	Diaporthe ampelina	sordariomycetes_odb10	98	0.6	1.4	99.2	0.2	0.6	86.1	7	6.9	181	775	1214573	cellular organisms; Eukaryota; Opisthokonta; Fungi; Dikarya; Ascomycota; saccharomyceta; Pezizomycotina; leotiomyceta; sordariomyceta; Sordariomycetes; Sordariomycetidae; Diaporthales; Diaporthaceae; Diaporthe
GCA_001008285.1	Emmonsia crescens UAMH 3008	onygenales_odb10	97.1	1.4	1.5	97.1	1.4	1.5	95.4	1.6	3	138	1024	1247875	cellular organisms; Eukaryota; Opisthokonta; Fungi; Dikarya; Ascomycota; saccharomyceta; Pezizomycotina; leotiomyceta; Eurotiomycetes; Eurotiomycetidae; Onygenales; Ajellomycetaceae; Emmonsia; Emmonsia crescens
GCA_001014755.1	Blastomyces silverae	onygenales_odb10	89	5.2	5.8	88.7	4.7	6.6	83.5	5.8	10.7	133	1000	2060906	cellular organisms; Eukaryota; Opisthokonta; Fungi; Dikarya; Ascomycota; saccharomyceta; Pezizomycotina; leotiomyceta; Eurotiomycetes; Eurotiomycetidae; Onygenales; Ajellomycetaceae; Blastomyces
GCA_001020605.1	Schizopora paradoxa	agaricomycetes_odb10	93.7	1.9	4.4	96.9	0.8	2.3	98.2	0.6	1.2	158	865	27342	cellular organisms; Eukaryota; Opisthokonta; Fungi; Dikarya; Basidiomycota; Agaricomycotina; Agaricomycetes; Agaricomycetes incertae sedis; Hymenochaetales; Schizoporaceae; Schizopora
GCA_001023035.1	Fusarium fujikuroi	hypocreales_odb10	97.7	0.8	1.5	98.7	0.7	0.6	97.9	1	1.1	181	1050	5127	cellular organisms; Eukaryota; Opisthokonta; Fungi; Dikarya; Ascomycota; saccharomyceta; Pezizomycotina; leotiomyceta; sordariomyceta; Sordariomycetes; Hypocreomycetidae; Hypocreales; Nectriaceae; Fusarium; Fusarium fujikuroi species complex
GCA_001023045.1	Fusarium fujikuroi	hypocreales_odb10	95.7	2.1	2.2	96.6	2	1.4	94.6	3.3	2.1	161	1169	5127	cellular organisms; Eukaryota; Opisthokonta; Fungi; Dikarya; Ascomycota; saccharomyceta; Pezizomycotina; leotiomyceta; sordariomyceta; Sordariomycetes; Hypocreomycetidae; Hypocreales; Nectriaceae; Fusarium; Fusarium fujikuroi species complex
GCA_001023065.1	Fusarium fujikuroi	hypocreales_odb10	95.5	2.5	2	96.3	2.6	1.1	95.2	3	1.8	171	863	5127	cellular organisms; Eukaryota; Opisthokonta; Fungi; Dikarya; Ascomycota; saccharomyceta; Pezizomycotina; leotiomyceta; sordariomyceta; Sordariomycetes; Hypocreomycetidae; Hypocreales; Nectriaceae; Fusarium; Fusarium fujikuroi species complex
GCA_001027345.1	Cutaneotrichosporon oleaginosum	tremellomycetes_odb10	91.2	3.8	5	89.7	3.3	7	93.6	2.7	3.7	79	1253	879819	cellular organisms; Eukaryota; Opisthokonta; Fungi; Dikarya; Basidiomycota; Agaricomycotina; Tremellomycetes; Trichosporonales; Trichosporonaceae; Cutaneotrichosporon
GCA_001029325.1	Aspergillus fumigatus Z5	eurotiales_odb10	97.5	0.5	2	99.5	0.3	0.2	98.2	0.6	1.2	136	952	1437362	cellular organisms; Eukaryota; Opisthokonta; Fungi; Dikarya; Ascomycota; saccharomyceta; Pezizomycotina; leotiomyceta; Eurotiomycetes; Eurotiomycetidae; Eurotiales; Aspergillaceae; Aspergillus; Aspergillus subgen. Fumigati; Aspergillus fumigatus
GCA_001048715.1	Penicillium brasilianum	eurotiales_odb10	97.1	0.5	2.4	99.5	0.1	0.4	98	0.3	1.7	141	967	104259	cellular organisms; Eukaryota; Opisthokonta; Fungi; Dikarya; Ascomycota; saccharomyceta; Pezizomycotina; leotiomyceta; Eurotiomycetes; Eurotiomycetidae; Eurotiales; Aspergillaceae; Penicillium
GCA_001050175.1	Trichoderma parareesei	hypocreales_odb10	97.1	1	1.9	98.1	0.6	1.3	95.4	1.3	3.3	119	874	858221	cellular organisms; Eukaryota; Opisthokonta; Fungi; Dikarya; Ascomycota; saccharomyceta; Pezizomycotina; leotiomyceta; sordariomyceta; Sordariomycetes; Hypocreomycetidae; Hypocreales; Hypocreaceae; Trichoderma
GCA_001078035.1	Encephalitozoon cuniculi EcunIII-L	microsporidia_odb10	100	0	0	98.8	0.2	1	99.3	0.3	0.4	6	202	1355160	cellular organisms; Eukaryota; Opisthokonta; Fungi; Fungi incertae sedis; Microsporidia; Apansporoblastina; Unikaryonidae; Encephalitozoon; Encephalitozoon cuniculi
GCA_001078395.1	Aspergillus udagawae	eurotiales_odb10	97.5	0.5	2	99.7	0.1	0.2	96.3	1	2.7	136	907	91492	cellular organisms; Eukaryota; Opisthokonta; Fungi; Dikarya; Ascomycota; saccharomyceta; Pezizomycotina; leotiomyceta; Eurotiomycetes; Eurotiomycetidae; Eurotiales; Aspergillaceae; Aspergillus
GCA_001189435.1	Tolypocladium ophioglossoides CBS 100239	hypocreales_odb10	97.9	0.5	1.6	98.7	0.5	0.8	91.5	1.4	7.1	124	1246	1163406	cellular organisms; Eukaryota; Opisthokonta; Fungi; Dikarya; Ascomycota; saccharomyceta; Pezizomycotina; leotiomyceta; sordariomyceta; Sordariomycetes; Hypocreomycetidae; Hypocreales; Ophiocordycipitaceae; Tolypocladium; Tolypocladium ophioglossoides
GCA_001189475.1	[Candida] auris	saccharomycetes_odb10	93.8	0.9	5.3	93.2	0.7	6.1	90.1	2.3	7.6	52	382	498019	cellular organisms; Eukaryota; Opisthokonta; Fungi; Dikarya; Ascomycota; saccharomyceta; Saccharomycotina; Saccharomycetes; Saccharomycetales; Metschnikowiaceae; Clavispora; Clavispora/Candida clade
GCA_001191545.1	Stemphylium lycopersici	pleosporales_odb10	97	0.7	2.3	99.2	0.3	0.5	85.6	1.9	12.5	175	1782	183478	cellular organisms; Eukaryota; Opisthokonta; Fungi; Dikarya; Ascomycota; saccharomyceta; Pezizomycotina; leotiomyceta; dothideomyceta; Dothideomycetes; Pleosporomycetidae; Pleosporales; Pleosporineae; Pleosporaceae; Stemphylium
GCA_001191645.1	Puccinia striiformis f. sp. tritici PST-78	basidiomycota_odb10	91.2	1.5	7.3	90.2	1.4	8.4	94.9	1.6	3.5	344	1479	1165861	cellular organisms; Eukaryota; Opisthokonta; Fungi; Dikarya; Basidiomycota; Pucciniomycotina; Pucciniomycetes; Pucciniales; Pucciniaceae; Puccinia; Puccinia striiformis; Puccinia striiformis f. sp. tritici
GCA_001204775.2	Aspergillus nomiae NRRL 13137	eurotiales_odb10	93.8	3.1	3.1	97.2	1.5	1.3	95.4	2	2.6	158	951	1509407	cellular organisms; Eukaryota; Opisthokonta; Fungi; Dikarya; Ascomycota; saccharomyceta; Pezizomycotina; leotiomyceta; Eurotiomycetes; Eurotiomycetidae; Eurotiales; Aspergillaceae; Aspergillus; Aspergillus nomiae
GCA_001243155.1	Sporisorium scitamineum	basidiomycota_odb10	97.6	1.5	0.9	96.8	1.1	2.1	86.9	6.5	6.6	85	355	49012	cellular organisms; Eukaryota; Opisthokonta; Fungi; Dikarya; Basidiomycota; Ustilaginomycotina; Ustilaginomycetes; Ustilaginales; Ustilaginaceae; Sporisorium
GCA_001245095.1	Cyberlindnera jadinii	saccharomycetes_odb10	96.7	2.2	1.1	98	0.7	1.3	79.4	2.5	18.1	60	399	4903	cellular organisms; Eukaryota; Opisthokonta; Fungi; Dikarya; Ascomycota; saccharomyceta; Saccharomycotina; Saccharomycetes; Saccharomycetales; Phaffomycetaceae; Cyberlindnera
GCA_001263195.1	Termitomyces sp. J132	agaricales_odb10	92.7	2.1	5.2	95	1.4	3.6	92	3.3	4.7	231	1442	1306850	cellular organisms; Eukaryota; Opisthokonta; Fungi; Dikarya; Basidiomycota; Agaricomycotina; Agaricomycetes; Agaricomycetidae; Agaricales; Lyophyllaceae; Termitomyces; unclassified Termitomyces
GCA_001263375.1	Puccinia sorghi	basidiomycota_odb10	85.7	3.1	11.2	89.7	2.3	8	86.1	4.1	9.8	332	795	27349	cellular organisms; Eukaryota; Opisthokonta; Fungi; Dikarya; Basidiomycota; Pucciniomycotina; Pucciniomycetes; Pucciniales; Pucciniaceae; Puccinia
GCA_001268145.1	Verticillium longisporum	glomerellales_odb10	85.2	2	12.8	88.7	0.5	10.8	80	2.4	17.6	345	9860	100787	cellular organisms; Eukaryota; Opisthokonta; Fungi; Dikarya; Ascomycota; saccharomyceta; Pezizomycotina; leotiomyceta; sordariomyceta; Sordariomycetes; Hypocreomycetidae; Glomerellales; Plectosphaerellaceae; Verticillium
GCA_001268165.1	Verticillium longisporum	glomerellales_odb10	72.5	7.5	20	81.1	3	15.9	66	6.3	27.7	351	9543	100787	cellular organisms; Eukaryota; Opisthokonta; Fungi; Dikarya; Ascomycota; saccharomyceta; Pezizomycotina; leotiomyceta; sordariomyceta; Sordariomycetes; Hypocreomycetidae; Glomerellales; Plectosphaerellaceae; Verticillium
GCA_001272575.2	Ophiocordyceps unilateralis	hypocreales_odb10	95.1	1.6	3.3	97	0.7	2.3	94.5	2.2	3.3	94	776	268505	cellular organisms; Eukaryota; Opisthokonta; Fungi; Dikarya; Ascomycota; saccharomyceta; Pezizomycotina; leotiomyceta; sordariomyceta; Sordariomycetes; Hypocreomycetidae; Hypocreales; Ophiocordycipitaceae; Ophiocordyceps
GCA_001275765.2	Madurella mycetomatis	sordariomycetes_odb10	88	1.4	10.6	89.6	0.7	9.7	89.3	0.9	9.8	154	874	100816	cellular organisms; Eukaryota; Opisthokonta; Fungi; Dikarya; Ascomycota; saccharomyceta; Pezizomycotina; leotiomyceta; sordariomyceta; Sordariomycetes; Sordariomycetidae; Sordariales; Sordariales incertae sedis; Madurella
GCA_001278385.1	Malassezia pachydermatis	basidiomycota_odb10	88.6	2.1	9.3	81.3	2.7	16	88.1	1.3	10.6	70	466	77020	cellular organisms; Eukaryota; Opisthokonta; Fungi; Dikarya; Basidiomycota; Ustilaginomycotina; Malasseziomycetes; Malasseziales; Malasseziaceae; Malassezia
GCA_001278495.1	Escovopsis weberi	hypocreales_odb10	92.6	3.1	4.3	96.2	0.6	3.2	85.5	7.2	7.3	111	1312	150374	cellular organisms; Eukaryota; Opisthokonta; Fungi; Dikarya; Ascomycota; saccharomyceta; Pezizomycotina; leotiomyceta; sordariomyceta; Sordariomycetes; Hypocreomycetidae; Hypocreales; Hypocreaceae; Escovopsis
GCA_001278595.1	Penicillium nordicum	eurotiales_odb10	98	0.4	1.6	99.7	0.1	0.2	97.1	1.8	1.1	134	824	229535	cellular organisms; Eukaryota; Opisthokonta; Fungi; Dikarya; Ascomycota; saccharomyceta; Pezizomycotina; leotiomyceta; Eurotiomycetes; Eurotiomycetidae; Eurotiales; Aspergillaceae; Penicillium
GCA_001286725.1	Rhizoctonia solani	agaricomycetes_odb10	80.7	5.5	13.8	88.5	2.8	8.7	83.7	3.5	12.8	208	1560	456999	cellular organisms; Eukaryota; Opisthokonta; Fungi; Dikarya; Basidiomycota; Agaricomycotina; Agaricomycetes; Agaricomycetes incertae sedis; Cantharellales; Ceratobasidiaceae; Rhizoctonia
GCA_001292635.1	Fusarium langsethiae	hypocreales_odb10	97.8	0.7	1.5	98.9	0.2	0.9	98.1	0.4	1.5	146	880	179993	cellular organisms; Eukaryota; Opisthokonta; Fungi; Dikarya; Ascomycota; saccharomyceta; Pezizomycotina; leotiomyceta; sordariomyceta; Sordariomycetes; Hypocreomycetidae; Hypocreales; Nectriaceae; Fusarium; Fusarium sambucinum species complex
GCA_001298375.2	Saccharomyces boulardii (nom. inval.)	saccharomycetes_odb10	99.1	0.4	0.5	98.3	0.2	1.5	97.9	0.6	1.5	45	336	252598	cellular organisms; Eukaryota; Opisthokonta; Fungi; Dikarya; Ascomycota; saccharomyceta; Saccharomycotina; Saccharomycetes; Saccharomycetales; Saccharomycetaceae; Saccharomyces; unclassified Saccharomyces
GCA_001298625.1	Saccharomyces eubayanus	saccharomycetes_odb10	99.6	0.2	0.2	98.8	0.1	1.1	97	0.7	2.3	49	348	1080349	cellular organisms; Eukaryota; Opisthokonta; Fungi; Dikarya; Ascomycota; saccharomyceta; Saccharomycotina; Saccharomycetes; Saccharomycetales; Saccharomycetaceae; Saccharomyces
GCA_001299255.1	Phialophora attinorum	chaetothyriales_odb10	88	5.4	6.6	92.6	1.9	5.5	87.2	4.7	8.1	165	1872	1664694	cellular organisms; Eukaryota; Opisthokonta; Fungi; Dikarya; Ascomycota; saccharomyceta; Pezizomycotina; leotiomyceta; Eurotiomycetes; Chaetothyriomycetidae; Chaetothyriales; Herpotrichiellaceae; Phialophora
GCA_001305275.1	Talaromyces verruculosus	eurotiales_odb10	94.3	1.7	4	97.9	0.3	1.8	93.2	1.4	5.4	161	1048	198730	cellular organisms; Eukaryota; Opisthokonta; Fungi; Dikarya; Ascomycota; saccharomyceta; Pezizomycotina; leotiomyceta; Eurotiomycetes; Eurotiomycetidae; Eurotiales; Trichocomaceae; Talaromyces; Talaromyces sect. Talaromyces
GCA_001306435.1	Neonectria ditissima	hypocreales_odb10	98.3	0.5	1.2	99.4	0.2	0.4	98.4	0.5	1.1	168	977	78410	cellular organisms; Eukaryota; Opisthokonta; Fungi; Dikarya; Ascomycota; saccharomyceta; Pezizomycotina; leotiomyceta; sordariomyceta; Sordariomycetes; Hypocreomycetidae; Hypocreales; Nectriaceae; Neonectria
GCA_001329695.1	Rhodotorula graminis WP1	basidiomycota_odb10	82.8	5.1	12.1	96.7	0.6	2.7	94.5	2.1	3.4	96	565	578459	cellular organisms; Eukaryota; Opisthokonta; Fungi; Dikarya; Basidiomycota; Pucciniomycotina; Microbotryomycetes; Sporidiobolales; Sporidiobolaceae; Rhodotorula; Rhodotorula graminis
GCA_001373355.1	Sporidiobolus salmonicolor	basidiomycota_odb10	85.5	4.4	10.1	97	0.8	2.2	83	3.9	13.1	95	625	5005	cellular organisms; Eukaryota; Opisthokonta; Fungi; Dikarya; Basidiomycota; Pucciniomycotina; Microbotryomycetes; Sporidiobolales; Sporidiobolaceae; Sporidiobolus
GCA_001402995.1	Geotrichum candidum	saccharomycetes_odb10	93.9	3	3.1	95.3	1.1	3.6	96.8	0.7	2.5	83	518	1173061	cellular organisms; Eukaryota; Opisthokonta; Fungi; Dikarya; Ascomycota; saccharomyceta; Saccharomycotina; Saccharomycetes; Saccharomycetales; Dipodascaceae; Geotrichum
GCA_001413975.1	Saccharomyces boulardii (nom. inval.)	saccharomycetes_odb10	99.5	0.1	0.4	98.2	0.3	1.5	97.9	0.8	1.3	47	327	252598	cellular organisms; Eukaryota; Opisthokonta; Fungi; Dikarya; Ascomycota; saccharomyceta; Saccharomycotina; Saccharomycetes; Saccharomycetales; Saccharomycetaceae; Saccharomyces; unclassified Saccharomyces
GCA_001417835.1	Kluyveromyces marxianus	saccharomycetes_odb10	99.6	0.2	0.2	98.6	0.2	1.2	97.9	0.9	1.2	49	350	4911	cellular organisms; Eukaryota; Opisthokonta; Fungi; Dikarya; Ascomycota; saccharomyceta; Saccharomycotina; Saccharomycetes; Saccharomycetales; Saccharomycetaceae; Kluyveromyces
GCA_001417885.1	Kluyveromyces marxianus DMKU3-1042	saccharomycetes_odb10	99.6	0.2	0.2	98.6	0.2	1.2	98.5	0.6	0.9	50	377	1003335	cellular organisms; Eukaryota; Opisthokonta; Fungi; Dikarya; Ascomycota; saccharomyceta; Saccharomycotina; Saccharomycetes; Saccharomycetales; Saccharomycetaceae; Kluyveromyces; Kluyveromyces marxianus
GCA_001432165.1	Pseudoloma neurophilia	microsporidia_odb10	63.9	3.3	32.8	57.5	2.7	39.8	65	2.7	32.3	23	100	146866	cellular organisms; Eukaryota; Opisthokonta; Fungi; Fungi incertae sedis; Microsporidia; Microsporidia incertae sedis; Pseudoloma
GCA_001445595.3	Rosellinia necatrix	sordariomycetes_odb10	98.5	0.6	0.9	98.9	0.3	0.8	96.8	1.9	1.3	145	750	77044	cellular organisms; Eukaryota; Opisthokonta; Fungi; Dikarya; Ascomycota; saccharomyceta; Pezizomycotina; leotiomyceta; sordariomyceta; Sordariomycetes; Xylariomycetidae; Xylariales; Xylariaceae; Rosellinia
GCA_001445615.1	Aspergillus lentulus	eurotiales_odb10	97.6	0.5	1.9	99.7	0.1	0.2	97	0.6	2.4	137	984	293939	cellular organisms; Eukaryota; Opisthokonta; Fungi; Dikarya; Ascomycota; saccharomyceta; Pezizomycotina; leotiomyceta; Eurotiomycetes; Eurotiomycetidae; Eurotiales; Aspergillaceae; Aspergillus
GCA_001447935.2	Debaryomyces fabryi	saccharomycetes_odb10	98.5	1	0.5	97.2	0.5	2.3	96.3	2.8	0.9	44	262	58627	cellular organisms; Eukaryota; Opisthokonta; Fungi; Dikarya; Ascomycota; saccharomyceta; Saccharomycotina; Saccharomycetes; Saccharomycetales; Debaryomycetaceae; Debaryomyces
GCA_001466525.1	[Candida] glabrata	saccharomycetes_odb10	99.2	0.3	0.5	98.2	0.1	1.7	97.8	0.5	1.7	50	425	5478	cellular organisms; Eukaryota; Opisthokonta; Fungi; Dikarya; Ascomycota; saccharomyceta; Saccharomycotina; Saccharomycetes; Saccharomycetales; Saccharomycetaceae; Nakaseomyces; Nakaseomyces/Candida clade
GCA_001466535.1	[Candida] glabrata	saccharomycetes_odb10	99	0.4	0.6	98	0.3	1.7	97.5	0.7	1.8	47	423	5478	cellular organisms; Eukaryota; Opisthokonta; Fungi; Dikarya; Ascomycota; saccharomyceta; Saccharomycotina; Saccharomycetes; Saccharomycetales; Saccharomycetaceae; Nakaseomyces; Nakaseomyces/Candida clade
GCA_001466565.1	[Candida] glabrata	saccharomycetes_odb10	98.5	0.5	1	97.4	0.2	2.4	97	0.9	2.1	49	411	5478	cellular organisms; Eukaryota; Opisthokonta; Fungi; Dikarya; Ascomycota; saccharomyceta; Saccharomycotina; Saccharomycetes; Saccharomycetales; Saccharomycetaceae; Nakaseomyces; Nakaseomyces/Candida clade
GCA_001466575.1	[Candida] glabrata	saccharomycetes_odb10	99.2	0.3	0.5	98.1	0.2	1.7	98	0.5	1.5	46	404	5478	cellular organisms; Eukaryota; Opisthokonta; Fungi; Dikarya; Ascomycota; saccharomyceta; Saccharomycotina; Saccharomycetes; Saccharomycetales; Saccharomycetaceae; Nakaseomyces; Nakaseomyces/Candida clade
GCA_001466635.1	[Candida] glabrata	saccharomycetes_odb10	99.1	0.4	0.5	98.2	0.1	1.7	97.7	0.7	1.6	55	419	5478	cellular organisms; Eukaryota; Opisthokonta; Fungi; Dikarya; Ascomycota; saccharomyceta; Saccharomycotina; Saccharomycetes; Saccharomycetales; Saccharomycetaceae; Nakaseomyces; Nakaseomyces/Candida clade
GCA_001466685.1	[Candida] glabrata	saccharomycetes_odb10	99	0.5	0.5	97.7	0.5	1.8	97.4	0.9	1.7	52	431	5478	cellular organisms; Eukaryota; Opisthokonta; Fungi; Dikarya; Ascomycota; saccharomyceta; Saccharomycotina; Saccharomycetes; Saccharomycetales; Saccharomycetaceae; Nakaseomyces; Nakaseomyces/Candida clade
GCA_001466705.1	Moniliophthora roreri	agaricales_odb10	95.5	1.2	3.3	97.4	0.7	1.9	91.5	2.6	5.9	214	1281	221103	cellular organisms; Eukaryota; Opisthokonta; Fungi; Dikarya; Basidiomycota; Agaricomycotina; Agaricomycetes; Agaricomycetidae; Agaricales; Marasmiaceae; Moniliophthora
GCA_001477535.1	Pneumocystis jirovecii RU7	ascomycota_odb10	70.8	2.9	26.3	56.2	2.3	41.5	75.7	2.3	22	120	599	1408657	cellular organisms; Eukaryota; Opisthokonta; Fungi; Dikarya; Ascomycota; Taphrinomycotina; Pneumocystidomycetes; Pneumocystidales; Pneumocystidaceae; Pneumocystis; Pneumocystis jirovecii
GCA_001477545.1	Pneumocystis carinii B80	ascomycota_odb10	72.1	1.8	26.1	57.8	1.6	40.6	76.5	1.3	22.2	115	564	1408658	cellular organisms; Eukaryota; Opisthokonta; Fungi; Dikarya; Ascomycota; Taphrinomycotina; Pneumocystidomycetes; Pneumocystidales; Pneumocystidaceae; Pneumocystis; Pneumocystis carinii
GCA_001481415.2	Sanghuangporus baumii	agaricomycetes_odb10	94.1	1.5	4.4	96.4	1.2	2.4	86.8	2	11.2	116	903	108892	cellular organisms; Eukaryota; Opisthokonta; Fungi; Dikarya; Basidiomycota; Agaricomycotina; Agaricomycetes; Agaricomycetes incertae sedis; Hymenochaetales; Hymenochaetaceae; Sanghuangporus
GCA_001481775.2	Trichoderma gamsii	hypocreales_odb10	98.5	0.5	1	99.4	0.1	0.5	94.5	1.1	4.4	141	907	398673	cellular organisms; Eukaryota; Opisthokonta; Fungi; Dikarya; Ascomycota; saccharomyceta; Pezizomycotina; leotiomyceta; sordariomyceta; Sordariomycetes; Hypocreomycetidae; Hypocreales; Hypocreaceae; Trichoderma
GCA_001500285.1	Phialocephala scopiformis	helotiales_odb10	98.4	0.9	0.7	99.3	0.2	0.5	98.3	1.4	0.3	196	1389	149040	cellular organisms; Eukaryota; Opisthokonta; Fungi; Dikarya; Ascomycota; saccharomyceta; Pezizomycotina; leotiomyceta; sordariomyceta; Leotiomycetes; Helotiales; Mollisiaceae; Phialocephala
GCA_001511075.1	Aspergillus calidoustus	eurotiales_odb10	96.8	0.9	2.3	99.2	0.2	0.6	95.4	3.1	1.5	176	1075	454130	cellular organisms; Eukaryota; Opisthokonta; Fungi; Dikarya; Ascomycota; saccharomyceta; Pezizomycotina; leotiomyceta; Eurotiomycetes; Eurotiomycetidae; Eurotiales; Aspergillaceae; Aspergillus; Aspergillus subgen. Nidulantes
GCA_001513925.1	Penicillium freii	eurotiales_odb10	97.4	0.7	1.9	99.4	0.4	0.2	96.2	2.1	1.7	148	821	48697	cellular organisms; Eukaryota; Opisthokonta; Fungi; Dikarya; Ascomycota; saccharomyceta; Pezizomycotina; leotiomyceta; Eurotiomycetes; Eurotiomycetidae; Eurotiales; Aspergillaceae; Penicillium
GCA_001515345.1	Aspergillus niger	eurotiales_odb10	97.5	0.4	2.1	99.6	0	0.4	96.7	0.2	3.1	143	969	5061	cellular organisms; Eukaryota; Opisthokonta; Fungi; Dikarya; Ascomycota; saccharomyceta; Pezizomycotina; leotiomyceta; Eurotiomycetes; Eurotiomycetidae; Eurotiales; Aspergillaceae; Aspergillus; Aspergillus subgen. Circumdati
GCA_001541205.1	Rhodotorula sp. JG-1b	basidiomycota_odb10	90.2	1.8	8	96.3	0.7	3	94.8	1	4.2	91	528	1305733	cellular organisms; Eukaryota; Opisthokonta; Fungi; Dikarya; Basidiomycota; Pucciniomycotina; Microbotryomycetes; Sporidiobolales; Sporidiobolaceae; Rhodotorula; unclassified Rhodotorula
GCA_001548555.1	Eremothecium sinecaudum	saccharomycetes_odb10	98.3	0.1	1.6	97.6	0.1	2.3	98.5	0	1.5	39	393	45286	cellular organisms; Eukaryota; Opisthokonta; Fungi; Dikarya; Ascomycota; saccharomyceta; Saccharomycotina; Saccharomycetes; Saccharomycetales; Saccharomycetaceae; Eremothecium
GCA_001561935.1	Penicillium griseofulvum	eurotiales_odb10	97.6	0.5	1.9	99.7	0	0.3	97.7	0.6	1.7	134	1043	5078	cellular organisms; Eukaryota; Opisthokonta; Fungi; Dikarya; Ascomycota; saccharomyceta; Pezizomycotina; leotiomyceta; Eurotiomycetes; Eurotiomycetidae; Eurotiales; Aspergillaceae; Penicillium
GCA_001563115.1	Colletotrichum nymphaeae SA-01	glomerellales_odb10	97.8	0.8	1.4	99	0.4	0.6	97.5	0.9	1.6	222	1867	1460502	cellular organisms; Eukaryota; Opisthokonta; Fungi; Dikarya; Ascomycota; saccharomyceta; Pezizomycotina; leotiomyceta; sordariomyceta; Sordariomycetes; Hypocreomycetidae; Glomerellales; Glomerellaceae; Colletotrichum; Colletotrichum acutatum species complex; Colletotrichum nymphaeae
GCA_001563125.1	Colletotrichum salicis	glomerellales_odb10	97.8	1	1.2	99	0.5	0.5	97.7	1.3	1	214	1756	1209931	cellular organisms; Eukaryota; Opisthokonta; Fungi; Dikarya; Ascomycota; saccharomyceta; Pezizomycotina; leotiomyceta; sordariomyceta; Sordariomycetes; Hypocreomycetidae; Glomerellales; Glomerellaceae; Colletotrichum; Colletotrichum acutatum species complex
GCA_001563135.1	Colletotrichum simmondsii	glomerellales_odb10	98.3	0.6	1.1	99.6	0.2	0.2	98.7	0.7	0.6	218	1915	703756	cellular organisms; Eukaryota; Opisthokonta; Fungi; Dikarya; Ascomycota; saccharomyceta; Pezizomycotina; leotiomyceta; sordariomyceta; Sordariomycetes; Hypocreomycetidae; Glomerellales; Glomerellaceae; Colletotrichum; Colletotrichum acutatum species complex
GCA_001563735.1	Leucoagaricus sp. SymC.cos	agaricales_odb10	93.4	1.6	5	95.8	1	3.2	92.1	2.6	5.3	283	1724	1714833	cellular organisms; Eukaryota; Opisthokonta; Fungi; Dikarya; Basidiomycota; Agaricomycotina; Agaricomycetes; Agaricomycetidae; Agaricales; Agaricaceae; Leucoagaricus; unclassified Leucoagaricus
GCA_001566295.1	Microdochium bolleyi	sordariomycetes_odb10	98.6	0.6	0.8	99.4	0.2	0.4	95.9	2.2	1.9	151	879	196109	cellular organisms; Eukaryota; Opisthokonta; Fungi; Dikarya; Ascomycota; saccharomyceta; Pezizomycotina; leotiomyceta; sordariomyceta; Sordariomycetes; Xylariomycetidae; Xylariales; Microdochiaceae; Microdochium
GCA_001566745.1	Conidiobolus coronatus NRRL 28638	fungi_odb10	78.8	4.5	16.7	69.3	4.6	26.1	79.8	4.7	15.5	128	398	796925	cellular organisms; Eukaryota; Opisthokonta; Fungi; Fungi incertae sedis; Zoopagomycota; Entomophthoromycotina; Entomophthoromycetes; Entomophthorales; Ancylistaceae; Conidiobolus; Conidiobolus coronatus
GCA_001572055.1	Alternaria alternata	pleosporales_odb10	97.7	0.5	1.8	99.5	0.1	0.4	97.9	0.3	1.8	177	1787	5599	cellular organisms; Eukaryota; Opisthokonta; Fungi; Dikarya; Ascomycota; saccharomyceta; Pezizomycotina; leotiomyceta; dothideomyceta; Dothideomycetes; Pleosporomycetidae; Pleosporales; Pleosporineae; Pleosporaceae; Alternaria; Alternaria sect. Alternaria; Alternaria alternata complex
GCA_001572075.1	Acidomyces sp. richmondensis	dothideomycetes_odb10	94.9	2.2	2.9	96.4	1.1	2.5	95.3	2.3	2.4	115	631	245562	cellular organisms; Eukaryota; Opisthokonta; Fungi; Dikarya; Ascomycota; saccharomyceta; Pezizomycotina; leotiomyceta; dothideomyceta; Dothideomycetes; Dothideomycetidae; Mycosphaerellales; Teratosphaeriaceae; Acidomyces; unclassified Acidomyces
GCA_001574975.1	Gonapodya prolifera JEL478	fungi_odb10	74.8	6.2	19	75.6	4.1	20.3	83.7	3.3	13	270	327	1344416	cellular organisms; Eukaryota; Opisthokonta; Fungi; Fungi incertae sedis; Chytridiomycota; Chytridiomycota incertae sedis; Monoblepharidomycetes; Monoblepharidales; Gonapodyaceae; Gonapodya; Gonapodya prolifera
GCA_001578225.1	Pseudocercospora musae	dothideomycetes_odb10	94.7	0.6	4.7	95.4	0.1	4.5	76.6	0.4	23	132	773	113226	cellular organisms; Eukaryota; Opisthokonta; Fungi; Dikarya; Ascomycota; saccharomyceta; Pezizomycotina; leotiomyceta; dothideomyceta; Dothideomycetes; Dothideomycetidae; Mycosphaerellales; Mycosphaerellaceae; Pseudocercospora
GCA_001578235.1	Pseudocercospora eumusae	dothideomycetes_odb10	98.7	0.5	0.8	99.4	0.1	0.5	85.3	0.5	14.2	123	803	321146	cellular organisms; Eukaryota; Opisthokonta; Fungi; Dikarya; Ascomycota; saccharomyceta; Pezizomycotina; leotiomyceta; dothideomyceta; Dothideomycetes; Dothideomycetidae; Mycosphaerellales; Mycosphaerellaceae; Pseudocercospora
GCA_001592465.1	Acidomyces richmondensis BFW	dothideomycetes_odb10	95.1	2	2.9	97.4	0.6	2	96.2	2	1.8	113	624	766039	cellular organisms; Eukaryota; Opisthokonta; Fungi; Dikarya; Ascomycota; saccharomyceta; Pezizomycotina; leotiomyceta; dothideomyceta; Dothideomycetes; Dothideomycetidae; Mycosphaerellales; Teratosphaeriaceae; Acidomyces; unclassified Acidomyces; Acidomyces sp. richmondensis
GCA_001592805.2	Peltaster fructicola	dothideomycetes_odb10	92.6	1.6	5.8	93.7	0.7	5.6	89.9	2.1	8	92	1116	286661	cellular organisms; Eukaryota; Opisthokonta; Fungi; Dikarya; Ascomycota; saccharomyceta; Pezizomycotina; leotiomyceta; dothideomyceta; Dothideomycetes; Dothideomycetes incertae sedis; Peltaster
GCA_001593125.1	Rhizophagus irregularis	mucoromycota_odb10	96.6	0.7	2.7	94.3	0.6	5.1	96	1.7	2.3	227	483	588596	cellular organisms; Eukaryota; Opisthokonta; Fungi; Fungi incertae sedis; Mucoromycota; Glomeromycotina; Glomeromycetes; Glomerales; Glomeraceae; Rhizophagus
GCA_001593145.1	Rhizophagus irregularis	mucoromycota_odb10	97.2	0.7	2.1	94.6	0.5	4.9	96.4	1.5	2.1	210	522	588596	cellular organisms; Eukaryota; Opisthokonta; Fungi; Fungi incertae sedis; Mucoromycota; Glomeromycotina; Glomeromycetes; Glomerales; Glomeraceae; Rhizophagus
GCA_001593155.1	Rhizophagus irregularis	mucoromycota_odb10	97.2	0.7	2.1	94.5	0.6	4.9	97	1.4	1.6	214	508	588596	cellular organisms; Eukaryota; Opisthokonta; Fungi; Fungi incertae sedis; Mucoromycota; Glomeromycotina; Glomeromycetes; Glomerales; Glomeraceae; Rhizophagus
GCA_001593205.1	Rhizophagus irregularis	mucoromycota_odb10	97.2	0.7	2.1	94.5	0.9	4.6	96.5	1.4	2.1	227	564	588596	cellular organisms; Eukaryota; Opisthokonta; Fungi; Fungi incertae sedis; Mucoromycota; Glomeromycotina; Glomeromycetes; Glomerales; Glomeraceae; Rhizophagus
GCA_001602395.1	Aspergillus luchuensis	eurotiales_odb10	97.5	0.6	1.9	99.6	0.1	0.3	93	3.3	3.7	142	968	1069201	cellular organisms; Eukaryota; Opisthokonta; Fungi; Dikarya; Ascomycota; saccharomyceta; Pezizomycotina; leotiomyceta; Eurotiomycetes; Eurotiomycetidae; Eurotiales; Aspergillaceae; Aspergillus
GCA_001605315.2	Hypsizygus marmoreus	agaricales_odb10	95.5	1.2	3.3	98.7	0.4	0.9	97.9	0.4	1.7	161	1410	39966	cellular organisms; Eukaryota; Opisthokonta; Fungi; Dikarya; Basidiomycota; Agaricomycotina; Agaricomycetes; Agaricomycetidae; Agaricales; Lyophyllaceae; Hypsizygus
GCA_001618945.1	Drechmeria coniospora	hypocreales_odb10	95.4	1.2	3.4	97.5	0.2	2.3	95.9	1.2	2.9	135	1439	98403	cellular organisms; Eukaryota; Opisthokonta; Fungi; Dikarya; Ascomycota; saccharomyceta; Pezizomycotina; leotiomyceta; sordariomyceta; Sordariomycetes; Hypocreomycetidae; Hypocreales; Ophiocordycipitaceae; Drechmeria
GCA_001619985.1	Xylona heveae TC161	ascomycota_odb10	98.4	1.1	0.5	99.3	0.1	0.6	99.3	0.2	0.5	170	340	1328760	cellular organisms; Eukaryota; Opisthokonta; Fungi; Dikarya; Ascomycota; saccharomyceta; Pezizomycotina; leotiomyceta; Xylonomycetes; Xylonales; Xylonaceae; Xylona; Xylona heveae
GCA_001625195.1	Drechmeria coniospora	hypocreales_odb10	95.5	1.1	3.4	97.6	0.3	2.1	95.6	1	3.4	131	1581	98403	cellular organisms; Eukaryota; Opisthokonta; Fungi; Dikarya; Ascomycota; saccharomyceta; Pezizomycotina; leotiomyceta; sordariomyceta; Sordariomycetes; Hypocreomycetidae; Hypocreales; Ophiocordycipitaceae; Drechmeria
GCA_001625265.1	Colletotrichum tofieldiae	glomerellales_odb10	98.3	0.6	1.1	99.7	0.1	0.2	95.7	0.2	4.1	212	4502	708197	cellular organisms; Eukaryota; Opisthokonta; Fungi; Dikarya; Ascomycota; saccharomyceta; Pezizomycotina; leotiomyceta; sordariomyceta; Sordariomycetes; Hypocreomycetidae; Glomerellales; Glomerellaceae; Colletotrichum; Colletotrichum spaethianum species complex
GCA_001625285.1	Colletotrichum incanum	glomerellales_odb10	98.3	0.6	1.1	99.7	0.1	0.2	90.7	0.1	9.2	232	2273	1573173	cellular organisms; Eukaryota; Opisthokonta; Fungi; Dikarya; Ascomycota; saccharomyceta; Pezizomycotina; leotiomyceta; sordariomyceta; Sordariomycetes; Hypocreomycetidae; Glomerellales; Glomerellaceae; Colletotrichum; Colletotrichum spaethianum species complex
GCA_001630335.1	Fibularhizoctonia sp. CBS 109695	agaricomycetes_odb10	95.6	1.2	3.2	98.2	0.4	1.4	98.5	0.8	0.7	312	1426	436010	cellular organisms; Eukaryota; Opisthokonta; Fungi; Dikarya; Basidiomycota; Agaricomycotina; Agaricomycetes; Agaricomycetidae; Atheliales; Atheliaceae; Fibularhizoctonia; unclassified Fibularhizoctonia
GCA_001630345.1	Calocera viscosa TUFC12733	basidiomycota_odb10	94.8	1.8	3.4	97.9	0.6	1.5	97.9	1.1	1	143	1613	1330018	cellular organisms; Eukaryota; Opisthokonta; Fungi; Dikarya; Basidiomycota; Agaricomycotina; Dacrymycetes; Dacrymycetales; Dacrymycetaceae; Calocera; Calocera viscosa
GCA_001630375.1	Ascochyta rabiei	pleosporales_odb10	95.1	0.8	4.1	97.4	0.3	2.3	94.5	0.5	5	148	1881	5454	cellular organisms; Eukaryota; Opisthokonta; Fungi; Dikarya; Ascomycota; saccharomyceta; Pezizomycotina; leotiomyceta; dothideomyceta; Dothideomycetes; Pleosporomycetidae; Pleosporales; Pleosporineae; Didymellaceae; Ascochyta
GCA_001630475.1	Sistotremastrum niveocremeum HHB9708	agaricomycetes_odb10	91.7	2	6.3	95.4	0.9	3.7	96.2	1.1	2.7	122	990	1314777	cellular organisms; Eukaryota; Opisthokonta; Fungi; Dikarya; Basidiomycota; Agaricomycotina; Agaricomycetes; Agaricomycetes incertae sedis; Trechisporales; Hydnodontaceae; Sistotremastrum; Sistotremastrum niveocremeum
GCA_001632345.1	Daedalea quercina L-15889	polyporales_odb10	96.6	1.1	2.3	98.7	0.3	1	98.8	0.9	0.3	133	1634	1314783	cellular organisms; Eukaryota; Opisthokonta; Fungi; Dikarya; Basidiomycota; Agaricomycotina; Agaricomycetes; Agaricomycetes incertae sedis; Polyporales; Fomitopsidaceae; Daedalea; Daedalea quercina
GCA_001632355.1	Sistotremastrum suecicum HHB10207 ss-3	agaricomycetes_odb10	91.4	2.3	6.3	95.3	1.2	3.5	96.6	1.1	2.3	132	881	1314776	cellular organisms; Eukaryota; Opisthokonta; Fungi; Dikarya; Basidiomycota; Agaricomycotina; Agaricomycetes; Agaricomycetes incertae sedis; Trechisporales; Hydnodontaceae; Sistotremastrum; Sistotremastrum suecicum
GCA_001632365.1	Laetiporus sulphureus 93-53	polyporales_odb10	96.6	0.8	2.6	98.4	0.4	1.2	99	0.5	0.5	151	1556	1314785	cellular organisms; Eukaryota; Opisthokonta; Fungi; Dikarya; Basidiomycota; Agaricomycotina; Agaricomycetes; Agaricomycetes incertae sedis; Polyporales; Laetiporaceae; Laetiporus; Laetiporus sulphureus
GCA_001632375.1	Exidia glandulosa HHB12029	agaricomycetes_odb10	87.5	3.5	9	95.4	0.9	3.7	94.8	1.3	3.9	215	1990	1314781	cellular organisms; Eukaryota; Opisthokonta; Fungi; Dikarya; Basidiomycota; Agaricomycotina; Agaricomycetes; Agaricomycetes incertae sedis; Auriculariales; Exidiaceae; Exidia; Exidia glandulosa
GCA_001632425.1	Neolentinus lepideus HHB14362 ss-1	agaricomycetes_odb10	97	0.9	2.1	98.5	0.6	0.9	99.3	0.3	0.4	122	870	1314782	cellular organisms; Eukaryota; Opisthokonta; Fungi; Dikarya; Basidiomycota; Agaricomycotina; Agaricomycetes; Agaricomycetes incertae sedis; Gloeophyllales; Gloeophyllaceae; Neolentinus; Neolentinus lepideus
GCA_001632435.1	Calocera cornea HHB12733	basidiomycota_odb10	95.1	1.5	3.4	98	0.2	1.8	96.5	0.9	2.6	152	683	1353952	cellular organisms; Eukaryota; Opisthokonta; Fungi; Dikarya; Basidiomycota; Agaricomycotina; Dacrymycetes; Dacrymycetales; Dacrymycetaceae; Calocera; Calocera cornea
GCA_001632445.1	Peniophora sp. CONT	agaricomycetes_odb10	94.7	1.4	3.9	98.2	0.4	1.4	98.6	0.6	0.8	150	874	1314672	cellular organisms; Eukaryota; Opisthokonta; Fungi; Dikarya; Basidiomycota; Agaricomycotina; Agaricomycetes; Agaricomycetes incertae sedis; Russulales; Peniophoraceae; Peniophora; unclassified Peniophora
GCA_001633055.2	Ophiocordyceps polyrhachis-furcata BCC 54312	hypocreales_odb10	93.7	1.9	4.4	95.6	0.8	3.6	87.8	0.8	11.4	111	1618	1330021	cellular organisms; Eukaryota; Opisthokonta; Fungi; Dikarya; Ascomycota; saccharomyceta; Pezizomycotina; leotiomyceta; sordariomyceta; Sordariomycetes; Hypocreomycetidae; Hypocreales; Ophiocordycipitaceae; Ophiocordyceps; Ophiocordyceps polyrhachis-furcata
GCA_001634645.1	Saccharomyces cerevisiae	saccharomycetes_odb10	99.6	0.1	0.3	98.6	0.2	1.2	99.5	0	0.5	51	318	4932	cellular organisms; Eukaryota; Opisthokonta; Fungi; Dikarya; Ascomycota; saccharomyceta; Saccharomycotina; Saccharomycetes; Saccharomycetales; Saccharomycetaceae; Saccharomyces
GCA_001636675.1	Moelleriella libera RCEF 2490	hypocreales_odb10	97.2	0.8	2	98.3	0.5	1.2	95.6	1.4	3	140	1113	1081109	cellular organisms; Eukaryota; Opisthokonta; Fungi; Dikarya; Ascomycota; saccharomyceta; Pezizomycotina; leotiomyceta; sordariomyceta; Sordariomycetes; Hypocreomycetidae; Hypocreales; Clavicipitaceae; Moelleriella; Moelleriella libera
GCA_001636715.1	Ascosphaera apis ARSEF 7405	onygenales_odb10	81.9	5.3	12.8	83.9	3	13.1	81	4.9	14.1	106	1350	392613	cellular organisms; Eukaryota; Opisthokonta; Fungi; Dikarya; Ascomycota; saccharomyceta; Pezizomycotina; leotiomyceta; Eurotiomycetes; Eurotiomycetidae; Onygenales; Ascosphaeraceae; Ascosphaera; Ascosphaera apis
GCA_001636725.1	Cordyceps fumosorosea ARSEF 2679	hypocreales_odb10	96.4	2	1.6	98.9	0.6	0.5	95.6	2.1	2.3	132	1002	1081104	cellular organisms; Eukaryota; Opisthokonta; Fungi; Dikarya; Ascomycota; saccharomyceta; Pezizomycotina; leotiomyceta; sordariomyceta; Sordariomycetes; Hypocreomycetidae; Hypocreales; Cordycipitaceae; Cordyceps; Cordyceps fumosorosea
GCA_001636735.1	Beauveria brongniartii RCEF 3172	hypocreales_odb10	97.7	1.2	1.1	99.4	0.3	0.3	97.4	1.1	1.5	135	894	1081107	cellular organisms; Eukaryota; Opisthokonta; Fungi; Dikarya; Ascomycota; saccharomyceta; Pezizomycotina; leotiomyceta; sordariomyceta; Sordariomycetes; Hypocreomycetidae; Hypocreales; Cordycipitaceae; Beauveria; Beauveria brongniartii
GCA_001636745.1	Metarhizium rileyi RCEF 4871	hypocreales_odb10	98.2	0.4	1.4	99.4	0.2	0.4	98.2	0.5	1.3	134	906	1081105	cellular organisms; Eukaryota; Opisthokonta; Fungi; Dikarya; Ascomycota; saccharomyceta; Pezizomycotina; leotiomyceta; sordariomyceta; Sordariomycetes; Hypocreomycetidae; Hypocreales; Clavicipitaceae; Metarhizium; Metarhizium rileyi
GCA_001636795.1	Akanthomyces lecanii RCEF 1005	hypocreales_odb10	97.8	1.1	1.1	99.4	0.2	0.4	97.7	1.2	1.1	134	1102	1081108	cellular organisms; Eukaryota; Opisthokonta; Fungi; Dikarya; Ascomycota; saccharomyceta; Pezizomycotina; leotiomyceta; sordariomyceta; Sordariomycetes; Hypocreomycetidae; Hypocreales; Cordycipitaceae; Akanthomyces; Akanthomyces lecanii
GCA_001636815.1	Sporothrix insectorum RCEF 264	sordariomycetes_odb10	93.6	2.3	4.1	95	1.5	3.5	92.3	2.5	5.2	113	901	1081102	cellular organisms; Eukaryota; Opisthokonta; Fungi; Dikarya; Ascomycota; saccharomyceta; Pezizomycotina; leotiomyceta; sordariomyceta; Sordariomycetes; Sordariomycetidae; Ophiostomatales; Ophiostomataceae; Sporothrix; Sporothrix insectorum
GCA_001638945.1	Mucor lusitanicus CBS 277.49	mucorales_odb10	99.3	0.3	0.4	99.3	0.1	0.6	91.5	6.3	2.2	118	675	747725	cellular organisms; Eukaryota; Opisthokonta; Fungi; Fungi incertae sedis; Mucoromycota; Mucoromycotina; Mucoromycetes; Mucorales; Mucorineae; Mucoraceae; Mucor; Mucor lusitanicus
GCA_001638985.2	Phycomyces blakesleeanus NRRL 1555(-)	mucorales_odb10	96.7	1.5	1.8	97	0.6	2.4	92.5	3.3	4.2	146	733	763407	cellular organisms; Eukaryota; Opisthokonta; Fungi; Fungi incertae sedis; Mucoromycota; Mucoromycotina; Mucoromycetes; Mucorales; Phycomycetaceae; Phycomyces; Phycomyces blakesleeanus
GCA_001640025.2	Sugiyamaella lignohabitans	saccharomycetes_odb10	93.9	3.1	3	90.6	2.4	7	74.2	10.2	15.6	67	674	796027	cellular organisms; Eukaryota; Opisthokonta; Fungi; Dikarya; Ascomycota; saccharomyceta; Saccharomycotina; Saccharomycetes; Saccharomycetales; Trichomonascaceae; Sugiyamaella
GCA_001641265.1	Pseudogymnoascus destructans	leotiomycetes_odb10	97.6	1.1	1.3	99.5	0.3	0.2	96.7	1.5	1.8	124	735	655981	cellular organisms; Eukaryota; Opisthokonta; Fungi; Dikarya; Ascomycota; saccharomyceta; Pezizomycotina; leotiomyceta; sordariomyceta; Leotiomycetes; Leotiomycetes incertae sedis; Pseudeurotiaceae; Pseudogymnoascus
GCA_001642045.1	Paraphaeosphaeria sporulosa	pleosporales_odb10	93.7	1.3	5	96.2	0.4	3.4	95.7	1	3.3	185	2254	1460663	cellular organisms; Eukaryota; Opisthokonta; Fungi; Dikarya; Ascomycota; saccharomyceta; Pezizomycotina; leotiomyceta; dothideomyceta; Dothideomycetes; Pleosporomycetidae; Pleosporales; Massarineae; Didymosphaeriaceae; Paraphaeosphaeria
GCA_001642055.1	Alternaria alternata	pleosporales_odb10	97.3	0.6	2.1	99.5	0.1	0.4	98.7	0.4	0.9	177	1831	5599	cellular organisms; Eukaryota; Opisthokonta; Fungi; Dikarya; Ascomycota; saccharomyceta; Pezizomycotina; leotiomyceta; dothideomyceta; Dothideomycetes; Pleosporomycetidae; Pleosporales; Pleosporineae; Pleosporaceae; Alternaria; Alternaria sect. Alternaria; Alternaria alternata complex
GCA_001642395.1	Nematocida displodere	microsporidia_odb10	99.5	0.5	0	97.7	0.5	1.8	99.5	0.5	0	20	151	1805483	cellular organisms; Eukaryota; Opisthokonta; Fungi; Fungi incertae sedis; Microsporidia; Microsporidia incertae sedis; Nematocida
GCA_001642415.1	Nematocida sp. ERTm5	microsporidia_odb10	99.9	0	0.1	97.4	0.2	2.4	99.7	0	0.3	20	139	1805481	cellular organisms; Eukaryota; Opisthokonta; Fungi; Fungi incertae sedis; Microsporidia; Microsporidia incertae sedis; Nematocida; unclassified Nematocida
GCA_001642475.1	Fonsecaea monophora	chaetothyriales_odb10	98.5	0.8	0.7	99.4	0.2	0.4	95.2	1.3	3.5	172	1408	254056	cellular organisms; Eukaryota; Opisthokonta; Fungi; Dikarya; Ascomycota; saccharomyceta; Pezizomycotina; leotiomyceta; Eurotiomycetes; Chaetothyriomycetidae; Chaetothyriales; Herpotrichiellaceae; Fonsecaea
GCA_001644525.1	Stagonospora sp. SRC1lsM3a	pleosporales_odb10	97.3	0.6	2.1	99.3	0.1	0.6	98.8	0.5	0.7	190	1842	765868	cellular organisms; Eukaryota; Opisthokonta; Fungi; Dikarya; Ascomycota; saccharomyceta; Pezizomycotina; leotiomyceta; dothideomyceta; Dothideomycetes; Pleosporomycetidae; Pleosporales; Massarineae; Massarinaceae; Stagonospora; unclassified Stagonospora
GCA_001644535.1	Pyrenochaeta sp. DS3sAY3a	pleosporales_odb10	96.5	0.6	2.9	98.5	0.2	1.3	98	0.6	1.4	193	1896	765867	cellular organisms; Eukaryota; Opisthokonta; Fungi; Dikarya; Ascomycota; saccharomyceta; Pezizomycotina; leotiomyceta; dothideomyceta; Dothideomycetes; Pleosporomycetidae; Pleosporales; Pleosporineae; Cucurbitariaceae; Pyrenochaeta; unclassified Pyrenochaeta
GCA_001645005.2	Tilletia caries	basidiomycota_odb10	87.7	4.7	7.6	91.3	2.4	6.3	92.9	2.9	4.2	119	346	13290	cellular organisms; Eukaryota; Opisthokonta; Fungi; Dikarya; Basidiomycota; Ustilaginomycotina; Exobasidiomycetes; Tilletiales; Tilletiaceae; Tilletia
GCA_001645015.2	Tilletia indica	basidiomycota_odb10	90.2	3.1	6.7	93.9	1.4	4.7	95.2	1.5	3.3	140	392	43049	cellular organisms; Eukaryota; Opisthokonta; Fungi; Dikarya; Basidiomycota; Ustilaginomycotina; Exobasidiomycetes; Tilletiales; Tilletiaceae; Tilletia
GCA_001645045.2	Tilletia controversa	basidiomycota_odb10	87.3	3.5	9.2	91.1	1.7	7.2	91.7	2.1	6.2	132	363	13291	cellular organisms; Eukaryota; Opisthokonta; Fungi; Dikarya; Basidiomycota; Ustilaginomycotina; Exobasidiomycetes; Tilletiales; Tilletiaceae; Tilletia
GCA_001645055.2	Tilletia walkeri	basidiomycota_odb10	91.9	2	6.1	94.3	1.2	4.5	95.5	1.2	3.3	112	390	117179	cellular organisms; Eukaryota; Opisthokonta; Fungi; Dikarya; Basidiomycota; Ustilaginomycotina; Exobasidiomycetes; Tilletiales; Tilletiaceae; Tilletia
GCA_001646965.1	Fonsecaea nubica	chaetothyriales_odb10	99	0.5	0.5	99.5	0.1	0.4	95.7	1	3.3	165	1419	856822	cellular organisms; Eukaryota; Opisthokonta; Fungi; Dikarya; Ascomycota; saccharomyceta; Pezizomycotina; leotiomyceta; Eurotiomycetes; Chaetothyriomycetidae; Chaetothyriales; Herpotrichiellaceae; Fonsecaea
GCA_001646985.1	Fonsecaea multimorphosa	chaetothyriales_odb10	99	0.6	0.4	99.7	0.1	0.2	96	1	3	162	1459	979981	cellular organisms; Eukaryota; Opisthokonta; Fungi; Dikarya; Ascomycota; saccharomyceta; Pezizomycotina; leotiomyceta; Eurotiomycetes; Chaetothyriomycetidae; Chaetothyriales; Herpotrichiellaceae; Fonsecaea
GCA_001651415.1	Linnemannia elongata AG-77	mucoromycota_odb10	97.4	1.2	1.4	97.4	0.3	2.3	97.7	1.2	1.1	189	498	1314771	cellular organisms; Eukaryota; Opisthokonta; Fungi; Fungi incertae sedis; Mucoromycota; Mortierellomycotina; Mortierellomycetes; Mortierellales; Mortierellaceae; Linnemannia; Linnemannia elongata
GCA_001651435.1	Trichophyton violaceum	onygenales_odb10	94.4	0.9	4.7	95.3	0.2	4.5	92.4	0.7	6.9	105	1325	34388	cellular organisms; Eukaryota; Opisthokonta; Fungi; Dikarya; Ascomycota; saccharomyceta; Pezizomycotina; leotiomyceta; Eurotiomycetes; Eurotiomycetidae; Onygenales; Arthrodermataceae; Trichophyton
GCA_001651445.1	Trichophyton rubrum	onygenales_odb10	98.5	0.6	0.9	99	0.1	0.9	91	1	8	111	1174	5551	cellular organisms; Eukaryota; Opisthokonta; Fungi; Dikarya; Ascomycota; saccharomyceta; Pezizomycotina; leotiomyceta; Eurotiomycetes; Eurotiomycetidae; Onygenales; Arthrodermataceae; Trichophyton
GCA_001651985.1	Fonsecaea erecta	chaetothyriales_odb10	99	0.6	0.4	99.5	0.1	0.4	97.6	1.1	1.3	172	1619	1367422	cellular organisms; Eukaryota; Opisthokonta; Fungi; Dikarya; Ascomycota; saccharomyceta; Pezizomycotina; leotiomyceta; Eurotiomycetes; Chaetothyriomycetidae; Chaetothyriales; Herpotrichiellaceae; Fonsecaea
GCA_001653205.1	Purpureocillium lilacinum	hypocreales_odb10	98.5	0.4	1.1	99.7	0.1	0.2	94.7	0.6	4.7	153	1283	33203	cellular organisms; Eukaryota; Opisthokonta; Fungi; Dikarya; Ascomycota; saccharomyceta; Pezizomycotina; leotiomyceta; sordariomyceta; Sordariomycetes; Hypocreomycetidae; Hypocreales; Ophiocordycipitaceae; Purpureocillium
GCA_001653215.1	Akanthomyces lecanii	hypocreales_odb10	81.2	6.1	12.7	81.4	6.7	11.9	80	6.5	13.5	128	974	1105325	cellular organisms; Eukaryota; Opisthokonta; Fungi; Dikarya; Ascomycota; saccharomyceta; Pezizomycotina; leotiomyceta; sordariomyceta; Sordariomycetes; Hypocreomycetidae; Hypocreales; Cordycipitaceae; Akanthomyces
GCA_001653235.2	Pochonia chlamydosporia 170	hypocreales_odb10	98.5	0.5	1	99.7	0.2	0.1	97.2	0.6	2.2	183	1141	1380566	cellular organisms; Eukaryota; Opisthokonta; Fungi; Dikarya; Ascomycota; saccharomyceta; Pezizomycotina; leotiomyceta; sordariomyceta; Sordariomycetes; Hypocreomycetidae; Hypocreales; Clavicipitaceae; Pochonia; Pochonia chlamydosporia
GCA_001653265.1	Purpureocillium lilacinum	hypocreales_odb10	98.5	0.5	1	99.6	0.1	0.3	95.1	0.7	4.2	149	1291	33203	cellular organisms; Eukaryota; Opisthokonta; Fungi; Dikarya; Ascomycota; saccharomyceta; Pezizomycotina; leotiomyceta; sordariomyceta; Sordariomycetes; Hypocreomycetidae; Hypocreales; Ophiocordycipitaceae; Purpureocillium
GCA_001658105.1	Rhizopogon vinicolor AM-OR11-026	boletales_odb10	96.2	0.9	2.9	97.2	0.5	2.3	98.6	0.9	0.5	196	1516	1314800	cellular organisms; Eukaryota; Opisthokonta; Fungi; Dikarya; Basidiomycota; Agaricomycotina; Agaricomycetes; Agaricomycetidae; Boletales; Suillineae; Rhizopogonaceae; Rhizopogon; Rhizopogon vinicolor
GCA_001660665.1	Emmonsia sp. CAC-2015a	onygenales_odb10	89.9	6.8	3.3	90.7	5.5	3.8	88.9	8.2	2.9	127	983	1658172	cellular organisms; Eukaryota; Opisthokonta; Fungi; Dikarya; Ascomycota; saccharomyceta; Pezizomycotina; leotiomyceta; Eurotiomycetes; Eurotiomycetidae; Onygenales; Ajellomycetaceae; Emmonsia; unclassified Emmonsia
GCA_001661235.1	Pichia membranifaciens NRRL Y-2026	saccharomycetes_odb10	96.8	1.4	1.8	95.5	0.8	3.7	96	1.6	2.4	57	469	763406	cellular organisms; Eukaryota; Opisthokonta; Fungi; Dikarya; Ascomycota; saccharomyceta; Saccharomycotina; Saccharomycetes; Saccharomycetales; Pichiaceae; Pichia; Pichia membranifaciens
GCA_001661245.1	Pachysolen tannophilus NRRL Y-2460	saccharomycetes_odb10	97.6	1.9	0.5	95.9	0.7	3.4	96.3	2.3	1.4	40	428	669874	cellular organisms; Eukaryota; Opisthokonta; Fungi; Dikarya; Ascomycota; saccharomyceta; Saccharomycotina; Saccharomycetes; Saccharomycetales; Saccharomycetaceae; Pachysolen; Pachysolen tannophilus
GCA_001661255.1	Wickerhamomyces anomalus NRRL Y-366-8	saccharomycetes_odb10	98.2	1.2	0.6	97.1	0.2	2.7	95.7	2.3	2	50	427	683960	cellular organisms; Eukaryota; Opisthokonta; Fungi; Dikarya; Ascomycota; saccharomyceta; Saccharomycotina; Saccharomycetes; Saccharomycetales; Phaffomycetaceae; Wickerhamomyces; Wickerhamomyces anomalus
GCA_001661265.1	Saitoella complicata NRRL Y-17804	ascomycota_odb10	90.5	3.2	6.3	92.4	0.7	6.9	91.2	2.5	6.3	155	406	698492	cellular organisms; Eukaryota; Opisthokonta; Fungi; Dikarya; Ascomycota; Taphrinomycotina; Taphrinomycotina incertae sedis; Saitoella; Saitoella complicata
GCA_001661315.1	Nadsonia fulvescens var. elongata DSM 6958	saccharomycetes_odb10	94.7	2.5	2.8	91.7	1.5	6.8	93.2	3.9	2.9	56	560	857566	cellular organisms; Eukaryota; Opisthokonta; Fungi; Dikarya; Ascomycota; saccharomyceta; Saccharomycotina; Saccharomycetes; Saccharomycetales; Saccharomycetales incertae sedis; Nadsonia; Nadsonia fulvescens; Nadsonia fulvescens var. elongata
GCA_001661325.1	Lipomyces starkeyi NRRL Y-11557	saccharomycetes_odb10	79.8	9.8	10.4	88.1	3.7	8.2	89.4	5	5.6	78	539	675824	cellular organisms; Eukaryota; Opisthokonta; Fungi; Dikarya; Ascomycota; saccharomyceta; Saccharomycotina; Saccharomycetes; Saccharomycetales; Lipomycetaceae; Lipomyces; Lipomyces starkeyi
GCA_001661335.1	Babjeviella inositovora NRRL Y-12698	saccharomycetes_odb10	99.2	0.4	0.4	99.3	0.1	0.6	97.1	1.5	1.4	78	365	984486	cellular organisms; Eukaryota; Opisthokonta; Fungi; Dikarya; Ascomycota; saccharomyceta; Saccharomycotina; Saccharomycetes; Saccharomycetales; Debaryomycetaceae; Babjeviella; Babjeviella inositovora
GCA_001661345.1	Ascoidea rubescens DSM 1968	saccharomycetes_odb10	96	1.3	2.7	93.9	0.5	5.6	94.8	2.6	2.6	54	494	1344418	cellular organisms; Eukaryota; Opisthokonta; Fungi; Dikarya; Ascomycota; saccharomyceta; Saccharomycotina; Saccharomycetes; Saccharomycetales; Ascoideaceae; Ascoidea; Ascoidea rubescens
GCA_001661395.1	Hyphopichia burtonii NRRL Y-1933	saccharomycetes_odb10	99.3	0.5	0.2	98	0.2	1.8	97.3	1.5	1.2	46	350	984485	cellular organisms; Eukaryota; Opisthokonta; Fungi; Dikarya; Ascomycota; saccharomyceta; Saccharomycotina; Saccharomycetes; Saccharomycetales; Debaryomycetaceae; Hyphopichia; Hyphopichia burtonii
GCA_001661405.1	Cyberlindnera jadinii NRRL Y-1542	saccharomycetes_odb10	98.7	1	0.3	98.5	0.6	0.9	96.5	2	1.5	67	409	983966	cellular organisms; Eukaryota; Opisthokonta; Fungi; Dikarya; Ascomycota; saccharomyceta; Saccharomycotina; Saccharomycetes; Saccharomycetales; Phaffomycetaceae; Cyberlindnera; Cyberlindnera jadinii
GCA_001661415.1	Suhomyces tanzawaensis NRRL Y-17324	saccharomycetes_odb10	99.4	0.2	0.4	98.6	0.3	1.1	98.2	0.7	1.1	68	356	984487	cellular organisms; Eukaryota; Opisthokonta; Fungi; Dikarya; Ascomycota; saccharomyceta; Saccharomycotina; Saccharomycetes; Saccharomycetales; Debaryomycetaceae; Suhomyces; Suhomyces tanzawaensis
GCA_001661425.1	[Candida] arabinofermentans NRRL YB-2248	saccharomycetes_odb10	98.2	1.2	0.6	96.8	0.3	2.9	96.3	1.9	1.8	44	355	983967	cellular organisms; Eukaryota; Opisthokonta; Fungi; Dikarya; Ascomycota; saccharomyceta; Saccharomycotina; Saccharomycetes; Saccharomycetales; Pichiaceae; Ogataea; Ogataea/Candida clade; [Candida] arabinofermentans
GCA_001661475.1	Tortispora caseinolytica NRRL Y-17796	saccharomycetes_odb10	87.1	5.1	7.8	84.5	3	12.5	83.1	5.3	11.6	44	582	767744	cellular organisms; Eukaryota; Opisthokonta; Fungi; Dikarya; Ascomycota; saccharomyceta; Saccharomycotina; Saccharomycetes; Saccharomycetales; Trigonopsidaceae; Tortispora; Tortispora caseinolytica
GCA_001662575.1	Pseudogymnoascus sp. 23342-1-I1	leotiomycetes_odb10	97.5	0.8	1.7	99.5	0.1	0.4	99.2	0.3	0.5	123	725	1524831	cellular organisms; Eukaryota; Opisthokonta; Fungi; Dikarya; Ascomycota; saccharomyceta; Pezizomycotina; leotiomyceta; sordariomyceta; Leotiomycetes; Leotiomycetes incertae sedis; Pseudeurotiaceae; Pseudogymnoascus; unclassified Pseudogymnoascus
GCA_001662585.1	Pseudogymnoascus sp. WSF 3629	leotiomycetes_odb10	97.7	1.1	1.2	99.8	0.1	0.1	99.5	0.3	0.2	126	706	1622147	cellular organisms; Eukaryota; Opisthokonta; Fungi; Dikarya; Ascomycota; saccharomyceta; Pezizomycotina; leotiomyceta; sordariomyceta; Leotiomycetes; Leotiomycetes incertae sedis; Pseudeurotiaceae; Pseudogymnoascus; unclassified Pseudogymnoascus
GCA_001662595.1	Pseudogymnoascus sp. 24MN13	leotiomycetes_odb10	86.7	5.7	7.6	88.1	4.1	7.8	85.1	5.2	9.7	122	700	1622150	cellular organisms; Eukaryota; Opisthokonta; Fungi; Dikarya; Ascomycota; saccharomyceta; Pezizomycotina; leotiomyceta; sordariomyceta; Leotiomycetes; Leotiomycetes incertae sedis; Pseudeurotiaceae; Pseudogymnoascus; unclassified Pseudogymnoascus
GCA_001662605.1	Pseudogymnoascus sp. 05NY08	leotiomycetes_odb10	97.7	1.1	1.2	99.6	0.2	0.2	99.2	0.4	0.4	109	713	1622149	cellular organisms; Eukaryota; Opisthokonta; Fungi; Dikarya; Ascomycota; saccharomyceta; Pezizomycotina; leotiomyceta; sordariomyceta; Leotiomycetes; Leotiomycetes incertae sedis; Pseudeurotiaceae; Pseudogymnoascus; unclassified Pseudogymnoascus
GCA_001662645.1	Pseudogymnoascus sp. 03VT05	leotiomycetes_odb10	97.8	0.9	1.3	99.6	0.2	0.2	99	0.4	0.6	126	737	1622148	cellular organisms; Eukaryota; Opisthokonta; Fungi; Dikarya; Ascomycota; saccharomyceta; Pezizomycotina; leotiomyceta; sordariomyceta; Leotiomycetes; Leotiomycetes incertae sedis; Pseudeurotiaceae; Pseudogymnoascus; unclassified Pseudogymnoascus
GCA_001662655.1	Pseudogymnoascus verrucosus	leotiomycetes_odb10	98	0.8	1.2	99.9	0.1	0	99.8	0.2	0	151	704	342668	cellular organisms; Eukaryota; Opisthokonta; Fungi; Dikarya; Ascomycota; saccharomyceta; Pezizomycotina; leotiomyceta; sordariomyceta; Leotiomycetes; Leotiomycetes incertae sedis; Pseudeurotiaceae; Pseudogymnoascus
GCA_001664025.1	Hanseniaspora valbyensis NRRL Y-1626	saccharomycetes_odb10	72.8	6.4	20.8	69.3	4.5	26.2	72.5	7.6	19.9	38	680	766949	cellular organisms; Eukaryota; Opisthokonta; Fungi; Dikarya; Ascomycota; saccharomyceta; Saccharomycotina; Saccharomycetes; Saccharomycetales; Saccharomycodaceae; Hanseniaspora; Hanseniaspora valbyensis
GCA_001664035.1	Metschnikowia bicuspidata var. bicuspidata NRRL YB-4993	saccharomycetes_odb10	98.9	0.6	0.5	97.5	0.7	1.8	97.9	1.3	0.8	66	403	869754	cellular organisms; Eukaryota; Opisthokonta; Fungi; Dikarya; Ascomycota; saccharomyceta; Saccharomycotina; Saccharomycetes; Saccharomycetales; Metschnikowiaceae; Metschnikowia; Metschnikowia bicuspidata; Metschnikowia bicuspidata var. bicuspidata
GCA_001664045.1	Ogataea polymorpha	saccharomycetes_odb10	98.7	0.7	0.6	97	0.7	2.3	81.9	4.1	14	47	393	460523	cellular organisms; Eukaryota; Opisthokonta; Fungi; Dikarya; Ascomycota; saccharomyceta; Saccharomycotina; Saccharomycetes; Saccharomycetales; Pichiaceae; Ogataea
GCA_001672515.1	Colletotrichum higginsianum IMI 349063	glomerellales_odb10	98.5	0.6	0.9	99.8	0	0.2	98.6	0.9	0.5	210	3581	759273	cellular organisms; Eukaryota; Opisthokonta; Fungi; Dikarya; Ascomycota; saccharomyceta; Pezizomycotina; leotiomyceta; sordariomyceta; Sordariomycetes; Hypocreomycetidae; Glomerellales; Glomerellaceae; Colletotrichum; Colletotrichum destructivum species complex; Colletotrichum higginsianum
GCA_001673695.2	Clavispora lusitaniae	saccharomycetes_odb10	99.4	0.3	0.3	98.2	0.7	1.1	98.5	0.9	0.6	75	421	36911	cellular organisms; Eukaryota; Opisthokonta; Fungi; Dikarya; Ascomycota; saccharomyceta; Saccharomycotina; Saccharomycetes; Saccharomycetales; Metschnikowiaceae; Clavispora
GCA_001675295.1	Fusarium poae	hypocreales_odb10	98.3	0.5	1.2	99.8	0	0.2	99	0.1	0.9	308	1262	36050	cellular organisms; Eukaryota; Opisthokonta; Fungi; Dikarya; Ascomycota; saccharomyceta; Pezizomycotina; leotiomyceta; sordariomyceta; Sordariomycetes; Hypocreomycetidae; Hypocreales; Nectriaceae; Fusarium; Fusarium sambucinum species complex
GCA_001678115.1	Aureobasidium pullulans	dothideomycetes_odb10	52.8	1.4	45.8	53.9	1	45.1	51.6	1	47.4	97	807	5580	cellular organisms; Eukaryota; Opisthokonta; Fungi; Dikarya; Ascomycota; saccharomyceta; Pezizomycotina; leotiomyceta; dothideomyceta; Dothideomycetes; Dothideomycetidae; Dothideales; Saccotheciaceae; Aureobasidium
GCA_001682635.1	Beauveria bassiana	hypocreales_odb10	97.8	1	1.2	99.7	0.1	0.2	99.3	0.2	0.5	126	1011	176275	cellular organisms; Eukaryota; Opisthokonta; Fungi; Dikarya; Ascomycota; saccharomyceta; Pezizomycotina; leotiomyceta; sordariomyceta; Sordariomycetes; Hypocreomycetidae; Hypocreales; Cordycipitaceae; Beauveria
GCA_001683725.1	Choanephora cucurbitarum	mucorales_odb10	95.6	2.8	1.6	94.2	1.8	4	95.6	2.5	1.9	95	526	101091	cellular organisms; Eukaryota; Opisthokonta; Fungi; Fungi incertae sedis; Mucoromycota; Mucoromycotina; Mucoromycetes; Mucorales; Mucorineae; Choanephoraceae; Choanephoroideae; Choanephora
GCA_001683735.1	Grifola frondosa	polyporales_odb10	89.2	6	4.8	93.1	2.8	4.1	83.5	10.3	6.2	136	2021	5627	cellular organisms; Eukaryota; Opisthokonta; Fungi; Dikarya; Basidiomycota; Agaricomycotina; Agaricomycetes; Agaricomycetes incertae sedis; Polyporales; Grifolaceae; Grifola
GCA_001687445.1	Obba rivulosa	polyporales_odb10	96.4	1.4	2.2	99	0.3	0.7	99.1	0.6	0.3	124	1560	1052685	cellular organisms; Eukaryota; Opisthokonta; Fungi; Dikarya; Basidiomycota; Agaricomycotina; Agaricomycetes; Agaricomycetes incertae sedis; Polyporales; Gelatoporiaceae; Obba
GCA_001692735.1	Lepidopterella palustris CBS 459.81	dothideomycetes_odb10	96.9	1	2.1	98.3	0.4	1.3	98.5	0.6	0.9	161	837	1314670	cellular organisms; Eukaryota; Opisthokonta; Fungi; Dikarya; Ascomycota; saccharomyceta; Pezizomycotina; leotiomyceta; dothideomyceta; Dothideomycetes; Pleosporomycetidae; Mytilinidiales; Argynnaceae; Lepidopterella; Lepidopterella palustris
GCA_001692895.1	Cenococcum geophilum 1.58	dothideomycetes_odb10	96.4	0.8	2.8	97.7	0.3	2	97.5	1	1.5	377	1290	794803	cellular organisms; Eukaryota; Opisthokonta; Fungi; Dikarya; Ascomycota; saccharomyceta; Pezizomycotina; leotiomyceta; dothideomyceta; Dothideomycetes; Pleosporomycetidae; Pleosporomycetidae incertae sedis; Gloniaceae; Cenococcum; Cenococcum geophilum
GCA_001692915.1	Glonium stellatum	dothideomycetes_odb10	93.8	2.5	3.7	94.6	2.9	2.5	94.1	3.1	2.8	170	804	574774	cellular organisms; Eukaryota; Opisthokonta; Fungi; Dikarya; Ascomycota; saccharomyceta; Pezizomycotina; leotiomyceta; dothideomyceta; Dothideomycetes; Pleosporomycetidae; Pleosporomycetidae incertae sedis; Gloniaceae; Glonium
GCA_001700775.1	Cladophialophora carrionii	chaetothyriales_odb10	99.2	0.4	0.4	99.6	0.2	0.2	96	2	2	154	1639	86049	cellular organisms; Eukaryota; Opisthokonta; Fungi; Dikarya; Ascomycota; saccharomyceta; Pezizomycotina; leotiomyceta; Eurotiomycetes; Chaetothyriomycetidae; Chaetothyriales; Herpotrichiellaceae; Cladophialophora
GCA_001702395.2	Diaporthe helianthi	sordariomycetes_odb10	97.9	0.7	1.4	98.9	0.4	0.7	98.5	0.6	0.9	175	714	158607	cellular organisms; Eukaryota; Opisthokonta; Fungi; Dikarya; Ascomycota; saccharomyceta; Pezizomycotina; leotiomyceta; sordariomyceta; Sordariomycetes; Sordariomycetidae; Diaporthales; Diaporthaceae; Diaporthe
GCA_001702695.2	Fusarium oxysporum f. sp. radicis-cucumerinum	hypocreales_odb10	98.6	0.7	0.7	99.6	0.1	0.3	98.5	0.9	0.6	227	1181	327505	cellular organisms; Eukaryota; Opisthokonta; Fungi; Dikarya; Ascomycota; saccharomyceta; Pezizomycotina; leotiomyceta; sordariomyceta; Sordariomycetes; Hypocreomycetidae; Hypocreales; Nectriaceae; Fusarium; Fusarium oxysporum species complex; Fusarium oxysporum
GCA_001703955.2	Fusarium pseudograminearum	hypocreales_odb10	98.5	0.3	1.2	99.6	0.1	0.3	98.4	0.7	0.9	160	1197	101028	cellular organisms; Eukaryota; Opisthokonta; Fungi; Dikarya; Ascomycota; saccharomyceta; Pezizomycotina; leotiomyceta; sordariomyceta; Sordariomycetes; Hypocreomycetidae; Hypocreales; Nectriaceae; Fusarium; Fusarium sambucinum species complex
GCA_001708085.1	Komagataella phaffii	saccharomycetes_odb10	98.9	0.6	0.5	96.7	0.6	2.7	95.7	0.6	3.7	52	387	460519	cellular organisms; Eukaryota; Opisthokonta; Fungi; Dikarya; Ascomycota; saccharomyceta; Saccharomycotina; Saccharomycetes; Saccharomycetales; Phaffomycetaceae; Komagataella
GCA_001708105.1	Komagataella pastoris	saccharomycetes_odb10	99.1	0.5	0.4	96.7	0.5	2.8	95.8	0.4	3.8	47	404	4922	cellular organisms; Eukaryota; Opisthokonta; Fungi; Dikarya; Ascomycota; saccharomyceta; Saccharomycotina; Saccharomycetes; Saccharomycetales; Phaffomycetaceae; Komagataella
GCA_002847485.1	Aspergillus campestris IBT 28561	eurotiales_odb10	95.6	1.3	3.1	98.4	0.3	1.3	96.9	1	2.1	143	1148	1392248	cellular organisms; Eukaryota; Opisthokonta; Fungi; Dikarya; Ascomycota; saccharomyceta; Pezizomycotina; leotiomyceta; Eurotiomycetes; Eurotiomycetidae; Eurotiales; Aspergillaceae; Aspergillus; Aspergillus campestris
GCA_002849105.1	Aspergillus steynii IBT 23096	eurotiales_odb10	97.6	0.3	2.1	99.4	0.1	0.5	97.8	1	1.2	149	1189	1392250	cellular organisms; Eukaryota; Opisthokonta; Fungi; Dikarya; Ascomycota; saccharomyceta; Pezizomycotina; leotiomyceta; Eurotiomycetes; Eurotiomycetidae; Eurotiales; Aspergillaceae; Aspergillus; Aspergillus subgen. Circumdati; Aspergillus steynii
GCA_002850765.1	Aspergillus taichungensis	eurotiales_odb10	96.3	1	2.7	98.9	0.2	0.9	96.7	1.2	2.1	118	915	482145	cellular organisms; Eukaryota; Opisthokonta; Fungi; Dikarya; Ascomycota; saccharomyceta; Pezizomycotina; leotiomyceta; Eurotiomycetes; Eurotiomycetidae; Eurotiales; Aspergillaceae; Aspergillus
GCA_002865625.1	Pezoloma ericae	helotiales_odb10	98.2	0.7	1.1	98.9	0.4	0.7	98	1.3	0.7	183	1356	1745343	cellular organisms; Eukaryota; Opisthokonta; Fungi; Dikarya; Ascomycota; saccharomyceta; Pezizomycotina; leotiomyceta; sordariomyceta; Leotiomycetes; Helotiales; Leotiaceae; Pezoloma; Pezoloma ericae species complex
GCA_002865645.1	Hyaloscypha bicolor E	helotiales_odb10	98.5	0.5	1	98.8	0.4	0.8	97.9	1.1	1	239	1645	1095630	cellular organisms; Eukaryota; Opisthokonta; Fungi; Dikarya; Ascomycota; saccharomyceta; Pezizomycotina; leotiomyceta; sordariomyceta; Leotiomycetes; Helotiales; Hyaloscyphaceae; Hyaloscypha; Hyaloscypha bicolor
GCA_002865655.1	Hyaloscypha variabilis F	helotiales_odb10	98.4	0.6	1	99.1	0.4	0.5	98.6	0.7	0.7	224	1469	1149755	cellular organisms; Eukaryota; Opisthokonta; Fungi; Dikarya; Ascomycota; saccharomyceta; Pezizomycotina; leotiomyceta; sordariomyceta; Leotiomycetes; Helotiales; Hyaloscyphaceae; Hyaloscypha; Hyaloscypha variabilis
GCA_002871155.1	Beauveria bassiana	hypocreales_odb10	97.6	1.2	1.2	99.4	0.2	0.4	92.4	3.6	4	138	973	176275	cellular organisms; Eukaryota; Opisthokonta; Fungi; Dikarya; Ascomycota; saccharomyceta; Pezizomycotina; leotiomyceta; sordariomyceta; Sordariomycetes; Hypocreomycetidae; Hypocreales; Cordycipitaceae; Beauveria
GCA_002873125.1	Puccinia coronata var. avenae f. sp. avenae	basidiomycota_odb10	90.5	1.3	8.2	89.8	1	9.2	94	0.7	5.3	636	704	200324	cellular organisms; Eukaryota; Opisthokonta; Fungi; Dikarya; Basidiomycota; Pucciniomycotina; Pucciniomycetes; Pucciniales; Pucciniaceae; Puccinia; Puccinia coronata; Puccinia coronata var. avenae
GCA_002873275.1	Puccinia coronata var. avenae f. sp. avenae	basidiomycota_odb10	90	1.3	8.7	89.2	1.1	9.7	92.9	0.8	6.3	706	808	200324	cellular organisms; Eukaryota; Opisthokonta; Fungi; Dikarya; Basidiomycota; Pucciniomycotina; Pucciniomycetes; Pucciniales; Pucciniaceae; Puccinia; Puccinia coronata; Puccinia coronata var. avenae
GCA_002892985.1	Verticillium dahliae	glomerellales_odb10	83.8	2.3	13.9	87.5	0.4	12.1	84.4	2.6	13	201	2658	27337	cellular organisms; Eukaryota; Opisthokonta; Fungi; Dikarya; Ascomycota; saccharomyceta; Pezizomycotina; leotiomyceta; sordariomyceta; Sordariomycetes; Hypocreomycetidae; Glomerellales; Plectosphaerellaceae; Verticillium
GCA_002892995.1	Verticillium dahliae	glomerellales_odb10	83.7	2.5	13.8	87.4	0.5	12.1	83.7	2.6	13.7	168	4587	27337	cellular organisms; Eukaryota; Opisthokonta; Fungi; Dikarya; Ascomycota; saccharomyceta; Pezizomycotina; leotiomyceta; sordariomyceta; Sordariomycetes; Hypocreomycetidae; Glomerellales; Plectosphaerellaceae; Verticillium
GCA_002893025.1	Verticillium dahliae	glomerellales_odb10	83.6	2.6	13.8	87.2	0.5	12.3	84	2.8	13.2	164	3289	27337	cellular organisms; Eukaryota; Opisthokonta; Fungi; Dikarya; Ascomycota; saccharomyceta; Pezizomycotina; leotiomyceta; sordariomyceta; Sordariomycetes; Hypocreomycetidae; Glomerellales; Plectosphaerellaceae; Verticillium
GCA_002893035.1	Verticillium dahliae	glomerellales_odb10	83.3	2.7	14	86.9	0.6	12.5	83.5	2.8	13.7	152	3025	27337	cellular organisms; Eukaryota; Opisthokonta; Fungi; Dikarya; Ascomycota; saccharomyceta; Pezizomycotina; leotiomyceta; sordariomyceta; Sordariomycetes; Hypocreomycetidae; Glomerellales; Plectosphaerellaceae; Verticillium
GCA_002893045.1	Verticillium dahliae	glomerellales_odb10	83.6	2.5	13.9	87.4	0.5	12.1	83.8	2.6	13.6	174	2765	27337	cellular organisms; Eukaryota; Opisthokonta; Fungi; Dikarya; Ascomycota; saccharomyceta; Pezizomycotina; leotiomyceta; sordariomyceta; Sordariomycetes; Hypocreomycetidae; Glomerellales; Plectosphaerellaceae; Verticillium
GCA_002894145.1	Trichoderma harzianum	hypocreales_odb10	97.9	0.8	1.3	99.6	0.1	0.3	95.6	3	1.4	164	913	5544	cellular organisms; Eukaryota; Opisthokonta; Fungi; Dikarya; Ascomycota; saccharomyceta; Pezizomycotina; leotiomyceta; sordariomyceta; Sordariomycetes; Hypocreomycetidae; Hypocreales; Hypocreaceae; Trichoderma
GCA_002894205.1	Trichoderma gamsii	hypocreales_odb10	98.4	0.6	1	99.4	0.1	0.5	96.3	2.7	1	153	888	398673	cellular organisms; Eukaryota; Opisthokonta; Fungi; Dikarya; Ascomycota; saccharomyceta; Pezizomycotina; leotiomyceta; sordariomyceta; Sordariomycetes; Hypocreomycetidae; Hypocreales; Hypocreaceae; Trichoderma
GCA_002894225.1	Fusarium nygamai	hypocreales_odb10	98.6	0.5	0.9	99.8	0.1	0.1	98.6	1	0.4	214	976	42673	cellular organisms; Eukaryota; Opisthokonta; Fungi; Dikarya; Ascomycota; saccharomyceta; Pezizomycotina; leotiomyceta; sordariomyceta; Sordariomycetes; Hypocreomycetidae; Hypocreales; Nectriaceae; Fusarium; Fusarium fujikuroi species complex
GCA_002895985.1	Sphaceloma murrayae	dothideomycetes_odb10	94	1.4	4.6	96.2	0.4	3.4	95.1	0.9	4	98	950	2082308	cellular organisms; Eukaryota; Opisthokonta; Fungi; Dikarya; Ascomycota; saccharomyceta; Pezizomycotina; leotiomyceta; dothideomyceta; Dothideomycetes; Dothideomycetidae; Myriangiales; Elsinoaceae; Sphaceloma
GCA_002897155.1	Rhizophagus irregularis DAOM 181602=DAOM 197198	mucoromycota_odb10	97.3	0.7	2	95.1	0.4	4.5	92.8	2.7	4.5	289	593	747089	cellular organisms; Eukaryota; Opisthokonta; Fungi; Fungi incertae sedis; Mucoromycota; Glomeromycotina; Glomeromycetes; Glomerales; Glomeraceae; Rhizophagus; Rhizophagus irregularis
GCA_002900925.1	Lachancea quebecensis	saccharomycetes_odb10	99.8	0	0.2	99.5	0.1	0.4	99.8	0.1	0.1	49	421	1654605	cellular organisms; Eukaryota; Opisthokonta; Fungi; Dikarya; Ascomycota; saccharomyceta; Saccharomycotina; Saccharomycetes; Saccharomycetales; Saccharomycetaceae; Lachancea
GCA_002901185.1	Tolypocladium capitatum	hypocreales_odb10	96.8	1.1	2.1	97.8	0.9	1.3	92.3	1.7	6	98	896	45235	cellular organisms; Eukaryota; Opisthokonta; Fungi; Dikarya; Ascomycota; saccharomyceta; Pezizomycotina; leotiomyceta; sordariomyceta; Sordariomycetes; Hypocreomycetidae; Hypocreales; Ophiocordycipitaceae; Tolypocladium
GCA_002916505.1	Tolypocladium paradoxum	hypocreales_odb10	96.4	1.5	2.1	97.8	1.2	1	94.3	1.8	3.9	137	925	94208	cellular organisms; Eukaryota; Opisthokonta; Fungi; Dikarya; Ascomycota; saccharomyceta; Pezizomycotina; leotiomyceta; sordariomyceta; Sordariomycetes; Hypocreomycetidae; Hypocreales; Ophiocordycipitaceae; Tolypocladium
GCA_002918395.1	Erysiphe pulchra	leotiomycetes_odb10	91.6	4.1	4.3	92.2	1.6	6.2	90.8	3.8	5.4	140	594	225359	cellular organisms; Eukaryota; Opisthokonta; Fungi; Dikarya; Ascomycota; saccharomyceta; Pezizomycotina; leotiomyceta; sordariomyceta; Leotiomycetes; Erysiphales; Erysiphaceae; Erysiphe
GCA_002920065.1	Puccinia striiformis	basidiomycota_odb10	84.3	3.2	12.5	77.6	5	17.4	78.3	3.3	18.4	579	702	27350	cellular organisms; Eukaryota; Opisthokonta; Fungi; Dikarya; Basidiomycota; Pucciniomycotina; Pucciniomycetes; Pucciniales; Pucciniaceae; Puccinia
GCA_002920205.1	Puccinia striiformis	basidiomycota_odb10	81.1	3.7	15.2	75.1	4.6	20.3	75.8	3	21.2	422	645	27350	cellular organisms; Eukaryota; Opisthokonta; Fungi; Dikarya; Basidiomycota; Pucciniomycotina; Pucciniomycetes; Pucciniales; Pucciniaceae; Puccinia
GCA_002922495.1	Rhodotorula taiwanensis	basidiomycota_odb10	89.4	2.2	8.4	96.4	0.5	3.1	94.3	0.9	4.8	89	525	741276	cellular organisms; Eukaryota; Opisthokonta; Fungi; Dikarya; Basidiomycota; Pucciniomycotina; Microbotryomycetes; Sporidiobolales; Sporidiobolaceae; Rhodotorula
GCA_002926055.1	[Candida] haemuloni	saccharomycetes_odb10	96.7	1.7	1.6	96.5	0.8	2.7	93.9	1.6	4.5	57	382	45357	cellular organisms; Eukaryota; Opisthokonta; Fungi; Dikarya; Ascomycota; saccharomyceta; Saccharomycotina; Saccharomycetes; Saccharomycetales; Metschnikowiaceae; Clavispora; Clavispora/Candida clade
GCA_002926085.1	[Candida] duobushaemulonis	saccharomycetes_odb10	94.5	3.9	1.6	96.4	1.3	2.3	92.2	2.2	5.6	64	507	1231522	cellular organisms; Eukaryota; Opisthokonta; Fungi; Dikarya; Ascomycota; saccharomyceta; Saccharomycotina; Saccharomycetes; Saccharomycetales; Metschnikowiaceae; Clavispora; Clavispora/Candida clade
GCA_002933655.1	Cercospora berteroae	dothideomycetes_odb10	98.7	0.4	0.9	99.7	0.1	0.2	98.5	0.3	1.2	151	801	357750	cellular organisms; Eukaryota; Opisthokonta; Fungi; Dikarya; Ascomycota; saccharomyceta; Pezizomycotina; leotiomyceta; dothideomyceta; Dothideomycetes; Dothideomycetidae; Mycosphaerellales; Mycosphaerellaceae; Cercospora
GCA_002938355.1	Panaeolus cyanescens	agaricales_odb10	94.7	1.8	3.5	96.8	1	2.2	94.1	1.9	4	170	1091	181874	cellular organisms; Eukaryota; Opisthokonta; Fungi; Dikarya; Basidiomycota; Agaricomycotina; Agaricomycetes; Agaricomycetidae; Agaricales; Bolbitiaceae; Panaeolus
GCA_002938375.1	Psilocybe cyanescens	agaricales_odb10	97.4	0.7	1.9	98.7	0.4	0.9	96.7	0.8	2.5	157	1139	93625	cellular organisms; Eukaryota; Opisthokonta; Fungi; Dikarya; Basidiomycota; Agaricomycotina; Agaricomycetes; Agaricomycetidae; Agaricales; Strophariaceae; Psilocybe
GCA_002938385.1	Gymnopilus dilepis	agaricales_odb10	93.4	2.8	3.8	95.8	2.1	2.1	92.8	2.7	4.5	253	1258	231916	cellular organisms; Eukaryota; Opisthokonta; Fungi; Dikarya; Basidiomycota; Agaricomycotina; Agaricomycetes; Agaricomycetidae; Agaricales; Cortinariaceae; Gymnopilus
GCA_002946385.1	Rutstroemia sp. NJR-2017a WRK4	helotiales_odb10	97.2	0.7	2.1	98	0.2	1.8	93.5	2	4.5	159	1598	2070412	cellular organisms; Eukaryota; Opisthokonta; Fungi; Dikarya; Ascomycota; saccharomyceta; Pezizomycotina; leotiomyceta; sordariomyceta; Leotiomycetes; Helotiales; Rutstroemiaceae; Rutstroemia; unclassified Rutstroemia
GCA_002946415.1	Rutstroemia sp. NJR-2017a BVV2	helotiales_odb10	97.4	0.8	1.8	97.8	0.3	1.9	72	3.2	24.8	211	1530	2070413	cellular organisms; Eukaryota; Opisthokonta; Fungi; Dikarya; Ascomycota; saccharomyceta; Pezizomycotina; leotiomyceta; sordariomyceta; Leotiomycetes; Helotiales; Rutstroemiaceae; Rutstroemia; unclassified Rutstroemia
GCA_002946425.1	Rutstroemia sp. NJR-2017a BBW	helotiales_odb10	97.6	0.8	1.6	98.3	0.3	1.4	83.2	4.7	12.1	164	1621	2070414	cellular organisms; Eukaryota; Opisthokonta; Fungi; Dikarya; Ascomycota; saccharomyceta; Pezizomycotina; leotiomyceta; sordariomyceta; Leotiomycetes; Helotiales; Rutstroemiaceae; Rutstroemia; unclassified Rutstroemia
GCA_003012105.1	Trichoderma arundinaceum	hypocreales_odb10	96.7	2	1.3	97.6	1.6	0.8	94.8	2.4	2.8	173	839	490622	cellular organisms; Eukaryota; Opisthokonta; Fungi; Dikarya; Ascomycota; saccharomyceta; Pezizomycotina; leotiomyceta; sordariomyceta; Sordariomycetes; Hypocreomycetidae; Hypocreales; Hypocreaceae; Trichoderma
GCA_003012285.1	Fusarium longipes	hypocreales_odb10	97.9	1	1.1	98.9	0.7	0.4	97.7	1.1	1.2	145	860	694270	cellular organisms; Eukaryota; Opisthokonta; Fungi; Dikarya; Ascomycota; saccharomyceta; Pezizomycotina; leotiomyceta; sordariomyceta; Sordariomycetes; Hypocreomycetidae; Hypocreales; Nectriaceae; Fusarium; Fusarium sambucinum species complex
GCA_003012295.1	Fusarium fasciculatum	hypocreales_odb10	98	0.9	1.1	99	0.6	0.4	98.1	0.9	1	132	877	2594813	cellular organisms; Eukaryota; Opisthokonta; Fungi; Dikarya; Ascomycota; saccharomyceta; Pezizomycotina; leotiomyceta; sordariomyceta; Sordariomycetes; Hypocreomycetidae; Hypocreales; Nectriaceae; Fusarium; Fusarium incarnatum-equiseti species complex
GCA_003012315.1	Fusarium sporotrichioides	hypocreales_odb10	98.4	0.6	1	99.5	0.3	0.2	98.4	0.6	1	154	864	5514	cellular organisms; Eukaryota; Opisthokonta; Fungi; Dikarya; Ascomycota; saccharomyceta; Pezizomycotina; leotiomyceta; sordariomyceta; Sordariomycetes; Hypocreomycetidae; Hypocreales; Nectriaceae; Fusarium; Fusarium sambucinum species complex
GCA_003013715.2	[Candida] auris	saccharomycetes_odb10	98.3	1	0.7	97.9	0.6	1.5	95.9	1.2	2.9	48	379	498019	cellular organisms; Eukaryota; Opisthokonta; Fungi; Dikarya; Ascomycota; saccharomyceta; Saccharomycotina; Saccharomycetes; Saccharomycetales; Metschnikowiaceae; Clavispora; Clavispora/Candida clade
GCA_003013735.1	[Candida] pseudohaemulonis	saccharomycetes_odb10	98.9	0.5	0.6	97.8	0.6	1.6	92.8	1.4	5.8	53	430	418784	cellular organisms; Eukaryota; Opisthokonta; Fungi; Dikarya; Ascomycota; saccharomyceta; Saccharomycotina; Saccharomycetes; Saccharomycetales; Metschnikowiaceae; Clavispora; Clavispora/Candida clade
GCA_003013795.1	Elsinoe australis	dothideomycetes_odb10	93.8	1.5	4.7	95.5	0.7	3.8	93.3	1.6	5.1	107	1014	40998	cellular organisms; Eukaryota; Opisthokonta; Fungi; Dikarya; Ascomycota; saccharomyceta; Pezizomycotina; leotiomyceta; dothideomyceta; Dothideomycetes; Dothideomycetidae; Myriangiales; Elsinoaceae; Elsinoe
GCA_003014415.1	[Candida] auris	saccharomycetes_odb10	98.9	0.5	0.6	98.2	0.4	1.4	98.3	0.3	1.4	51	307	498019	cellular organisms; Eukaryota; Opisthokonta; Fungi; Dikarya; Ascomycota; saccharomyceta; Saccharomycotina; Saccharomycetes; Saccharomycetales; Metschnikowiaceae; Clavispora; Clavispora/Candida clade
GCA_003016335.1	Corynespora cassiicola Philippines	pleosporales_odb10	92.7	1	6.3	93.1	0.9	6	93	1.3	5.7	220	2294	1448308	cellular organisms; Eukaryota; Opisthokonta; Fungi; Dikarya; Ascomycota; saccharomyceta; Pezizomycotina; leotiomyceta; dothideomyceta; Dothideomycetes; Pleosporomycetidae; Pleosporales; Corynesporascaceae; Corynespora; Corynespora cassiicola
GCA_003019875.1	Amorphotheca resinae ATCC 22711	leotiomycetes_odb10	98.5	0.4	1.1	98.8	0.5	0.7	98.3	0.8	0.9	104	1013	857342	cellular organisms; Eukaryota; Opisthokonta; Fungi; Dikarya; Ascomycota; saccharomyceta; Pezizomycotina; leotiomyceta; sordariomyceta; Leotiomycetes; Leotiomycetes incertae sedis; Myxotrichaceae; Amorphotheca; Amorphotheca resinae
GCA_003019895.1	Coniella lustricola	sordariomycetes_odb10	96.5	1	2.5	97.5	0.4	2.1	96.3	0.9	2.8	132	814	2025994	cellular organisms; Eukaryota; Opisthokonta; Fungi; Dikarya; Ascomycota; saccharomyceta; Pezizomycotina; leotiomyceta; sordariomyceta; Sordariomycetes; Sordariomycetidae; Diaporthales; Schizoparmaceae; Coniella
GCA_003025095.1	Trichoderma harzianum CBS 226.95	hypocreales_odb10	98.3	0.6	1.1	99.7	0.1	0.2	98.6	0.5	0.9	170	1024	983964	cellular organisms; Eukaryota; Opisthokonta; Fungi; Dikarya; Ascomycota; saccharomyceta; Pezizomycotina; leotiomyceta; sordariomyceta; Sordariomycetes; Hypocreomycetidae; Hypocreales; Hypocreaceae; Trichoderma; Trichoderma harzianum
GCA_003025105.1	Trichoderma asperellum CBS 433.97	hypocreales_odb10	98.2	0.5	1.3	99.3	0.2	0.5	98.3	0.4	1.3	131	972	1042311	cellular organisms; Eukaryota; Opisthokonta; Fungi; Dikarya; Ascomycota; saccharomyceta; Pezizomycotina; leotiomyceta; sordariomyceta; Sordariomycetes; Hypocreomycetidae; Hypocreales; Hypocreaceae; Trichoderma; Trichoderma asperellum
GCA_003025115.1	Trichoderma citrinoviride	hypocreales_odb10	95.4	1.1	3.5	96.5	0.7	2.8	95.8	1	3.2	150	1172	58853	cellular organisms; Eukaryota; Opisthokonta; Fungi; Dikarya; Ascomycota; saccharomyceta; Pezizomycotina; leotiomyceta; sordariomyceta; Sordariomycetes; Hypocreomycetidae; Hypocreales; Hypocreaceae; Trichoderma
GCA_003025155.1	Trichoderma longibrachiatum ATCC 18648	hypocreales_odb10	89.3	3.8	6.9	90.2	3.6	6.2	89	4.4	6.6	126	1684	983965	cellular organisms; Eukaryota; Opisthokonta; Fungi; Dikarya; Ascomycota; saccharomyceta; Pezizomycotina; leotiomyceta; sordariomyceta; Sordariomycetes; Hypocreomycetidae; Hypocreales; Hypocreaceae; Trichoderma; Trichoderma longibrachiatum
GCA_003033665.1	Fusarium culmorum	hypocreales_odb10	92.9	4.3	2.8	98.4	0.6	1	94.5	0.6	4.9	166	1361	5516	cellular organisms; Eukaryota; Opisthokonta; Fungi; Dikarya; Ascomycota; saccharomyceta; Pezizomycotina; leotiomyceta; sordariomyceta; Sordariomycetes; Hypocreomycetidae; Hypocreales; Nectriaceae; Fusarium; Fusarium sambucinum species complex
GCA_003046695.1	Saccharomyces cerevisiae	saccharomycetes_odb10	99.6	0.1	0.3	98.3	0.1	1.6	98.5	0.2	1.3	48	296	4932	cellular organisms; Eukaryota; Opisthokonta; Fungi; Dikarya; Ascomycota; saccharomyceta; Saccharomycotina; Saccharomycetes; Saccharomycetales; Saccharomycetaceae; Saccharomyces
GCA_003046715.1	Saccharomyces cerevisiae	saccharomycetes_odb10	99.3	0.1	0.6	98.1	0.3	1.6	98	0.5	1.5	52	260	4932	cellular organisms; Eukaryota; Opisthokonta; Fungi; Dikarya; Ascomycota; saccharomyceta; Saccharomycotina; Saccharomycetes; Saccharomycetales; Saccharomycetaceae; Saccharomyces
GCA_003046745.1	Saccharomyces cerevisiae	saccharomycetes_odb10	99.6	0.1	0.3	98.3	0.1	1.6	98.2	0.3	1.5	74	332	4932	cellular organisms; Eukaryota; Opisthokonta; Fungi; Dikarya; Ascomycota; saccharomyceta; Saccharomycotina; Saccharomycetes; Saccharomycetales; Saccharomycetaceae; Saccharomyces
GCA_003054445.1	Pichia kudriavzevii	saccharomycetes_odb10	96.1	1.7	2.2	93.4	1.1	5.5	97.4	0.7	1.9	51	742	4909	cellular organisms; Eukaryota; Opisthokonta; Fungi; Dikarya; Ascomycota; saccharomyceta; Saccharomycotina; Saccharomycetes; Saccharomycetales; Pichiaceae; Pichia
GCA_003070745.1	Tuber borchii	ascomycota_odb10	93.3	3	3.7	94.7	1.2	4.1	95.5	1.9	2.6	655	525	42251	cellular organisms; Eukaryota; Opisthokonta; Fungi; Dikarya; Ascomycota; saccharomyceta; Pezizomycotina; Pezizomycetes; Pezizales; Tuberaceae; Tuber
GCA_003073295.1	Serendipita vermifera subsp. bescii	agaricomycetes_odb10	81.8	4.2	14	87.9	1.4	10.7	91.3	1.4	7.3	170	1040	2073127	cellular organisms; Eukaryota; Opisthokonta; Fungi; Dikarya; Basidiomycota; Agaricomycotina; Agaricomycetes; Agaricomycetes incertae sedis; Sebacinales; Serendipitaceae; Serendipita; Serendipita vermifera
GCA_003073855.1	Periconia macrospinosa	pleosporales_odb10	88.5	1.3	10.2	88.8	1	10.2	88.8	1.4	9.8	214	2088	97972	cellular organisms; Eukaryota; Opisthokonta; Fungi; Dikarya; Ascomycota; saccharomyceta; Pezizomycotina; leotiomyceta; dothideomyceta; Dothideomycetes; Pleosporomycetidae; Pleosporales; Massarineae; Periconiaceae; Periconia
GCA_003073865.1	Cadophora sp. DSE1049	helotiales_odb10	98.6	0.4	1	98.8	0.4	0.8	97.1	1.7	1.2	212	1511	1485229	cellular organisms; Eukaryota; Opisthokonta; Fungi; Dikarya; Ascomycota; saccharomyceta; Pezizomycotina; leotiomyceta; sordariomyceta; Leotiomycetes; Helotiales; Helotiales incertae sedis; Cadophora; unclassified Cadophora
GCA_003086715.1	Smittium megazygosporum	fungi_odb10	64.6	9.1	26.3	48.5	8	43.5	60.8	7	32.2	244	541	133381	cellular organisms; Eukaryota; Opisthokonta; Fungi; Fungi incertae sedis; Zoopagomycota; Kickxellomycotina; Harpellomycetes; Harpellales; Legeriomycetaceae; Smittium
GCA_003086725.1	Furculomyces boomerangus	fungi_odb10	70.8	7.3	21.9	55.8	4.6	39.6	70.7	4.9	24.4	219	262	61424	cellular organisms; Eukaryota; Opisthokonta; Fungi; Fungi incertae sedis; Zoopagomycota; Kickxellomycotina; Harpellomycetes; Harpellales; Harpellaceae; Furculomyces
GCA_003086735.1	Smittium simulii	fungi_odb10	64.7	6.5	28.8	53.4	5.3	41.3	63.1	4.9	32	182	311	133385	cellular organisms; Eukaryota; Opisthokonta; Fungi; Fungi incertae sedis; Zoopagomycota; Kickxellomycotina; Harpellomycetes; Harpellales; Legeriomycetaceae; Smittium
GCA_003097675.1	Smittium angustum	fungi_odb10	69.7	6.9	23.4	55	4.1	40.9	69.1	4.7	26.2	161	222	133377	cellular organisms; Eukaryota; Opisthokonta; Fungi; Fungi incertae sedis; Zoopagomycota; Kickxellomycotina; Harpellomycetes; Harpellales; Legeriomycetaceae; Smittium
GCA_003118255.1	Trichophyton mentagrophytes	onygenales_odb10	98.3	0.9	0.8	98.8	0.4	0.8	97.1	0.9	2	109	1054	523103	cellular organisms; Eukaryota; Opisthokonta; Fungi; Dikarya; Ascomycota; saccharomyceta; Pezizomycotina; leotiomyceta; Eurotiomycetes; Eurotiomycetidae; Onygenales; Arthrodermataceae; Trichophyton
GCA_003144115.1	Tilletiopsis washingtonensis	basidiomycota_odb10	86.5	2.8	10.7	90.8	1.4	7.8	90.7	2.5	6.8	77	556	58919	cellular organisms; Eukaryota; Opisthokonta; Fungi; Dikarya; Basidiomycota; Ustilaginomycotina; Exobasidiomycetes; Entylomatales; Entylomatales incertae sedis; Tilletiopsis
GCA_003144125.1	Testicularia cyperi	basidiomycota_odb10	98	0.6	1.4	97.7	0.6	1.7	97.1	0.6	2.3	111	333	1882483	cellular organisms; Eukaryota; Opisthokonta; Fungi; Dikarya; Basidiomycota; Ustilaginomycotina; Ustilaginomycetes; Ustilaginales; Anthracoideaceae; Testicularia
GCA_003144135.1	Pseudomicrostroma glucosiphilum	basidiomycota_odb10	91	1.7	7.3	90.5	1.1	8.4	91.6	1.2	7.2	92	548	1684307	cellular organisms; Eukaryota; Opisthokonta; Fungi; Dikarya; Basidiomycota; Ustilaginomycotina; Exobasidiomycetes; Microstromatales; Microstromatales incertae sedis; Pseudomicrostroma
GCA_003144195.1	Ceraceosorus guamensis	basidiomycota_odb10	86.2	3.9	9.9	92.3	1	6.7	93.8	1.5	4.7	143	481	1522189	cellular organisms; Eukaryota; Opisthokonta; Fungi; Dikarya; Basidiomycota; Ustilaginomycotina; Exobasidiomycetes; Ceraceosorales; Ceraceosoraceae; Ceraceosorus
GCA_003144205.1	Meira miltonrushii	basidiomycota_odb10	95.5	0.9	3.6	89.5	1.2	9.3	94.2	1.4	4.4	97	564	1280837	cellular organisms; Eukaryota; Opisthokonta; Fungi; Dikarya; Basidiomycota; Ustilaginomycotina; Exobasidiomycetes; Exobasidiales; Brachybasidiaceae; Meira
GCA_003144235.1	Violaceomyces palustris	basidiomycota_odb10	94.5	2.5	3	93.7	2.2	4.1	94.9	2.1	3	143	351	1673888	cellular organisms; Eukaryota; Opisthokonta; Fungi; Dikarya; Basidiomycota; Ustilaginomycotina; Ustilaginomycetes; Violaceomycetales; Violaceomycetaceae; Violaceomyces
GCA_003144245.1	Jaminaea rosea	basidiomycota_odb10	90.2	1.6	8.2	90.6	0.7	8.7	90.2	1.6	8.2	93	533	1569628	cellular organisms; Eukaryota; Opisthokonta; Fungi; Dikarya; Basidiomycota; Ustilaginomycotina; Exobasidiomycetes; Microstromatales; Microstromatales incertae sedis; Jaminaea
GCA_003144295.1	Acaromyces ingoldii	basidiomycota_odb10	94.7	1.2	4.1	95.7	0.5	3.8	95.8	0.9	3.3	104	636	215250	cellular organisms; Eukaryota; Opisthokonta; Fungi; Dikarya; Basidiomycota; Ustilaginomycotina; Exobasidiomycetes; Exobasidiales; Cryptobasidiaceae; Acaromyces
GCA_003144605.1	Purpureocillium lilacinum	hypocreales_odb10	98.3	0.6	1.1	99.6	0.1	0.3	93.8	0.3	5.9	162	1340	33203	cellular organisms; Eukaryota; Opisthokonta; Fungi; Dikarya; Ascomycota; saccharomyceta; Pezizomycotina; leotiomyceta; sordariomyceta; Sordariomycetes; Hypocreomycetidae; Hypocreales; Ophiocordycipitaceae; Purpureocillium
GCA_003171515.1	Pyrenophora tritici-repentis	pleosporales_odb10	96.8	0.8	2.4	99	0.2	0.8	90.5	4.4	5.1	243	2370	45151	cellular organisms; Eukaryota; Opisthokonta; Fungi; Dikarya; Ascomycota; saccharomyceta; Pezizomycotina; leotiomyceta; dothideomyceta; Dothideomycetes; Pleosporomycetidae; Pleosporales; Pleosporineae; Pleosporaceae; Pyrenophora
GCA_003171545.1	Pyrenophora tritici-repentis	pleosporales_odb10	97.4	0.6	2	99.4	0.1	0.5	89.1	4.7	6.2	166	1542	45151	cellular organisms; Eukaryota; Opisthokonta; Fungi; Dikarya; Ascomycota; saccharomyceta; Pezizomycotina; leotiomyceta; dothideomyceta; Dothideomycetes; Pleosporomycetidae; Pleosporales; Pleosporineae; Pleosporaceae; Pyrenophora
GCA_003182015.1	Tuber magnatum	ascomycota_odb10	90	3.9	6.1	91.3	2.3	6.4	91.5	2.9	5.6	1180	775	42249	cellular organisms; Eukaryota; Opisthokonta; Fungi; Dikarya; Ascomycota; saccharomyceta; Pezizomycotina; Pezizomycetes; Pezizales; Tuberaceae; Tuber
GCA_003184525.1	Aspergillus sclerotioniger CBS 115572	eurotiales_odb10	97.4	0.6	2	99	0.4	0.6	97.7	0.9	1.4	174	986	1450535	cellular organisms; Eukaryota; Opisthokonta; Fungi; Dikarya; Ascomycota; saccharomyceta; Pezizomycotina; leotiomyceta; Eurotiomycetes; Eurotiomycetidae; Eurotiales; Aspergillaceae; Aspergillus; Aspergillus sclerotioniger
GCA_003184535.1	Aspergillus eucalypticola CBS 122712	eurotiales_odb10	97.2	0.7	2.1	99.3	0.1	0.6	98.1	0.7	1.2	164	979	1448314	cellular organisms; Eukaryota; Opisthokonta; Fungi; Dikarya; Ascomycota; saccharomyceta; Pezizomycotina; leotiomyceta; Eurotiomycetes; Eurotiomycetidae; Eurotiales; Aspergillaceae; Aspergillus; Aspergillus eucalypticola
GCA_003184545.1	Aspergillus heteromorphus CBS 117.55	eurotiales_odb10	96.8	0.8	2.4	98.4	0.6	1	96.1	1.5	2.4	142	1019	1448321	cellular organisms; Eukaryota; Opisthokonta; Fungi; Dikarya; Ascomycota; saccharomyceta; Pezizomycotina; leotiomyceta; Eurotiomycetes; Eurotiomycetidae; Eurotiales; Aspergillaceae; Aspergillus; Aspergillus heteromorphus
GCA_003184585.1	Aspergillus saccharolyticus JOP 1030-1	eurotiales_odb10	97	0.6	2.4	98.9	0.3	0.8	97.2	0.9	1.9	124	946	1450539	cellular organisms; Eukaryota; Opisthokonta; Fungi; Dikarya; Ascomycota; saccharomyceta; Pezizomycotina; leotiomyceta; Eurotiomycetes; Eurotiomycetidae; Eurotiales; Aspergillaceae; Aspergillus; Aspergillus saccharolyticus
GCA_003184595.1	Aspergillus niger CBS 101883	eurotiales_odb10	98	0.4	1.6	99.6	0.1	0.3	97.9	0.5	1.6	160	1021	1450533	cellular organisms; Eukaryota; Opisthokonta; Fungi; Dikarya; Ascomycota; saccharomyceta; Pezizomycotina; leotiomyceta; Eurotiomycetes; Eurotiomycetidae; Eurotiales; Aspergillaceae; Aspergillus; Aspergillus subgen. Circumdati; Aspergillus niger
GCA_003184625.1	Aspergillus neoniger CBS 115656	eurotiales_odb10	97.7	0.4	1.9	99.6	0.1	0.3	98.5	0.6	0.9	137	1104	1448310	cellular organisms; Eukaryota; Opisthokonta; Fungi; Dikarya; Ascomycota; saccharomyceta; Pezizomycotina; leotiomyceta; Eurotiomycetes; Eurotiomycetidae; Eurotiales; Aspergillaceae; Aspergillus; Aspergillus neoniger
GCA_003184635.1	Aspergillus sclerotiicarbonarius CBS 121057	eurotiales_odb10	97.1	0.8	2.1	99.3	0.2	0.5	98.1	0.6	1.3	162	935	1448318	cellular organisms; Eukaryota; Opisthokonta; Fungi; Dikarya; Ascomycota; saccharomyceta; Pezizomycotina; leotiomyceta; Eurotiomycetes; Eurotiomycetidae; Eurotiales; Aspergillaceae; Aspergillus; Aspergillus sclerotiicarbonarius

## Sheet: protist species
Accession	Name	dataset	metaeuk_C	metaeuk_F	metaeuk_M	augustus_C	augustus_F	augustus_M	geneset_C	geneset_F	geneset_M	runtime_busco_metaeuk (s)	runtime_busco_augustus (s)	taxid	lineage
GCA_000002415.2	Plasmodium vivax	plasmodium_odb10	97.6	0.9	1.5	97	0.4	2.6	95	1.3	3.7	110	873	5855	cellular organisms; Eukaryota; Sar; Alveolata; Apicomplexa; Aconoidasida; Haemosporida; Plasmodiidae; Plasmodium; Plasmodium (Plasmodium)
GCA_000002435.2	Giardia intestinalis	eukaryota_odb10	23.9	5.5	70.6	20.8	6.3	72.9	23.9	5.9	70.2	81	232	5741	cellular organisms; Eukaryota; Metamonada; Fornicata; Diplomonadida; Hexamitidae; Giardiinae; Giardia
GCA_000002445.1	Trypanosoma brucei brucei TREU927	euglenozoa_odb10	99.2	0.8	0	98.5	1.5	0	97.7	1.5	0.8	91	192	185431	cellular organisms; Eukaryota; Discoba; Euglenozoa; Kinetoplastea; Metakinetoplastina; Trypanosomatida; Trypanosomatidae; Trypanosoma; Trypanozoon; Trypanosoma brucei; Trypanosoma brucei brucei
GCA_000002725.2	Leishmania major strain Friedlin	euglenozoa_odb10	100	0	0	100	0	0	100	0	0	23	149	347515	cellular organisms; Eukaryota; Discoba; Euglenozoa; Kinetoplastea; Metakinetoplastina; Trypanosomatida; Trypanosomatidae; Leishmaniinae; Leishmania; Leishmania; Leishmania major species complex; Leishmania major
GCA_000002765.3	Plasmodium falciparum 3D7	plasmodium_odb10	98.9	0.1	1	97.2	0.1	2.7	99.1	0	0.9	84	13216	36329	cellular organisms; Eukaryota; Sar; Alveolata; Apicomplexa; Aconoidasida; Haemosporida; Plasmodiidae; Plasmodium; Plasmodium (Laverania); Plasmodium falciparum
GCA_000002825.1	Trichomonas vaginalis G3	eukaryota_odb10	52.2	6.3	41.5	47.8	5.9	46.3	53	5.9	41.1	446	152	412133	cellular organisms; Eukaryota; Metamonada; Parabasalia; Trichomonadida; Trichomonadidae; Trichomonas; Trichomonas vaginalis
GCA_000002845.2	Leishmania braziliensis MHOM/BR/75/M2904	euglenozoa_odb10	97.7	1.5	0.8	99.2	0	0.8	97.7	0.8	1.5	99	154	420245	cellular organisms; Eukaryota; Discoba; Euglenozoa; Kinetoplastea; Metakinetoplastina; Trypanosomatida; Trypanosomatidae; Leishmaniinae; Leishmania; Viannia; Leishmania braziliensis species complex; Leishmania braziliensis
GCA_000002875.2	Leishmania infantum JPCM5	euglenozoa_odb10	100	0	0	100	0	0	100	0	0	23	195	435258	cellular organisms; Eukaryota; Discoba; Euglenozoa; Kinetoplastea; Metakinetoplastina; Trypanosomatida; Trypanosomatidae; Leishmaniinae; Leishmania; Leishmania; Leishmania donovani species complex; Leishmania infantum
GCA_000003085.2	Plasmodium yoelii yoelii	plasmodium_odb10	82.5	5.2	12.3	79.5	6.4	14.1	64.7	10.5	24.8	75	586	73239	cellular organisms; Eukaryota; Sar; Alveolata; Apicomplexa; Aconoidasida; Haemosporida; Plasmodiidae; Plasmodium; Plasmodium (Vinckeia); Plasmodium yoelii
GCA_000003225.1	Theileria annulata	aconoidasida_odb10	77.1	7.7	15.2	67.9	7.5	24.6	93.5	2.7	3.8	33	485	5874	cellular organisms; Eukaryota; Sar; Alveolata; Apicomplexa; Aconoidasida; Piroplasmida; Theileriidae; Theileria
GCA_000004695.1	Dictyostelium discoideum AX4	eukaryota_odb10	93.7	2	4.3	92.9	2.4	4.7	93.7	1.6	4.7	79	240	352472	cellular organisms; Eukaryota; Amoebozoa; Evosea; Eumycetozoa; Dictyostelia; Dictyosteliales; Dictyosteliaceae; Dictyostelium; Dictyostelium discoideum
GCA_000004825.1	Heterostelium pallidum	eukaryota_odb10	92.6	3.1	4.3	88.6	5.1	6.3	86.7	7.5	5.8	126	197	13642	cellular organisms; Eukaryota; Amoebozoa; Evosea; Eumycetozoa; Dictyostelia; Acytosteliales; Acytosteliaceae; Heterostelium
GCA_000004985.1	Naegleria gruberi	eukaryota_odb10	82.8	7.1	10.1	80	5.9	14.1	79.6	8.2	12.2	145	223	5762	cellular organisms; Eukaryota; Discoba; Heterolobosea; Tetramitia; Eutetramitia; Vahlkampfiidae; Naegleria
GCA_000006355.2	Plasmodium knowlesi strain H	plasmodium_odb10	98	0.5	1.5	97.1	0.2	2.7	99.1	0.1	0.8	108	988	5851	cellular organisms; Eukaryota; Sar; Alveolata; Apicomplexa; Aconoidasida; Haemosporida; Plasmodiidae; Plasmodium; Plasmodium (Plasmodium); Plasmodium knowlesi
GCA_000006405.1	Perkinsus marinus ATCC 50983	alveolata_odb10	91.2	4.7	4.1	81.9	7.6	10.5	96.5	1.8	1.7	198	301	423536	cellular organisms; Eukaryota; Sar; Alveolata; Perkinsozoa; Perkinsea; Perkinsida; Perkinsidae; Perkinsus; Perkinsus marinus
GCA_000006515.1	Cryptosporidium muris RN66	coccidia_odb10	99	0.4	0.6	99.2	0.2	0.6	99.4	0.2	0.4	31	237	441375	cellular organisms; Eukaryota; Sar; Alveolata; Apicomplexa; Conoidasida; Coccidia; Eucoccidiorida; Eimeriorina; Cryptosporidiidae; Cryptosporidium; Cryptosporidium muris
GCA_000006565.2	Toxoplasma gondii ME49	coccidia_odb10	98.8	0.8	0.4	99.8	0	0.2	100	0	0	177	318	508771	cellular organisms; Eukaryota; Sar; Alveolata; Apicomplexa; Conoidasida; Coccidia; Eucoccidiorida; Eimeriorina; Sarcocystidae; Toxoplasma; Toxoplasma gondii
GCA_000142905.1	Thecamonas trahens ATCC 50062	eukaryota_odb10	82.4	7.5	10.1	84.3	5.5	10.2	81.6	7.1	11.3	92	263	461836	cellular organisms; Eukaryota; Apusozoa; Apusomonadidae; Thecamonas; Thecamonas trahens
GCA_000142945.1	Phytophthora infestans T30-4	stramenopiles_odb10	99	0	1	100	0	0	100	0	0	426	187	403677	cellular organisms; Eukaryota; Sar; Stramenopiles; Oomycota; Peronosporales; Peronosporaceae; Phytophthora; Phytophthora infestans
GCA_000149405.2	Thalassiosira pseudonana CCMP1335	stramenopiles_odb10	99	1	0	98	2	0	97	3	0	113	106	296543	cellular organisms; Eukaryota; Sar; Stramenopiles; Ochrophyta; Bacillariophyta; Coscinodiscophyceae; Thalassiosirophycidae; Thalassiosirales; Thalassiosiraceae; Thalassiosira; Thalassiosira pseudonana
GCA_000149665.2	Plasmodium falciparum HB3	plasmodium_odb10	94	1.5	4.5	89.7	1.9	8.4	86.8	3	10.2	82	7998	137071	cellular organisms; Eukaryota; Sar; Alveolata; Apicomplexa; Aconoidasida; Haemosporida; Plasmodiidae; Plasmodium; Plasmodium (Laverania); Plasmodium falciparum
GCA_000149715.2	Toxoplasma gondii GT1	coccidia_odb10	99	0.8	0.2	99.6	0	0.4	100	0	0	202	347	507601	cellular organisms; Eukaryota; Sar; Alveolata; Apicomplexa; Conoidasida; Coccidia; Eucoccidiorida; Eimeriorina; Sarcocystidae; Toxoplasma; Toxoplasma gondii
GCA_000149755.2	Phytophthora sojae	stramenopiles_odb10	100	0	0	100	0	0	99	1	0	48	136	67593	cellular organisms; Eukaryota; Sar; Stramenopiles; Oomycota; Peronosporales; Peronosporaceae; Phytophthora
GCA_000149795.1	Plasmodium falciparum Dd2	plasmodium_odb10	64.1	3.6	32.3	58.8	4.2	37	52.3	5.7	42	83	7996	57267	cellular organisms; Eukaryota; Sar; Alveolata; Apicomplexa; Aconoidasida; Haemosporida; Plasmodiidae; Plasmodium; Plasmodium (Laverania); Plasmodium falciparum
GCA_000150015.2	Toxoplasma gondii VEG	coccidia_odb10	99	0.8	0.2	99.8	0	0.2	99.4	0.6	0	193	342	432359	cellular organisms; Eukaryota; Sar; Alveolata; Apicomplexa; Conoidasida; Coccidia; Eucoccidiorida; Eimeriorina; Sarcocystidae; Toxoplasma; Toxoplasma gondii; Toxoplasma gondii type III
GCA_000150435.3	Plasmodium falciparum 7G8	plasmodium_odb10	93.8	1.9	4.3	91.3	1.7	7	90.4	3.9	5.7	77	9251	57266	cellular organisms; Eukaryota; Sar; Alveolata; Apicomplexa; Aconoidasida; Haemosporida; Plasmodiidae; Plasmodium; Plasmodium (Laverania); Plasmodium falciparum
GCA_000150455.3	Plasmodium falciparum Santa Lucia	plasmodium_odb10	93.8	2	4.2	91.4	1.9	6.7	90.9	3.5	5.6	77	13153	478859	cellular organisms; Eukaryota; Sar; Alveolata; Apicomplexa; Aconoidasida; Haemosporida; Plasmodiidae; Plasmodium; Plasmodium (Laverania); Plasmodium falciparum
GCA_000150955.2	Phaeodactylum tricornutum CCAP 1055/1	stramenopiles_odb10	99	1	0	98	1	1	97	3	0	101	126	556484	cellular organisms; Eukaryota; Sar; Stramenopiles; Ochrophyta; Bacillariophyta; Bacillariophyceae; Bacillariophycidae; Naviculales; Phaeodactylaceae; Phaeodactylum; Phaeodactylum tricornutum
GCA_000151545.2	Saprolegnia parasitica CBS 223.65	stramenopiles_odb10	99	1	0	99	1	0	99	0	1	144	190	695850	cellular organisms; Eukaryota; Sar; Stramenopiles; Oomycota; Saprolegniales; Saprolegniaceae; Saprolegnia; Saprolegnia parasitica
GCA_000151665.1	Blastocystis hominis	stramenopiles_odb10	93	7	0	43	16	41	85	15	0	64	206	12968	cellular organisms; Eukaryota; Sar; Stramenopiles; Bigyra; Opalozoa; Opalinata; Blastocystidae; Blastocystis
GCA_000165345.1	Cryptosporidium parvum Iowa II	coccidia_odb10	98.2	0.6	1.2	98.2	0.4	1.4	97	1.6	1.4	32	246	353152	cellular organisms; Eukaryota; Sar; Alveolata; Apicomplexa; Conoidasida; Coccidia; Eucoccidiorida; Eimeriorina; Cryptosporidiidae; Cryptosporidium; Cryptosporidium parvum
GCA_000165365.1	Theileria parva	aconoidasida_odb10	76.6	7	16.4	71.6	6	22.4	90.6	5.7	3.7	35	406	5875	cellular organisms; Eukaryota; Sar; Alveolata; Apicomplexa; Aconoidasida; Piroplasmida; Theileriidae; Theileria
GCA_000165395.1	Babesia bovis	aconoidasida_odb10	84.8	5.7	9.5	65.6	9.1	25.3	94.1	2.9	3	43	511	5865	cellular organisms; Eukaryota; Sar; Alveolata; Apicomplexa; Aconoidasida; Piroplasmida; Babesiidae; Babesia
GCA_000165425.1	Paramecium tetraurelia	alveolata_odb10	89.5	5.3	5.2	1.2	0	98.8	98.8	0.6	0.6	148	170	5888	cellular organisms; Eukaryota; Sar; Alveolata; Ciliophora; Intramacronucleata; Oligohymenophorea; Peniculida; Parameciidae; Paramecium
GCA_000182405.1	Giardia intestinalis ATCC 50581	eukaryota_odb10	23.5	6.7	69.8	20	7.1	72.9	23.1	7.1	69.8	72	103	598745	cellular organisms; Eukaryota; Metamonada; Fornicata; Diplomonadida; Hexamitidae; Giardiinae; Giardia; Giardia intestinalis
GCA_000182665.1	Giardia lamblia P15	eukaryota_odb10	23.5	5.9	70.6	19.6	5.5	74.9	23.9	6.3	69.8	74	183	658858	cellular organisms; Eukaryota; Metamonada; Fornicata; Diplomonadida; Hexamitidae; Giardiinae; Giardia; Giardia intestinalis
GCA_000186025.2	Plasmodium falciparum RAJ116	plasmodium_odb10	31.1	6.7	62.2	27.3	14.4	58.3	25.3	18.6	56.1	68	1077	580058	cellular organisms; Eukaryota; Sar; Alveolata; Apicomplexa; Aconoidasida; Haemosporida; Plasmodiidae; Plasmodium; Plasmodium (Laverania); Plasmodium falciparum
GCA_000186055.2	Plasmodium falciparum IGH-CR14	plasmodium_odb10	79.9	2.5	17.6	76.3	2.9	20.8	75.2	4.2	20.6	83	7949	580059	cellular organisms; Eukaryota; Sar; Alveolata; Apicomplexa; Aconoidasida; Haemosporida; Plasmodiidae; Plasmodium; Plasmodium (Laverania); Plasmodium falciparum
GCA_000186865.1	Aureococcus anophagefferens	stramenopiles_odb10	95	2	3	95	0	5	85	10	5	83	212	44056	cellular organisms; Eukaryota; Sar; Stramenopiles; Pelagophyceae; Pelagomonadales; Aureococcus
GCA_000188675.2	Trypanosoma cruzi	euglenozoa_odb10	99.2	0.8	0	99.2	0.8	0	94.6	3.1	2.3	85	130	5693	cellular organisms; Eukaryota; Discoba; Euglenozoa; Kinetoplastea; Metakinetoplastina; Trypanosomatida; Trypanosomatidae; Trypanosoma; Schizotrypanum
GCA_000189635.1	Tetrahymena thermophila SB210	alveolata_odb10	90.7	5.3	4	4.7	8.8	86.5	98.9	0	1.1	134	187	312017	cellular organisms; Eukaryota; Sar; Alveolata; Ciliophora; Intramacronucleata; Oligohymenophorea; Hymenostomatida; Tetrahymenina; Tetrahymenidae; Tetrahymena; Tetrahymena thermophila
GCA_000190715.1	Dictyostelium purpureum	eukaryota_odb10	92.6	3.1	4.3	91.8	2.7	5.5	89	3.5	7.5	82	147	5786	cellular organisms; Eukaryota; Amoebozoa; Evosea; Eumycetozoa; Dictyostelia; Dictyosteliales; Dictyosteliaceae; Dictyostelium
GCA_000203815.1	Cavenderia fasciculata	eukaryota_odb10	89.8	4.3	5.9	88.6	2.7	8.7	90.6	3.5	5.9	121	193	261658	cellular organisms; Eukaryota; Amoebozoa; Evosea; Eumycetozoa; Dictyostelia; Acytosteliales; Cavenderiaceae; Cavenderia
GCA_000208865.2	Neospora caninum Liverpool	coccidia_odb10	97.4	1.6	1	99.2	0	0.8	98.2	0.8	1	175	306	572307	cellular organisms; Eukaryota; Sar; Alveolata; Apicomplexa; Conoidasida; Coccidia; Eucoccidiorida; Eimeriorina; Sarcocystidae; Neospora; Neospora caninum
GCA_000208925.2	Entamoeba histolytica HM-1:IMSS	eukaryota_odb10	48.6	7.1	44.3	36.5	6.7	56.8	52.6	5.1	42.3	68	113	294381	cellular organisms; Eukaryota; Amoebozoa; Evosea; Archamoebae; Mastigamoebida; Entamoebidae; Entamoeba; Entamoeba histolytica
GCA_000209065.1	Trypanosoma cruzi	euglenozoa_odb10	99.3	0.8	0.1	98.5	1.5	0	97.7	1.5	0.8	173	279	5693	cellular organisms; Eukaryota; Discoba; Euglenozoa; Kinetoplastea; Metakinetoplastina; Trypanosomatida; Trypanosomatidae; Trypanosoma; Schizotrypanum
GCA_000209125.2	Entamoeba dispar SAW760	eukaryota_odb10	48.6	6.3	45.1	32.1	7.8	60.1	51.8	4.7	43.5	60	119	370354	cellular organisms; Eukaryota; Amoebozoa; Evosea; Archamoebae; Mastigamoebida; Entamoebidae; Entamoeba; Entamoeba dispar
GCA_000210295.1	Trypanosoma brucei gambiense DAL972	euglenozoa_odb10	97.7	2.3	0	99.2	0.8	0	98.5	1.5	0	83	215	679716	cellular organisms; Eukaryota; Discoba; Euglenozoa; Kinetoplastea; Metakinetoplastina; Trypanosomatida; Trypanosomatidae; Trypanosoma; Trypanozoon; Trypanosoma brucei; Trypanosoma brucei gambiense
GCA_000220395.1	Ichthyophthirius multifiliis	alveolata_odb10	67.3	13.5	19.2	0	0	100	82.5	5.3	12.2	59	48	5932	cellular organisms; Eukaryota; Sar; Alveolata; Ciliophora; Intramacronucleata; Oligohymenophorea; Hymenostomatida; Ophryoglenina; Ichthyophthirius
GCA_000223845.4	Gregarina niphandrodes	apicomplexa_odb10	82.3	6.3	11.4	81.4	4	14.6	83	6.1	10.9	57	257	110365	cellular organisms; Eukaryota; Sar; Alveolata; Apicomplexa; Conoidasida; Gregarinasina; Eugregarinorida; Gregarinidae; Gregarina
GCA_000224805.2	Toxoplasma gondii RUB	coccidia_odb10	98.2	1.6	0.2	99.4	0.2	0.4	90.2	8	1.8	181	379	935652	cellular organisms; Eukaryota; Sar; Alveolata; Apicomplexa; Conoidasida; Coccidia; Eucoccidiorida; Eimeriorina; Sarcocystidae; Toxoplasma; Toxoplasma gondii
GCA_000224845.2	Toxoplasma gondii VAND	coccidia_odb10	98.6	1.2	0.2	99.6	0	0.4	94.2	4.2	1.6	179	360	933077	cellular organisms; Eukaryota; Sar; Alveolata; Apicomplexa; Conoidasida; Coccidia; Eucoccidiorida; Eimeriorina; Sarcocystidae; Toxoplasma; Toxoplasma gondii
GCA_000224865.2	Toxoplasma gondii MAS	coccidia_odb10	98	1.8	0.2	99.4	0.4	0.2	91	5.6	3.4	174	373	943118	cellular organisms; Eukaryota; Sar; Alveolata; Apicomplexa; Conoidasida; Coccidia; Eucoccidiorida; Eimeriorina; Sarcocystidae; Toxoplasma; Toxoplasma gondii
GCA_000224885.2	Toxoplasma gondii p89	coccidia_odb10	98	1.8	0.2	99.6	0.2	0.2	91.2	6.2	2.6	172	398	943119	cellular organisms; Eukaryota; Sar; Alveolata; Apicomplexa; Conoidasida; Coccidia; Eucoccidiorida; Eimeriorina; Sarcocystidae; Toxoplasma; Toxoplasma gondii
GCA_000224905.2	Toxoplasma gondii FOU	coccidia_odb10	96.4	3	0.6	98	1	1	89.8	6.4	3.8	167	480	943167	cellular organisms; Eukaryota; Sar; Alveolata; Apicomplexa; Conoidasida; Coccidia; Eucoccidiorida; Eimeriorina; Sarcocystidae; Toxoplasma; Toxoplasma gondii
GCA_000227135.2	Leishmania donovani	euglenozoa_odb10	100	0	0	100	0	0	99.3	0	0.7	23	170	5661	cellular organisms; Eukaryota; Discoba; Euglenozoa; Kinetoplastea; Metakinetoplastina; Trypanosomatida; Trypanosomatidae; Leishmaniinae; Leishmania; Leishmania; Leishmania donovani species complex
GCA_000227395.2	Trypanosoma congolense IL3000	euglenozoa_odb10	35.4	10.8	53.8	33.9	15.4	50.7	35.4	13.8	50.8	63	69	1068625	cellular organisms; Eukaryota; Discoba; Euglenozoa; Kinetoplastea; Metakinetoplastina; Trypanosomatida; Trypanosomatidae; Trypanosoma; Nannomonas; Trypanosoma congolense
GCA_000234665.4	Leishmania mexicana MHOM/GT/2001/U1103	euglenozoa_odb10	100	0	0	100	0	0	99.2	0.8	0	24	219	929439	cellular organisms; Eukaryota; Discoba; Euglenozoa; Kinetoplastea; Metakinetoplastina; Trypanosomatida; Trypanosomatidae; Leishmaniinae; Leishmania; Leishmania; Leishmania mexicana species complex; Leishmania mexicana
GCA_000240725.1	Nannochloropsis gaditana CCMP526	stramenopiles_odb10	81	7	12	81	5	14	40	9	51	103	220	1093141	cellular organisms; Eukaryota; Sar; Stramenopiles; Ochrophyta; Eustigmatophyceae; Eustigmatales; Monodopsidaceae; Nannochloropsis; Nannochloropsis gaditana
GCA_000247585.2	Phytophthora parasitica INRA-310	stramenopiles_odb10	98	2	0	99	0	1	98	0	2	162	278	761204	cellular organisms; Eukaryota; Sar; Stramenopiles; Oomycota; Peronosporales; Peronosporaceae; Phytophthora; Phytophthora parasitica
GCA_000250965.2	Toxoplasma gondii ARI	coccidia_odb10	98.4	1	0.6	99.4	0.4	0.2	93.4	5	1.6	187	376	1074872	cellular organisms; Eukaryota; Sar; Alveolata; Apicomplexa; Conoidasida; Coccidia; Eucoccidiorida; Eimeriorina; Sarcocystidae; Toxoplasma; Toxoplasma gondii
GCA_000256705.2	Toxoplasma gondii CAST	coccidia_odb10	99	0.8	0.2	99.6	0	0.4	93.2	4.4	2.4	204	379	943122	cellular organisms; Eukaryota; Sar; Alveolata; Apicomplexa; Conoidasida; Coccidia; Eucoccidiorida; Eimeriorina; Sarcocystidae; Toxoplasma; Toxoplasma gondii
GCA_000256725.2	Toxoplasma gondii TgCatPRC2	coccidia_odb10	98.2	1.4	0.4	99.6	0.2	0.2	92.6	5.6	1.8	172	351	1130821	cellular organisms; Eukaryota; Sar; Alveolata; Apicomplexa; Conoidasida; Coccidia; Eucoccidiorida; Eimeriorina; Sarcocystidae; Toxoplasma; Toxoplasma gondii
GCA_000257125.1	Entamoeba nuttalli P19	eukaryota_odb10	42.8	7.1	50.1	18.8	6.3	74.9	45.5	6.3	48.2	58	119	1076696	cellular organisms; Eukaryota; Amoebozoa; Evosea; Archamoebae; Mastigamoebida; Entamoebidae; Entamoeba; Entamoeba nuttalli
GCA_000258005.2	Hammondia hammondi	coccidia_odb10	98.8	0.8	0.4	99.8	0	0.2	100	0	0	231	417	99158	cellular organisms; Eukaryota; Sar; Alveolata; Apicomplexa; Conoidasida; Coccidia; Eucoccidiorida; Eimeriorina; Sarcocystidae; Hammondia
GCA_000277445.1	Polysphondylium violaceum	eukaryota_odb10	94.5	2	3.5	91.4	5.1	3.5	94.5	2	3.5	204	186	133409	cellular organisms; Eukaryota; Amoebozoa; Evosea; Eumycetozoa; Dictyostelia; Dictyosteliales; Dictyosteliaceae; Polysphondylium
GCA_000281045.1	Saprolegnia diclina VS20	stramenopiles_odb10	98	1	1	98	0	2	99	0	1	124	265	1156394	cellular organisms; Eukaryota; Sar; Stramenopiles; Oomycota; Saprolegniales; Saprolegniaceae; Saprolegnia; Saprolegnia diclina
GCA_000296195.2	Thalassiosira oceanica	stramenopiles_odb10	93	5	2	97	0	3	90	6	4	245	84	159749	cellular organisms; Eukaryota; Sar; Stramenopiles; Ochrophyta; Bacillariophyta; Coscinodiscophyceae; Thalassiosirophycidae; Thalassiosirales; Thalassiosiraceae; Thalassiosira
GCA_000300495.1	Trypanosoma cruzi marinkellei	euglenozoa_odb10	100	0	0	100	0	0	98.5	0.8	0.7	85	106	85056	cellular organisms; Eukaryota; Discoba; Euglenozoa; Kinetoplastea; Metakinetoplastina; Trypanosomatida; Trypanosomatidae; Trypanosoma; Schizotrypanum; Trypanosoma cruzi
GCA_000310025.1	Ectocarpus siliculosus	stramenopiles_odb10	79	14	7	96	2	2	97	3	0	652	351	2880	cellular organisms; Eukaryota; Sar; Stramenopiles; Ochrophyta; PX clade; Phaeophyceae; Ectocarpales; Ectocarpaceae; Ectocarpus
GCA_000313135.1	Acanthamoeba castellanii str. Neff	eukaryota_odb10	73	8.6	18.4	76.5	5.9	17.6	77.7	6.3	16	128	335	1257118	cellular organisms; Eukaryota; Amoebozoa; Discosea; Longamoebia; Centramoebida; Acanthamoebidae; Acanthamoeba; Acanthamoeba castellanii
GCA_000315625.1	Guillardia theta CCMP2712	eukaryota_odb10	73	12.2	14.8	60.8	8.2	31	79.6	10.2	10.2	297	250	905079	cellular organisms; Eukaryota; Cryptophyceae; Pyrenomonadales; Geminigeraceae; Guillardia; Guillardia theta
GCA_000320625.2	Plasmodium vivax India VII	plasmodium_odb10	95.3	2.3	2.4	95.5	1.4	3.1	93.8	2.8	3.4	101	952	1077284	cellular organisms; Eukaryota; Sar; Alveolata; Apicomplexa; Aconoidasida; Haemosporida; Plasmodiidae; Plasmodium; Plasmodium (Plasmodium); Plasmodium vivax
GCA_000320645.2	Plasmodium vivax Brazil I	plasmodium_odb10	96.1	1.9	2	96.4	0.7	2.9	94.8	2.2	3	102	929	1033975	cellular organisms; Eukaryota; Sar; Alveolata; Apicomplexa; Aconoidasida; Haemosporida; Plasmodiidae; Plasmodium; Plasmodium (Plasmodium); Plasmodium vivax
GCA_000320665.2	Plasmodium vivax Mauritania I	plasmodium_odb10	96.5	1.5	2	96.4	0.6	3	94.9	1.9	3.2	103	1114	1035515	cellular organisms; Eukaryota; Sar; Alveolata; Apicomplexa; Aconoidasida; Haemosporida; Plasmodiidae; Plasmodium; Plasmodium (Plasmodium); Plasmodium vivax
GCA_000320685.2	Plasmodium vivax North Korean	plasmodium_odb10	95.6	2.1	2.3	95.1	1.5	3.4	93.9	2.8	3.3	104	889	1035514	cellular organisms; Eukaryota; Sar; Alveolata; Apicomplexa; Aconoidasida; Haemosporida; Plasmodiidae; Plasmodium; Plasmodium (Plasmodium); Plasmodium vivax
GCA_000321355.1	Plasmodium cynomolgi strain B	plasmodium_odb10	91.1	5.5	3.4	93.4	2.6	4	79.1	11.8	9.1	114	1440	1120755	cellular organisms; Eukaryota; Sar; Alveolata; Apicomplexa; Aconoidasida; Haemosporida; Plasmodiidae; Plasmodium; Plasmodium (Plasmodium); Plasmodium cynomolgi
GCA_000325525.2	Toxoplasma gondii GAB2-2007-GAL-DOM2	coccidia_odb10	99	0.8	0.2	99.6	0	0.4	94.4	4	1.6	191	337	1130820	cellular organisms; Eukaryota; Sar; Alveolata; Apicomplexa; Conoidasida; Coccidia; Eucoccidiorida; Eimeriorina; Sarcocystidae; Toxoplasma; Toxoplasma gondii
GCA_000330505.1	Entamoeba invadens IP1	eukaryota_odb10	43.9	9.8	46.3	37.7	10.2	52.1	46.3	9.8	43.9	141	177	370355	cellular organisms; Eukaryota; Amoebozoa; Evosea; Archamoebae; Mastigamoebida; Entamoebidae; Entamoeba; Entamoeba invadens
GCA_000338855.1	Entamoeba histolytica KU27	eukaryota_odb10	47.9	6.7	45.4	28.6	6.7	64.7	49.4	5.9	44.7	65	90	885311	cellular organisms; Eukaryota; Amoebozoa; Evosea; Archamoebae; Mastigamoebida; Entamoebidae; Entamoeba; Entamoeba histolytica
GCA_000342415.1	Theileria equi strain WA	aconoidasida_odb10	85	5.2	9.8	66.1	8.3	25.6	94.6	3.6	1.8	53	444	1537102	cellular organisms; Eukaryota; Sar; Alveolata; Apicomplexa; Aconoidasida; Piroplasmida; Theileriidae; Theileria; Theileria equi
GCA_000344925.1	Entamoeba histolytica HM-1:IMSS-B	eukaryota_odb10	42.8	7.5	49.7	22	5.5	72.5	44.3	5.5	50.2	53	59	885319	cellular organisms; Eukaryota; Amoebozoa; Evosea; Archamoebae; Mastigamoebida; Entamoebidae; Entamoeba; Entamoeba histolytica; Entamoeba histolytica HM-1:IMSS
GCA_000346345.1	Entamoeba histolytica HM-3:IMSS	eukaryota_odb10	47.1	7.5	45.4	26.7	6.3	67	51	4.7	44.3	59	96	885315	cellular organisms; Eukaryota; Amoebozoa; Evosea; Archamoebae; Mastigamoebida; Entamoebidae; Entamoeba; Entamoeba histolytica
GCA_000365475.1	Entamoeba histolytica HM-1:IMSS-A	eukaryota_odb10	43.2	6.3	50.5	22	4.7	73.3	45.5	5.9	48.6	60	80	885318	cellular organisms; Eukaryota; Amoebozoa; Evosea; Archamoebae; Mastigamoebida; Entamoebidae; Entamoeba; Entamoeba histolytica; Entamoeba histolytica HM-1:IMSS
GCA_000365505.1	Phytophthora parasitica P1569	stramenopiles_odb10	100	0	0	100	0	0	99	0	1	39	121	1317065	cellular organisms; Eukaryota; Sar; Stramenopiles; Oomycota; Peronosporales; Peronosporaceae; Phytophthora; Phytophthora parasitica
GCA_000365525.1	Phytophthora parasitica P1976	stramenopiles_odb10	100	0	0	100	0	0	99	0	1	36	129	1317066	cellular organisms; Eukaryota; Sar; Stramenopiles; Oomycota; Peronosporales; Peronosporaceae; Phytophthora; Phytophthora parasitica
GCA_000365545.1	Phytophthora parasitica CJ01A1	stramenopiles_odb10	100	0	0	100	0	0	99	0	1	41	131	1317063	cellular organisms; Eukaryota; Sar; Stramenopiles; Oomycota; Peronosporales; Peronosporaceae; Phytophthora; Phytophthora parasitica
GCA_000367145.1	Phytophthora parasitica P10297	stramenopiles_odb10	100	0	0	100	0	0	99	0	1	39	129	1317064	cellular organisms; Eukaryota; Sar; Stramenopiles; Oomycota; Peronosporales; Peronosporaceae; Phytophthora; Phytophthora parasitica
GCA_000372725.1	Emiliania huxleyi CCMP1516	eukaryota_odb10	50.6	23.9	25.5	44.3	21.2	34.5	56.1	17.3	26.6	575	490	280463	cellular organisms; Eukaryota; Haptista; Haptophyta; Prymnesiophyceae; Isochrysidales; Noelaerhabdaceae; Emiliania; Emiliania huxleyi
GCA_000401695.2	Plasmodium falciparum NF54	plasmodium_odb10	85.4	4.1	10.5	82.6	2.7	14.7	80	5.6	14.4	77	9431	5843	cellular organisms; Eukaryota; Sar; Alveolata; Apicomplexa; Aconoidasida; Haemosporida; Plasmodiidae; Plasmodium; Plasmodium (Laverania); Plasmodium falciparum
GCA_000401715.2	Plasmodium falciparum UGT5.1	plasmodium_odb10	87.1	3.3	9.6	84	2.5	13.5	82.4	4.6	13	78	8411	1237627	cellular organisms; Eukaryota; Sar; Alveolata; Apicomplexa; Aconoidasida; Haemosporida; Plasmodiidae; Plasmodium; Plasmodium (Laverania); Plasmodium falciparum
GCA_000442495.1	Strigomonas culicis	euglenozoa_odb10	77.7	16.2	6.1	83.1	10	6.9	73.8	19.2	7	70	70	28005	cellular organisms; Eukaryota; Discoba; Euglenozoa; Kinetoplastea; Metakinetoplastina; Trypanosomatida; Trypanosomatidae; Strigomonadinae; Strigomonas
GCA_000442575.2	Angomonas deanei	euglenozoa_odb10	88.5	6.9	4.6	87.7	9.2	3.1	80	16.2	3.8	103	69	59799	cellular organisms; Eukaryota; Discoba; Euglenozoa; Kinetoplastea; Metakinetoplastina; Trypanosomatida; Trypanosomatidae; Strigomonadinae; Angomonas
GCA_000492115.1	Trypanosoma rangeli SC58	euglenozoa_odb10	96.2	3.1	0.7	96.9	1.5	1.6	94.6	3.8	1.6	58	83	429131	cellular organisms; Eukaryota; Discoba; Euglenozoa; Kinetoplastea; Metakinetoplastina; Trypanosomatida; Trypanosomatidae; Trypanosoma; Herpetosoma; Trypanosoma rangeli
GCA_000496795.1	Trypanosoma cruzi Dm28c	euglenozoa_odb10	93.1	6.9	0	97.7	1.5	0.8	91.5	7.7	0.8	97	232	1416333	cellular organisms; Eukaryota; Discoba; Euglenozoa; Kinetoplastea; Metakinetoplastina; Trypanosomatida; Trypanosomatidae; Trypanosoma; Schizotrypanum; Trypanosoma cruzi
GCA_000498715.1	Giardia intestinalis	eukaryota_odb10	23.5	6.3	70.2	20	6.3	73.7	23.2	6.7	70.1	84	185	5741	cellular organisms; Eukaryota; Metamonada; Fornicata; Diplomonadida; Hexamitidae; Giardiinae; Giardia
GCA_000499385.1	Eimeria necatrix	coccidia_odb10	93.8	3.6	2.6	94.4	3	2.6	90.2	5.2	4.6	131	219	51315	cellular organisms; Eukaryota; Sar; Alveolata; Apicomplexa; Conoidasida; Coccidia; Eucoccidiorida; Eimeriorina; Eimeriidae; Eimeria
GCA_000499425.1	Eimeria acervulina	coccidia_odb10	95.4	3	1.6	94.4	3.2	2.4	90.8	6.2	3	116	257	5801	cellular organisms; Eukaryota; Sar; Alveolata; Apicomplexa; Conoidasida; Coccidia; Eucoccidiorida; Eimeriorina; Eimeriidae; Eimeria
GCA_000499445.1	Eimeria praecox	coccidia_odb10	70.5	6.8	22.7	64.1	6.4	29.5	51.4	11.4	37.2	107	326	51316	cellular organisms; Eukaryota; Sar; Alveolata; Apicomplexa; Conoidasida; Coccidia; Eucoccidiorida; Eimeriorina; Eimeriidae; Eimeria
GCA_000499545.1	Eimeria tenella	coccidia_odb10	92.6	4.8	2.6	91.8	4.4	3.8	91	5.8	3.2	137	240	5802	cellular organisms; Eukaryota; Sar; Alveolata; Apicomplexa; Conoidasida; Coccidia; Eucoccidiorida; Eimeriorina; Eimeriidae; Eimeria
GCA_000499605.1	Eimeria maxima	coccidia_odb10	92.2	4.4	3.4	88.2	5.6	6.2	79.5	9	11.5	102	232	5804	cellular organisms; Eukaryota; Sar; Alveolata; Apicomplexa; Conoidasida; Coccidia; Eucoccidiorida; Eimeriorina; Eimeriidae; Eimeria
GCA_000499725.1	Eimeria brunetti	coccidia_odb10	93.2	3.2	3.6	92	4	4	79.3	7.2	13.5	122	311	51314	cellular organisms; Eukaryota; Sar; Alveolata; Apicomplexa; Conoidasida; Coccidia; Eucoccidiorida; Eimeriorina; Eimeriidae; Eimeria
GCA_000499745.2	Eimeria mitis	coccidia_odb10	78.3	7	14.7	68.5	10	21.5	56.6	15.1	28.3	93	292	44415	cellular organisms; Eukaryota; Sar; Alveolata; Apicomplexa; Conoidasida; Coccidia; Eucoccidiorida; Eimeriorina; Eimeriidae; Eimeria
GCA_000505035.1	Plasmodium yoelii 17X	plasmodium_odb10	97.3	0.9	1.8	95.6	0.5	3.9	96	1.5	2.5	75	1661	1323249	cellular organisms; Eukaryota; Sar; Alveolata; Apicomplexa; Aconoidasida; Haemosporida; Plasmodiidae; Plasmodium; Plasmodium (Vinckeia); Plasmodium yoelii
GCA_000509465.1	Phytophthora parasitica	stramenopiles_odb10	100	0	0	100	0	0	99	0	1	75	96	4792	cellular organisms; Eukaryota; Sar; Stramenopiles; Oomycota; Peronosporales; Peronosporaceae; Phytophthora
GCA_000509485.1	Phytophthora parasitica	stramenopiles_odb10	100	0	0	100	0	0	99	0	1	81	135	4792	cellular organisms; Eukaryota; Sar; Stramenopiles; Oomycota; Peronosporales; Peronosporaceae; Phytophthora
GCA_000509505.1	Phytophthora parasitica	stramenopiles_odb10	100	0	0	100	0	0	99	0	1	45	115	4792	cellular organisms; Eukaryota; Sar; Stramenopiles; Oomycota; Peronosporales; Peronosporaceae; Phytophthora
GCA_000509525.1	Phytophthora parasitica	stramenopiles_odb10	100	0	0	100	0	0	99	0	1	90	206	4792	cellular organisms; Eukaryota; Sar; Stramenopiles; Oomycota; Peronosporales; Peronosporaceae; Phytophthora
GCA_000512085.1	Reticulomyxa filosa	eukaryota_odb10	44.7	25.1	30.2	34.1	18.8	47.1	41.6	23.9	34.5	484	144	46433	cellular organisms; Eukaryota; Sar; Rhizaria; Retaria; Foraminifera; Monothalamids; Reticulomyxidae; Reticulomyxa
GCA_000520075.1	Aphanomyces astaci	stramenopiles_odb10	99	1	0	100	0	0	98	0	2	170	190	112090	cellular organisms; Eukaryota; Sar; Stramenopiles; Oomycota; Saprolegniales; Saprolegniaceae; Aphanomyces
GCA_000520115.1	Aphanomyces invadans	stramenopiles_odb10	98	2	0	97	1	2	98	0	2	203	321	157072	cellular organisms; Eukaryota; Sar; Stramenopiles; Oomycota; Saprolegniales; Saprolegniaceae; Aphanomyces
GCA_000521015.1	Plasmodium falciparum Vietnam Oak-Knoll (FVO)	plasmodium_odb10	92	2.6	5.4	88.9	2.4	8.7	87.7	4.2	8.1	81	9457	1036723	cellular organisms; Eukaryota; Sar; Alveolata; Apicomplexa; Aconoidasida; Haemosporida; Plasmodiidae; Plasmodium; Plasmodium (Laverania); Plasmodium falciparum
GCA_000521035.1	Plasmodium falciparum MaliPS096_E11	plasmodium_odb10	88.3	4.1	7.6	85.3	3	11.7	83.7	5.5	10.8	80	8732	1036727	cellular organisms; Eukaryota; Sar; Alveolata; Apicomplexa; Aconoidasida; Haemosporida; Plasmodiidae; Plasmodium; Plasmodium (Laverania); Plasmodium falciparum
GCA_000521055.1	Plasmodium falciparum Tanzania (2000708)	plasmodium_odb10	88.4	4.1	7.5	85.8	3.4	10.8	84.1	5.8	10.1	84	3077	1036725	cellular organisms; Eukaryota; Sar; Alveolata; Apicomplexa; Aconoidasida; Haemosporida; Plasmodiidae; Plasmodium; Plasmodium (Laverania); Plasmodium falciparum
GCA_000521075.1	Plasmodium falciparum NF135/5.C10	plasmodium_odb10	93.8	2.1	4.1	91.6	1.4	7	90.4	3.2	6.4	81	11081	1036726	cellular organisms; Eukaryota; Sar; Alveolata; Apicomplexa; Aconoidasida; Haemosporida; Plasmodiidae; Plasmodium; Plasmodium (Laverania); Plasmodium falciparum
GCA_000521095.1	Plasmodium falciparum Palo Alto/Uganda	plasmodium_odb10	89.3	3.6	7.1	87.1	2.7	10.2	85.9	4.4	9.7	79	12236	57270	cellular organisms; Eukaryota; Sar; Alveolata; Apicomplexa; Aconoidasida; Haemosporida; Plasmodiidae; Plasmodium; Plasmodium (Laverania); Plasmodium falciparum
GCA_000521115.1	Plasmodium falciparum CAMP/Malaysia	plasmodium_odb10	93.8	2	4.2	90.9	1.9	7.2	90.5	3.4	6.1	81	10752	5835	cellular organisms; Eukaryota; Sar; Alveolata; Apicomplexa; Aconoidasida; Haemosporida; Plasmodiidae; Plasmodium; Plasmodium (Laverania); Plasmodium falciparum
GCA_000521155.1	Plasmodium falciparum FCH/4	plasmodium_odb10	77.5	6.2	16.3	73.3	3.5	23.2	69.5	7.4	23.1	75	8604	1036724	cellular organisms; Eukaryota; Sar; Alveolata; Apicomplexa; Aconoidasida; Haemosporida; Plasmodiidae; Plasmodium; Plasmodium (Laverania); Plasmodium falciparum
GCA_000524495.1	Plasmodium inui San Antonio 1	plasmodium_odb10	97.1	1.2	1.7	96.5	0.8	2.7	96.2	2.1	1.7	104	1614	1237626	cellular organisms; Eukaryota; Sar; Alveolata; Apicomplexa; Aconoidasida; Haemosporida; Plasmodiidae; Plasmodium; Plasmodium (Plasmodium); Plasmodium inui
GCA_000524515.1	Plasmodium vinckei petteri	plasmodium_odb10	98.2	0.3	1.5	96.8	0.1	3.1	96.9	1.2	1.9	64	1179	138298	cellular organisms; Eukaryota; Sar; Alveolata; Apicomplexa; Aconoidasida; Haemosporida; Plasmodiidae; Plasmodium; Plasmodium (Vinckeia); Plasmodium vinckei
GCA_000569095.1	Nannochloropsis gaditana	stramenopiles_odb10	91	4	5	91	2	7	85	10	5	93	146	72520	cellular organisms; Eukaryota; Sar; Stramenopiles; Ochrophyta; Eustigmatophyceae; Eustigmatales; Monodopsidaceae; Nannochloropsis
GCA_000582765.1	Phytomonas sp. isolate EM1	euglenozoa_odb10	91.5	6.2	2.3	93.8	3.8	2.4	90	9.2	0.8	58	361	134006	cellular organisms; Eukaryota; Discoba; Euglenozoa; Kinetoplastea; Metakinetoplastina; Trypanosomatida; Trypanosomatidae; Phytomonas; unclassified Phytomonas
GCA_000691245.1	Trypanosoma grayi	euglenozoa_odb10	96.9	3.1	0	97.7	2.3	0	96.2	3.1	0.7	70	144	71804	cellular organisms; Eukaryota; Discoba; Euglenozoa; Kinetoplastea; Metakinetoplastina; Trypanosomatida; Trypanosomatidae; Trypanosoma; Trypanosoma with unspecified subgenus
GCA_000691945.2	Babesia microti strain RI	aconoidasida_odb10	67.8	11.2	21	43.7	9	47.3	95	1.2	3.8	36	489	1133968	cellular organisms; Eukaryota; Sar; Alveolata; Apicomplexa; Aconoidasida; Piroplasmida; Babesiidae; Babesia; Babesia microti
GCA_000709005.1	Plasmodium vinckei vinckei	plasmodium_odb10	98.2	0.4	1.4	96	0.3	3.7	97.1	1.1	1.8	142	1735	54757	cellular organisms; Eukaryota; Sar; Alveolata; Apicomplexa; Aconoidasida; Haemosporida; Plasmodiidae; Plasmodium; Plasmodium (Vinckeia); Plasmodium vinckei
GCA_000723685.1	Plasmodium reichenowi	plasmodium_odb10	98.7	0.1	1.2	96.9	0.1	3	99.1	0	0.9	85	12860	5854	cellular organisms; Eukaryota; Sar; Alveolata; Apicomplexa; Aconoidasida; Haemosporida; Plasmodiidae; Plasmodium; Plasmodium (Laverania)
GCA_000740895.1	Theileria orientalis strain Shintoku	aconoidasida_odb10	76.8	7.9	15.3	70.4	8.1	21.5	94.2	2.5	3.3	40	486	869250	cellular organisms; Eukaryota; Sar; Alveolata; Apicomplexa; Aconoidasida; Piroplasmida; Theileriidae; Theileria; Theileria orientalis
GCA_000743755.1	Blastocystis sp. subtype 4	stramenopiles_odb10	99	1	0	27	15	58	98	2	0	51	133	944170	cellular organisms; Eukaryota; Sar; Stramenopiles; Bigyra; Opalozoa; Opalinata; Blastocystidae; Blastocystis; Blastocystis sp. subtypes
GCA_000751175.1	Stylonychia lemnae	alveolata_odb10	94.8	2.3	2.9	15.2	18.7	66.1	97.1	1.2	1.7	96	53	5949	cellular organisms; Eukaryota; Sar; Alveolata; Ciliophora; Intramacronucleata; Spirotrichea; Stichotrichia; Sporadotrichida; Oxytrichidae; Stylonychinae; Stylonychia
GCA_000755165.1	Leishmania panamensis	euglenozoa_odb10	100	0	0	100	0	0	100	0	0	23	175	5679	cellular organisms; Eukaryota; Discoba; Euglenozoa; Kinetoplastea; Metakinetoplastina; Trypanosomatida; Trypanosomatidae; Leishmaniinae; Leishmania; Viannia; Leishmania guyanensis species complex
GCA_000769155.2	Cyclospora cayetanensis	coccidia_odb10	97	2	1	97.2	1.4	1.4	95	2.2	2.8	137	251	88456	cellular organisms; Eukaryota; Sar; Alveolata; Apicomplexa; Conoidasida; Coccidia; Eucoccidiorida; Eimeriorina; Eimeriidae; Cyclospora
GCA_000787575.2	Acytostelium subglobosum LB1	eukaryota_odb10	93	3.1	3.9	90.6	3.9	5.5	91	4.3	4.7	120	240	1410327	cellular organisms; Eukaryota; Amoebozoa; Evosea; Eumycetozoa; Dictyostelia; Acytosteliales; Acytosteliaceae; Acytostelium; Acytostelium subglobosum
GCA_000956335.1	Plasmodium fragile	plasmodium_odb10	96.9	1.3	1.8	96.4	0.6	3	96.7	1.3	2	96	1069	5857	cellular organisms; Eukaryota; Sar; Alveolata; Apicomplexa; Aconoidasida; Haemosporida; Plasmodiidae; Plasmodium; Plasmodium (Plasmodium)
GCA_000981445.1	Babesia bigemina	aconoidasida_odb10	83.9	6.2	9.9	73.4	8.6	18	97.5	0.5	2	60	473	5866	cellular organisms; Eukaryota; Sar; Alveolata; Apicomplexa; Aconoidasida; Piroplasmida; Babesiidae; Babesia
GCA_000982615.1	Phytomonas sp. isolate Hart1	euglenozoa_odb10	93.1	5.4	1.5	93.1	5.4	1.5	80.8	18.5	0.7	58	353	134013	cellular organisms; Eukaryota; Discoba; Euglenozoa; Kinetoplastea; Metakinetoplastina; Trypanosomatida; Trypanosomatidae; Phytomonas; unclassified Phytomonas
GCA_001029375.1	Pythium insidiosum	stramenopiles_odb10	100	0	0	99	1	0	99	0	1	31	252	114742	cellular organisms; Eukaryota; Sar; Stramenopiles; Oomycota; Pythiales; Pythiaceae; Pythium
GCA_001049375.1	Plasmodiophora brassicae	eukaryota_odb10	84.7	6.7	8.6	78.8	7.1	14.1	89	3.5	7.5	105	363	37360	cellular organisms; Eukaryota; Sar; Rhizaria; Endomyxa; Phytomyxea; Plasmodiophorida; Plasmodiophoridae; Plasmodiophora
GCA_001078535.1	Albugo candida	stramenopiles_odb10	99	1	0	98	1	1	98	2	0	104	120	65357	cellular organisms; Eukaryota; Sar; Stramenopiles; Oomycota; Albuginales; Albuginaceae; Albugo
GCA_001179505.1	Vitrella brassicaformis CCMP3155	alveolata_odb10	95.9	2.3	1.8	96.5	1.8	1.7	99.5	0	0.5	218	412	1169540	cellular organisms; Eukaryota; Sar; Alveolata; Colpodellida; Vitrellaceae; Vitrella; Vitrella brassicaformis
GCA_001235845.1	Perkinsela sp. CCAP 1560/4	euglenozoa_odb10	47	10.8	42.2	52.3	6.2	41.5	66.1	6.2	27.7	42	297	1314962	cellular organisms; Eukaryota; Discoba; Euglenozoa; Kinetoplastea; Prokinetoplastina; Ichthyobodonidae; Perkinsela; unclassified Perkinsela
GCA_001275005.1	Chrysochromulina tobinii	eukaryota_odb10	58.4	12.2	29.4	62.8	6.3	30.9	52.2	9.8	38	235	127	1460289	cellular organisms; Eukaryota; Haptista; Haptophyta; Prymnesiophyceae; Prymnesiales; Chrysochromulinaceae; Chrysochromulina
GCA_001293395.1	Leptomonas pyrrhocoris	euglenozoa_odb10	100	0	0	100	0	0	100	0	0	22	194	157538	cellular organisms; Eukaryota; Discoba; Euglenozoa; Kinetoplastea; Metakinetoplastina; Trypanosomatida; Trypanosomatidae; Leishmaniinae; Leptomonas
GCA_001299535.1	Leptomonas seymouri	euglenozoa_odb10	100	0	0	100	0	0	99.2	0.8	0	23	171	5684	cellular organisms; Eukaryota; Discoba; Euglenozoa; Kinetoplastea; Metakinetoplastina; Trypanosomatida; Trypanosomatidae; Leishmaniinae; Leptomonas
GCA_001457755.2	Trypanosoma equiperdum	euglenozoa_odb10	99.2	0.8	0	100	0	0	94.6	0	5.4	83	178	5694	cellular organisms; Eukaryota; Discoba; Euglenozoa; Kinetoplastea; Metakinetoplastina; Trypanosomatida; Trypanosomatidae; Trypanosoma; Trypanozoon
GCA_001460835.1	Bodo saltans	euglenozoa_odb10	84.6	10.8	4.6	86.9	8.5	4.6	88.5	9.2	2.3	124	178	75058	cellular organisms; Eukaryota; Discoba; Euglenozoa; Kinetoplastea; Metakinetoplastina; Eubodonida; Bodonidae; Bodo
GCA_001482985.1	Phytophthora nicotianae	stramenopiles_odb10	98	1	1	99	0	1	91	2	7	159	166	4790	cellular organisms; Eukaryota; Sar; Stramenopiles; Oomycota; Peronosporales; Peronosporaceae; Phytophthora
GCA_001483015.1	Phytophthora nicotianae	stramenopiles_odb10	100	0	0	100	0	0	99	0	1	43	139	4790	cellular organisms; Eukaryota; Sar; Stramenopiles; Oomycota; Peronosporales; Peronosporaceae; Phytophthora
GCA_001483515.1	Cryptosporidium hominis	coccidia_odb10	98.6	0.4	1	98.6	0.2	1.2	97.4	0.8	1.8	32	219	237895	cellular organisms; Eukaryota; Sar; Alveolata; Apicomplexa; Conoidasida; Coccidia; Eucoccidiorida; Eimeriorina; Cryptosporidiidae; Cryptosporidium
GCA_001593445.1	Cryptosporidium meleagridis	coccidia_odb10	98.6	0.4	1	98	0.2	1.8	98.8	0.2	1	32	257	93969	cellular organisms; Eukaryota; Sar; Alveolata; Apicomplexa; Conoidasida; Coccidia; Eucoccidiorida; Eimeriorina; Cryptosporidiidae; Cryptosporidium
GCA_001593465.1	Cryptosporidium hominis	coccidia_odb10	98.6	0.4	1	98.4	0.4	1.2	98.6	0	1.4	33	206	237895	cellular organisms; Eukaryota; Sar; Alveolata; Apicomplexa; Conoidasida; Coccidia; Eucoccidiorida; Eimeriorina; Cryptosporidiidae; Cryptosporidium
GCA_001593475.1	Cryptosporidium hominis	coccidia_odb10	98.6	0.4	1	98.2	0.4	1.4	98.2	0.4	1.4	32	215	237895	cellular organisms; Eukaryota; Sar; Alveolata; Apicomplexa; Conoidasida; Coccidia; Eucoccidiorida; Eimeriorina; Cryptosporidiidae; Cryptosporidium
GCA_001601855.1	Plasmodium reichenowi	plasmodium_odb10	94.1	1	4.9	91.8	1.2	7	92.8	2.1	5.1	77	13865	5854	cellular organisms; Eukaryota; Sar; Alveolata; Apicomplexa; Aconoidasida; Haemosporida; Plasmodiidae; Plasmodium; Plasmodium (Laverania)
GCA_001602025.1	Plasmodium gaboni	plasmodium_odb10	95.5	0.9	3.6	93.2	1	5.8	95.2	1.1	3.7	75	12944	647221	cellular organisms; Eukaryota; Sar; Alveolata; Apicomplexa; Aconoidasida; Haemosporida; Plasmodiidae; Plasmodium; Plasmodium (Laverania)
GCA_001606155.1	Tieghemostelium lacteum	eukaryota_odb10	91.8	3.9	4.3	90.6	3.1	6.3	91	4.7	4.3	86	245	361077	cellular organisms; Eukaryota; Amoebozoa; Evosea; Eumycetozoa; Dictyostelia; Dictyosteliales; Raperosteliaceae; Tieghemostelium
GCA_001651215.1	Blastocystis sp. ATCC 50177/Nand II	stramenopiles_odb10	99	1	0	60	15	25	99	0	1	58	180	478820	cellular organisms; Eukaryota; Sar; Stramenopiles; Bigyra; Opalozoa; Opalinata; Blastocystidae; Blastocystis; Blastocystis sp. subtypes; Blastocystis sp. subtype 1
GCA_001662325.1	Entamoeba histolytica	eukaryota_odb10	48.6	7.1	44.3	36.9	5.1	58	52.9	4.7	42.4	74	338	5759	cellular organisms; Eukaryota; Amoebozoa; Evosea; Archamoebae; Mastigamoebida; Entamoebidae; Entamoeba
GCA_001680005.1	Plasmodium coatneyi	plasmodium_odb10	97.2	1.2	1.6	97	0.4	2.6	97.2	0.6	2.2	117	1205	208452	cellular organisms; Eukaryota; Sar; Alveolata; Apicomplexa; Aconoidasida; Haemosporida; Plasmodiidae; Plasmodium
GCA_001707905.2	Phytophthora kernoviae	stramenopiles_odb10	100	0	0	100	0	0	96	3	1	31	124	325452	cellular organisms; Eukaryota; Sar; Stramenopiles; Oomycota; Peronosporales; Peronosporaceae; Phytophthora
GCA_001712635.2	Nothophytophthora sp. Chile5	stramenopiles_odb10	93	2	5	93	2	5	90	3	7	227	97	2483409	cellular organisms; Eukaryota; Sar; Stramenopiles; Oomycota; Peronosporales; Peronosporaceae; Nothophytophthora; unclassified Nothophytophthora
GCA_001712645.2	Phytophthora kernoviae	stramenopiles_odb10	99	0	1	99	0	1	96	2	2	119	134	325452	cellular organisms; Eukaryota; Sar; Stramenopiles; Oomycota; Peronosporales; Peronosporaceae; Phytophthora
GCA_001712705.2	Phytophthora kernoviae	stramenopiles_odb10	99	0	1	98	1	1	96	2	2	114	133	325452	cellular organisms; Eukaryota; Sar; Stramenopiles; Oomycota; Peronosporales; Peronosporaceae; Phytophthora
GCA_001712715.2	Phytophthora kernoviae	stramenopiles_odb10	99	0	1	99	0	1	95	3	2	120	122	325452	cellular organisms; Eukaryota; Sar; Stramenopiles; Oomycota; Peronosporales; Peronosporaceae; Phytophthora
GCA_001750085.1	Fragilariopsis cylindrus CCMP1102	stramenopiles_odb10	99	1	0	98	1	1	95	4	1	203	122	635003	cellular organisms; Eukaryota; Sar; Stramenopiles; Ochrophyta; Bacillariophyta; Bacillariophyceae; Bacillariophycidae; Bacillariales; Bacillariaceae; Fragilariopsis; Fragilariopsis cylindrus
GCA_001839685.1	Tritrichomonas foetus	eukaryota_odb10	50.2	7.8	42	43.1	8.6	48.3	49.4	5.9	44.7	227	292	1144522	cellular organisms; Eukaryota; Metamonada; Parabasalia; Tritrichomonadida; Tritrichomonadidae; Tritrichomonas
GCA_001865345.1	Cryptosporidium ubiquitum	coccidia_odb10	97.6	0.6	1.8	97.8	0	2.2	97.6	0.4	2	33	228	857276	cellular organisms; Eukaryota; Sar; Alveolata; Apicomplexa; Conoidasida; Coccidia; Eucoccidiorida; Eimeriorina; Cryptosporidiidae; Cryptosporidium
GCA_001865355.1	Cryptosporidium andersoni	coccidia_odb10	99.2	0.2	0.6	99	0.2	0.8	99	0.4	0.6	30	228	117008	cellular organisms; Eukaryota; Sar; Alveolata; Apicomplexa; Conoidasida; Coccidia; Eucoccidiorida; Eimeriorina; Cryptosporidiidae; Cryptosporidium
GCA_001939145.1	Symbiodinium microadriaticum	alveolata_odb10	66.7	14.6	18.7	25.7	8.2	66.1	80.7	8.8	10.5	2315	1157	2951	cellular organisms; Eukaryota; Sar; Alveolata; Dinophyceae; Suessiales; Symbiodiniaceae; Symbiodinium
GCA_001970955.1	Stentor coeruleus	alveolata_odb10	96.5	2.3	1.2	91.8	4.1	4.1	92.4	2.3	5.3	134	130	5963	cellular organisms; Eukaryota; Sar; Alveolata; Ciliophora; Postciliodesmatophora; Heterotrichea; Heterotrichida; Stentoridae; Stentor
GCA_002081575.1	Thraustotheca clavata	stramenopiles_odb10	99	1	0	78	12	10	99	1	0	76	83	74557	cellular organisms; Eukaryota; Sar; Stramenopiles; Oomycota; Saprolegniales; Saprolegniaceae; Thraustotheca
GCA_002081595.1	Achlya hypogyna	stramenopiles_odb10	99	1	0	92	6	2	99	1	0	75	217	1202772	cellular organisms; Eukaryota; Sar; Stramenopiles; Oomycota; Saprolegniales; Saprolegniaceae; Achlya
GCA_002087225.1	Trypanosoma theileri	euglenozoa_odb10	99.2	0.8	0	99.2	0.8	0	99.2	0.8	0	58	348	67003	cellular organisms; Eukaryota; Discoba; Euglenozoa; Kinetoplastea; Metakinetoplastina; Trypanosomatida; Trypanosomatidae; Trypanosoma; Trypanosoma with unspecified subgenus
GCA_002095265.1	Babesia sp. Xinjiang	aconoidasida_odb10	84.9	5.8	9.3	68.2	9.7	22.1	80.2	2.4	17.4	37	508	462227	cellular organisms; Eukaryota; Sar; Alveolata; Apicomplexa; Aconoidasida; Piroplasmida; Babesiidae; Babesia; unclassified Babesia
GCA_002140095.1	Plasmodium knowlesi	plasmodium_odb10	97.1	1	1.9	97	0.3	2.7	98.5	0.2	1.3	87	1045	5850	cellular organisms; Eukaryota; Sar; Alveolata; Apicomplexa; Aconoidasida; Haemosporida; Plasmodiidae; Plasmodium; Plasmodium (Plasmodium)
GCA_002157705.1	Plasmodium gonderi	plasmodium_odb10	98.1	0.2	1.7	96.2	0.3	3.5	99.1	0	0.9	91	1555	77519	cellular organisms; Eukaryota; Sar; Alveolata; Apicomplexa; Aconoidasida; Haemosporida; Plasmodiidae; Plasmodium; Plasmodium (Plasmodium)
GCA_002197585.2	Aphanomyces astaci	stramenopiles_odb10	99	0	1	99	0	1	85	9	6	125	132	112090	cellular organisms; Eukaryota; Sar; Stramenopiles; Oomycota; Saprolegniales; Saprolegniaceae; Aphanomyces
GCA_002215365.1	Phytophthora megakarya	stramenopiles_odb10	97	1	2	98	1	1	91	3	6	231	106	4795	cellular organisms; Eukaryota; Sar; Stramenopiles; Oomycota; Peronosporales; Peronosporaceae; Phytophthora
GCA_002217885.1	Fistulifera solaris	stramenopiles_odb10	100	0	0	98	0	2	97	1	2	143	166	1519565	cellular organisms; Eukaryota; Sar; Stramenopiles; Ochrophyta; Bacillariophyta; Bacillariophyceae; Bacillariophycidae; Naviculales; Naviculaceae; Fistulifera
GCA_002219105.2	Trypanosoma cruzi cruzi	euglenozoa_odb10	99.2	0.8	0	100	0	0	100	0	0	108	220	85057	cellular organisms; Eukaryota; Discoba; Euglenozoa; Kinetoplastea; Metakinetoplastina; Trypanosomatida; Trypanosomatidae; Trypanosoma; Schizotrypanum; Trypanosoma cruzi
GCA_002223825.1	Cryptosporidium hominis	coccidia_odb10	98.6	0.4	1	98.4	0.4	1.2	97.4	1	1.6	29	249	237895	cellular organisms; Eukaryota; Sar; Alveolata; Apicomplexa; Conoidasida; Coccidia; Eucoccidiorida; Eimeriorina; Cryptosporidiidae; Cryptosporidium
GCA_002563875.1	Besnoitia besnoiti	coccidia_odb10	99	1	0	100	0	0	99.8	0.2	0	143	287	94643	cellular organisms; Eukaryota; Sar; Alveolata; Apicomplexa; Conoidasida; Coccidia; Eucoccidiorida; Eimeriorina; Sarcocystidae; Besnoitia
GCA_002600585.1	Cystoisospora suis	coccidia_odb10	85.7	8.6	5.7	88.1	8.2	3.7	84.1	10.6	5.3	156	362	483139	cellular organisms; Eukaryota; Sar; Alveolata; Apicomplexa; Conoidasida; Coccidia; Eucoccidiorida; Eimeriorina; Sarcocystidae; Cystoisospora
GCA_002831795.1	Plasmodium falciparum NF54	plasmodium_odb10	98.1	0.4	1.5	97	0.1	2.9	94.3	0	5.7	81	13772	5843	cellular organisms; Eukaryota; Sar; Alveolata; Apicomplexa; Aconoidasida; Haemosporida; Plasmodiidae; Plasmodium; Plasmodium (Laverania); Plasmodium falciparum
GCA_002897235.1	Babesia ovata	aconoidasida_odb10	82.8	6.7	10.5	72.8	9.4	17.8	83.2	6.3	10.5	59	422	189622	cellular organisms; Eukaryota; Sar; Alveolata; Apicomplexa; Aconoidasida; Piroplasmida; Babesiidae; Babesia
GCA_002897355.1	Hondaea fermentalgiana	stramenopiles_odb10	96	0	4	94	2	4	95	2	3	116	132	2315210	cellular organisms; Eukaryota; Sar; Stramenopiles; Bigyra; Labyrinthulomycetes; Thraustochytrida; Thraustochytriaceae; Hondaea
GCA_002911725.1	Phytophthora palmivora var. palmivora	stramenopiles_odb10	79	12	9	82	11	7	81	12	7	182	67	611791	cellular organisms; Eukaryota; Sar; Stramenopiles; Oomycota; Peronosporales; Peronosporaceae; Phytophthora; Phytophthora palmivora
GCA_003024175.1	Planoprotostelium fungivorum	eukaryota_odb10	60	20.8	19.2	65.5	13.3	21.2	94.5	3.1	2.4	206	436	1890364	cellular organisms; Eukaryota; Amoebozoa; Evosea; Variosea; Cavosteliida; Cavosteliaceae; Planoprotostelium
GCA_003072525.1	Theileria orientalis	aconoidasida_odb10	76.9	7.8	15.3	70.3	7.4	22.3	91.7	1.6	6.7	38	361	68886	cellular organisms; Eukaryota; Sar; Alveolata; Apicomplexa; Aconoidasida; Piroplasmida; Theileriidae; Theileria
GCA_003072535.1	Theileria orientalis	aconoidasida_odb10	65.6	10	24.4	47.8	10.5	41.7	67.7	13.7	18.6	37	244	68886	cellular organisms; Eukaryota; Sar; Alveolata; Apicomplexa; Aconoidasida; Piroplasmida; Theileriidae; Theileria
GCA_003072545.1	Theileria orientalis	aconoidasida_odb10	75.6	7.6	16.8	63.3	9	27.7	89.2	3	7.8	37	330	68886	cellular organisms; Eukaryota; Sar; Alveolata; Apicomplexa; Aconoidasida; Piroplasmida; Theileriidae; Theileria
GCA_003177095.1	Trypanosoma cruzi	euglenozoa_odb10	99.3	0.8	0.1	98.5	0	1.5	99.2	0	0.8	232	275	5693	cellular organisms; Eukaryota; Discoba; Euglenozoa; Kinetoplastea; Metakinetoplastina; Trypanosomatida; Trypanosomatidae; Trypanosoma; Schizotrypanum
GCA_003177105.1	Trypanosoma cruzi	euglenozoa_odb10	93.9	6.2	0.1	96.2	3.8	0	89.2	10.8	0	177	272	5693	cellular organisms; Eukaryota; Discoba; Euglenozoa; Kinetoplastea; Metakinetoplastina; Trypanosomatida; Trypanosomatidae; Trypanosoma; Schizotrypanum
GCA_003287315.1	Phytophthora cactorum	stramenopiles_odb10	100	0	0	100	0	0	100	0	0	43	131	29920	cellular organisms; Eukaryota; Sar; Stramenopiles; Oomycota; Peronosporales; Peronosporaceae; Phytophthora
GCA_003543875.1	Trypanosoma brucei equiperdum	euglenozoa_odb10	91.6	3.1	5.3	92.3	2.3	5.4	76.1	4.6	19.3	99	223	630700	cellular organisms; Eukaryota; Discoba; Euglenozoa; Kinetoplastea; Metakinetoplastina; Trypanosomatida; Trypanosomatidae; Trypanosoma; Trypanozoon; Trypanosoma brucei
GCA_003546525.1	Aphanomyces invadans	stramenopiles_odb10	99	1	0	98	0	2	76	11	13	161	158	157072	cellular organisms; Eukaryota; Sar; Stramenopiles; Oomycota; Saprolegniales; Saprolegniaceae; Aphanomyces
GCA_003546545.1	Aphanomyces astaci	stramenopiles_odb10	92	4	4	94	3	3	82	10	8	174	91	112090	cellular organisms; Eukaryota; Sar; Stramenopiles; Oomycota; Saprolegniales; Saprolegniaceae; Aphanomyces
GCA_003546565.1	Aphanomyces astaci	stramenopiles_odb10	96	2	2	97	1	2	84	10	6	161	106	112090	cellular organisms; Eukaryota; Sar; Stramenopiles; Oomycota; Saprolegniales; Saprolegniaceae; Aphanomyces
GCA_003546585.1	Aphanomyces astaci	stramenopiles_odb10	92	6	2	92	6	2	82	11	7	175	101	112090	cellular organisms; Eukaryota; Sar; Stramenopiles; Oomycota; Saprolegniales; Saprolegniaceae; Aphanomyces
GCA_003546605.1	Aphanomyces astaci	stramenopiles_odb10	88	9	3	90	7	3	79	14	7	152	81	112090	cellular organisms; Eukaryota; Sar; Stramenopiles; Oomycota; Saprolegniales; Saprolegniaceae; Aphanomyces
GCA_003546625.1	Aphanomyces astaci	stramenopiles_odb10	95	3	2	95	3	2	84	9	7	175	116	112090	cellular organisms; Eukaryota; Sar; Stramenopiles; Oomycota; Saprolegniales; Saprolegniaceae; Aphanomyces
GCA_003546765.1	Aphanomyces astaci	stramenopiles_odb10	99	1	0	96	3	1	87	10	3	164	96	112090	cellular organisms; Eukaryota; Sar; Stramenopiles; Oomycota; Saprolegniales; Saprolegniaceae; Aphanomyces
GCA_003546785.1	Aphanomyces astaci	stramenopiles_odb10	81	3	16	82	7	11	76	11	13	95	110	112090	cellular organisms; Eukaryota; Sar; Stramenopiles; Oomycota; Saprolegniales; Saprolegniaceae; Aphanomyces
GCA_003546805.1	Aphanomyces astaci	stramenopiles_odb10	92	4	4	91	5	4	85	7	8	122	88	112090	cellular organisms; Eukaryota; Sar; Stramenopiles; Oomycota; Saprolegniales; Saprolegniaceae; Aphanomyces
GCA_003546825.1	Aphanomyces astaci	stramenopiles_odb10	98	2	0	97	3	0	86	11	3	117	109	112090	cellular organisms; Eukaryota; Sar; Stramenopiles; Oomycota; Saprolegniales; Saprolegniaceae; Aphanomyces
GCA_003666305.1	Aphanomyces astaci	stramenopiles_odb10	57	10	33	58	10	32	53	11	36	124	74	112090	cellular organisms; Eukaryota; Sar; Stramenopiles; Oomycota; Saprolegniales; Saprolegniaceae; Aphanomyces
GCA_003704535.1	Peronospora effusa	stramenopiles_odb10	97	0	3	97	0	3	93	3	4	110	161	542832	cellular organisms; Eukaryota; Sar; Stramenopiles; Oomycota; Peronosporales; Peronosporaceae; Peronospora
GCA_003719155.1	Trypanosoma cruzi	euglenozoa_odb10	86.1	7.7	6.2	88.5	8.5	3	86.2	10.8	3	156	632	5693	cellular organisms; Eukaryota; Discoba; Euglenozoa; Kinetoplastea; Metakinetoplastina; Trypanosomatida; Trypanosomatidae; Trypanosoma; Schizotrypanum
GCA_003719455.1	Trypanosoma cruzi	euglenozoa_odb10	97.7	2.3	0	98.5	0.8	0.7	97.7	2.3	0	63	320	5693	cellular organisms; Eukaryota; Discoba; Euglenozoa; Kinetoplastea; Metakinetoplastina; Trypanosomatida; Trypanosomatidae; Trypanosoma; Schizotrypanum
GCA_003719475.1	Trypanosoma rangeli	euglenozoa_odb10	98.5	1.5	0	100	0	0	96.2	3.8	0	73	169	5698	cellular organisms; Eukaryota; Discoba; Euglenozoa; Kinetoplastea; Metakinetoplastina; Trypanosomatida; Trypanosomatidae; Trypanosoma; Herpetosoma
GCA_003719485.1	Trypanosoma conorhini	euglenozoa_odb10	99.2	0.8	0	100	0	0	98.5	0.8	0.7	56	110	83891	cellular organisms; Eukaryota; Discoba; Euglenozoa; Kinetoplastea; Metakinetoplastina; Trypanosomatida; Trypanosomatidae; Trypanosoma; Trypanosoma with unspecified subgenus
GCA_003719575.1	Leishmania donovani	euglenozoa_odb10	100	0	0	100	0	0	100	0	0	18	159	5661	cellular organisms; Eukaryota; Discoba; Euglenozoa; Kinetoplastea; Metakinetoplastina; Trypanosomatida; Trypanosomatidae; Leishmaniinae; Leishmania; Leishmania; Leishmania donovani species complex
GCA_003730175.1	Leishmania donovani	euglenozoa_odb10	98.5	0	1.5	100	0	0	99.3	0.8	0.1	71	223	5661	cellular organisms; Eukaryota; Discoba; Euglenozoa; Kinetoplastea; Metakinetoplastina; Trypanosomatida; Trypanosomatidae; Leishmaniinae; Leishmania; Leishmania; Leishmania donovani species complex
GCA_003730215.1	Leishmania donovani	euglenozoa_odb10	99.2	0	0.8	99.2	0	0.8	99.2	0	0.8	88	161	5661	cellular organisms; Eukaryota; Discoba; Euglenozoa; Kinetoplastea; Metakinetoplastina; Trypanosomatida; Trypanosomatidae; Leishmaniinae; Leishmania; Leishmania; Leishmania donovani species complex
GCA_003843895.1	Peronospora effusa	stramenopiles_odb10	97	0	3	96	1	3	94	2	4	107	131	542832	cellular organisms; Eukaryota; Sar; Stramenopiles; Oomycota; Peronosporales; Peronosporaceae; Peronospora
GCA_004359215.1	Bremia lactucae	stramenopiles_odb10	99	0	1	98	0	2	95	1	4	260	189	4779	cellular organisms; Eukaryota; Sar; Stramenopiles; Oomycota; Peronosporales; Peronosporaceae; Bremia
GCA_004565275.1	Nannochloropsis salina CCMP1776	stramenopiles_odb10	92	3	5	90	1	9	92	4	4	95	161	1027361	cellular organisms; Eukaryota; Sar; Stramenopiles; Ochrophyta; Eustigmatophyceae; Eustigmatales; Monodopsidaceae; Microchloropsis; Microchloropsis salina
GCA_005966545.1	Pythium oligandrum	stramenopiles_odb10	100	0	0	100	0	0	100	0	0	30	166	41045	cellular organisms; Eukaryota; Sar; Stramenopiles; Oomycota; Pythiales; Pythiaceae; Pythium
GCA_006369765.1	Halteria grandinella	alveolata_odb10	67.8	4.1	28.1	46.8	18.1	35.1	55.6	7	37.4	87	52	5974	cellular organisms; Eukaryota; Sar; Alveolata; Ciliophora; Intramacronucleata; Spirotrichea; Stichotrichia; Sporadotrichida; Halteriidae; Halteria
GCA_006386115.1	Globisporangium splendens	stramenopiles_odb10	94	0	6	94	0	6	91	1	8	183	147	82926	cellular organisms; Eukaryota; Sar; Stramenopiles; Oomycota; Pythiales; Pythiaceae; Globisporangium
GCA_007210665.1	Cryptosporidium tyzzeri	coccidia_odb10	98.4	0.6	1	98.6	0	1.4	98.2	0.4	1.4	31	286	756076	cellular organisms; Eukaryota; Sar; Alveolata; Apicomplexa; Conoidasida; Coccidia; Eucoccidiorida; Eimeriorina; Cryptosporidiidae; Cryptosporidium
GCA_008271595.1	Pythium brassicum	stramenopiles_odb10	100	0	0	100	0	0	100	0	0	28	94	1485010	cellular organisms; Eukaryota; Sar; Stramenopiles; Oomycota; Pythiales; Pythiaceae; Pythium
GCA_008330625.1	Cafeteria roenbergensis	stramenopiles_odb10	84	6	10	87	3	10	87	1	12	68	105	33653	cellular organisms; Eukaryota; Sar; Stramenopiles; Bigyra; Opalozoa; Bicosoecida; Cafeteriaceae; Cafeteria
GCA_008330635.1	Cafeteria roenbergensis	stramenopiles_odb10	82	6	12	86	4	10	87	1	12	87	99	33653	cellular organisms; Eukaryota; Sar; Stramenopiles; Bigyra; Opalozoa; Bicosoecida; Cafeteriaceae; Cafeteria
GCA_008330645.1	Cafeteria roenbergensis	stramenopiles_odb10	86	6	8	90	3	7	89	2	9	78	102	33653	cellular organisms; Eukaryota; Sar; Stramenopiles; Bigyra; Opalozoa; Bicosoecida; Cafeteriaceae; Cafeteria
GCA_008330665.1	Cafeteria roenbergensis	stramenopiles_odb10	87	5	8	89	3	8	90	1	9	71	101	33653	cellular organisms; Eukaryota; Sar; Stramenopiles; Bigyra; Opalozoa; Bicosoecida; Cafeteriaceae; Cafeteria
GCA_008403515.1	Naegleria fowleri	eukaryota_odb10	82.4	5.1	12.5	80.8	5.5	13.7	85.9	2.7	11.4	136	196	5763	cellular organisms; Eukaryota; Discoba; Heterolobosea; Tetramitia; Eutetramitia; Vahlkampfiidae; Naegleria
GCA_009729455.1	Phytophthora fragariae	stramenopiles_odb10	94	0	6	94	0	6	94	0	6	266	187	53985	cellular organisms; Eukaryota; Sar; Stramenopiles; Oomycota; Peronosporales; Peronosporaceae; Phytophthora
GCA_009731335.1	Leishmania tarentolae	euglenozoa_odb10	99.3	0	0.7	99.3	0	0.7	99.3	0	0.7	102	164	5689	cellular organisms; Eukaryota; Discoba; Euglenozoa; Kinetoplastea; Metakinetoplastina; Trypanosomatida; Trypanosomatidae; Leishmaniinae; Leishmania; lizard Leishmania
GCA_009732905.1	Phytophthora rubi	stramenopiles_odb10	100	0	0	100	0	0	100	0	0	46	90	129364	cellular organisms; Eukaryota; Sar; Stramenopiles; Oomycota; Peronosporales; Peronosporaceae; Phytophthora
GCA_009732925.1	Phytophthora fragariae	stramenopiles_odb10	100	0	0	100	0	0	100	0	0	46	106	53985	cellular organisms; Eukaryota; Sar; Stramenopiles; Oomycota; Peronosporales; Peronosporaceae; Phytophthora
GCA_009732945.1	Phytophthora rubi	stramenopiles_odb10	100	0	0	100	0	0	100	0	0	45	97	129364	cellular organisms; Eukaryota; Sar; Stramenopiles; Oomycota; Peronosporales; Peronosporaceae; Phytophthora
GCA_009732985.1	Phytophthora fragariae	stramenopiles_odb10	100	0	0	100	0	0	100	0	0	48	144	53985	cellular organisms; Eukaryota; Sar; Stramenopiles; Oomycota; Peronosporales; Peronosporaceae; Phytophthora
GCA_009733005.1	Phytophthora fragariae	stramenopiles_odb10	100	0	0	100	0	0	100	0	0	47	87	53985	cellular organisms; Eukaryota; Sar; Stramenopiles; Oomycota; Peronosporales; Peronosporaceae; Phytophthora
GCA_009733025.1	Phytophthora fragariae	stramenopiles_odb10	100	0	0	100	0	0	100	0	0	47	95	53985	cellular organisms; Eukaryota; Sar; Stramenopiles; Oomycota; Peronosporales; Peronosporaceae; Phytophthora
GCA_009733045.1	Phytophthora fragariae	stramenopiles_odb10	100	0	0	100	0	0	100	0	0	49	128	53985	cellular organisms; Eukaryota; Sar; Stramenopiles; Oomycota; Peronosporales; Peronosporaceae; Phytophthora
GCA_009733065.1	Phytophthora fragariae	stramenopiles_odb10	100	0	0	100	0	0	100	0	0	47	143	53985	cellular organisms; Eukaryota; Sar; Stramenopiles; Oomycota; Peronosporales; Peronosporaceae; Phytophthora
GCA_009733085.1	Phytophthora fragariae	stramenopiles_odb10	100	0	0	100	0	0	100	0	0	49	148	53985	cellular organisms; Eukaryota; Sar; Stramenopiles; Oomycota; Peronosporales; Peronosporaceae; Phytophthora
GCA_009733105.1	Phytophthora fragariae	stramenopiles_odb10	100	0	0	100	0	0	100	0	0	49	134	53985	cellular organisms; Eukaryota; Sar; Stramenopiles; Oomycota; Peronosporales; Peronosporaceae; Phytophthora
GCA_009733125.1	Phytophthora fragariae	stramenopiles_odb10	100	0	0	100	0	0	100	0	0	48	142	53985	cellular organisms; Eukaryota; Sar; Stramenopiles; Oomycota; Peronosporales; Peronosporaceae; Phytophthora
GCA_009733145.1	Phytophthora rubi	stramenopiles_odb10	100	0	0	100	0	0	100	0	0	49	88	129364	cellular organisms; Eukaryota; Sar; Stramenopiles; Oomycota; Peronosporales; Peronosporaceae; Phytophthora
GCA_009835175.1	Aphanomyces euteiches	stramenopiles_odb10	100	0	0	90	4	6	99	1	0	195	257	100861	cellular organisms; Eukaryota; Sar; Stramenopiles; Oomycota; Saprolegniales; Saprolegniaceae; Aphanomyces
GCA_009835185.1	Aphanomyces stellatus	stramenopiles_odb10	97	0	3	94	3	3	97	1	2	209	155	120398	cellular organisms; Eukaryota; Sar; Stramenopiles; Oomycota; Saprolegniales; Saprolegniaceae; Aphanomyces
GCA_009835205.1	Aphanomyces astaci	stramenopiles_odb10	51	15	34	46	23	31	52	18	30	119	80	112090	cellular organisms; Eukaryota; Sar; Stramenopiles; Oomycota; Saprolegniales; Saprolegniaceae; Aphanomyces
GCA_009859145.1	Andalucia godoyi	eukaryota_odb10	78.4	7.5	14.1	76.9	5.5	17.6	10.6	1.2	88.2	116	233	505711	cellular organisms; Eukaryota; Discoba; Jakobida; Andalucina; Andaluciidae; Andalucia
GCA_010194725.1	Phytophthora cactorum	stramenopiles_odb10	86	11	3	93	3	4	91	4	5	288	179	29920	cellular organisms; Eukaryota; Sar; Stramenopiles; Oomycota; Peronosporales; Peronosporaceae; Phytophthora
GCA_012295175.1	Phytophthora infestans	stramenopiles_odb10	99	0	1	100	0	0	98	1	1	609	146	4787	cellular organisms; Eukaryota; Sar; Stramenopiles; Oomycota; Peronosporales; Peronosporaceae; Phytophthora
GCA_012552325.1	Phytophthora infestans	stramenopiles_odb10	99	0	1	100	0	0	96	0	4	675	137	4787	cellular organisms; Eukaryota; Sar; Stramenopiles; Oomycota; Peronosporales; Peronosporaceae; Phytophthora
GCA_900000015.1	Plasmopara halstedii	stramenopiles_odb10	100	0	0	100	0	0	100	0	0	45	103	4781	cellular organisms; Eukaryota; Sar; Stramenopiles; Oomycota; Peronosporales; Peronosporaceae; Plasmopara
GCA_900002335.2	Plasmodium chabaudi chabaudi	plasmodium_odb10	98.6	0.2	1.2	96.4	0.2	3.4	99.2	0	0.8	64	1200	31271	cellular organisms; Eukaryota; Sar; Alveolata; Apicomplexa; Aconoidasida; Haemosporida; Plasmodiidae; Plasmodium; Plasmodium (Vinckeia); Plasmodium chabaudi
GCA_900002375.2	Plasmodium berghei ANKA	plasmodium_odb10	98.4	0.2	1.4	96.3	0.3	3.4	99	0	1	69	1323	5823	cellular organisms; Eukaryota; Sar; Alveolata; Apicomplexa; Aconoidasida; Haemosporida; Plasmodiidae; Plasmodium; Plasmodium (Vinckeia); Plasmodium berghei
GCA_900002385.2	Plasmodium yoelii	plasmodium_odb10	98.3	0.2	1.5	96.4	0.2	3.4	99	0	1	77	1578	5861	cellular organisms; Eukaryota; Sar; Alveolata; Apicomplexa; Aconoidasida; Haemosporida; Plasmodiidae; Plasmodium; Plasmodium (Vinckeia)
GCA_900002395.1	Plasmodium yoelii	plasmodium_odb10	98.2	0.2	1.6	96.2	0.3	3.5	98.8	0.1	1.1	73	1590	5861	cellular organisms; Eukaryota; Sar; Alveolata; Apicomplexa; Aconoidasida; Haemosporida; Plasmodiidae; Plasmodium; Plasmodium (Vinckeia)
GCA_900004885.2	Plasmodium knowlesi strain H	plasmodium_odb10	97.4	0.8	1.8	96.8	0.3	2.9	97.8	0.1	2.1	96	1142	5851	cellular organisms; Eukaryota; Sar; Alveolata; Apicomplexa; Aconoidasida; Haemosporida; Plasmodiidae; Plasmodium; Plasmodium (Plasmodium); Plasmodium knowlesi
GCA_900005025.2	Plasmodium knowlesi strain H	plasmodium_odb10	97.3	0.8	1.9	96.6	0.3	3.1	97.4	0.1	2.5	97	1120	5851	cellular organisms; Eukaryota; Sar; Alveolata; Apicomplexa; Aconoidasida; Haemosporida; Plasmodiidae; Plasmodium; Plasmodium (Plasmodium); Plasmodium knowlesi
GCA_900005765.1	Plasmodium relictum	plasmodium_odb10	98	0.4	1.6	96.5	0.2	3.3	98.8	0.1	1.1	69	1924	85471	cellular organisms; Eukaryota; Sar; Alveolata; Apicomplexa; Aconoidasida; Haemosporida; Plasmodiidae; Plasmodium; Plasmodium (Haemamoeba)
GCA_900005855.1	Plasmodium gallinaceum	plasmodium_odb10	97.6	0.6	1.8	96.1	0.4	3.5	98.5	0.3	1.2	68	2833	5849	cellular organisms; Eukaryota; Sar; Alveolata; Apicomplexa; Aconoidasida; Haemosporida; Plasmodiidae; Plasmodium; Plasmodium (Haemamoeba)
GCA_900044335.1	Plasmodium berghei	plasmodium_odb10	98.4	0.2	1.4	96.4	0.3	3.3	98.3	0.1	1.6	66	1320	5821	cellular organisms; Eukaryota; Sar; Alveolata; Apicomplexa; Aconoidasida; Haemosporida; Plasmodiidae; Plasmodium; Plasmodium (Vinckeia)
GCA_900088445.1	Plasmodium berghei	plasmodium_odb10	98.3	0.2	1.5	96.3	0.4	3.3	96.5	0.2	3.3	62	1362	5821	cellular organisms; Eukaryota; Sar; Alveolata; Apicomplexa; Aconoidasida; Haemosporida; Plasmodiidae; Plasmodium; Plasmodium (Vinckeia)
GCA_900088485.1	Plasmodium ovale wallikeri	plasmodium_odb10	97.3	0.9	1.8	95.8	0.6	3.6	80.3	5.9	13.8	96	838	864142	cellular organisms; Eukaryota; Sar; Alveolata; Apicomplexa; Aconoidasida; Haemosporida; Plasmodiidae; Plasmodium; Plasmodium (Plasmodium); Plasmodium ovale
GCA_900088545.1	Plasmodium ovale wallikeri	plasmodium_odb10	97.1	1.1	1.8	95.6	0.6	3.8	80.4	5.9	13.7	96	865	864142	cellular organisms; Eukaryota; Sar; Alveolata; Apicomplexa; Aconoidasida; Haemosporida; Plasmodiidae; Plasmodium; Plasmodium (Plasmodium); Plasmodium ovale
GCA_900088555.1	Plasmodium ovale curtisi	plasmodium_odb10	94.8	2.4	2.8	92.6	2	5.4	83.7	4.2	12.1	103	2161	864141	cellular organisms; Eukaryota; Sar; Alveolata; Apicomplexa; Aconoidasida; Haemosporida; Plasmodiidae; Plasmodium; Plasmodium (Plasmodium); Plasmodium ovale
GCA_900088565.1	Plasmodium ovale curtisi	plasmodium_odb10	96.2	1.5	2.3	93.9	1	5.1	85	3.6	11.4	105	737	864141	cellular organisms; Eukaryota; Sar; Alveolata; Apicomplexa; Aconoidasida; Haemosporida; Plasmodiidae; Plasmodium; Plasmodium (Plasmodium); Plasmodium ovale
GCA_900088575.1	Plasmodium malariae	plasmodium_odb10	86.4	4.3	9.3	83.3	4	12.7	77.9	6.3	15.8	81	637	5858	cellular organisms; Eukaryota; Sar; Alveolata; Apicomplexa; Aconoidasida; Haemosporida; Plasmodiidae; Plasmodium; Plasmodium (Plasmodium)
GCA_900090005.1	Plasmodium malariae	plasmodium_odb10	84.6	3.2	12.2	82.3	2.9	14.8	77.6	3.1	19.3	80	2458	5858	cellular organisms; Eukaryota; Sar; Alveolata; Apicomplexa; Aconoidasida; Haemosporida; Plasmodiidae; Plasmodium; Plasmodium (Plasmodium)
GCA_900090025.2	Plasmodium ovale	plasmodium_odb10	96.2	1	2.8	94.9	0.6	4.5	88.3	1.5	10.2	109	1320	36330	cellular organisms; Eukaryota; Sar; Alveolata; Apicomplexa; Aconoidasida; Haemosporida; Plasmodiidae; Plasmodium; Plasmodium (Plasmodium)
GCA_900090035.2	Plasmodium ovale	plasmodium_odb10	96.6	1.3	2.1	95.2	0.8	4	98.5	0.3	1.2	104	1181	36330	cellular organisms; Eukaryota; Sar; Alveolata; Apicomplexa; Aconoidasida; Haemosporida; Plasmodiidae; Plasmodium; Plasmodium (Plasmodium)
GCA_900090045.1	Plasmodium malariae	plasmodium_odb10	97.7	0.6	1.7	96.3	0.4	3.3	99	0	1	89	2735	5858	cellular organisms; Eukaryota; Sar; Alveolata; Apicomplexa; Aconoidasida; Haemosporida; Plasmodiidae; Plasmodium; Plasmodium (Plasmodium)
GCA_900093535.1	Plasmodium vivax	plasmodium_odb10	97.6	0.9	1.5	96.9	0.5	2.6	96.2	0.4	3.4	94	893	5855	cellular organisms; Eukaryota; Sar; Alveolata; Apicomplexa; Aconoidasida; Haemosporida; Plasmodiidae; Plasmodium; Plasmodium (Plasmodium)
GCA_900093545.1	Plasmodium vivax	plasmodium_odb10	97.7	0.7	1.6	97	0.4	2.6	96.8	0.3	2.9	93	907	5855	cellular organisms; Eukaryota; Sar; Alveolata; Apicomplexa; Aconoidasida; Haemosporida; Plasmodiidae; Plasmodium; Plasmodium (Plasmodium)
GCA_900093555.1	Plasmodium vivax	plasmodium_odb10	97.7	0.7	1.6	97	0.4	2.6	99	0.1	0.9	101	892	5855	cellular organisms; Eukaryota; Sar; Alveolata; Apicomplexa; Aconoidasida; Haemosporida; Plasmodiidae; Plasmodium; Plasmodium (Plasmodium)
GCA_900095565.1	Plasmodium chabaudi adami	plasmodium_odb10	98.3	0.2	1.5	96.3	0.2	3.5	98.1	0	1.9	65	1295	5826	cellular organisms; Eukaryota; Sar; Alveolata; Apicomplexa; Aconoidasida; Haemosporida; Plasmodiidae; Plasmodium; Plasmodium (Vinckeia); Plasmodium chabaudi
GCA_900095585.1	Plasmodium berghei	plasmodium_odb10	98.3	0.3	1.4	96.3	0.4	3.3	97	0.1	2.9	57	1318	5821	cellular organisms; Eukaryota; Sar; Alveolata; Apicomplexa; Aconoidasida; Haemosporida; Plasmodiidae; Plasmodium; Plasmodium (Vinckeia)
GCA_900095595.1	Plasmodium sp. gorilla clade G1	plasmodium_odb10	98.3	0.2	1.5	96.5	0.2	3.3	98.6	0.1	1.3	77	14350	880534	cellular organisms; Eukaryota; Sar; Alveolata; Apicomplexa; Aconoidasida; Haemosporida; Plasmodiidae; Plasmodium; Plasmodium (Laverania)
GCA_900095605.1	Plasmodium chabaudi chabaudi	plasmodium_odb10	98.5	0.2	1.3	96.2	0.3	3.5	98.4	0.1	1.5	68	1258	31271	cellular organisms; Eukaryota; Sar; Alveolata; Apicomplexa; Aconoidasida; Haemosporida; Plasmodiidae; Plasmodium; Plasmodium (Vinckeia); Plasmodium chabaudi
GCA_900095635.1	Plasmodium berghei	plasmodium_odb10	98.3	0.3	1.4	96.2	0.3	3.5	96.2	0.3	3.5	68	1322	5821	cellular organisms; Eukaryota; Sar; Alveolata; Apicomplexa; Aconoidasida; Haemosporida; Plasmodiidae; Plasmodium; Plasmodium (Vinckeia)
GCA_900097015.1	Plasmodium sp. gorilla clade G2	plasmodium_odb10	98.8	0.1	1.1	97.1	0.1	2.8	98.9	0.1	1	81	11818	880535	cellular organisms; Eukaryota; Sar; Alveolata; Apicomplexa; Aconoidasida; Haemosporida; Plasmodiidae; Plasmodium; Plasmodium (Laverania)
GCA_900097025.1	Plasmodium reichenowi	plasmodium_odb10	98.7	0.1	1.2	97	0.1	2.9	99	0.1	0.9	83	13692	5854	cellular organisms; Eukaryota; Sar; Alveolata; Apicomplexa; Aconoidasida; Haemosporida; Plasmodiidae; Plasmodium; Plasmodium (Laverania)
GCA_900097035.1	Plasmodium sp. gorilla clade G3	plasmodium_odb10	97	0.7	2.3	95.4	0.5	4.1	97.2	0.6	2.2	80	13770	880536	cellular organisms; Eukaryota; Sar; Alveolata; Apicomplexa; Aconoidasida; Haemosporida; Plasmodiidae; Plasmodium; Plasmodium (Laverania)
GCA_900240055.1	Plasmodium sp. DRC-Itaito	plasmodium_odb10	98.2	0.1	1.7	96.7	0.1	3.2	98.8	0.1	1.1	75	13660	720590	cellular organisms; Eukaryota; Sar; Alveolata; Apicomplexa; Aconoidasida; Haemosporida; Plasmodiidae; Plasmodium; Plasmodium (Laverania)
GCA_900257145.1	Plasmodium sp. DRC-Itaito	plasmodium_odb10	94.9	0.9	4.2	92.9	1.1	6	95	0.8	4.2	79	14414	720590	cellular organisms; Eukaryota; Sar; Alveolata; Apicomplexa; Aconoidasida; Haemosporida; Plasmodiidae; Plasmodium; Plasmodium (Laverania)
GCA_900303365.2	Plasmodiophora brassicae	eukaryota_odb10	85.1	7.1	7.8	79.2	7.5	13.3	88.6	3.1	8.3	129	338	37360	cellular organisms; Eukaryota; Sar; Rhizaria; Endomyxa; Phytomyxea; Plasmodiophorida; Plasmodiophoridae; Plasmodiophora
GCA_900500625.1	Leishmania infantum	euglenozoa_odb10	100	0	0	100	0	0	100	0	0	24	217	5671	cellular organisms; Eukaryota; Discoba; Euglenozoa; Kinetoplastea; Metakinetoplastina; Trypanosomatida; Trypanosomatidae; Leishmaniinae; Leishmania; Leishmania; Leishmania donovani species complex
GCA_900537975.1	Leishmania braziliensis MHOM/BR/75/M2904	euglenozoa_odb10	99.2	0.8	0	100	0	0	96.1	2.3	1.6	101	173	420245	cellular organisms; Eukaryota; Discoba; Euglenozoa; Kinetoplastea; Metakinetoplastina; Trypanosomatida; Trypanosomatidae; Leishmaniinae; Leishmania; Viannia; Leishmania braziliensis species complex; Leishmania braziliensis
GCA_900660405.1	Pseudo-nitzschia multistriata	stramenopiles_odb10	99	1	0	97	3	0	86	1	13	161	101	183589	cellular organisms; Eukaryota; Sar; Stramenopiles; Ochrophyta; Bacillariophyta; Bacillariophyceae; Bacillariophycidae; Bacillariales; Bacillariaceae; Pseudo-nitzschia
GCA_900681995.1	Plasmodium vinckei vinckei	plasmodium_odb10	98.2	0.3	1.5	96.4	0.3	3.3	98.1	0.4	1.5	64	1241	54757	cellular organisms; Eukaryota; Sar; Alveolata; Apicomplexa; Aconoidasida; Haemosporida; Plasmodiidae; Plasmodium; Plasmodium (Vinckeia); Plasmodium vinckei
GCA_900708865.1	Aphanomyces stellatus	stramenopiles_odb10	97	0	3	94	3	3	96	1	3	193	151	120398	cellular organisms; Eukaryota; Sar; Stramenopiles; Oomycota; Saprolegniales; Saprolegniaceae; Aphanomyces
GCA_902459845.2	Hepatocystis sp. ex Piliocolobus tephrosceles	aconoidasida_odb10	90.4	2.5	7.1	89.5	2.7	7.8	90.6	2.7	6.7	40	184	2600580	cellular organisms; Eukaryota; Sar; Alveolata; Apicomplexa; Aconoidasida; Haemosporida; Plasmodiidae; Hepatocystis; unclassified Hepatocystis
GCA_902602495.3	Ectocarpus sp. CCAP 1310/34	stramenopiles_odb10	82	12	6	96	1	3	84	3	13	655	465	867726	cellular organisms; Eukaryota; Sar; Stramenopiles; Ochrophyta; PX clade; Phaeophyceae; Ectocarpales; Ectocarpaceae; Ectocarpus; unclassified Ectocarpus

## Sheet: arthropod species
Accession	Name	dataset	metaeuk_C	metaeuk_F	metaeuk_M	augustus_C	augustus_F	augustus_M	geneset_C	geneset_F	geneset_M	runtime_busco_metaeuk (s)	runtime_busco_augustus (s)	taxid	lineage
GCF_000006295.1	Pediculus humanus	insecta_odb10	96	2.2	1.8	96.7	1.2	2.1	95.9	2	2.1	247	540	121225	cellular organisms; Eukaryota; Opisthokonta; Metazoa; Eumetazoa; Bilateria; Protostomia; Ecdysozoa; Panarthropoda; Arthropoda; Mandibulata; Pancrustacea; Hexapoda; Insecta; Dicondylia; Pterygota; Neoptera; Paraneoptera; Psocodea; Phthiraptera; Anoplura; Pediculidae; Pediculus
GCF_000187915.1	Pogonomyrmex barbatus	hymenoptera_odb10	93.6	2.6	3.8	93.8	4	2.2	96.4	2.5	1.1	763	3395	144034	cellular organisms; Eukaryota; Opisthokonta; Metazoa; Eumetazoa; Bilateria; Protostomia; Ecdysozoa; Panarthropoda; Arthropoda; Mandibulata; Pancrustacea; Hexapoda; Insecta; Dicondylia; Pterygota; Neoptera; Holometabola; Hymenoptera; Apocrita; Aculeata; Formicoidea; Formicidae; Myrmicinae; Pogonomyrmecini; Pogonomyrmex
GCF_000188095.3	Bombus impatiens	hymenoptera_odb10	97.4	0.6	2	98.3	0.9	0.8	99.2	0.3	0.5	755	2829	132113	cellular organisms; Eukaryota; Opisthokonta; Metazoa; Eumetazoa; Bilateria; Protostomia; Ecdysozoa; Panarthropoda; Arthropoda; Mandibulata; Pancrustacea; Hexapoda; Insecta; Dicondylia; Pterygota; Neoptera; Holometabola; Hymenoptera; Apocrita; Aculeata; Apoidea; Apidae; Apinae; Bombini; Bombus; Pyrobombus
GCF_000204515.1	Acromyrmex echinatior	hymenoptera_odb10	96.7	1	2.3	97.5	1.3	1.2	99.3	0.4	0.3	877	3469	103372	cellular organisms; Eukaryota; Opisthokonta; Metazoa; Eumetazoa; Bilateria; Protostomia; Ecdysozoa; Panarthropoda; Arthropoda; Mandibulata; Pancrustacea; Hexapoda; Insecta; Dicondylia; Pterygota; Neoptera; Holometabola; Hymenoptera; Apocrita; Aculeata; Formicoidea; Formicidae; Myrmicinae; Attini; Acromyrmex
GCF_000214255.1	Bombus terrestris	hymenoptera_odb10	96.5	1.2	2.3	96.6	1.8	1.6	99.1	0.4	0.5	771	4011	30195	cellular organisms; Eukaryota; Opisthokonta; Metazoa; Eumetazoa; Bilateria; Protostomia; Ecdysozoa; Panarthropoda; Arthropoda; Mandibulata; Pancrustacea; Hexapoda; Insecta; Dicondylia; Pterygota; Neoptera; Holometabola; Hymenoptera; Apocrita; Aculeata; Apoidea; Apidae; Apinae; Bombini; Bombus; Bombus
GCF_000217595.1	Linepithema humile	hymenoptera_odb10	96.5	0.9	2.6	97.5	1	1.5	99	0.4	0.6	680	3013	83485	cellular organisms; Eukaryota; Opisthokonta; Metazoa; Eumetazoa; Bilateria; Protostomia; Ecdysozoa; Panarthropoda; Arthropoda; Mandibulata; Pancrustacea; Hexapoda; Insecta; Dicondylia; Pterygota; Neoptera; Holometabola; Hymenoptera; Apocrita; Aculeata; Formicoidea; Formicidae; Dolichoderinae; Linepithema
GCF_000220665.1	Drosophila ficusphila	diptera_odb10	99.1	0.6	0.3	99.3	0.2	0.5	99.8	0.1	0.1	478	1209	30025	cellular organisms; Eukaryota; Opisthokonta; Metazoa; Eumetazoa; Bilateria; Protostomia; Ecdysozoa; Panarthropoda; Arthropoda; Mandibulata; Pancrustacea; Hexapoda; Insecta; Dicondylia; Pterygota; Neoptera; Holometabola; Diptera; Brachycera; Muscomorpha; Eremoneura; Cyclorrhapha; Schizophora; Acalyptratae; Ephydroidea; Drosophilidae; Drosophilinae; Drosophilini; Drosophila; Sophophora; melanogaste…
GCF_000220905.1	Megachile rotundata	hymenoptera_odb10	97.1	0.6	2.3	98.3	0.7	1	98.9	0.3	0.8	855	3106	143995	cellular organisms; Eukaryota; Opisthokonta; Metazoa; Eumetazoa; Bilateria; Protostomia; Ecdysozoa; Panarthropoda; Arthropoda; Mandibulata; Pancrustacea; Hexapoda; Insecta; Dicondylia; Pterygota; Neoptera; Holometabola; Hymenoptera; Apocrita; Aculeata; Apoidea; Megachilidae; Megachilinae; Megachilini; Megachile
GCF_000224195.1	Drosophila elegans	diptera_odb10	98.7	0.5	0.8	99	0.2	0.8	99.7	0.1	0.2	438	1288	30023	cellular organisms; Eukaryota; Opisthokonta; Metazoa; Eumetazoa; Bilateria; Protostomia; Ecdysozoa; Panarthropoda; Arthropoda; Mandibulata; Pancrustacea; Hexapoda; Insecta; Dicondylia; Pterygota; Neoptera; Holometabola; Diptera; Brachycera; Muscomorpha; Eremoneura; Cyclorrhapha; Schizophora; Acalyptratae; Ephydroidea; Drosophilidae; Drosophilinae; Drosophilini; Drosophila; Sophophora; melanogaste…
GCF_000224215.1	Drosophila kikkawai	diptera_odb10	98.3	0.7	1	99.1	0.2	0.7	99.6	0.2	0.2	431	1149	30033	cellular organisms; Eukaryota; Opisthokonta; Metazoa; Eumetazoa; Bilateria; Protostomia; Ecdysozoa; Panarthropoda; Arthropoda; Mandibulata; Pancrustacea; Hexapoda; Insecta; Dicondylia; Pterygota; Neoptera; Holometabola; Diptera; Brachycera; Muscomorpha; Eremoneura; Cyclorrhapha; Schizophora; Acalyptratae; Ephydroidea; Drosophilidae; Drosophilinae; Drosophilini; Drosophila; Sophophora; melanogaste…
GCF_000224235.1	Drosophila takahashii	diptera_odb10	98.9	0.5	0.6	99.1	0.3	0.6	99.7	0.2	0.1	494	1090	29030	cellular organisms; Eukaryota; Opisthokonta; Metazoa; Eumetazoa; Bilateria; Protostomia; Ecdysozoa; Panarthropoda; Arthropoda; Mandibulata; Pancrustacea; Hexapoda; Insecta; Dicondylia; Pterygota; Neoptera; Holometabola; Diptera; Brachycera; Muscomorpha; Eremoneura; Cyclorrhapha; Schizophora; Acalyptratae; Ephydroidea; Drosophilidae; Drosophilinae; Drosophilini; Drosophila; Sophophora; melanogaste…
GCF_000233415.1	Drosophila biarmipes	diptera_odb10	98.9	0.5	0.6	99.3	0.2	0.5	99.8	0.1	0.1	456	1351	125945	cellular organisms; Eukaryota; Opisthokonta; Metazoa; Eumetazoa; Bilateria; Protostomia; Ecdysozoa; Panarthropoda; Arthropoda; Mandibulata; Pancrustacea; Hexapoda; Insecta; Dicondylia; Pterygota; Neoptera; Holometabola; Diptera; Brachycera; Muscomorpha; Eremoneura; Cyclorrhapha; Schizophora; Acalyptratae; Ephydroidea; Drosophilidae; Drosophilinae; Drosophilini; Drosophila; Sophophora; melanogaste…
GCF_000236285.1	Drosophila bipectinata	diptera_odb10	98.7	0.6	0.7	98.7	0.4	0.9	99.4	0.4	0.2	459	1241	42026	cellular organisms; Eukaryota; Opisthokonta; Metazoa; Eumetazoa; Bilateria; Protostomia; Ecdysozoa; Panarthropoda; Arthropoda; Mandibulata; Pancrustacea; Hexapoda; Insecta; Dicondylia; Pterygota; Neoptera; Holometabola; Diptera; Brachycera; Muscomorpha; Eremoneura; Cyclorrhapha; Schizophora; Acalyptratae; Ephydroidea; Drosophilidae; Drosophilinae; Drosophilini; Drosophila; Sophophora; melanogaste…
GCF_000236305.1	Drosophila rhopaloa	diptera_odb10	97.5	1.4	1.1	97.8	1	1.2	98.3	0.9	0.8	571	1119	1041015	cellular organisms; Eukaryota; Opisthokonta; Metazoa; Eumetazoa; Bilateria; Protostomia; Ecdysozoa; Panarthropoda; Arthropoda; Mandibulata; Pancrustacea; Hexapoda; Insecta; Dicondylia; Pterygota; Neoptera; Holometabola; Diptera; Brachycera; Muscomorpha; Eremoneura; Cyclorrhapha; Schizophora; Acalyptratae; Ephydroidea; Drosophilidae; Drosophilinae; Drosophilini; Drosophila; Sophophora; melanogaste…
GCF_000236325.1	Drosophila eugracilis	diptera_odb10	98.9	0.4	0.7	99.1	0.2	0.7	99.9	0.1	0	501	1256	29029	cellular organisms; Eukaryota; Opisthokonta; Metazoa; Eumetazoa; Bilateria; Protostomia; Ecdysozoa; Panarthropoda; Arthropoda; Mandibulata; Pancrustacea; Hexapoda; Insecta; Dicondylia; Pterygota; Neoptera; Holometabola; Diptera; Brachycera; Muscomorpha; Eremoneura; Cyclorrhapha; Schizophora; Acalyptratae; Ephydroidea; Drosophilidae; Drosophilinae; Drosophilini; Drosophila; Sophophora; melanogaste…
GCF_000239435.1	Tetranychus urticae	arachnida_odb10	94.6	0.7	4.7	95.1	0.3	4.6	94.7	0.3	5	231	993	32264	cellular organisms; Eukaryota; Opisthokonta; Metazoa; Eumetazoa; Bilateria; Protostomia; Ecdysozoa; Panarthropoda; Arthropoda; Chelicerata; Arachnida; Acari; Acariformes; Trombidiformes; Prostigmata; Eleutherengona; Raphignathae; Tetranychoidea; Tetranychidae; Tetranychus
GCF_000255335.1	Galendromus occidentalis	arachnida_odb10	98.1	1	0.9	98.9	0.3	0.8	98.8	0.1	1.1	434	1041	34638	cellular organisms; Eukaryota; Opisthokonta; Metazoa; Eumetazoa; Bilateria; Protostomia; Ecdysozoa; Panarthropoda; Arthropoda; Chelicerata; Arachnida; Acari; Parasitiformes; Mesostigmata; Monogynaspida; Gamasina; Phytoseioidea; Phytoseiidae; Typhlodrominae; Galendromus
GCF_000330985.1	Plutella xylostella	lepidoptera_odb10	90.1	2.8	7.1	89.9	2.1	8	91.1	2.5	6.4	822	10365	51655	cellular organisms; Eukaryota; Opisthokonta; Metazoa; Eumetazoa; Bilateria; Protostomia; Ecdysozoa; Panarthropoda; Arthropoda; Mandibulata; Pancrustacea; Hexapoda; Insecta; Dicondylia; Pterygota; Neoptera; Holometabola; Amphiesmenoptera; Lepidoptera; Glossata; Neolepidoptera; Heteroneura; Ditrysia; Yponomeutoidea; Plutellidae; Plutella
GCF_000341935.1	Cephus cinctus	hymenoptera_odb10	96.3	1.3	2.4	97.9	0.8	1.3	99.1	0.3	0.6	565	3026	211228	cellular organisms; Eukaryota; Opisthokonta; Metazoa; Eumetazoa; Bilateria; Protostomia; Ecdysozoa; Panarthropoda; Arthropoda; Mandibulata; Pancrustacea; Hexapoda; Insecta; Dicondylia; Pterygota; Neoptera; Holometabola; Hymenoptera; Cephoidea; Cephidae; Cephus
GCF_000344095.2	Athalia rosae	hymenoptera_odb10	95.6	1.7	2.7	98	0.5	1.5	99	0.2	0.8	549	2592	37344	cellular organisms; Eukaryota; Opisthokonta; Metazoa; Eumetazoa; Bilateria; Protostomia; Ecdysozoa; Panarthropoda; Arthropoda; Mandibulata; Pancrustacea; Hexapoda; Insecta; Dicondylia; Pterygota; Neoptera; Holometabola; Hymenoptera; Tenthredinoidea; Tenthredinidae; Allantinae; Athalia
GCF_000355655.1	Dendroctonus ponderosae	endopterygota_odb10	95.4	2.1	2.5	94.4	2.4	3.2	97.8	0.7	1.5	744	1956	77166	cellular organisms; Eukaryota; Opisthokonta; Metazoa; Eumetazoa; Bilateria; Protostomia; Ecdysozoa; Panarthropoda; Arthropoda; Mandibulata; Pancrustacea; Hexapoda; Insecta; Dicondylia; Pterygota; Neoptera; Holometabola; Coleoptera; Polyphaga; Cucujiformia; Curculionoidea; Curculionidae; Scolytinae; Dendroctonus
GCF_000365465.2	Parasteatoda tepidariorum	arachnida_odb10	97.7	1.1	1.2	97.4	0.5	2.1	99.4	0.2	0.4	2130	7300	114398	cellular organisms; Eukaryota; Opisthokonta; Metazoa; Eumetazoa; Bilateria; Protostomia; Ecdysozoa; Panarthropoda; Arthropoda; Chelicerata; Arachnida; Araneae; Araneomorphae; Entelegynae; Orbiculariae; Araneoidea; Theridiidae; Parasteatoda
GCF_000390285.2	Anoplophora glabripennis	endopterygota_odb10	98	1	1	98.1	0.8	1.1	98.6	0.8	0.6	1730	2136	217634	cellular organisms; Eukaryota; Opisthokonta; Metazoa; Eumetazoa; Bilateria; Protostomia; Ecdysozoa; Panarthropoda; Arthropoda; Mandibulata; Pancrustacea; Hexapoda; Insecta; Dicondylia; Pterygota; Neoptera; Holometabola; Coleoptera; Polyphaga; Cucujiformia; Chrysomeloidea; Cerambycidae; Lamiinae; Lamiini; Anoplophora
GCF_000472105.1	Drosophila suzukii	diptera_odb10	94.2	2.8	3	94.9	2	3.1	95.3	2.4	2.3	676	2426	28584	cellular organisms; Eukaryota; Opisthokonta; Metazoa; Eumetazoa; Bilateria; Protostomia; Ecdysozoa; Panarthropoda; Arthropoda; Mandibulata; Pancrustacea; Hexapoda; Insecta; Dicondylia; Pterygota; Neoptera; Holometabola; Diptera; Brachycera; Muscomorpha; Eremoneura; Cyclorrhapha; Schizophora; Acalyptratae; Ephydroidea; Drosophilidae; Drosophilinae; Drosophilini; Drosophila; Sophophora; melanogaste…
GCF_000475195.1	Diaphorina citri	hemiptera_odb10	88.3	7.4	4.3	94.9	1.6	3.5	87	6.3	6.7	962	2458	121845	cellular organisms; Eukaryota; Opisthokonta; Metazoa; Eumetazoa; Bilateria; Protostomia; Ecdysozoa; Panarthropoda; Arthropoda; Mandibulata; Pancrustacea; Hexapoda; Insecta; Dicondylia; Pterygota; Neoptera; Paraneoptera; Hemiptera; Sternorrhyncha; Psylloidea; Liviidae; Diaphorina
GCF_000503995.1	Ceratosolen solmsi	hymenoptera_odb10	92.1	1.8	6.1	91.1	2.3	6.6	92.7	1.9	5.4	799	5750	142686	cellular organisms; Eukaryota; Opisthokonta; Metazoa; Eumetazoa; Bilateria; Protostomia; Ecdysozoa; Panarthropoda; Arthropoda; Mandibulata; Pancrustacea; Hexapoda; Insecta; Dicondylia; Pterygota; Neoptera; Holometabola; Hymenoptera; Apocrita; Parasitoida; Chalcidoidea; Agaonidae; Agaoninae; Ceratosolen
GCF_000572035.2	Microplitis demolitor	hymenoptera_odb10	94.3	1.6	4.1	95.3	1.2	3.5	96.9	0.7	2.4	560	9753	69319	cellular organisms; Eukaryota; Opisthokonta; Metazoa; Eumetazoa; Bilateria; Protostomia; Ecdysozoa; Panarthropoda; Arthropoda; Mandibulata; Pancrustacea; Hexapoda; Insecta; Dicondylia; Pterygota; Neoptera; Holometabola; Hymenoptera; Apocrita; Parasitoida; Ichneumonoidea; Braconidae; Microgastrinae; Microplitis
GCF_000591075.1	Eurytemora affinis	arthropoda_odb10	91	4.2	4.8	74.9	8.8	16.3	93.9	2.8	3.3	923	824	88015	cellular organisms; Eukaryota; Opisthokonta; Metazoa; Eumetazoa; Bilateria; Protostomia; Ecdysozoa; Panarthropoda; Arthropoda; Mandibulata; Pancrustacea; Crustacea; Multicrustacea; Hexanauplia; Copepoda; Neocopepoda; Gymnoplea; Calanoida; Temoridae; Eurytemora
GCF_000612105.2	Orussus abietinus	hymenoptera_odb10	93.9	1.9	4.2	94.9	1.5	3.6	96.9	0.8	2.3	673	2611	222816	cellular organisms; Eukaryota; Opisthokonta; Metazoa; Eumetazoa; Bilateria; Protostomia; Ecdysozoa; Panarthropoda; Arthropoda; Mandibulata; Pancrustacea; Hexapoda; Insecta; Dicondylia; Pterygota; Neoptera; Holometabola; Hymenoptera; Orussoidea; Orussidae; Orussus
GCF_000648655.2	Copidosoma floridanum	hymenoptera_odb10	86.4	4.2	9.4	86.5	2.6	10.9	90.6	3.1	6.3	1360	7431	29053	cellular organisms; Eukaryota; Opisthokonta; Metazoa; Eumetazoa; Bilateria; Protostomia; Ecdysozoa; Panarthropoda; Arthropoda; Mandibulata; Pancrustacea; Hexapoda; Insecta; Dicondylia; Pterygota; Neoptera; Holometabola; Hymenoptera; Apocrita; Parasitoida; Chalcidoidea; Encyrtidae; Encyrtinae; Copidosoma
GCF_000648675.2	Cimex lectularius	hemiptera_odb10	99.5	0.2	0.3	99.3	0.2	0.5	99.5	0	0.5	1089	1492	79782	cellular organisms; Eukaryota; Opisthokonta; Metazoa; Eumetazoa; Bilateria; Protostomia; Ecdysozoa; Panarthropoda; Arthropoda; Mandibulata; Pancrustacea; Hexapoda; Insecta; Dicondylia; Pterygota; Neoptera; Paraneoptera; Hemiptera; Prosorrhyncha; Heteroptera; Euheteroptera; Neoheteroptera; Panheteroptera; Cimicomorpha; Cimicoidea; Cimicidae; Cimex
GCF_000648695.1	Onthophagus taurus	endopterygota_odb10	99.5	0.2	0.3	99.3	0.1	0.6	99.6	0.1	0.3	887	978	166361	cellular organisms; Eukaryota; Opisthokonta; Metazoa; Eumetazoa; Bilateria; Protostomia; Ecdysozoa; Panarthropoda; Arthropoda; Mandibulata; Pancrustacea; Hexapoda; Insecta; Dicondylia; Pterygota; Neoptera; Holometabola; Coleoptera; Polyphaga; Scarabaeiformia; Scarabaeoidea; Scarabaeidae; Scarabaeinae; Scarabaeinae incertae sedis; Onthophagus
GCF_000671375.1	Centruroides sculpturatus	arachnida_odb10	96.6	2.4	1	97.1	0.9	2	97	1.8	1.2	1579	6943	218467	cellular organisms; Eukaryota; Opisthokonta; Metazoa; Eumetazoa; Bilateria; Protostomia; Ecdysozoa; Panarthropoda; Arthropoda; Chelicerata; Arachnida; Scorpiones; Buthida; Buthoidea; Buthidae; Centruroides
GCF_000696155.1	Zootermopsis nevadensis	insecta_odb10	98.9	0.6	0.5	98.4	0.9	0.7	98.9	0.4	0.7	1384	1286	136037	cellular organisms; Eukaryota; Opisthokonta; Metazoa; Eumetazoa; Bilateria; Protostomia; Ecdysozoa; Panarthropoda; Arthropoda; Mandibulata; Pancrustacea; Hexapoda; Insecta; Dicondylia; Pterygota; Neoptera; Polyneoptera; Dictyoptera; Blattodea; Blattoidea; Termitoidae; Termopsidae; Termopsinae; Termopsini; Zootermopsis
GCF_000696795.2	Halyomorpha halys	hemiptera_odb10	98.9	0.6	0.5	98.1	0.6	1.3	99.3	0.3	0.4	1990	2842	286706	cellular organisms; Eukaryota; Opisthokonta; Metazoa; Eumetazoa; Bilateria; Protostomia; Ecdysozoa; Panarthropoda; Arthropoda; Mandibulata; Pancrustacea; Hexapoda; Insecta; Dicondylia; Pterygota; Neoptera; Paraneoptera; Hemiptera; Prosorrhyncha; Heteroptera; Euheteroptera; Neoheteroptera; Panheteroptera; Pentatomomorpha; Pentatomoidea; Pentatomidae; Pentatominae; Halyomorpha
GCF_000697945.2	Frankliniella occidentalis	insecta_odb10	97.1	1.8	1.1	98.1	1	0.9	98.8	0.7	0.5	886	643	133901	cellular organisms; Eukaryota; Opisthokonta; Metazoa; Eumetazoa; Bilateria; Protostomia; Ecdysozoa; Panarthropoda; Arthropoda; Mandibulata; Pancrustacea; Hexapoda; Insecta; Dicondylia; Pterygota; Neoptera; Paraneoptera; Thysanoptera; Terebrantia; Thripoidea; Thripidae; Thripinae; Frankliniella
GCF_000699045.2	Agrilus planipennis	endopterygota_odb10	95.8	2.1	2.1	97	1.1	1.9	96.5	1.5	2	1089	2604	224129	cellular organisms; Eukaryota; Opisthokonta; Metazoa; Eumetazoa; Bilateria; Protostomia; Ecdysozoa; Panarthropoda; Arthropoda; Mandibulata; Pancrustacea; Hexapoda; Insecta; Dicondylia; Pterygota; Neoptera; Holometabola; Coleoptera; Polyphaga; Elateriformia; Buprestoidea; Buprestidae; Agrilinae; Agrilus
GCF_000757685.1	Nilaparvata lugens	hemiptera_odb10	94.2	2.9	2.9	95.2	0.9	3.9	97.7	1.1	1.2	2105	5120	108931	cellular organisms; Eukaryota; Opisthokonta; Metazoa; Eumetazoa; Bilateria; Protostomia; Ecdysozoa; Panarthropoda; Arthropoda; Mandibulata; Pancrustacea; Hexapoda; Insecta; Dicondylia; Pterygota; Neoptera; Paraneoptera; Hemiptera; Auchenorrhyncha; Fulgoromorpha; Fulgoroidea; Delphacidae; Delphacinae; Nilaparvata
GCF_000764305.1	Hyalella azteca	arthropoda_odb10	93.8	2.4	3.8	91.4	3.2	5.4	95.4	2	2.6	1289	898	294128	cellular organisms; Eukaryota; Opisthokonta; Metazoa; Eumetazoa; Bilateria; Protostomia; Ecdysozoa; Panarthropoda; Arthropoda; Mandibulata; Pancrustacea; Crustacea; Multicrustacea; Malacostraca; Eumalacostraca; Peracarida; Amphipoda; Senticaudata; Talitrida; Talitroidea; Hyalellidae; Hyalella
GCF_000806345.1	Zeugodacus cucurbitae	diptera_odb10	98.2	0.7	1.1	98.4	0.5	1.1	99.4	0.2	0.4	922	4392	28588	cellular organisms; Eukaryota; Opisthokonta; Metazoa; Eumetazoa; Bilateria; Protostomia; Ecdysozoa; Panarthropoda; Arthropoda; Mandibulata; Pancrustacea; Hexapoda; Insecta; Dicondylia; Pterygota; Neoptera; Holometabola; Diptera; Brachycera; Muscomorpha; Eremoneura; Cyclorrhapha; Schizophora; Acalyptratae; Tephritoidea; Tephritidae; Dacinae; Dacini; Zeugodacus; Zeugodacus
GCF_000806365.1	Fopius arisanus	hymenoptera_odb10	94.5	2	3.5	94.8	1.8	3.4	97.1	1.3	1.6	508	2604	64838	cellular organisms; Eukaryota; Opisthokonta; Metazoa; Eumetazoa; Bilateria; Protostomia; Ecdysozoa; Panarthropoda; Arthropoda; Mandibulata; Pancrustacea; Hexapoda; Insecta; Dicondylia; Pterygota; Neoptera; Holometabola; Hymenoptera; Apocrita; Parasitoida; Ichneumonoidea; Braconidae; Opiinae; Fopius
GCF_000836215.1	Papilio polytes	lepidoptera_odb10	95.9	1.6	2.5	95.7	1.9	2.4	96.7	1.7	1.6	648	3039	76194	cellular organisms; Eukaryota; Opisthokonta; Metazoa; Eumetazoa; Bilateria; Protostomia; Ecdysozoa; Panarthropoda; Arthropoda; Mandibulata; Pancrustacea; Hexapoda; Insecta; Dicondylia; Pterygota; Neoptera; Holometabola; Amphiesmenoptera; Lepidoptera; Glossata; Neolepidoptera; Heteroneura; Ditrysia; Obtectomera; Papilionoidea; Papilionidae; Papilioninae; Papilionini; Papilio
GCF_000836235.1	Papilio xuthus	lepidoptera_odb10	99.1	0.2	0.7	98.2	0.4	1.4	99.6	0.1	0.3	654	9120	66420	cellular organisms; Eukaryota; Opisthokonta; Metazoa; Eumetazoa; Bilateria; Protostomia; Ecdysozoa; Panarthropoda; Arthropoda; Mandibulata; Pancrustacea; Hexapoda; Insecta; Dicondylia; Pterygota; Neoptera; Holometabola; Amphiesmenoptera; Lepidoptera; Glossata; Neolepidoptera; Heteroneura; Ditrysia; Obtectomera; Papilionoidea; Papilionidae; Papilioninae; Papilionini; Papilio
GCF_000949405.1	Vollenhovia emeryi	hymenoptera_odb10	95.8	1.1	3.1	97.7	1.2	1.1	99.2	0.6	0.2	955	3948	411798	cellular organisms; Eukaryota; Opisthokonta; Metazoa; Eumetazoa; Bilateria; Protostomia; Ecdysozoa; Panarthropoda; Arthropoda; Mandibulata; Pancrustacea; Hexapoda; Insecta; Dicondylia; Pterygota; Neoptera; Holometabola; Hymenoptera; Apocrita; Aculeata; Formicoidea; Formicidae; Myrmicinae; Stenammini; Vollenhovia
GCF_000956235.1	Wasmannia auropunctata	hymenoptera_odb10	95.5	1.6	2.9	96.8	1.6	1.6	98.5	1	0.5	877	3095	64793	cellular organisms; Eukaryota; Opisthokonta; Metazoa; Eumetazoa; Bilateria; Protostomia; Ecdysozoa; Panarthropoda; Arthropoda; Mandibulata; Pancrustacea; Hexapoda; Insecta; Dicondylia; Pterygota; Neoptera; Holometabola; Hymenoptera; Apocrita; Aculeata; Formicoidea; Formicidae; Myrmicinae; Blepharidattini; Wasmannia
GCF_001015335.1	Stomoxys calcitrans	diptera_odb10	97.1	1.5	1.4	97.1	1.3	1.6	99.3	0.5	0.2	2219	6913	35570	cellular organisms; Eukaryota; Opisthokonta; Metazoa; Eumetazoa; Bilateria; Protostomia; Ecdysozoa; Panarthropoda; Arthropoda; Mandibulata; Pancrustacea; Hexapoda; Insecta; Dicondylia; Pterygota; Neoptera; Holometabola; Diptera; Brachycera; Muscomorpha; Eremoneura; Cyclorrhapha; Schizophora; Calyptratae; Muscoidea; Muscidae; Muscinae; Stomoxyini; Stomoxys
GCF_001186105.1	Amyelois transitella	lepidoptera_odb10	98.2	0.9	0.9	97.8	0.8	1.4	99.3	0.4	0.3	1189	9836	680683	cellular organisms; Eukaryota; Opisthokonta; Metazoa; Eumetazoa; Bilateria; Protostomia; Ecdysozoa; Panarthropoda; Arthropoda; Mandibulata; Pancrustacea; Hexapoda; Insecta; Dicondylia; Pterygota; Neoptera; Holometabola; Amphiesmenoptera; Lepidoptera; Glossata; Neolepidoptera; Heteroneura; Ditrysia; Obtectomera; Pyraloidea; Pyralidae; Phycitinae; Amyelois
GCF_001186385.1	Diuraphis noxia	hemiptera_odb10	97.1	1.8	1.1	96.9	1.6	1.5	97.2	1.8	1	686	2124	143948	cellular organisms; Eukaryota; Opisthokonta; Metazoa; Eumetazoa; Bilateria; Protostomia; Ecdysozoa; Panarthropoda; Arthropoda; Mandibulata; Pancrustacea; Hexapoda; Insecta; Dicondylia; Pterygota; Neoptera; Paraneoptera; Hemiptera; Sternorrhyncha; Aphidomorpha; Aphidoidea; Aphididae; Aphidinae; Macrosiphini; Diuraphis
GCF_001188975.3	Bactrocera oleae	diptera_odb10	98.5	0.6	0.9	98.5	0.4	1.1	99.1	0.4	0.5	1116	3063	104688	cellular organisms; Eukaryota; Opisthokonta; Metazoa; Eumetazoa; Bilateria; Protostomia; Ecdysozoa; Panarthropoda; Arthropoda; Mandibulata; Pancrustacea; Hexapoda; Insecta; Dicondylia; Pterygota; Neoptera; Holometabola; Diptera; Brachycera; Muscomorpha; Eremoneura; Cyclorrhapha; Schizophora; Acalyptratae; Tephritoidea; Tephritidae; Dacinae; Dacini; Bactrocera; Daculus
GCF_001263275.1	Habropoda laboriosa	hymenoptera_odb10	96.4	1	2.6	96	1.7	2.3	98.6	0.5	0.9	935	3893	597456	cellular organisms; Eukaryota; Opisthokonta; Metazoa; Eumetazoa; Bilateria; Protostomia; Ecdysozoa; Panarthropoda; Arthropoda; Mandibulata; Pancrustacea; Hexapoda; Insecta; Dicondylia; Pterygota; Neoptera; Holometabola; Hymenoptera; Apocrita; Aculeata; Apoidea; Apidae; Apinae; Anthophorini; Habropoda
GCF_001263575.1	Neodiprion lecontei	hymenoptera_odb10	94.6	2.1	3.3	96.9	1.1	2	98.4	0.5	1.1	807	2832	441921	cellular organisms; Eukaryota; Opisthokonta; Metazoa; Eumetazoa; Bilateria; Protostomia; Ecdysozoa; Panarthropoda; Arthropoda; Mandibulata; Pancrustacea; Hexapoda; Insecta; Dicondylia; Pterygota; Neoptera; Holometabola; Hymenoptera; Tenthredinoidea; Diprionidae; Diprioninae; Neodiprion
GCF_001272555.1	Dufourea novaeangliae	hymenoptera_odb10	96.6	0.8	2.6	97.3	1	1.7	98.7	0.4	0.9	878	3531	178035	cellular organisms; Eukaryota; Opisthokonta; Metazoa; Eumetazoa; Bilateria; Protostomia; Ecdysozoa; Panarthropoda; Arthropoda; Mandibulata; Pancrustacea; Hexapoda; Insecta; Dicondylia; Pterygota; Neoptera; Holometabola; Hymenoptera; Apocrita; Aculeata; Apoidea; Halictidae; Rophitinae; Dufourea
GCF_001298355.1	Papilio machaon	lepidoptera_odb10	97.8	1	1.2	97.7	0.6	1.7	97.9	1.1	1	774	2966	76193	cellular organisms; Eukaryota; Opisthokonta; Metazoa; Eumetazoa; Bilateria; Protostomia; Ecdysozoa; Panarthropoda; Arthropoda; Mandibulata; Pancrustacea; Hexapoda; Insecta; Dicondylia; Pterygota; Neoptera; Holometabola; Amphiesmenoptera; Lepidoptera; Glossata; Neolepidoptera; Heteroneura; Ditrysia; Obtectomera; Papilionoidea; Papilionidae; Papilioninae; Papilionini; Papilio
GCF_001313825.1	Dinoponera quadriceps	hymenoptera_odb10	95.8	1.4	2.8	96.4	1.4	2.2	98.6	0.8	0.6	920	2649	609295	cellular organisms; Eukaryota; Opisthokonta; Metazoa; Eumetazoa; Bilateria; Protostomia; Ecdysozoa; Panarthropoda; Arthropoda; Mandibulata; Pancrustacea; Hexapoda; Insecta; Dicondylia; Pterygota; Neoptera; Holometabola; Hymenoptera; Apocrita; Aculeata; Formicoidea; Formicidae; Ponerinae; Ponerini; Dinoponera
GCF_001313835.1	Polistes canadensis	hymenoptera_odb10	95.4	1.3	3.3	97.4	0.9	1.7	98.1	0.6	1.3	520	2724	91411	cellular organisms; Eukaryota; Opisthokonta; Metazoa; Eumetazoa; Bilateria; Protostomia; Ecdysozoa; Panarthropoda; Arthropoda; Mandibulata; Pancrustacea; Hexapoda; Insecta; Dicondylia; Pterygota; Neoptera; Holometabola; Hymenoptera; Apocrita; Aculeata; Vespoidea; Vespidae; Polistinae; Polistini; Polistes
GCF_001412225.1		endopterygota_odb10	98.7	0.7	0.6	99	0.6	0.4	99.4	0.3	0.3	495	591	110193
GCF_001412515.2	Diachasma alloeum	hymenoptera_odb10	95.3	1.9	2.8	95.6	1.6	2.8	97.8	0.5	1.7	1288	4174	454923	cellular organisms; Eukaryota; Opisthokonta; Metazoa; Eumetazoa; Bilateria; Protostomia; Ecdysozoa; Panarthropoda; Arthropoda; Mandibulata; Pancrustacea; Hexapoda; Insecta; Dicondylia; Pterygota; Neoptera; Holometabola; Hymenoptera; Apocrita; Parasitoida; Ichneumonoidea; Braconidae; Opiinae; Diachasma
GCF_001465965.1	Polistes dominula	hymenoptera_odb10	95.6	1.1	3.3	97.3	0.7	2	98.4	0.3	1.3	589	2886	743375	cellular organisms; Eukaryota; Opisthokonta; Metazoa; Eumetazoa; Bilateria; Protostomia; Ecdysozoa; Panarthropoda; Arthropoda; Mandibulata; Pancrustacea; Hexapoda; Insecta; Dicondylia; Pterygota; Neoptera; Holometabola; Hymenoptera; Apocrita; Aculeata; Vespoidea; Vespidae; Polistinae; Polistini; Polistes
GCF_001483705.1	Eufriesea mexicana	hymenoptera_odb10	96.7	0.7	2.6	97.6	0.8	1.6	98.8	0.5	0.7	1709	5218	516756	cellular organisms; Eukaryota; Opisthokonta; Metazoa; Eumetazoa; Bilateria; Protostomia; Ecdysozoa; Panarthropoda; Arthropoda; Mandibulata; Pancrustacea; Hexapoda; Insecta; Dicondylia; Pterygota; Neoptera; Holometabola; Hymenoptera; Apocrita; Aculeata; Apoidea; Apidae; Apinae; Euglossini; Eufriesea
GCF_001594045.1	Atta colombica	hymenoptera_odb10	97.1	0.5	2.4	98.2	0.9	0.9	99.4	0.2	0.4	634	3525	520822	cellular organisms; Eukaryota; Opisthokonta; Metazoa; Eumetazoa; Bilateria; Protostomia; Ecdysozoa; Panarthropoda; Arthropoda; Mandibulata; Pancrustacea; Hexapoda; Insecta; Dicondylia; Pterygota; Neoptera; Holometabola; Hymenoptera; Apocrita; Aculeata; Formicoidea; Formicidae; Myrmicinae; Attini; Atta
GCF_001594055.1	Trachymyrmex zeteki	hymenoptera_odb10	96.6	0.8	2.6	97.7	1	1.3	99.2	0.3	0.5	716	3062	64791	cellular organisms; Eukaryota; Opisthokonta; Metazoa; Eumetazoa; Bilateria; Protostomia; Ecdysozoa; Panarthropoda; Arthropoda; Mandibulata; Pancrustacea; Hexapoda; Insecta; Dicondylia; Pterygota; Neoptera; Holometabola; Hymenoptera; Apocrita; Aculeata; Formicoidea; Formicidae; Myrmicinae; Attini; Trachymyrmex
GCF_001594065.1	Cyphomyrmex costatus	hymenoptera_odb10	96.7	0.7	2.6	98	0.8	1.2	98.7	0.4	0.9	903	2933	456900	cellular organisms; Eukaryota; Opisthokonta; Metazoa; Eumetazoa; Bilateria; Protostomia; Ecdysozoa; Panarthropoda; Arthropoda; Mandibulata; Pancrustacea; Hexapoda; Insecta; Dicondylia; Pterygota; Neoptera; Holometabola; Hymenoptera; Apocrita; Aculeata; Formicoidea; Formicidae; Myrmicinae; Attini; Cyphomyrmex
GCF_001594075.1	Trachymyrmex cornetzi	hymenoptera_odb10	96.9	0.9	2.2	97.5	1.2	1.3	98.8	0.5	0.7	1065	9342	471704	cellular organisms; Eukaryota; Opisthokonta; Metazoa; Eumetazoa; Bilateria; Protostomia; Ecdysozoa; Panarthropoda; Arthropoda; Mandibulata; Pancrustacea; Hexapoda; Insecta; Dicondylia; Pterygota; Neoptera; Holometabola; Hymenoptera; Apocrita; Aculeata; Formicoidea; Formicidae; Myrmicinae; Attini; Trachymyrmex
GCF_001594115.1	Trachymyrmex septentrionalis	hymenoptera_odb10	97.1	0.6	2.3	98.2	0.8	1	99.3	0.3	0.4	716	3607	34720	cellular organisms; Eukaryota; Opisthokonta; Metazoa; Eumetazoa; Bilateria; Protostomia; Ecdysozoa; Panarthropoda; Arthropoda; Mandibulata; Pancrustacea; Hexapoda; Insecta; Dicondylia; Pterygota; Neoptera; Holometabola; Hymenoptera; Apocrita; Aculeata; Formicoidea; Formicidae; Myrmicinae; Attini; Trachymyrmex
GCF_001652005.1	Ceratina calcarata	hymenoptera_odb10	95	1.5	3.5	95.5	1.7	2.8	96.9	1.3	1.8	632	3233	156304	cellular organisms; Eukaryota; Opisthokonta; Metazoa; Eumetazoa; Bilateria; Protostomia; Ecdysozoa; Panarthropoda; Arthropoda; Mandibulata; Pancrustacea; Hexapoda; Insecta; Dicondylia; Pterygota; Neoptera; Holometabola; Hymenoptera; Apocrita; Aculeata; Apoidea; Apidae; Xylocopinae; Ceratinini; Ceratina; Zadontomerus
GCF_001687245.1	Rhagoletis zephyria	diptera_odb10	93.6	3.2	3.2	93.6	3.1	3.3	95	2.7	2.3	2343	7822	28612	cellular organisms; Eukaryota; Opisthokonta; Metazoa; Eumetazoa; Bilateria; Protostomia; Ecdysozoa; Panarthropoda; Arthropoda; Mandibulata; Pancrustacea; Hexapoda; Insecta; Dicondylia; Pterygota; Neoptera; Holometabola; Diptera; Brachycera; Muscomorpha; Eremoneura; Cyclorrhapha; Schizophora; Acalyptratae; Tephritoidea; Tephritidae; Trypetinae; Carpomyini; Carpomyina; Rhagoletis
GCF_001853355.1	Bactrocera latifrons	diptera_odb10	98.3	0.7	1	98.5	0.5	1	99.5	0.3	0.2	1046	3568	174628	cellular organisms; Eukaryota; Opisthokonta; Metazoa; Eumetazoa; Bilateria; Protostomia; Ecdysozoa; Panarthropoda; Arthropoda; Mandibulata; Pancrustacea; Hexapoda; Insecta; Dicondylia; Pterygota; Neoptera; Holometabola; Diptera; Brachycera; Muscomorpha; Eremoneura; Cyclorrhapha; Schizophora; Acalyptratae; Tephritoidea; Tephritidae; Dacinae; Dacini; Bactrocera; Bactrocera
GCF_001856805.1	Pieris rapae	lepidoptera_odb10	98.9	0.4	0.7	98.7	0.3	1	99.5	0.1	0.4	725	2511	64459	cellular organisms; Eukaryota; Opisthokonta; Metazoa; Eumetazoa; Bilateria; Protostomia; Ecdysozoa; Panarthropoda; Arthropoda; Mandibulata; Pancrustacea; Hexapoda; Insecta; Dicondylia; Pterygota; Neoptera; Holometabola; Amphiesmenoptera; Lepidoptera; Glossata; Neolepidoptera; Heteroneura; Ditrysia; Obtectomera; Papilionoidea; Pieridae; Pierinae; Pierini; Pieris
GCF_001937115.1	Aethina tumida	endopterygota_odb10	97	2.1	0.9	95	2.1	2.9	99	0.5	0.5	732	807	116153	cellular organisms; Eukaryota; Opisthokonta; Metazoa; Eumetazoa; Bilateria; Protostomia; Ecdysozoa; Panarthropoda; Arthropoda; Mandibulata; Pancrustacea; Hexapoda; Insecta; Dicondylia; Pterygota; Neoptera; Holometabola; Coleoptera; Polyphaga; Cucujiformia; Cucujoidea; Nitidulidae; Nitidulinae; Aethina
GCF_002006095.1	Pseudomyrmex gracilis	hymenoptera_odb10	95.8	1.2	3	97.8	0.9	1.3	98.4	0.6	1	786	2761	219809	cellular organisms; Eukaryota; Opisthokonta; Metazoa; Eumetazoa; Bilateria; Protostomia; Ecdysozoa; Panarthropoda; Arthropoda; Mandibulata; Pancrustacea; Hexapoda; Insecta; Dicondylia; Pterygota; Neoptera; Holometabola; Hymenoptera; Apocrita; Aculeata; Formicoidea; Formicidae; Pseudomyrmecinae; Pseudomyrmex
GCF_002217175.1	Folsomia candida	arthropoda_odb10	97.5	0.7	1.8	96.3	0.8	2.9	98.7	0.4	0.9	726	733	158441	cellular organisms; Eukaryota; Opisthokonta; Metazoa; Eumetazoa; Bilateria; Protostomia; Ecdysozoa; Panarthropoda; Arthropoda; Mandibulata; Pancrustacea; Hexapoda; Collembola; Entomobryomorpha; Isotomoidea; Isotomidae; Proisotominae; Folsomia
GCF_002443255.1		arachnida_odb10	98.9	0.5	0.6	97.6	0.1	2.3	99.2	0	0.8	1021	5471	109461
GCF_002532875.1	Varroa jacobsoni	arachnida_odb10	99.1	0.4	0.5	98.9	0.1	1	99.7	0	0.3	1065	1739	62625	cellular organisms; Eukaryota; Opisthokonta; Metazoa; Eumetazoa; Bilateria; Protostomia; Ecdysozoa; Panarthropoda; Arthropoda; Chelicerata; Arachnida; Acari; Parasitiformes; Mesostigmata; Monogynaspida; Gamasina; Dermanyssoidea; Varroidae; Varroa
GCF_002706865.1	Spodoptera litura	lepidoptera_odb10	99.1	0.4	0.5	98.7	0.3	1	99.7	0.2	0.1	1069	10336	69820	cellular organisms; Eukaryota; Opisthokonta; Metazoa; Eumetazoa; Bilateria; Protostomia; Ecdysozoa; Panarthropoda; Arthropoda; Mandibulata; Pancrustacea; Hexapoda; Insecta; Dicondylia; Pterygota; Neoptera; Holometabola; Amphiesmenoptera; Lepidoptera; Glossata; Neolepidoptera; Heteroneura; Ditrysia; Obtectomera; Noctuoidea; Noctuidae; Amphipyrinae; Spodoptera
GCF_002803265.2	Melanaphis sacchari	hemiptera_odb10	99.2	0.5	0.3	99.6	0.1	0.3	99.6	0.1	0.3	652	1143	742174	cellular organisms; Eukaryota; Opisthokonta; Metazoa; Eumetazoa; Bilateria; Protostomia; Ecdysozoa; Panarthropoda; Arthropoda; Mandibulata; Pancrustacea; Hexapoda; Insecta; Dicondylia; Pterygota; Neoptera; Paraneoptera; Hemiptera; Sternorrhyncha; Aphidomorpha; Aphidoidea; Aphididae; Aphidinae; Aphidini; Melanaphis
GCF_002891405.2	Cryptotermes secundus	insecta_odb10	98.9	0.7	0.4	97.4	1	1.6	98.6	0.4	1	2692	3319	105785	cellular organisms; Eukaryota; Opisthokonta; Metazoa; Eumetazoa; Bilateria; Protostomia; Ecdysozoa; Panarthropoda; Arthropoda; Mandibulata; Pancrustacea; Hexapoda; Insecta; Dicondylia; Pterygota; Neoptera; Polyneoptera; Dictyoptera; Blattodea; Blattoidea; Termitoidae; Kalotermitidae; Cryptotermitinae; Cryptotermes
GCF_002938995.1	Vanessa tameamea	lepidoptera_odb10	98.5	0.5	1	98.5	0.5	1	99.3	0.2	0.5	1130	3475	334116	cellular organisms; Eukaryota; Opisthokonta; Metazoa; Eumetazoa; Bilateria; Protostomia; Ecdysozoa; Panarthropoda; Arthropoda; Mandibulata; Pancrustacea; Hexapoda; Insecta; Dicondylia; Pterygota; Neoptera; Holometabola; Amphiesmenoptera; Lepidoptera; Glossata; Neolepidoptera; Heteroneura; Ditrysia; Obtectomera; Papilionoidea; Nymphalidae; Nymphalinae; Nymphalini; Vanessa
GCF_003013835.1	Diabrotica virgifera	endopterygota_odb10	91.8	5.4	2.8	89.1	5.6	5.3	94.4	3.1	2.5	7114	13497	50389	cellular organisms; Eukaryota; Opisthokonta; Metazoa; Eumetazoa; Bilateria; Protostomia; Ecdysozoa; Panarthropoda; Arthropoda; Mandibulata; Pancrustacea; Hexapoda; Insecta; Dicondylia; Pterygota; Neoptera; Holometabola; Coleoptera; Polyphaga; Cucujiformia; Chrysomeloidea; Chrysomelidae; Galerucinae; Luperini; Diabroticina; Diabroticites; Diabrotica
GCF_003070985.1	Temnothorax curvispinosus	hymenoptera_odb10	92.3	2.4	5.3	93.1	2.8	4.1	94.7	2.4	2.9	999	3069	300111	cellular organisms; Eukaryota; Opisthokonta; Metazoa; Eumetazoa; Bilateria; Protostomia; Ecdysozoa; Panarthropoda; Arthropoda; Mandibulata; Pancrustacea; Hexapoda; Insecta; Dicondylia; Pterygota; Neoptera; Holometabola; Hymenoptera; Apocrita; Aculeata; Formicoidea; Formicidae; Myrmicinae; Formicoxenini; Temnothorax
GCF_003227715.1	Harpegnathos saltator	hymenoptera_odb10	96.3	0.8	2.9	97.6	0.9	1.5	99.4	0.2	0.4	1131	3774	610380	cellular organisms; Eukaryota; Opisthokonta; Metazoa; Eumetazoa; Bilateria; Protostomia; Ecdysozoa; Panarthropoda; Arthropoda; Mandibulata; Pancrustacea; Hexapoda; Insecta; Dicondylia; Pterygota; Neoptera; Holometabola; Hymenoptera; Apocrita; Aculeata; Formicoidea; Formicidae; Ponerinae; Ponerini; Harpegnathos
GCF_003227725.1	Camponotus floridanus	hymenoptera_odb10	96.7	0.6	2.7	98.5	0.7	0.8	99.4	0.1	0.5	874	2955	104421	cellular organisms; Eukaryota; Opisthokonta; Metazoa; Eumetazoa; Bilateria; Protostomia; Ecdysozoa; Panarthropoda; Arthropoda; Mandibulata; Pancrustacea; Hexapoda; Insecta; Dicondylia; Pterygota; Neoptera; Holometabola; Hymenoptera; Apocrita; Aculeata; Formicoidea; Formicidae; Formicinae; Camponotini; Camponotus
GCF_003260585.2	Monomorium pharaonis	hymenoptera_odb10	94.2	2.7	3.1	95	3	2	98.4	1	0.6	866	4044	307658	cellular organisms; Eukaryota; Opisthokonta; Metazoa; Eumetazoa; Bilateria; Protostomia; Ecdysozoa; Panarthropoda; Arthropoda; Mandibulata; Pancrustacea; Hexapoda; Insecta; Dicondylia; Pterygota; Neoptera; Holometabola; Hymenoptera; Apocrita; Aculeata; Formicoidea; Formicidae; Myrmicinae; Solenopsidini; Monomorium
GCF_003268045.1	Sipha flava	hemiptera_odb10	96.7	0.4	2.9	96.7	0.3	3	97	0.2	2.8	684	1279	143950	cellular organisms; Eukaryota; Opisthokonta; Metazoa; Eumetazoa; Bilateria; Protostomia; Ecdysozoa; Panarthropoda; Arthropoda; Mandibulata; Pancrustacea; Hexapoda; Insecta; Dicondylia; Pterygota; Neoptera; Paraneoptera; Hemiptera; Sternorrhyncha; Aphidomorpha; Aphidoidea; Aphididae; Chaitophorinae; Sipha
GCF_003285875.2	Drosophila novamexicana	diptera_odb10	98.3	0.4	1.3	98.5	0.2	1.3	99	0.1	0.9	521	1701	47314	cellular organisms; Eukaryota; Opisthokonta; Metazoa; Eumetazoa; Bilateria; Protostomia; Ecdysozoa; Panarthropoda; Arthropoda; Mandibulata; Pancrustacea; Hexapoda; Insecta; Dicondylia; Pterygota; Neoptera; Holometabola; Diptera; Brachycera; Muscomorpha; Eremoneura; Cyclorrhapha; Schizophora; Acalyptratae; Ephydroidea; Drosophilidae; Drosophilinae; Drosophilini; Drosophila; Drosophila; virilis gro…
GCF_003651465.1	Formica exsecta	hymenoptera_odb10	95.8	1.3	2.9	96.5	1.9	1.6	97.7	1.1	1.2	835	5538	72781	cellular organisms; Eukaryota; Opisthokonta; Metazoa; Eumetazoa; Bilateria; Protostomia; Ecdysozoa; Panarthropoda; Arthropoda; Mandibulata; Pancrustacea; Hexapoda; Insecta; Dicondylia; Pterygota; Neoptera; Holometabola; Hymenoptera; Apocrita; Aculeata; Formicoidea; Formicidae; Formicinae; Formicini; Formica
GCF_003676215.2	Rhopalosiphum maidis	hemiptera_odb10	99.7	0.2	0.1	99.1	0.3	0.6	99.8	0	0.2	756	3176	43146	cellular organisms; Eukaryota; Opisthokonta; Metazoa; Eumetazoa; Bilateria; Protostomia; Ecdysozoa; Panarthropoda; Arthropoda; Mandibulata; Pancrustacea; Hexapoda; Insecta; Dicondylia; Pterygota; Neoptera; Paraneoptera; Hemiptera; Sternorrhyncha; Aphidomorpha; Aphidoidea; Aphididae; Aphidinae; Aphidini; Rhopalosiphum
GCF_003990815.1	Daphnia magna	arthropoda_odb10	98	1.3	0.7	98	0.9	1.1	97.8	0.3	1.9	370	597	35525	cellular organisms; Eukaryota; Opisthokonta; Metazoa; Eumetazoa; Bilateria; Protostomia; Ecdysozoa; Panarthropoda; Arthropoda; Mandibulata; Pancrustacea; Crustacea; Branchiopoda; Phyllopoda; Diplostraca; Cladocera; Anomopoda; Daphniidae; Daphnia
GCF_004010815.1	Aphis gossypii	hemiptera_odb10	96.6	1	2.4	97.2	0.7	2.1	96.9	0.9	2.2	523	1078	80765	cellular organisms; Eukaryota; Opisthokonta; Metazoa; Eumetazoa; Bilateria; Protostomia; Ecdysozoa; Panarthropoda; Arthropoda; Mandibulata; Pancrustacea; Hexapoda; Insecta; Dicondylia; Pterygota; Neoptera; Paraneoptera; Hemiptera; Sternorrhyncha; Aphidomorpha; Aphidoidea; Aphididae; Aphidinae; Aphidini; Aphis; Aphis
GCF_004193835.1	Ostrinia furnacalis	lepidoptera_odb10	97.9	1.1	1	97.5	0.9	1.6	98.9	0.6	0.5	1046	9615	93504	cellular organisms; Eukaryota; Opisthokonta; Metazoa; Eumetazoa; Bilateria; Protostomia; Ecdysozoa; Panarthropoda; Arthropoda; Mandibulata; Pancrustacea; Hexapoda; Insecta; Dicondylia; Pterygota; Neoptera; Holometabola; Amphiesmenoptera; Lepidoptera; Glossata; Neolepidoptera; Heteroneura; Ditrysia; Obtectomera; Pyraloidea; Crambidae; Pyraustinae; Ostrinia
GCF_004354385.1	Drosophila innubila	diptera_odb10	99	0.4	0.6	98.9	0.4	0.7	99.7	0.2	0.1	413	2413	198719	cellular organisms; Eukaryota; Opisthokonta; Metazoa; Eumetazoa; Bilateria; Protostomia; Ecdysozoa; Panarthropoda; Arthropoda; Mandibulata; Pancrustacea; Hexapoda; Insecta; Dicondylia; Pterygota; Neoptera; Holometabola; Diptera; Brachycera; Muscomorpha; Eremoneura; Cyclorrhapha; Schizophora; Acalyptratae; Ephydroidea; Drosophilidae; Drosophilinae; Drosophilini; Drosophila; Drosophila; quinaria gr…
GCF_005281655.1	Nylanderia fulva	hymenoptera_odb10	94.8	1.5	3.7	94.2	2.5	3.3	97.6	0.6	1.8	1305	5064	613905	cellular organisms; Eukaryota; Opisthokonta; Metazoa; Eumetazoa; Bilateria; Protostomia; Ecdysozoa; Panarthropoda; Arthropoda; Mandibulata; Pancrustacea; Hexapoda; Insecta; Dicondylia; Pterygota; Neoptera; Holometabola; Hymenoptera; Apocrita; Aculeata; Formicoidea; Formicidae; Formicinae; Lasiini; Nylanderia
GCF_009176525.2	Contarinia nasturtii	diptera_odb10	86.3	2.7	11	89.1	1.7	9.2	92	1	7	548	2526	265458	cellular organisms; Eukaryota; Opisthokonta; Metazoa; Eumetazoa; Bilateria; Protostomia; Ecdysozoa; Panarthropoda; Arthropoda; Mandibulata; Pancrustacea; Hexapoda; Insecta; Dicondylia; Pterygota; Neoptera; Holometabola; Diptera; Nematocera; Bibionomorpha; Sciaroidea; Cecidomyiidae; Cecidomyiinae; Cecidomyiidi; Cecidomyiini; Contarinia
GCF_010583005.1	Odontomachus brunneus	hymenoptera_odb10	96.5	0.6	2.9	96.8	1	2.2	99.1	0.1	0.8	1052	4426	486640	cellular organisms; Eukaryota; Opisthokonta; Metazoa; Eumetazoa; Bilateria; Protostomia; Ecdysozoa; Panarthropoda; Arthropoda; Mandibulata; Pancrustacea; Hexapoda; Insecta; Dicondylia; Pterygota; Neoptera; Holometabola; Hymenoptera; Apocrita; Aculeata; Formicoidea; Formicidae; Ponerinae; Ponerini; Odontomachus
GCF_010614865.1	Stegodyphus dumicola	arachnida_odb10	89.8	4.9	5.3	91.3	2.1	6.6	91.1	4.2	4.7	7715	10182	202533	cellular organisms; Eukaryota; Opisthokonta; Metazoa; Eumetazoa; Bilateria; Protostomia; Ecdysozoa; Panarthropoda; Arthropoda; Chelicerata; Arachnida; Araneae; Araneomorphae; Entelegynae; Eresoidea; Eresidae; Stegodyphus
GCF_011750605.1	Drosophila busckii	diptera_odb10	97.4	0.6	2	97.3	0.6	2.1	98.1	0.4	1.5	338	1796	30019	cellular organisms; Eukaryota; Opisthokonta; Metazoa; Eumetazoa; Bilateria; Protostomia; Ecdysozoa; Panarthropoda; Arthropoda; Mandibulata; Pancrustacea; Hexapoda; Insecta; Dicondylia; Pterygota; Neoptera; Holometabola; Diptera; Brachycera; Muscomorpha; Eremoneura; Cyclorrhapha; Schizophora; Acalyptratae; Ephydroidea; Drosophilidae; Drosophilinae; Drosophilini; Drosophila; Dorsilopha
GCF_011865705.1	Megalopta genalis	hymenoptera_odb10	93.1	1	5.9	93.8	1.2	5	95.5	0.4	4.1	978	5429	115081	cellular organisms; Eukaryota; Opisthokonta; Metazoa; Eumetazoa; Bilateria; Protostomia; Ecdysozoa; Panarthropoda; Arthropoda; Mandibulata; Pancrustacea; Hexapoda; Insecta; Dicondylia; Pterygota; Neoptera; Holometabola; Hymenoptera; Apocrita; Aculeata; Apoidea; Halictidae; Halictinae; Augochlorini; Megalopta
GCF_011952205.1	Bombus bifarius	hymenoptera_odb10	97.4	0.5	2.1	98.1	0.7	1.2	99.3	0.1	0.6	905	2990	103933	cellular organisms; Eukaryota; Opisthokonta; Metazoa; Eumetazoa; Bilateria; Protostomia; Ecdysozoa; Panarthropoda; Arthropoda; Mandibulata; Pancrustacea; Hexapoda; Insecta; Dicondylia; Pterygota; Neoptera; Holometabola; Hymenoptera; Apocrita; Aculeata; Apoidea; Apidae; Apinae; Bombini; Bombus; Pyrobombus
GCF_011952255.1	Bombus vosnesenskii	hymenoptera_odb10	97.3	0.5	2.2	98.4	0.6	1	99.3	0.2	0.5	961	2898	207650	cellular organisms; Eukaryota; Opisthokonta; Metazoa; Eumetazoa; Bilateria; Protostomia; Ecdysozoa; Panarthropoda; Arthropoda; Mandibulata; Pancrustacea; Hexapoda; Insecta; Dicondylia; Pterygota; Neoptera; Holometabola; Hymenoptera; Apocrita; Aculeata; Apoidea; Apidae; Apinae; Bombini; Bombus; Pyrobombus
GCF_012274295.1	Osmia lignaria	hymenoptera_odb10	97.2	0.5	2.3	98	0.5	1.5	98.6	0.2	1.2	498	3252	473952	cellular organisms; Eukaryota; Opisthokonta; Metazoa; Eumetazoa; Bilateria; Protostomia; Ecdysozoa; Panarthropoda; Arthropoda; Mandibulata; Pancrustacea; Hexapoda; Insecta; Dicondylia; Pterygota; Neoptera; Holometabola; Hymenoptera; Apocrita; Aculeata; Apoidea; Megachilidae; Megachilinae; Osmiini; Osmia
GCF_012932325.1	Thrips palmi	insecta_odb10	96.7	0.7	2.6	97	0.3	2.7	97.7	0.1	2.2	719	811	161013	cellular organisms; Eukaryota; Opisthokonta; Metazoa; Eumetazoa; Bilateria; Protostomia; Ecdysozoa; Panarthropoda; Arthropoda; Mandibulata; Pancrustacea; Hexapoda; Insecta; Dicondylia; Pterygota; Neoptera; Paraneoptera; Thysanoptera; Terebrantia; Thripoidea; Thripidae; Thripinae; Thrips
GCF_013141755.1	Anopheles stephensi	diptera_odb10	97.2	0.9	1.9	99.7	0.1	0.2	99.8	0.1	0.1	801	6888	30069	cellular organisms; Eukaryota; Opisthokonta; Metazoa; Eumetazoa; Bilateria; Protostomia; Ecdysozoa; Panarthropoda; Arthropoda; Mandibulata; Pancrustacea; Hexapoda; Insecta; Dicondylia; Pterygota; Neoptera; Holometabola; Diptera; Nematocera; Culicomorpha; Culicoidea; Culicidae; Anophelinae; Anopheles; Cellia; Neocellia
GCF_013357705.1	Chelonus insularis	hymenoptera_odb10	93.5	1.5	5	94.2	1.2	4.6	96.3	0.3	3.4	433	3032	460826	cellular organisms; Eukaryota; Opisthokonta; Metazoa; Eumetazoa; Bilateria; Protostomia; Ecdysozoa; Panarthropoda; Arthropoda; Mandibulata; Pancrustacea; Hexapoda; Insecta; Dicondylia; Pterygota; Neoptera; Holometabola; Hymenoptera; Apocrita; Parasitoida; Ichneumonoidea; Braconidae; Cheloninae; Chelonus
GCF_013373865.1	Monomorium pharaonis	hymenoptera_odb10	96.9	0.7	2.4	97.9	1	1.1	99.4	0.2	0.4	1062	6225	307658	cellular organisms; Eukaryota; Opisthokonta; Metazoa; Eumetazoa; Bilateria; Protostomia; Ecdysozoa; Panarthropoda; Arthropoda; Mandibulata; Pancrustacea; Hexapoda; Insecta; Dicondylia; Pterygota; Neoptera; Holometabola; Hymenoptera; Apocrita; Aculeata; Formicoidea; Formicidae; Myrmicinae; Solenopsidini; Monomorium
GCF_013731165.1	Rhagoletis pomonella	diptera_odb10	91.4	3.8	4.8	90.5	3.5	6	94.9	2.1	3	2802	16547	28610	cellular organisms; Eukaryota; Opisthokonta; Metazoa; Eumetazoa; Bilateria; Protostomia; Ecdysozoa; Panarthropoda; Arthropoda; Mandibulata; Pancrustacea; Hexapoda; Insecta; Dicondylia; Pterygota; Neoptera; Holometabola; Diptera; Brachycera; Muscomorpha; Eremoneura; Cyclorrhapha; Schizophora; Acalyptratae; Tephritoidea; Tephritidae; Trypetinae; Carpomyini; Carpomyina; Rhagoletis
GCF_900239965.1	Bicyclus anynana	lepidoptera_odb10	98.2	0.7	1.1	97	1	2	99	0.3	0.7	1292	9849	110368	cellular organisms; Eukaryota; Opisthokonta; Metazoa; Eumetazoa; Bilateria; Protostomia; Ecdysozoa; Panarthropoda; Arthropoda; Mandibulata; Pancrustacea; Hexapoda; Insecta; Dicondylia; Pterygota; Neoptera; Holometabola; Amphiesmenoptera; Lepidoptera; Glossata; Neolepidoptera; Heteroneura; Ditrysia; Obtectomera; Papilionoidea; Nymphalidae; Satyrinae; Satyrini; Mycalesina; Bicyclus
GCF_902806685.1	Aphantopus hyperantus	lepidoptera_odb10	98	0.5	1.5	97	0.7	2.3	98.9	0.2	0.9	1114	5548	111886	cellular organisms; Eukaryota; Opisthokonta; Metazoa; Eumetazoa; Bilateria; Protostomia; Ecdysozoa; Panarthropoda; Arthropoda; Mandibulata; Pancrustacea; Hexapoda; Insecta; Dicondylia; Pterygota; Neoptera; Holometabola; Amphiesmenoptera; Lepidoptera; Glossata; Neolepidoptera; Heteroneura; Ditrysia; Obtectomera; Papilionoidea; Nymphalidae; Satyrinae; Satyrini; Maniolina; Aphantopus
