# Supplementary material for: BUSCO Update: Novel and Streamlined Workflows along with Broader and Deeper Phylogenetic Coverage for Scoring of Eukaryotic, Prokaryotic, and Viral Genomes
Source: Mol Biol Evol. 2021 Jul 28;38(10):4647–54. doi: 10.1093/molbev/msab199 (PMC8476166; doi:10.1093/molbev/msab199)
Supplement: msab199_Supplementary_Data [file msab199_supplementary_data.zip › Supplementary_table5.xlsx]

## Sheet: Sheet1
ID	dataset	sensitivity_values	Comp	S	D	F	M	n	RunTime_(s)	organism
GCF_000472105.1	diptera_odb10	s1 / s1	92.6	88.5	4.1	3.8	3.6	3285	128	Drosophila suzukii
GCF_000806345.1	diptera_odb10	s1 / s1	95.3	94.9	0.4	2.3	2.4	3285	194	Zeugodacus cucurbitae
GCF_013731165.1	diptera_odb10	s1 / s1	87.4	71.6	15.8	6.2	6.4	3285	654	Rhagoletis pomonella
GCF_001687245.1	diptera_odb10	s1 / s1	89.6	81.1	8.5	5.3	5.1	3285	616	Rhagoletis zephyria
GCF_000236325.1	diptera_odb10	s1 / s1	97.4	97.1	0.3	1.4	1.2	3285	104	Drosophila eugracilis
GCF_000224235.1	diptera_odb10	s1 / s1	97	96.3	0.7	1.6	1.4	3285	118	Drosophila takahashii
GCF_000648655.2	hymenoptera_odb10	s1 / s1	69.8	68.5	1.3	11.3	18.9	5991	336	Copidosoma floridanum
GCF_011750605.1	diptera_odb10	s1 / s1	95	94.4	0.6	2.1	2.9	3285	88	Drosophila busckii
GCF_000224195.1	diptera_odb10	s1 / s1	97	96.7	0.3	1.8	1.2	3285	111	Drosophila elegans
GCF_000220665.1	diptera_odb10	s1 / s1	97.5	96.9	0.6	1.5	1	3285	100	Drosophila ficusphila
GCF_000224215.1	diptera_odb10	s1 / s1	96.8	95.8	1	1.8	1.4	3285	106	Drosophila kikkawai
GCF_013141755.1	diptera_odb10	s1 / s1	96.3	92.4	3.9	1.6	2.1	3285	157	Anopheles stephensi
GCF_000214255.1	hymenoptera_odb10	s1 / s1	92.2	91.4	0.8	4.4	3.4	5991	178	Bombus terrestris
GCF_000239435.1	arachnida_odb10	s1 / s1	93.8	88.5	5.3	1.1	5.1	2934	62	Tetranychus urticae
GCF_000255335.1	arachnida_odb10	s1 / s1	96.8	94.4	2.4	1.6	1.6	2934	85	Galendromus occidentalis
GCF_001594115.1	hymenoptera_odb10	s1 / s1	93.6	92.9	0.7	3.6	2.8	5991	201	Trachymyrmex septentrionalis
GCF_003990815.1	arthropoda_odb10	s1 / s1	95.6	94.4	1.2	2.5	1.9	1013	70	Daphnia magna
GCF_001015335.1	diptera_odb10	s1 / s1	91.6	91.1	0.5	3.9	4.5	3285	494	Stomoxys calcitrans
GCF_000344095.2	hymenoptera_odb10	s1 / s1	79.2	78.6	0.6	9.3	11.5	5991	144	Athalia rosae
GCF_000236285.1	diptera_odb10	s1 / s1	96.8	96.2	0.6	1.9	1.3	3285	109	Drosophila bipectinata
GCF_003676215.2	hemiptera_odb10	s1 / s1	98.6	96.9	1.7	1	0.4	2510	183	Rhopalosiphum maidis
GCF_003285875.2	diptera_odb10	s1 / s1	96.6	95.7	0.9	1.6	1.8	3285	114	Drosophila novamexicana
GCF_003013835.1	endopterygota_odb10	s1 / s1	83.9	82.3	1.6	9.3	6.8	2124	1252	Diabrotica virgifera
GCF_000330985.1	lepidoptera_odb10	s1 / s1	88.1	75.4	12.7	4.1	7.8	5286	237	Plutella xylostella
GCF_002532875.1	arachnida_odb10	s1 / s1	98.1	97.1	1	0.9	1	2934	206	Varroa jacobsoni
GCF_001856805.1	lepidoptera_odb10	s1 / s1	97.8	97.3	0.5	1.2	1	5286	161	Pieris rapae
GCF_001594055.1	hymenoptera_odb10	s1 / s1	93.4	92.8	0.6	3.5	3.1	5991	192	Trachymyrmex zeteki
GCF_000956235.1	hymenoptera_odb10	s1 / s1	92.1	91.3	0.8	4.5	3.4	5991	205	Wasmannia auropunctata
GCF_000806365.1	hymenoptera_odb10	s1 / s1	92	91.5	0.5	3.9	4.1	5991	137	Fopius arisanus
GCF_000836235.1	lepidoptera_odb10	s1 / s1	98.2	97.9	0.3	0.9	0.9	5286	161	Papilio xuthus
GCF_000572035.2	hymenoptera_odb10	s1 / s1	90.7	89.8	0.9	3.9	5.4	5991	167	Microplitis demolitor
GCF_002706865.1	lepidoptera_odb10	s1 / s1	97.8	97.1	0.7	1.2	1	5286	270	Spodoptera litura
GCF_003651465.1	hymenoptera_odb10	s1 / s1	93.1	91.5	1.6	4	2.9	5991	184	Formica exsecta
GCF_001298355.1	lepidoptera_odb10	s1 / s1	96.3	95.3	1	2	1.7	5286	176	Papilio machaon
GCF_000836215.1	lepidoptera_odb10	s1 / s1	94.2	93.8	0.4	2.6	3.2	5286	149	Papilio polytes
GCF_000355655.1	endopterygota_odb10	s1 / s1	93.3	88.4	4.9	3.3	3.4	2124	137	Dendroctonus ponderosae
GCF_000648675.2	hemiptera_odb10	s1 / s1	98.4	97	1.4	1	0.6	2510	276	Cimex lectularius
GCF_004010815.1	hemiptera_odb10	s1 / s1	95.3	94.3	1	1.8	2.9	2510	148	Aphis gossypii
GCF_000217595.1	hymenoptera_odb10	s1 / s1	91.4	90.5	0.9	4.8	3.8	5991	167	Linepithema humile
GCF_000591075.1	arthropoda_odb10	s1 / s1	83.5	81.7	1.8	7.7	8.8	1013	210	Eurytemora affinis
GCF_001313835.1	hymenoptera_odb10	s1 / s1	82.9	82.3	0.6	7.6	9.5	5991	163	Polistes canadensis
GCF_004193835.1	lepidoptera_odb10	s1 / s1	93	92.3	0.7	3.6	3.4	5286	270	Ostrinia furnacalis
GCF_000204515.1	hymenoptera_odb10	s1 / s1	93.3	92.7	0.6	3.8	2.9	5991	206	Acromyrmex echinatior
GCF_011952205.1	hymenoptera_odb10	s1 / s1	93.3	92.4	0.9	3.5	3.2	5991	192	Bombus bifarius
GCF_003227725.1	hymenoptera_odb10	s1 / s1	95.5	94.3	1.2	2.2	2.3	5991	201	Camponotus floridanus
GCF_001188975.3	diptera_odb10	s1 / s1	95.7	94.9	0.8	2.2	2.1	3285	272	Bactrocera oleae
GCF_002891405.2	insecta_odb10	s1 / s1	94.7	92.8	1.9	3.7	1.6	1367	590	Cryptotermes secundus
GCF_000757685.1	hemiptera_odb10	s1 / s1	91.9	82.5	9.4	4.5	3.6	2510	579	Nilaparvata lugens
GCF_002443255.1	arachnida_odb10	s1 / s1	97.7	96.6	1.1	1.1	1.2	2934	213	Varroa destructor
GCF_001412225.1	endopterygota_odb10	s1 / s1	97.6	96.2	1.4	1.6	0.8	2124	118	Nicrophorus vespilloides
GCF_900239965.1	lepidoptera_odb10	s1 / s1	92.4	91.5	0.9	3.5	4.1	5286	294	Bicyclus anynana
GCF_902806685.1	lepidoptera_odb10	s1 / s1	93	92.3	0.7	3	4	5286	264	Maniola hyperantus
GCF_000365465.2	arachnida_odb10	s1 / s1	94.9	91.2	3.7	2.4	2.7	2934	696	Parasteatoda tepidariorum
GCF_011865705.1	hymenoptera_odb10	s1 / s1	88	86.7	1.3	4.3	7.7	5991	246	Megalopta genalis
GCF_001937115.1	endopterygota_odb10	s1 / s1	95.4	87.2	8.2	3.2	1.4	2124	142	Aethina tumida
GCF_000006295.1	insecta_odb10	s1 / s1	94.5	94.1	0.4	2.9	2.6	1367	67	Pediculus humanus
GCF_000475195.1	hemiptera_odb10	s1 / s1	85.4	81.1	4.3	9	5.6	2510	261	Diaphorina citri
GCF_000233415.1	diptera_odb10	s1 / s1	97.6	97.2	0.4	1.5	0.9	3285	111	Drosophila biarmipes
GCF_000188095.3	hymenoptera_odb10	s1 / s1	93.3	92.6	0.7	3.7	3	5991	179	Bombus impatiens
GCF_000697945.2	insecta_odb10	s1 / s1	94.9	93.2	1.7	3.4	1.7	1367	145	Frankliniella occidentalis
GCF_000696155.1	insecta_odb10	s1 / s1	97	96.2	0.8	2	1	1367	264	Zootermopsis nevadensis
GCF_000503995.1	hymenoptera_odb10	s1 / s1	89.9	89.3	0.6	3.3	6.8	5991	198	Ceratosolen solmsi
GCF_001186385.1	hemiptera_odb10	s1 / s1	95.9	95.1	0.8	2.7	1.4	2510	167	Diuraphis noxia
GCF_003268045.1	hemiptera_odb10	s1 / s1	94	93.1	0.9	2	4	2510	182	Sipha flava
GCF_000220905.1	hymenoptera_odb10	s1 / s1	90.5	89.8	0.7	5.1	4.4	5991	193	Megachile rotundata
GCF_000187915.1	hymenoptera_odb10	s1 / s1	89.4	88.7	0.7	6.3	4.3	5991	172	Pogonomyrmex barbatus
GCF_001652005.1	hymenoptera_odb10	s1 / s1	87.9	86.5	1.4	6	6.1	5991	158	Ceratina calcarata
GCF_002217175.1	arthropoda_odb10	s1 / s1	95.2	93.8	1.4	1.6	3.2	1013	127	Folsomia candida
GCF_012932325.1	insecta_odb10	s1 / s1	88.6	88	0.6	5.9	5.5	1367	126	Thrips palmi
GCF_000648695.1	endopterygota_odb10	s1 / s1	98.5	96.1	2.4	0.8	0.7	2124	156	Onthophagus taurus
GCF_001853355.1	diptera_odb10	s1 / s1	95.8	95.3	0.5	2.1	2.1	3285	254	Bactrocera latifrons
GCF_001272555.1	hymenoptera_odb10	s1 / s1	91.2	90.4	0.8	4.7	4.1	5991	200	Dufourea novaeangliae
GCF_004354385.1	diptera_odb10	s1 / s1	96.7	96.2	0.5	1.7	1.6	3285	116	Drosophila innubila
GCF_010614865.1	arachnida_odb10	s1 / s1	82.2	79.1	3.1	7.7	10.1	2934	1504	Stegodyphus dumicola
GCF_011952255.1	hymenoptera_odb10	s1 / s1	93.1	92.3	0.8	3.7	3.2	5991	203	Bombus vosnesenskii
GCF_000341935.1	hymenoptera_odb10	s1 / s1	84.1	83.5	0.6	7.4	8.5	5991	147	Cephus cinctus
GCF_000390285.2	endopterygota_odb10	s1 / s1	96.9	95.2	1.7	2.1	1	2124	400	Anoplophora glabripennis
GCF_000671375.1	arachnida_odb10	s1 / s1	92.6	86.3	6.3	4.5	2.9	2934	481	Centruroides sculpturatus
GCF_002006095.1	hymenoptera_odb10	s1 / s1	88.3	87.4	0.9	6.1	5.6	5991	190	Pseudomyrmex gracilis
GCF_000612105.2	hymenoptera_odb10	s1 / s1	87.8	87.3	0.5	4.6	7.6	5991	156	Orussus abietinus
GCF_000699045.2	endopterygota_odb10	s1 / s1	93.4	90.1	3.3	3.7	2.9	2124	198	Agrilus planipennis
GCF_009176525.2	diptera_odb10	s1 / s1	73.5	71.6	1.9	7.9	18.6	3285	120	Contarinia nasturtii
GCF_000696795.2	hemiptera_odb10	s1 / s1	97.2	95.6	1.6	1.6	1.2	2510	545	Halyomorpha halys
GCF_000764305.1	arthropoda_odb10	s1 / s1	89.5	88.7	0.8	5.2	5.3	1013	307	Hyalella azteca
GCF_003070985.1	hymenoptera_odb10	s1 / s1	89.5	83.7	5.8	4.7	5.8	5991	212	Temnothorax curvispinosus
GCF_003260585.2	hymenoptera_odb10	s1 / s1	90.6	89.9	0.7	5.7	3.7	5991	191	Monomorium pharaonis
GCF_013373865.1	hymenoptera_odb10	s1 / s1	93.5	90.7	2.8	3.7	2.8	5991	230	Monomorium pharaonis
GCF_002938995.1	lepidoptera_odb10	s1 / s1	94.6	94.1	0.5	2.4	3	5286	220	Vanessa tameamea
GCF_000949405.1	hymenoptera_odb10	s1 / s1	92.5	91.6	0.9	3.9	3.6	5991	192	Vollenhovia emeryi
GCF_001263575.1	hymenoptera_odb10	s1 / s1	77.9	77.3	0.6	10	12.1	5991	184	Neodiprion lecontei
GCF_001412515.2	hymenoptera_odb10	s1 / s1	90.4	89.6	0.8	5.1	4.5	5991	248	Diachasma alloeum
GCF_001594065.1	hymenoptera_odb10	s1 / s1	93.7	92.8	0.9	3.2	3.1	5991	204	Cyphomyrmex costatus
GCF_013357705.1	hymenoptera_odb10	s1 / s1	81.7	80.8	0.9	7.2	11.1	5991	133	Chelonus insularis
GCF_001594075.1	hymenoptera_odb10	s1 / s1	93.4	92.6	0.8	3.6	3	5991	233	Trachymyrmex cornetzi
GCF_012274295.1	hymenoptera_odb10	s1 / s1	90.9	90.1	0.8	4.7	4.4	5991	153	Osmia lignaria
GCF_010583005.1	hymenoptera_odb10	s1 / s1	88.8	88.1	0.7	5.6	5.6	5991	245	Odontomachus brunneus
GCF_001483705.1	hymenoptera_odb10	s1 / s1	95.2	93.9	1.3	2.3	2.5	5991	370	Eufriesea mexicana
GCF_001594045.1	hymenoptera_odb10	s1 / s1	93.7	93.1	0.6	3.5	2.8	5991	205	Atta colombica
GCF_001263275.1	hymenoptera_odb10	s1 / s1	90.5	89.8	0.7	5.1	4.4	5991	210	Habropoda laboriosa
GCF_001313825.1	hymenoptera_odb10	s1 / s1	88.4	87.6	0.8	6	5.6	5991	185	Dinoponera quadriceps
GCF_003227715.1	hymenoptera_odb10	s1 / s1	88.9	87.8	1.1	5.9	5.2	5991	220	Harpegnathos saltator
GCF_005281655.1	hymenoptera_odb10	s1 / s1	91	88.3	2.7	4.7	4.3	5991	248	Nylanderia fulva
GCF_001186105.1	lepidoptera_odb10	s1 / s1	97.2	95.4	1.8	1.8	1	5286	234	Amyelois transitella
GCF_002803265.2	hemiptera_odb10	s1 / s1	98	97.4	0.6	1.3	0.7	2510	159	Melanaphis sacchari
GCF_001465965.1	hymenoptera_odb10	s1 / s1	83.1	82.6	0.5	7.2	9.7	5991	165	Polistes dominula
GCF_000236305.1	diptera_odb10	s1 / s1	95.7	94.6	1.1	2.3	2	3285	123	Drosophila rhopaloa
GCF_010883055.1	hymenoptera_odb10	s1 / s1	73.6	73	0.6	10.8	15.6	5991	942	Belonocnema treatae
GCF_004153925.1	hymenoptera_odb10	s1 / s1	91.3	87.1	4.2	4.6	4.1	5991	168	Osmia bicornis
GCF_003589595.1	lepidoptera_odb10	s1 / s1	88.6	87.8	0.8	4	7.4	5286	405	Hyposmocoma kahamanoa
GCF_003672135.1	hymenoptera_odb10	s1 / s1	91	89.3	1.7	4.7	4.3	5991	175	Ooceraea biroi
GCF_003710045.1	hymenoptera_odb10	s1 / s1	89.4	89	0.4	5.3	5.3	5991	222	Nomia melanderi
GCF_011952275.1	hymenoptera_odb10	s1 / s1	93.5	92.6	0.9	3.5	3	5991	199	Bombus vancouverensis
GCF_000472105.1	diptera_odb10	s2 / s2	93.6	89.4	4.2	3.2	3.2	3285	140	Drosophila suzukii
GCF_000806345.1	diptera_odb10	s2 / s2	97.2	96.8	0.4	1.3	1.5	3285	207	Zeugodacus cucurbitae
GCF_013731165.1	diptera_odb10	s2 / s2	90.2	73.5	16.7	4.5	5.3	3285	706	Rhagoletis pomonella
GCF_001687245.1	diptera_odb10	s2 / s2	92.1	83.2	8.9	3.9	4	3285	662	Rhagoletis zephyria
GCF_000236325.1	diptera_odb10	s2 / s2	98.5	98	0.5	0.9	0.6	3285	113	Drosophila eugracilis
GCF_000224235.1	diptera_odb10	s2 / s2	98.2	97.4	0.8	1.1	0.7	3285	123	Drosophila takahashii
GCF_000648655.2	hymenoptera_odb10	s2 / s2	78.5	76.8	1.7	8.4	13.1	5991	368	Copidosoma floridanum
GCF_011750605.1	diptera_odb10	s2 / s2	96.3	95.5	0.8	1.3	2.4	3285	95	Drosophila busckii
GCF_000224195.1	diptera_odb10	s2 / s2	98.1	97.7	0.4	1.2	0.7	3285	121	Drosophila elegans
GCF_000220665.1	diptera_odb10	s2 / s2	98.4	97.9	0.5	1	0.6	3285	108	Drosophila ficusphila
GCF_000224215.1	diptera_odb10	s2 / s2	97.9	96.8	1.1	1.2	0.9	3285	115	Drosophila kikkawai
GCF_013141755.1	diptera_odb10	s2 / s2	97.3	93.3	4	1.1	1.6	3285	174	Anopheles stephensi
GCF_000214255.1	hymenoptera_odb10	s2 / s2	95.4	94.6	0.8	2.5	2.1	5991	191	Bombus terrestris
GCF_000239435.1	arachnida_odb10	s2 / s2	94.3	88.7	5.6	0.9	4.8	2934	66	Tetranychus urticae
GCF_000255335.1	arachnida_odb10	s2 / s2	97.8	95.4	2.4	1.1	1.1	2934	93	Galendromus occidentalis
GCF_001594115.1	hymenoptera_odb10	s2 / s2	96.5	95.6	0.9	1.7	1.8	5991	214	Trachymyrmex septentrionalis
GCF_003990815.1	arthropoda_odb10	s2 / s2	97.3	96.1	1.2	1.8	0.9	1013	81	Daphnia magna
GCF_001015335.1	diptera_odb10	s2 / s2	94.6	94.1	0.5	2.6	2.8	3285	543	Stomoxys calcitrans
GCF_000344095.2	hymenoptera_odb10	s2 / s2	87.7	87	0.7	5.8	6.5	5991	152	Athalia rosae
GCF_000236285.1	diptera_odb10	s2 / s2	98.1	97.4	0.7	1.2	0.7	3285	122	Drosophila bipectinata
GCF_003676215.2	hemiptera_odb10	s2 / s2	99.4	97.6	1.8	0.4	0.2	2510	190	Rhopalosiphum maidis
GCF_003285875.2	diptera_odb10	s2 / s2	97.9	97	0.9	0.8	1.3	3285	123	Drosophila novamexicana
GCF_003013835.1	endopterygota_odb10	s2 / s2	89.2	87.3	1.9	6.8	4	2124	1447	Diabrotica virgifera
GCF_000330985.1	lepidoptera_odb10	s2 / s2	89.6	76.6	13	3.2	7.2	5286	254	Plutella xylostella
GCF_002532875.1	arachnida_odb10	s2 / s2	98.8	97.8	1	0.6	0.6	2934	222	Varroa jacobsoni
GCF_001856805.1	lepidoptera_odb10	s2 / s2	98.6	98.1	0.5	0.7	0.7	5286	173	Pieris rapae
GCF_001594055.1	hymenoptera_odb10	s2 / s2	96.6	96	0.6	1.7	1.7	5991	206	Trachymyrmex zeteki
GCF_000956235.1	hymenoptera_odb10	s2 / s2	95	94.1	0.9	2.6	2.4	5991	220	Wasmannia auropunctata
GCF_000806365.1	hymenoptera_odb10	s2 / s2	94.2	93.6	0.6	2.6	3.2	5991	143	Fopius arisanus
GCF_000836235.1	lepidoptera_odb10	s2 / s2	98.9	98.5	0.4	0.6	0.5	5286	173	Papilio xuthus
GCF_000572035.2	hymenoptera_odb10	s2 / s2	93.1	92	1.1	2.7	4.2	5991	174	Microplitis demolitor
GCF_002706865.1	lepidoptera_odb10	s2 / s2	98.8	98.1	0.7	0.6	0.6	5286	289	Spodoptera litura
GCF_003651465.1	hymenoptera_odb10	s2 / s2	95.9	94.2	1.7	2.2	1.9	5991	194	Formica exsecta
GCF_001298355.1	lepidoptera_odb10	s2 / s2	97.5	96.5	1	1.4	1.1	5286	186	Papilio machaon
GCF_000836215.1	lepidoptera_odb10	s2 / s2	95.4	95	0.4	2	2.6	5286	162	Papilio polytes
GCF_000355655.1	endopterygota_odb10	s2 / s2	94.6	89.7	4.9	2.4	3	2124	153	Dendroctonus ponderosae
GCF_000648675.2	hemiptera_odb10	s2 / s2	99.2	97.8	1.4	0.4	0.4	2510	302	Cimex lectularius
GCF_004010815.1	hemiptera_odb10	s2 / s2	96.4	95.2	1.2	1.1	2.5	2510	155	Aphis gossypii
GCF_000217595.1	hymenoptera_odb10	s2 / s2	95.4	94.4	1	2.4	2.2	5991	176	Linepithema humile
GCF_000591075.1	arthropoda_odb10	s2 / s2	88.7	86.5	2.2	5	6.3	1013	232	Eurytemora affinis
GCF_001313835.1	hymenoptera_odb10	s2 / s2	90	89.2	0.8	4.5	5.5	5991	172	Polistes canadensis
GCF_004193835.1	lepidoptera_odb10	s2 / s2	96.2	95.4	0.8	2.2	1.6	5286	298	Ostrinia furnacalis
GCF_000204515.1	hymenoptera_odb10	s2 / s2	96.5	95.8	0.7	1.7	1.8	5991	216	Acromyrmex echinatior
GCF_011952205.1	hymenoptera_odb10	s2 / s2	96.4	95.4	1	1.7	1.9	5991	207	Bombus bifarius
GCF_003227725.1	hymenoptera_odb10	s2 / s2	97.2	96	1.2	1	1.8	5991	211	Camponotus floridanus
GCF_001188975.3	diptera_odb10	s2 / s2	97.6	96.7	0.9	1.2	1.2	3285	295	Bactrocera oleae
GCF_002891405.2	insecta_odb10	s2 / s2	97.9	96	1.9	1.4	0.7	1367	674	Cryptotermes secundus
GCF_000757685.1	hemiptera_odb10	s2 / s2	93	83.5	9.5	3.9	3.1	2510	624	Nilaparvata lugens
GCF_002443255.1	arachnida_odb10	s2 / s2	98.6	97.5	1.1	0.6	0.8	2934	225	Varroa destructor
GCF_001412225.1	endopterygota_odb10	s2 / s2	98.5	97	1.5	0.9	0.6	2124	131	Nicrophorus vespilloides
GCF_900239965.1	lepidoptera_odb10	s2 / s2	96.1	95.1	1	1.9	2	5286	321	Bicyclus anynana
GCF_902806685.1	lepidoptera_odb10	s2 / s2	96.4	95.6	0.8	1.6	2	5286	286	Maniola hyperantus
GCF_000365465.2	arachnida_odb10	s2 / s2	96.7	92.5	4.2	1.6	1.7	2934	740	Parasteatoda tepidariorum
GCF_011865705.1	hymenoptera_odb10	s2 / s2	91.9	90.4	1.5	2.4	5.7	5991	268	Megalopta genalis
GCF_001937115.1	endopterygota_odb10	s2 / s2	96.5	88.2	8.3	2.4	1.1	2124	158	Aethina tumida
GCF_000006295.1	insecta_odb10	s2 / s2	95.4	95	0.4	2.5	2.1	1367	74	Pediculus humanus
GCF_000475195.1	hemiptera_odb10	s2 / s2	87	82.6	4.4	8.3	4.7	2510	287	Diaphorina citri
GCF_000233415.1	diptera_odb10	s2 / s2	98.3	97.9	0.4	1.1	0.6	3285	120	Drosophila biarmipes
GCF_000188095.3	hymenoptera_odb10	s2 / s2	96.6	95.9	0.7	1.7	1.7	5991	192	Bombus impatiens
GCF_000697945.2	insecta_odb10	s2 / s2	96.4	94.7	1.7	2.3	1.3	1367	168	Frankliniella occidentalis
GCF_000696155.1	insecta_odb10	s2 / s2	98.6	97.8	0.8	1	0.4	1367	306	Zootermopsis nevadensis
GCF_000503995.1	hymenoptera_odb10	s2 / s2	91.6	91	0.6	2.3	6.1	5991	210	Ceratosolen solmsi
GCF_001186385.1	hemiptera_odb10	s2 / s2	97	96.2	0.8	1.9	1.1	2510	175	Diuraphis noxia
GCF_003268045.1	hemiptera_odb10	s2 / s2	96	94.9	1.1	0.8	3.2	2510	194	Sipha flava
GCF_000220905.1	hymenoptera_odb10	s2 / s2	95.1	94.4	0.7	2.7	2.2	5991	204	Megachile rotundata
GCF_000187915.1	hymenoptera_odb10	s2 / s2	92.8	92.1	0.7	4	3.2	5991	182	Pogonomyrmex barbatus
GCF_001652005.1	hymenoptera_odb10	s2 / s2	92.9	91.2	1.7	3.6	3.5	5991	170	Ceratina calcarata
GCF_002217175.1	arthropoda_odb10	s2 / s2	97.1	95.6	1.5	0.8	2.1	1013	143	Folsomia candida
GCF_012932325.1	insecta_odb10	s2 / s2	93.9	92.9	1	2.9	3.2	1367	146	Thrips palmi
GCF_000648695.1	endopterygota_odb10	s2 / s2	99.1	96.7	2.4	0.5	0.4	2124	173	Onthophagus taurus
GCF_001853355.1	diptera_odb10	s2 / s2	97.5	96.9	0.6	1.2	1.3	3285	280	Bactrocera latifrons
GCF_001272555.1	hymenoptera_odb10	s2 / s2	95.3	94.4	0.9	2.4	2.3	5991	218	Dufourea novaeangliae
GCF_004354385.1	diptera_odb10	s2 / s2	98.2	97.6	0.6	1.2	0.6	3285	123	Drosophila innubila
GCF_010614865.1	arachnida_odb10	s2 / s2	86.3	82.6	3.7	6.4	7.3	2934	1642	Stegodyphus dumicola
GCF_011952255.1	hymenoptera_odb10	s2 / s2	96.6	95.7	0.9	1.7	1.7	5991	212	Bombus vosnesenskii
GCF_000341935.1	hymenoptera_odb10	s2 / s2	91.5	90.8	0.7	4.3	4.2	5991	153	Cephus cinctus
GCF_000390285.2	endopterygota_odb10	s2 / s2	97.8	96.2	1.6	1.3	0.9	2124	455	Anoplophora glabripennis
GCF_000671375.1	arachnida_odb10	s2 / s2	94.6	87.3	7.3	3.6	1.8	2934	522	Centruroides sculpturatus
GCF_002006095.1	hymenoptera_odb10	s2 / s2	94.1	93.1	1	2.9	3	5991	202	Pseudomyrmex gracilis
GCF_000612105.2	hymenoptera_odb10	s2 / s2	91	90.5	0.5	3.2	5.8	5991	164	Orussus abietinus
GCF_000699045.2	endopterygota_odb10	s2 / s2	94.8	91.4	3.4	2.8	2.4	2124	220	Agrilus planipennis
GCF_009176525.2	diptera_odb10	s2 / s2	80.5	78.4	2.1	5.6	13.9	3285	130	Contarinia nasturtii
GCF_000696795.2	hemiptera_odb10	s2 / s2	98.4	96.7	1.7	1	0.6	2510	580	Halyomorpha halys
GCF_000764305.1	arthropoda_odb10	s2 / s2	92.2	91.3	0.9	3.4	4.4	1013	333	Hyalella azteca
GCF_003070985.1	hymenoptera_odb10	s2 / s2	92.2	86.1	6.1	3.2	4.6	5991	225	Temnothorax curvispinosus
GCF_003260585.2	hymenoptera_odb10	s2 / s2	93.7	92.9	0.8	3.7	2.6	5991	200	Monomorium pharaonis
GCF_013373865.1	hymenoptera_odb10	s2 / s2	96.6	93.5	3.1	1.7	1.7	5991	240	Monomorium pharaonis
GCF_002938995.1	lepidoptera_odb10	s2 / s2	97.5	97	0.5	1.4	1.1	5286	239	Vanessa tameamea
GCF_000949405.1	hymenoptera_odb10	s2 / s2	95.7	94.7	1	2.3	2	5991	208	Vollenhovia emeryi
GCF_001263575.1	hymenoptera_odb10	s2 / s2	86.7	85.9	0.8	6.5	6.8	5991	197	Neodiprion lecontei
GCF_001412515.2	hymenoptera_odb10	s2 / s2	94.2	93.4	0.8	2.8	3	5991	270	Diachasma alloeum
GCF_001594065.1	hymenoptera_odb10	s2 / s2	96.4	95.4	1	1.7	1.9	5991	215	Cyphomyrmex costatus
GCF_013357705.1	hymenoptera_odb10	s2 / s2	87.7	86.9	0.8	4.9	7.4	5991	138	Chelonus insularis
GCF_001594075.1	hymenoptera_odb10	s2 / s2	96.6	95.9	0.7	1.7	1.7	5991	255	Trachymyrmex cornetzi
GCF_012274295.1	hymenoptera_odb10	s2 / s2	95.5	94.6	0.9	2.2	2.3	5991	162	Osmia lignaria
GCF_010583005.1	hymenoptera_odb10	s2 / s2	94.5	93.6	0.9	2.4	3.1	5991	266	Odontomachus brunneus
GCF_001483705.1	hymenoptera_odb10	s2 / s2	96.8	95.5	1.3	1.3	1.9	5991	410	Eufriesea mexicana
GCF_001594045.1	hymenoptera_odb10	s2 / s2	97	96.3	0.7	1.4	1.6	5991	216	Atta colombica
GCF_001263275.1	hymenoptera_odb10	s2 / s2	94.8	94	0.8	2.5	2.7	5991	222	Habropoda laboriosa
GCF_001313825.1	hymenoptera_odb10	s2 / s2	93.2	92.3	0.9	3.3	3.5	5991	199	Dinoponera quadriceps
GCF_003227715.1	hymenoptera_odb10	s2 / s2	94	92.8	1.2	3	3	5991	239	Harpegnathos saltator
GCF_005281655.1	hymenoptera_odb10	s2 / s2	94.2	91.4	2.8	2.7	3.1	5991	265	Nylanderia fulva
GCF_001186105.1	lepidoptera_odb10	s2 / s2	98	96.2	1.8	1.4	0.6	5286	250	Amyelois transitella
GCF_002803265.2	hemiptera_odb10	s2 / s2	99.1	98.5	0.6	0.6	0.3	2510	163	Melanaphis sacchari
GCF_001465965.1	hymenoptera_odb10	s2 / s2	90.3	89.7	0.6	4.2	5.5	5991	172	Polistes dominula
GCF_000236305.1	diptera_odb10	s2 / s2	96.8	95.6	1.2	1.9	1.3	3285	136	Drosophila rhopaloa
GCF_010883055.1	hymenoptera_odb10	s2 / s2	82.4	81.6	0.8	7.1	10.5	5991	985	Belonocnema treatae
GCF_004153925.1	hymenoptera_odb10	s2 / s2	96	91.6	4.4	2.2	1.8	5991	182	Osmia bicornis
GCF_003589595.1	lepidoptera_odb10	s2 / s2	92.9	91.8	1.1	2.5	4.6	5286	428	Hyposmocoma kahamanoa
GCF_003672135.1	hymenoptera_odb10	s2 / s2	95.3	93.5	1.8	2.1	2.6	5991	185	Ooceraea biroi
GCF_003710045.1	hymenoptera_odb10	s2 / s2	94.1	93.6	0.5	2.9	3	5991	231	Nomia melanderi
GCF_011952275.1	hymenoptera_odb10	s2 / s2	96.7	95.7	1	1.6	1.7	5991	215	Bombus vancouverensis
GCF_000472105.1	diptera_odb10	s3 / s3	94.2	90	4.2	2.9	2.9	3285	181	Drosophila suzukii
GCF_000806345.1	diptera_odb10	s3 / s3	97.8	97.4	0.4	1.1	1.1	3285	265	Zeugodacus cucurbitae
GCF_013731165.1	diptera_odb10	s3 / s3	90.8	73.8	17	4.3	4.9	3285	913	Rhagoletis pomonella
GCF_001687245.1	diptera_odb10	s3 / s3	92.8	83.6	9.2	3.6	3.6	3285	884	Rhagoletis zephyria
GCF_000236325.1	diptera_odb10	s3 / s3	98.9	98.5	0.4	0.6	0.5	3285	143	Drosophila eugracilis
GCF_000224235.1	diptera_odb10	s3 / s3	98.8	98	0.8	0.7	0.5	3285	156	Drosophila takahashii
GCF_000648655.2	hymenoptera_odb10	s3 / s3	82.7	80.9	1.8	6.6	10.7	5991	475	Copidosoma floridanum
GCF_011750605.1	diptera_odb10	s3 / s3	97	96.2	0.8	0.9	2.1	3285	113	Drosophila busckii
GCF_000224195.1	diptera_odb10	s3 / s3	98.6	98.1	0.5	0.7	0.7	3285	161	Drosophila elegans
GCF_000220665.1	diptera_odb10	s3 / s3	98.9	98.3	0.6	0.7	0.4	3285	139	Drosophila ficusphila
GCF_000224215.1	diptera_odb10	s3 / s3	98.3	97.1	1.2	0.9	0.8	3285	151	Drosophila kikkawai
GCF_013141755.1	diptera_odb10	s3 / s3	97.5	93.5	4	1	1.5	3285	236	Anopheles stephensi
GCF_000214255.1	hymenoptera_odb10	s3 / s3	96.6	95.9	0.7	1.8	1.6	5991	232	Bombus terrestris
GCF_000239435.1	arachnida_odb10	s3 / s3	94.5	88.7	5.8	0.7	4.8	2934	83	Tetranychus urticae
GCF_000255335.1	arachnida_odb10	s3 / s3	98	95.4	2.6	1.1	0.9	2934	122	Galendromus occidentalis
GCF_001594115.1	hymenoptera_odb10	s3 / s3	97.5	96.5	1	1.1	1.4	5991	258	Trachymyrmex septentrionalis
GCF_003990815.1	arthropoda_odb10	s3 / s3	97.7	96.4	1.3	1.5	0.8	1013	110	Daphnia magna
GCF_001015335.1	diptera_odb10	s3 / s3	96	95.4	0.6	2.1	1.9	3285	709	Stomoxys calcitrans
GCF_000344095.2	hymenoptera_odb10	s3 / s3	92.4	91.6	0.8	3.6	4	5991	184	Athalia rosae
GCF_000236285.1	diptera_odb10	s3 / s3	98.6	97.9	0.7	0.9	0.5	3285	153	Drosophila bipectinata
GCF_003676215.2	hemiptera_odb10	s3 / s3	99.6	97.8	1.8	0.2	0.2	2510	221	Rhopalosiphum maidis
GCF_003285875.2	diptera_odb10	s3 / s3	98.3	97.4	0.9	0.5	1.2	3285	151	Drosophila novamexicana
GCF_003013835.1	endopterygota_odb10	s3 / s3	90.8	88.7	2.1	6.1	3.1	2124	1943	Diabrotica virgifera
GCF_000330985.1	lepidoptera_odb10	s3 / s3	89.9	76.8	13.1	3	7.1	5286	325	Plutella xylostella
GCF_002532875.1	arachnida_odb10	s3 / s3	99	98	1	0.5	0.5	2934	268	Varroa jacobsoni
GCF_001856805.1	lepidoptera_odb10	s3 / s3	98.9	98.4	0.5	0.5	0.6	5286	218	Pieris rapae
GCF_001594055.1	hymenoptera_odb10	s3 / s3	97.4	96.7	0.7	1.1	1.5	5991	248	Trachymyrmex zeteki
GCF_000956235.1	hymenoptera_odb10	s3 / s3	95.9	94.9	1	2	2.1	5991	267	Wasmannia auropunctata
GCF_000806365.1	hymenoptera_odb10	s3 / s3	94.7	94	0.7	2.3	3	5991	185	Fopius arisanus
GCF_000836235.1	lepidoptera_odb10	s3 / s3	99.2	98.8	0.4	0.3	0.5	5286	208	Papilio xuthus
GCF_000572035.2	hymenoptera_odb10	s3 / s3	94.1	92.9	1.2	2.2	3.7	5991	205	Microplitis demolitor
GCF_002706865.1	lepidoptera_odb10	s3 / s3	99.1	98.3	0.8	0.5	0.4	5286	347	Spodoptera litura
GCF_003651465.1	hymenoptera_odb10	s3 / s3	96.7	95	1.7	1.6	1.7	5991	237	Formica exsecta
GCF_001298355.1	lepidoptera_odb10	s3 / s3	98	97	1	1.2	0.8	5286	236	Papilio machaon
GCF_000836215.1	lepidoptera_odb10	s3 / s3	95.9	95.5	0.4	1.8	2.3	5286	188	Papilio polytes
GCF_000355655.1	endopterygota_odb10	s3 / s3	95.2	90.2	5	2.3	2.5	2124	220	Dendroctonus ponderosae
GCF_000648675.2	hemiptera_odb10	s3 / s3	99.4	98	1.4	0.3	0.3	2510	355	Cimex lectularius
GCF_004010815.1	hemiptera_odb10	s3 / s3	96.4	95.2	1.2	1.2	2.4	2510	179	Aphis gossypii
GCF_000217595.1	hymenoptera_odb10	s3 / s3	96.6	95.7	0.9	1.5	1.9	5991	210	Linepithema humile
GCF_000591075.1	arthropoda_odb10	s3 / s3	90.4	88.3	2.1	4.2	5.4	1013	294	Eurytemora affinis
GCF_001313835.1	hymenoptera_odb10	s3 / s3	93.1	92.2	0.9	3.1	3.8	5991	202	Polistes canadensis
GCF_004193835.1	lepidoptera_odb10	s3 / s3	97.3	96.2	1.1	1.6	1.1	5286	361	Ostrinia furnacalis
GCF_000204515.1	hymenoptera_odb10	s3 / s3	97.4	96.6	0.8	1.3	1.3	5991	271	Acromyrmex echinatior
GCF_011952205.1	hymenoptera_odb10	s3 / s3	97.6	96.6	1	1	1.4	5991	268	Bombus bifarius
GCF_003227725.1	hymenoptera_odb10	s3 / s3	97.6	96.3	1.3	0.7	1.7	5991	264	Camponotus floridanus
GCF_001188975.3	diptera_odb10	s3 / s3	98.2	97.4	0.8	1	0.8	3285	356	Bactrocera oleae
GCF_002891405.2	insecta_odb10	s3 / s3	98.6	96.4	2.2	0.8	0.6	1367	926	Cryptotermes secundus
GCF_000757685.1	hemiptera_odb10	s3 / s3	93.8	84.4	9.4	3.4	2.8	2510	713	Nilaparvata lugens
GCF_002443255.1	arachnida_odb10	s3 / s3	98.9	97.7	1.2	0.5	0.6	2934	286	Varroa destructor
GCF_001412225.1	endopterygota_odb10	s3 / s3	98.6	97.1	1.5	0.8	0.6	2124	171	Nicrophorus vespilloides
GCF_900239965.1	lepidoptera_odb10	s3 / s3	97.4	96.4	1	1.3	1.3	5286	388	Bicyclus anynana
GCF_902806685.1	lepidoptera_odb10	s3 / s3	97.6	96.9	0.7	1	1.4	5286	372	Maniola hyperantus
GCF_000365465.2	arachnida_odb10	s3 / s3	97.3	92.7	4.6	1.4	1.3	2934	840	Parasteatoda tepidariorum
GCF_011865705.1	hymenoptera_odb10	s3 / s3	93.3	91.7	1.6	1.5	5.2	5991	339	Megalopta genalis
GCF_001937115.1	endopterygota_odb10	s3 / s3	96.9	88.5	8.4	2.2	0.9	2124	212	Aethina tumida
GCF_000006295.1	insecta_odb10	s3 / s3	95.6	95.2	0.4	2.4	2	1367	91	Pediculus humanus
GCF_000475195.1	hemiptera_odb10	s3 / s3	87.6	82.9	4.7	8.1	4.3	2510	347	Diaphorina citri
GCF_000233415.1	diptera_odb10	s3 / s3	98.8	98.3	0.5	0.7	0.5	3285	159	Drosophila biarmipes
GCF_000188095.3	hymenoptera_odb10	s3 / s3	97.9	97.1	0.8	1.1	1	5991	229	Bombus impatiens
GCF_000697945.2	insecta_odb10	s3 / s3	96.8	95.1	1.7	2.2	1	1367	218	Frankliniella occidentalis
GCF_000696155.1	insecta_odb10	s3 / s3	98.9	98.2	0.7	0.7	0.4	1367	398	Zootermopsis nevadensis
GCF_000503995.1	hymenoptera_odb10	s3 / s3	92	91.3	0.7	2.1	5.9	5991	247	Ceratosolen solmsi
GCF_001186385.1	hemiptera_odb10	s3 / s3	97.2	96.4	0.8	1.8	1	2510	204	Diuraphis noxia
GCF_003268045.1	hemiptera_odb10	s3 / s3	96.5	95.3	1.2	0.6	2.9	2510	230	Sipha flava
GCF_000220905.1	hymenoptera_odb10	s3 / s3	97	96.2	0.8	1.4	1.6	5991	264	Megachile rotundata
GCF_000187915.1	hymenoptera_odb10	s3 / s3	94.1	93.4	0.7	3.2	2.7	5991	211	Pogonomyrmex barbatus
GCF_001652005.1	hymenoptera_odb10	s3 / s3	94.6	93	1.6	2.5	2.9	5991	210	Ceratina calcarata
GCF_002217175.1	arthropoda_odb10	s3 / s3	97.2	95.7	1.5	0.7	2.1	1013	207	Folsomia candida
GCF_012932325.1	insecta_odb10	s3 / s3	95.3	94.2	1.1	2	2.7	1367	201	Thrips palmi
GCF_000648695.1	endopterygota_odb10	s3 / s3	99.3	96.9	2.4	0.4	0.3	2124	238	Onthophagus taurus
GCF_001853355.1	diptera_odb10	s3 / s3	98	97.5	0.5	1	1	3285	334	Bactrocera latifrons
GCF_001272555.1	hymenoptera_odb10	s3 / s3	96.8	95.9	0.9	1.4	1.8	5991	289	Dufourea novaeangliae
GCF_004354385.1	diptera_odb10	s3 / s3	98.7	98.1	0.6	0.7	0.6	3285	148	Drosophila innubila
GCF_010614865.1	arachnida_odb10	s3 / s3	88	84	4	6	6	2934	2007	Stegodyphus dumicola
GCF_011952255.1	hymenoptera_odb10	s3 / s3	97.7	96.8	0.9	0.9	1.4	5991	263	Bombus vosnesenskii
GCF_000341935.1	hymenoptera_odb10	s3 / s3	95.1	94.3	0.8	2.4	2.5	5991	180	Cephus cinctus
GCF_000390285.2	endopterygota_odb10	s3 / s3	98	96.4	1.6	1	1	2124	594	Anoplophora glabripennis
GCF_000671375.1	arachnida_odb10	s3 / s3	95.8	87.9	7.9	3	1.2	2934	583	Centruroides sculpturatus
GCF_002006095.1	hymenoptera_odb10	s3 / s3	95.9	94.9	1	1.8	2.3	5991	249	Pseudomyrmex gracilis
GCF_000612105.2	hymenoptera_odb10	s3 / s3	92.5	91.9	0.6	2.7	4.8	5991	208	Orussus abietinus
GCF_000699045.2	endopterygota_odb10	s3 / s3	95.4	92	3.4	2.6	2	2124	304	Agrilus planipennis
GCF_009176525.2	diptera_odb10	s3 / s3	83.7	81.2	2.5	4.4	11.9	3285	167	Contarinia nasturtii
GCF_000696795.2	hemiptera_odb10	s3 / s3	98.7	96.9	1.8	0.8	0.5	2510	640	Halyomorpha halys
GCF_000764305.1	arthropoda_odb10	s3 / s3	92.8	91.9	0.9	3.1	4.1	1013	421	Hyalella azteca
GCF_003070985.1	hymenoptera_odb10	s3 / s3	92.8	86.6	6.2	2.8	4.4	5991	288	Temnothorax curvispinosus
GCF_003260585.2	hymenoptera_odb10	s3 / s3	94.7	93.9	0.8	3.1	2.2	5991	238	Monomorium pharaonis
GCF_013373865.1	hymenoptera_odb10	s3 / s3	97.7	94.6	3.1	0.9	1.4	5991	286	Monomorium pharaonis
GCF_002938995.1	lepidoptera_odb10	s3 / s3	98.2	97.7	0.5	0.8	1	5286	285	Vanessa tameamea
GCF_000949405.1	hymenoptera_odb10	s3 / s3	96.7	95.7	1	1.5	1.8	5991	272	Vollenhovia emeryi
GCF_001263575.1	hymenoptera_odb10	s3 / s3	91.3	90.4	0.9	4.3	4.4	5991	237	Neodiprion lecontei
GCF_001412515.2	hymenoptera_odb10	s3 / s3	95.2	94.3	0.9	2.3	2.5	5991	366	Diachasma alloeum
GCF_001594065.1	hymenoptera_odb10	s3 / s3	97.2	96.2	1	1.1	1.7	5991	258	Cyphomyrmex costatus
GCF_013357705.1	hymenoptera_odb10	s3 / s3	91.1	90.2	0.9	3.1	5.8	5991	158	Chelonus insularis
GCF_001594075.1	hymenoptera_odb10	s3 / s3	97.4	96.6	0.8	1.3	1.3	5991	313	Trachymyrmex cornetzi
GCF_012274295.1	hymenoptera_odb10	s3 / s3	96.9	95.9	1	1.3	1.8	5991	202	Osmia lignaria
GCF_010583005.1	hymenoptera_odb10	s3 / s3	96	95	1	1.7	2.3	5991	311	Odontomachus brunneus
GCF_001483705.1	hymenoptera_odb10	s3 / s3	97.3	95.9	1.4	1	1.7	5991	495	Eufriesea mexicana
GCF_001594045.1	hymenoptera_odb10	s3 / s3	97.8	97.1	0.7	0.9	1.3	5991	257	Atta colombica
GCF_001263275.1	hymenoptera_odb10	s3 / s3	96.4	95.6	0.8	1.6	2	5991	287	Habropoda laboriosa
GCF_001313825.1	hymenoptera_odb10	s3 / s3	94.9	93.9	1	2.3	2.8	5991	255	Dinoponera quadriceps
GCF_003227715.1	hymenoptera_odb10	s3 / s3	96.1	94.8	1.3	1.6	2.3	5991	306	Harpegnathos saltator
GCF_005281655.1	hymenoptera_odb10	s3 / s3	95.3	92.4	2.9	2	2.7	5991	336	Nylanderia fulva
GCF_001186105.1	lepidoptera_odb10	s3 / s3	98.3	96.4	1.9	1.1	0.6	5286	321	Amyelois transitella
GCF_002803265.2	hemiptera_odb10	s3 / s3	99.3	98.5	0.8	0.4	0.3	2510	192	Melanaphis sacchari
GCF_001465965.1	hymenoptera_odb10	s3 / s3	93.3	92.6	0.7	2.9	3.8	5991	198	Polistes dominula
GCF_000236305.1	diptera_odb10	s3 / s3	97.2	95.9	1.3	1.6	1.2	3285	174	Drosophila rhopaloa
GCF_010883055.1	hymenoptera_odb10	s3 / s3	86.4	85.6	0.8	5.3	8.3	5991	1218	Belonocnema treatae
GCF_004153925.1	hymenoptera_odb10	s3 / s3	97.3	92.9	4.4	1.2	1.5	5991	225	Osmia bicornis
GCF_003589595.1	lepidoptera_odb10	s3 / s3	94.4	93.2	1.2	1.9	3.7	5286	519	Hyposmocoma kahamanoa
GCF_003672135.1	hymenoptera_odb10	s3 / s3	96.4	94.6	1.8	1.3	2.3	5991	228	Ooceraea biroi
GCF_003710045.1	hymenoptera_odb10	s3 / s3	95.6	95	0.6	1.9	2.5	5991	296	Nomia melanderi
GCF_011952275.1	hymenoptera_odb10	s3 / s3	97.9	96.8	1.1	0.9	1.2	5991	280	Bombus vancouverensis
GCF_000472105.1	diptera_odb10	s4 / s4	94.3	90.1	4.2	2.9	2.8	3285	288	Drosophila suzukii
GCF_000806345.1	diptera_odb10	s4 / s4	98	97.5	0.5	1	1	3285	440	Zeugodacus cucurbitae
GCF_013731165.1	diptera_odb10	s4 / s4	91.2	74.4	16.8	4	4.8	3285	1334	Rhagoletis pomonella
GCF_001687245.1	diptera_odb10	s4 / s4	93.5	84.2	9.3	3.1	3.4	3285	1226	Rhagoletis zephyria
GCF_000236325.1	diptera_odb10	s4 / s4	99	98.5	0.5	0.5	0.5	3285	237	Drosophila eugracilis
GCF_000224235.1	diptera_odb10	s4 / s4	99	98.1	0.9	0.6	0.4	3285	272	Drosophila takahashii
GCF_000648655.2	hymenoptera_odb10	s4 / s4	85.2	83.3	1.9	5.3	9.5	5991	699	Copidosoma floridanum
GCF_011750605.1	diptera_odb10	s4 / s4	97.2	96.3	0.9	0.8	2	3285	160	Drosophila busckii
GCF_000224195.1	diptera_odb10	s4 / s4	98.6	98.1	0.5	0.6	0.8	3285	236	Drosophila elegans
GCF_000220665.1	diptera_odb10	s4 / s4	99.1	98.4	0.7	0.7	0.2	3285	230	Drosophila ficusphila
GCF_000224215.1	diptera_odb10	s4 / s4	98.4	97.3	1.1	0.8	0.8	3285	250	Drosophila kikkawai
GCF_013141755.1	diptera_odb10	s4 / s4	97.6	93.6	4	0.9	1.5	3285	357	Anopheles stephensi
GCF_000214255.1	hymenoptera_odb10	s4 / s4	97.1	96.3	0.8	1.5	1.4	5991	383	Bombus terrestris
GCF_000239435.1	arachnida_odb10	s4 / s4	94.6	88.8	5.8	0.7	4.7	2934	105	Tetranychus urticae
GCF_000255335.1	arachnida_odb10	s4 / s4	98.1	95.4	2.7	1.1	0.8	2934	221	Galendromus occidentalis
GCF_001594115.1	hymenoptera_odb10	s4 / s4	97.9	97	0.9	0.8	1.3	5991	423	Trachymyrmex septentrionalis
GCF_003990815.1	arthropoda_odb10	s4 / s4	97.6	96.2	1.4	1.5	0.9	1013	182	Daphnia magna
GCF_001015335.1	diptera_odb10	s4 / s4	96.6	96	0.6	1.8	1.6	3285	1113	Stomoxys calcitrans
GCF_000344095.2	hymenoptera_odb10	s4 / s4	94.6	93.7	0.9	2.5	2.9	5991	289	Athalia rosae
GCF_000236285.1	diptera_odb10	s4 / s4	98.8	97.9	0.9	0.8	0.4	3285	242	Drosophila bipectinata
GCF_003676215.2	hemiptera_odb10	s4 / s4	99.7	98	1.7	0.2	0.1	2510	316	Rhopalosiphum maidis
GCF_003285875.2	diptera_odb10	s4 / s4	98.4	97.4	1	0.5	1.1	3285	248	Drosophila novamexicana
GCF_003013835.1	endopterygota_odb10	s4 / s4	91.3	89.2	2.1	5.9	2.8	2124	3469	Diabrotica virgifera
GCF_000330985.1	lepidoptera_odb10	s4 / s4	90.2	77.1	13.1	2.9	6.9	5286	495	Plutella xylostella
GCF_002532875.1	arachnida_odb10	s4 / s4	99.2	98.1	1.1	0.4	0.4	2934	464	Varroa jacobsoni
GCF_001856805.1	lepidoptera_odb10	s4 / s4	99	98.5	0.5	0.4	0.6	5286	283	Pieris rapae
GCF_001594055.1	hymenoptera_odb10	s4 / s4	97.6	96.9	0.7	1	1.4	5991	379	Trachymyrmex zeteki
GCF_000956235.1	hymenoptera_odb10	s4 / s4	96.4	95.3	1.1	1.8	1.8	5991	440	Wasmannia auropunctata
GCF_000806365.1	hymenoptera_odb10	s4 / s4	94.9	94.2	0.7	2.2	2.9	5991	262	Fopius arisanus
GCF_000836235.1	lepidoptera_odb10	s4 / s4	99.4	98.9	0.5	0.3	0.3	5286	347	Papilio xuthus
GCF_000572035.2	hymenoptera_odb10	s4 / s4	94.6	93.3	1.3	1.9	3.5	5991	288	Microplitis demolitor
GCF_002706865.1	lepidoptera_odb10	s4 / s4	99.3	98.4	0.9	0.4	0.3	5286	521	Spodoptera litura
GCF_003651465.1	hymenoptera_odb10	s4 / s4	97	95.3	1.7	1.4	1.6	5991	364	Formica exsecta
GCF_001298355.1	lepidoptera_odb10	s4 / s4	98	97	1	1.1	0.9	5286	382	Papilio machaon
GCF_000836215.1	lepidoptera_odb10	s4 / s4	96.1	95.6	0.5	1.8	2.1	5286	305	Papilio polytes
GCF_000355655.1	endopterygota_odb10	s4 / s4	95.3	90.2	5.1	2.2	2.5	2124	369	Dendroctonus ponderosae
GCF_000648675.2	hemiptera_odb10	s4 / s4	99.4	98	1.4	0.2	0.4	2510	624	Cimex lectularius
GCF_004010815.1	hemiptera_odb10	s4 / s4	96.5	95.3	1.2	1.1	2.4	2510	274	Aphis gossypii
GCF_000217595.1	hymenoptera_odb10	s4 / s4	97.3	96.3	1	1.1	1.6	5991	343	Linepithema humile
GCF_000591075.1	arthropoda_odb10	s4 / s4	90.7	88.4	2.3	4.3	5	1013	484	Eurytemora affinis
GCF_001313835.1	hymenoptera_odb10	s4 / s4	95	94.1	0.9	2.3	2.7	5991	280	Polistes canadensis
GCF_004193835.1	lepidoptera_odb10	s4 / s4	97.8	96.8	1	1.3	0.9	5286	577	Ostrinia furnacalis
GCF_000204515.1	hymenoptera_odb10	s4 / s4	97.8	97	0.8	1.1	1.1	5991	407	Acromyrmex echinatior
GCF_011952205.1	hymenoptera_odb10	s4 / s4	98	97	1	0.7	1.3	5991	424	Bombus bifarius
GCF_003227725.1	hymenoptera_odb10	s4 / s4	97.7	96.4	1.3	0.7	1.6	5991	411	Camponotus floridanus
GCF_001188975.3	diptera_odb10	s4 / s4	98.4	97.6	0.8	0.8	0.8	3285	562	Bactrocera oleae
GCF_002891405.2	insecta_odb10	s4 / s4	98.7	96.4	2.3	0.7	0.6	1367	1559	Cryptotermes secundus
GCF_000757685.1	hemiptera_odb10	s4 / s4	94	84.6	9.4	3.2	2.8	2510	1065	Nilaparvata lugens
GCF_002443255.1	arachnida_odb10	s4 / s4	99	97.8	1.2	0.5	0.5	2934	451	Varroa destructor
GCF_001412225.1	endopterygota_odb10	s4 / s4	98.8	97.2	1.6	0.7	0.5	2124	297	Nicrophorus vespilloides
GCF_900239965.1	lepidoptera_odb10	s4 / s4	98.1	97	1.1	0.9	1	5286	573	Bicyclus anynana
GCF_902806685.1	lepidoptera_odb10	s4 / s4	98.2	97.4	0.8	0.6	1.2	5286	480	Maniola hyperantus
GCF_000365465.2	arachnida_odb10	s4 / s4	97.4	92.9	4.5	1.2	1.4	2934	1272	Parasteatoda tepidariorum
GCF_011865705.1	hymenoptera_odb10	s4 / s4	93.8	92.2	1.6	1.2	5	5991	564	Megalopta genalis
GCF_001937115.1	endopterygota_odb10	s4 / s4	97	88.7	8.3	2.2	0.8	2124	363	Aethina tumida
GCF_000006295.1	insecta_odb10	s4 / s4	95.6	95.1	0.5	2.4	2	1367	132	Pediculus humanus
GCF_000475195.1	hemiptera_odb10	s4 / s4	88.2	83.2	5	7.7	4.1	2510	562	Diaphorina citri
GCF_000233415.1	diptera_odb10	s4 / s4	98.9	98.3	0.6	0.7	0.4	3285	246	Drosophila biarmipes
GCF_000188095.3	hymenoptera_odb10	s4 / s4	98.2	97.4	0.8	0.8	1	5991	364	Bombus impatiens
GCF_000697945.2	insecta_odb10	s4 / s4	97	95.3	1.7	2	1	1367	421	Frankliniella occidentalis
GCF_000696155.1	insecta_odb10	s4 / s4	99.1	98.4	0.7	0.6	0.3	1367	699	Zootermopsis nevadensis
GCF_000503995.1	hymenoptera_odb10	s4 / s4	92.2	91.5	0.7	1.9	5.9	5991	354	Ceratosolen solmsi
GCF_001186385.1	hemiptera_odb10	s4 / s4	97.2	96.4	0.8	1.9	0.9	2510	323	Diuraphis noxia
GCF_003268045.1	hemiptera_odb10	s4 / s4	96.7	95.5	1.2	0.5	2.8	2510	367	Sipha flava
GCF_000220905.1	hymenoptera_odb10	s4 / s4	97.7	96.9	0.8	0.9	1.4	5991	378	Megachile rotundata
GCF_000187915.1	hymenoptera_odb10	s4 / s4	94.5	93.8	0.7	2.9	2.6	5991	328	Pogonomyrmex barbatus
GCF_001652005.1	hymenoptera_odb10	s4 / s4	95.4	93.6	1.8	1.9	2.7	5991	304	Ceratina calcarata
GCF_002217175.1	arthropoda_odb10	s4 / s4	97.3	95.6	1.7	0.7	2	1013	374	Folsomia candida
GCF_012932325.1	insecta_odb10	s4 / s4	96.3	95.1	1.2	1.2	2.5	1367	372	Thrips palmi
GCF_000648695.1	endopterygota_odb10	s4 / s4	99.4	96.9	2.5	0.3	0.3	2124	426	Onthophagus taurus
GCF_001853355.1	diptera_odb10	s4 / s4	98.2	97.7	0.5	0.8	1	3285	541	Bactrocera latifrons
GCF_001272555.1	hymenoptera_odb10	s4 / s4	97.1	96.2	0.9	1.1	1.8	5991	484	Dufourea novaeangliae
GCF_004354385.1	diptera_odb10	s4 / s4	98.9	98.2	0.7	0.5	0.6	3285	224	Drosophila innubila
GCF_010614865.1	arachnida_odb10	s4 / s4	88.9	84.8	4.1	5.6	5.5	2934	3670	Stegodyphus dumicola
GCF_011952255.1	hymenoptera_odb10	s4 / s4	98	97.1	0.9	0.7	1.3	5991	403	Bombus vosnesenskii
GCF_000341935.1	hymenoptera_odb10	s4 / s4	96.2	95.3	0.9	1.8	2	5991	256	Cephus cinctus
GCF_000390285.2	endopterygota_odb10	s4 / s4	98	96.4	1.6	1	1	2124	1125	Anoplophora glabripennis
GCF_000671375.1	arachnida_odb10	s4 / s4	96.2	88.1	8.1	2.8	1	2934	861	Centruroides sculpturatus
GCF_002006095.1	hymenoptera_odb10	s4 / s4	96.5	95.4	1.1	1.5	2	5991	427	Pseudomyrmex gracilis
GCF_000612105.2	hymenoptera_odb10	s4 / s4	93.5	92.9	0.6	2.3	4.2	5991	328	Orussus abietinus
GCF_000699045.2	endopterygota_odb10	s4 / s4	95.5	92.1	3.4	2.4	2.1	2124	563	Agrilus planipennis
GCF_009176525.2	diptera_odb10	s4 / s4	85.5	83	2.5	3.4	11.1	3285	284	Contarinia nasturtii
GCF_000696795.2	hemiptera_odb10	s4 / s4	98.7	96.9	1.8	0.7	0.6	2510	928	Halyomorpha halys
GCF_000764305.1	arthropoda_odb10	s4 / s4	93.5	92.6	0.9	2.6	3.9	1013	789	Hyalella azteca
GCF_003070985.1	hymenoptera_odb10	s4 / s4	93.2	86.9	6.3	2.7	4.1	5991	442	Temnothorax curvispinosus
GCF_003260585.2	hymenoptera_odb10	s4 / s4	94.8	94	0.8	3	2.2	5991	386	Monomorium pharaonis
GCF_013373865.1	hymenoptera_odb10	s4 / s4	97.8	94.7	3.1	0.9	1.3	5991	464	Monomorium pharaonis
GCF_002938995.1	lepidoptera_odb10	s4 / s4	98.6	98.1	0.5	0.5	0.9	5286	421	Vanessa tameamea
GCF_000949405.1	hymenoptera_odb10	s4 / s4	97	95.9	1.1	1.3	1.7	5991	430	Vollenhovia emeryi
GCF_001263575.1	hymenoptera_odb10	s4 / s4	93.4	92.5	0.9	3.2	3.4	5991	373	Neodiprion lecontei
GCF_001412515.2	hymenoptera_odb10	s4 / s4	95.7	94.8	0.9	2	2.3	5991	632	Diachasma alloeum
GCF_001594065.1	hymenoptera_odb10	s4 / s4	97.6	96.5	1.1	0.9	1.5	5991	395	Cyphomyrmex costatus
GCF_013357705.1	hymenoptera_odb10	s4 / s4	92.5	91.6	0.9	2.4	5.1	5991	222	Chelonus insularis
GCF_001594075.1	hymenoptera_odb10	s4 / s4	97.6	96.8	0.8	1.1	1.3	5991	506	Trachymyrmex cornetzi
GCF_012274295.1	hymenoptera_odb10	s4 / s4	97.5	96.5	1	0.8	1.7	5991	301	Osmia lignaria
GCF_010583005.1	hymenoptera_odb10	s4 / s4	96.9	95.8	1.1	1.1	2	5991	529	Odontomachus brunneus
GCF_001483705.1	hymenoptera_odb10	s4 / s4	97.5	96	1.5	1	1.5	5991	771	Eufriesea mexicana
GCF_001594045.1	hymenoptera_odb10	s4 / s4	98.2	97.4	0.8	0.7	1.1	5991	403	Atta colombica
GCF_001263275.1	hymenoptera_odb10	s4 / s4	97	96.1	0.9	1.3	1.7	5991	449	Habropoda laboriosa
GCF_001313825.1	hymenoptera_odb10	s4 / s4	95.7	94.7	1	1.8	2.5	5991	420	Dinoponera quadriceps
GCF_003227715.1	hymenoptera_odb10	s4 / s4	96.8	95.5	1.3	1.3	1.9	5991	519	Harpegnathos saltator
GCF_005281655.1	hymenoptera_odb10	s4 / s4	95.7	92.8	2.9	1.7	2.6	5991	534	Nylanderia fulva
GCF_001186105.1	lepidoptera_odb10	s4 / s4	98.4	96.6	1.8	1	0.6	5286	485	Amyelois transitella
GCF_002803265.2	hemiptera_odb10	s4 / s4	99.3	98.5	0.8	0.4	0.3	2510	279	Melanaphis sacchari
GCF_001465965.1	hymenoptera_odb10	s4 / s4	95.3	94.6	0.7	1.9	2.8	5991	300	Polistes dominula
GCF_000236305.1	diptera_odb10	s4 / s4	97.4	96	1.4	1.5	1.1	3285	268	Drosophila rhopaloa
GCF_010883055.1	hymenoptera_odb10	s4 / s4	88.8	87.9	0.9	4	7.2	5991	1821	Belonocnema treatae
GCF_004153925.1	hymenoptera_odb10	s4 / s4	97.9	93.4	4.5	0.8	1.3	5991	328	Osmia bicornis
GCF_003589595.1	lepidoptera_odb10	s4 / s4	94.7	93.5	1.2	1.8	3.5	5286	777	Hyposmocoma kahamanoa
GCF_003672135.1	hymenoptera_odb10	s4 / s4	96.8	94.9	1.9	1.1	2.1	5991	360	Ooceraea biroi
GCF_003710045.1	hymenoptera_odb10	s4 / s4	96.3	95.7	0.6	1.5	2.2	5991	452	Nomia melanderi
GCF_011952275.1	hymenoptera_odb10	s4 / s4	98.3	97.2	1.1	0.7	1	5991	438	Bombus vancouverensis
GCF_000472105.1	diptera_odb10	Default (s4.5 / s6)	94.4	90.2	4.2	2.8	2.8	3285	637	Drosophila suzukii
GCF_000806345.1	diptera_odb10	Default (s4.5 / s6)	98.4	97.9	0.5	0.7	0.9	3285	942	Zeugodacus cucurbitae
GCF_013731165.1	diptera_odb10	Default (s4.5 / s6)	91.7	74.8	16.9	3.7	4.6	3285	3019	Rhagoletis pomonella
GCF_001687245.1	diptera_odb10	Default (s4.5 / s6)	93.8	84.5	9.3	3.1	3.1	3285	2644	Rhagoletis zephyria
GCF_000236325.1	diptera_odb10	Default (s4.5 / s6)	99.1	98.6	0.5	0.4	0.5	3285	528	Drosophila eugracilis
GCF_000224235.1	diptera_odb10	Default (s4.5 / s6)	99	98.1	0.9	0.6	0.4	3285	549	Drosophila takahashii
GCF_000648655.2	hymenoptera_odb10	Default (s4.5 / s6)	87	85.1	1.9	4.5	8.5	5991	1574	Copidosoma floridanum
GCF_011750605.1	diptera_odb10	Default (s4.5 / s6)	97.4	96.5	0.9	0.6	2	3285	343	Drosophila busckii
GCF_000224195.1	diptera_odb10	Default (s4.5 / s6)	98.8	98.3	0.5	0.5	0.7	3285	533	Drosophila elegans
GCF_000220665.1	diptera_odb10	Default (s4.5 / s6)	99.2	98.5	0.7	0.6	0.2	3285	477	Drosophila ficusphila
GCF_000224215.1	diptera_odb10	Default (s4.5 / s6)	98.4	97.3	1.1	0.8	0.8	3285	461	Drosophila kikkawai
GCF_013141755.1	diptera_odb10	Default (s4.5 / s6)	97.8	93.8	4	0.8	1.4	3285	743	Anopheles stephensi
GCF_000214255.1	hymenoptera_odb10	Default (s4.5 / s6)	97.4	96.6	0.8	1.2	1.4	5991	785	Bombus terrestris
GCF_000239435.1	arachnida_odb10	Default (s4.5 / s6)	94.7	88.9	5.8	0.7	4.6	2934	202	Tetranychus urticae
GCF_000255335.1	arachnida_odb10	Default (s4.5 / s6)	98.2	95.5	2.7	1	0.8	2934	494	Galendromus occidentalis
GCF_001594115.1	hymenoptera_odb10	Default (s4.5 / s6)	98.2	97.3	0.9	0.6	1.2	5991	714	Trachymyrmex septentrionalis
GCF_003990815.1	arthropoda_odb10	Default (s4.5 / s6)	98	96.6	1.4	1.3	0.7	1013	391	Daphnia magna
GCF_001015335.1	diptera_odb10	Default (s4.5 / s6)	97.1	96.5	0.6	1.5	1.4	3285	2806	Stomoxys calcitrans
GCF_000344095.2	hymenoptera_odb10	Default (s4.5 / s6)	96.2	95.3	0.9	1.7	2.1	5991	532	Athalia rosae
GCF_000236285.1	diptera_odb10	Default (s4.5 / s6)	98.9	98	0.9	0.7	0.4	3285	528	Drosophila bipectinata
GCF_003676215.2	hemiptera_odb10	Default (s4.5 / s6)	99.7	98	1.7	0.2	0.1	2510	607	Rhopalosiphum maidis
GCF_003285875.2	diptera_odb10	Default (s4.5 / s6)	98.5	97.5	1	0.4	1.1	3285	464	Drosophila novamexicana
GCF_003013835.1	endopterygota_odb10	Default (s4.5 / s6)	91.9	89.8	2.1	5.6	2.5	2124	5636	Diabrotica virgifera
GCF_000330985.1	lepidoptera_odb10	Default (s4.5 / s6)	90.4	77.3	13.1	2.8	6.8	5286	928	Plutella xylostella
GCF_002532875.1	arachnida_odb10	Default (s4.5 / s6)	99.2	98.1	1.1	0.4	0.4	2934	907	Varroa jacobsoni
GCF_001856805.1	lepidoptera_odb10	Default (s4.5 / s6)	99.1	98.6	0.5	0.4	0.5	5286	656	Pieris rapae
GCF_001594055.1	hymenoptera_odb10	Default (s4.5 / s6)	97.9	97.2	0.7	0.8	1.3	5991	731	Trachymyrmex zeteki
GCF_000956235.1	hymenoptera_odb10	Default (s4.5 / s6)	96.7	95.6	1.1	1.7	1.6	5991	804	Wasmannia auropunctata
GCF_000806365.1	hymenoptera_odb10	Default (s4.5 / s6)	95	94.3	0.7	2.1	2.9	5991	455	Fopius arisanus
GCF_000836235.1	lepidoptera_odb10	Default (s4.5 / s6)	99.5	99	0.5	0.2	0.3	5286	584	Papilio xuthus
GCF_000572035.2	hymenoptera_odb10	Default (s4.5 / s6)	95	93.7	1.3	1.6	3.4	5991	544	Microplitis demolitor
GCF_002706865.1	lepidoptera_odb10	Default (s4.5 / s6)	99.4	98.5	0.9	0.3	0.3	5286	764	Spodoptera litura
GCF_003651465.1	hymenoptera_odb10	Default (s4.5 / s6)	97.2	95.5	1.7	1.3	1.5	5991	720	Formica exsecta
GCF_001298355.1	lepidoptera_odb10	Default (s4.5 / s6)	98.2	97.2	1	1.1	0.7	5286	504	Papilio machaon
GCF_000836215.1	lepidoptera_odb10	Default (s4.5 / s6)	96.3	95.8	0.5	1.6	2.1	5286	542	Papilio polytes
GCF_000355655.1	endopterygota_odb10	Default (s4.5 / s6)	95.5	90.3	5.2	2.1	2.4	2124	756	Dendroctonus ponderosae
GCF_000648675.2	hemiptera_odb10	Default (s4.5 / s6)	99.5	98.1	1.4	0.2	0.3	2510	1031	Cimex lectularius
GCF_004010815.1	hemiptera_odb10	Default (s4.5 / s6)	96.7	95.4	1.3	1	2.3	2510	562	Aphis gossypii
GCF_000217595.1	hymenoptera_odb10	Default (s4.5 / s6)	97.6	96.6	1	0.9	1.5	5991	497	Linepithema humile
GCF_000591075.1	arthropoda_odb10	Default (s4.5 / s6)	91	88.7	2.3	4.4	4.6	1013	821	Eurytemora affinis
GCF_001313835.1	hymenoptera_odb10	Default (s4.5 / s6)	96.4	95.5	0.9	1.4	2.2	5991	506	Polistes canadensis
GCF_004193835.1	lepidoptera_odb10	Default (s4.5 / s6)	98.2	97.2	1	1.1	0.7	5286	1079	Ostrinia furnacalis
GCF_000204515.1	hymenoptera_odb10	Default (s4.5 / s6)	97.9	97.1	0.8	1	1.1	5991	771	Acromyrmex echinatior
GCF_011952205.1	hymenoptera_odb10	Default (s4.5 / s6)	98.3	97.3	1	0.5	1.2	5991	705	Bombus bifarius
GCF_003227725.1	hymenoptera_odb10	Default (s4.5 / s6)	97.9	96.6	1.3	0.6	1.5	5991	789	Camponotus floridanus
GCF_001188975.3	diptera_odb10	Default (s4.5 / s6)	98.7	97.9	0.8	0.6	0.7	3285	946	Bactrocera oleae
GCF_002891405.2	insecta_odb10	Default (s4.5 / s6)	98.9	96.6	2.3	0.7	0.4	1367	2661	Cryptotermes secundus
GCF_000757685.1	hemiptera_odb10	Default (s4.5 / s6)	94.3	84.9	9.4	3.1	2.6	2510	1846	Nilaparvata lugens
GCF_002443255.1	arachnida_odb10	Default (s4.5 / s6)	99	97.8	1.2	0.5	0.5	2934	893	Varroa destructor
GCF_001412225.1	endopterygota_odb10	Default (s4.5 / s6)	98.8	97.2	1.6	0.7	0.5	2124	460	Nicrophorus vespilloides
GCF_900239965.1	lepidoptera_odb10	Default (s4.5 / s6)	98.6	97.5	1.1	0.6	0.8	5286	1040	Bicyclus anynana
GCF_902806685.1	lepidoptera_odb10	Default (s4.5 / s6)	98.5	97.7	0.8	0.5	1	5286	983	Maniola hyperantus
GCF_000365465.2	arachnida_odb10	Default (s4.5 / s6)	97.6	93.1	4.5	1.1	1.3	2934	2099	Parasteatoda tepidariorum
GCF_011865705.1	hymenoptera_odb10	Default (s4.5 / s6)	94	92.4	1.6	1.1	4.9	5991	1219	Megalopta genalis
GCF_001937115.1	endopterygota_odb10	Default (s4.5 / s6)	97.1	88.8	8.3	2.1	0.8	2124	740	Aethina tumida
GCF_000006295.1	insecta_odb10	Default (s4.5 / s6)	96	95.5	0.5	2.2	1.8	1367	221	Pediculus humanus
GCF_000475195.1	hemiptera_odb10	Default (s4.5 / s6)	88.9	83.8	5.1	7.4	3.7	2510	1068	Diaphorina citri
GCF_000233415.1	diptera_odb10	Default (s4.5 / s6)	99	98.4	0.6	0.5	0.5	3285	453	Drosophila biarmipes
GCF_000188095.3	hymenoptera_odb10	Default (s4.5 / s6)	98.5	97.7	0.8	0.6	0.9	5991	660	Bombus impatiens
GCF_000697945.2	insecta_odb10	Default (s4.5 / s6)	97.2	95.5	1.7	1.8	1	1367	800	Frankliniella occidentalis
GCF_000696155.1	insecta_odb10	Default (s4.5 / s6)	99.2	98.5	0.7	0.5	0.3	1367	1342	Zootermopsis nevadensis
GCF_000503995.1	hymenoptera_odb10	Default (s4.5 / s6)	92.5	91.8	0.7	1.9	5.6	5991	690	Ceratosolen solmsi
GCF_001186385.1	hemiptera_odb10	Default (s4.5 / s6)	97.2	96.4	0.8	1.9	0.9	2510	577	Diuraphis noxia
GCF_003268045.1	hemiptera_odb10	Default (s4.5 / s6)	96.8	95.6	1.2	0.5	2.7	2510	813	Sipha flava
GCF_000220905.1	hymenoptera_odb10	Default (s4.5 / s6)	98.2	97.4	0.8	0.6	1.2	5991	837	Megachile rotundata
GCF_000187915.1	hymenoptera_odb10	Default (s4.5 / s6)	94.7	94	0.7	2.8	2.5	5991	652	Pogonomyrmex barbatus
GCF_001652005.1	hymenoptera_odb10	Default (s4.5 / s6)	96	94.2	1.8	1.5	2.5	5991	542	Ceratina calcarata
GCF_002217175.1	arthropoda_odb10	Default (s4.5 / s6)	97.5	95.8	1.7	0.7	1.8	1013	683	Folsomia candida
GCF_012932325.1	insecta_odb10	Default (s4.5 / s6)	96.9	95.7	1.2	0.7	2.4	1367	701	Thrips palmi
GCF_000648695.1	endopterygota_odb10	Default (s4.5 / s6)	99.5	97	2.5	0.2	0.3	2124	790	Onthophagus taurus
GCF_001853355.1	diptera_odb10	Default (s4.5 / s6)	98.5	97.9	0.6	0.7	0.8	3285	1015	Bactrocera latifrons
GCF_001272555.1	hymenoptera_odb10	Default (s4.5 / s6)	97.6	96.7	0.9	0.8	1.6	5991	889	Dufourea novaeangliae
GCF_004354385.1	diptera_odb10	Default (s4.5 / s6)	99.1	98.4	0.7	0.4	0.5	3285	400	Drosophila innubila
GCF_010614865.1	arachnida_odb10	Default (s4.5 / s6)	89.7	85.6	4.1	5.2	5.1	2934	5943	Stegodyphus dumicola
GCF_011952255.1	hymenoptera_odb10	Default (s4.5 / s6)	98.3	97.4	0.9	0.5	1.2	5991	792	Bombus vosnesenskii
GCF_000341935.1	hymenoptera_odb10	Default (s4.5 / s6)	97.2	96.3	0.9	1.3	1.5	5991	471	Cephus cinctus
GCF_000390285.2	endopterygota_odb10	Default (s4.5 / s6)	98.1	96.5	1.6	1	0.9	2124	1789	Anoplophora glabripennis
GCF_000671375.1	arachnida_odb10	Default (s4.5 / s6)	96.7	88.6	8.1	2.6	0.7	2934	1548	Centruroides sculpturatus
GCF_002006095.1	hymenoptera_odb10	Default (s4.5 / s6)	97	95.9	1.1	1.2	1.8	5991	809	Pseudomyrmex gracilis
GCF_000612105.2	hymenoptera_odb10	Default (s4.5 / s6)	94.3	93.7	0.6	2	3.7	5991	553	Orussus abietinus
GCF_000699045.2	endopterygota_odb10	Default (s4.5 / s6)	96	92.5	3.5	2.1	1.9	2124	985	Agrilus planipennis
GCF_009176525.2	diptera_odb10	Default (s4.5 / s6)	87.2	84.7	2.5	2.7	10.1	3285	435	Contarinia nasturtii
GCF_000696795.2	hemiptera_odb10	Default (s4.5 / s6)	98.8	97	1.8	0.8	0.4	2510	1721	Halyomorpha halys
GCF_000764305.1	arthropoda_odb10	Default (s4.5 / s6)	93.9	93	0.9	2.7	3.4	1013	1331	Hyalella azteca
GCF_003070985.1	hymenoptera_odb10	Default (s4.5 / s6)	93.5	87.2	6.3	2.5	4	5991	961	Temnothorax curvispinosus
GCF_003260585.2	hymenoptera_odb10	Default (s4.5 / s6)	95.2	94.4	0.8	2.8	2	5991	592	Monomorium pharaonis
GCF_013373865.1	hymenoptera_odb10	Default (s4.5 / s6)	98.1	95	3.1	0.7	1.2	5991	875	Monomorium pharaonis
GCF_002938995.1	lepidoptera_odb10	Default (s4.5 / s6)	98.9	98.4	0.5	0.5	0.6	5286	965	Vanessa tameamea
GCF_000949405.1	hymenoptera_odb10	Default (s4.5 / s6)	97.2	96.1	1.1	1.2	1.6	5991	815	Vollenhovia emeryi
GCF_001263575.1	hymenoptera_odb10	Default (s4.5 / s6)	95.3	94.4	0.9	2.2	2.5	5991	781	Neodiprion lecontei
GCF_001412515.2	hymenoptera_odb10	Default (s4.5 / s6)	96	95.1	0.9	1.9	2.1	5991	1023	Diachasma alloeum
GCF_001594065.1	hymenoptera_odb10	Default (s4.5 / s6)	97.9	96.8	1.1	0.7	1.4	5991	789	Cyphomyrmex costatus
GCF_013357705.1	hymenoptera_odb10	Default (s4.5 / s6)	94.1	93.1	1	1.5	4.4	5991	332	Chelonus insularis
GCF_001594075.1	hymenoptera_odb10	Default (s4.5 / s6)	97.8	97	0.8	0.9	1.3	5991	874	Trachymyrmex cornetzi
GCF_012274295.1	hymenoptera_odb10	Default (s4.5 / s6)	98	97	1	0.5	1.5	5991	502	Osmia lignaria
GCF_010583005.1	hymenoptera_odb10	Default (s4.5 / s6)	97.5	96.4	1.1	0.7	1.8	5991	1022	Odontomachus brunneus
GCF_001483705.1	hymenoptera_odb10	Default (s4.5 / s6)	97.7	96.3	1.4	0.8	1.5	5991	1376	Eufriesea mexicana
GCF_001594045.1	hymenoptera_odb10	Default (s4.5 / s6)	98.5	97.7	0.8	0.5	1	5991	740	Atta colombica
GCF_001263275.1	hymenoptera_odb10	Default (s4.5 / s6)	97.4	96.5	0.9	1	1.6	5991	882	Habropoda laboriosa
GCF_001313825.1	hymenoptera_odb10	Default (s4.5 / s6)	96.4	95.4	1	1.5	2.1	5991	761	Dinoponera quadriceps
GCF_003227715.1	hymenoptera_odb10	Default (s4.5 / s6)	97.3	96	1.3	0.9	1.8	5991	948	Harpegnathos saltator
GCF_005281655.1	hymenoptera_odb10	Default (s4.5 / s6)	96.1	93.2	2.9	1.6	2.3	5991	1125	Nylanderia fulva
GCF_001186105.1	lepidoptera_odb10	Default (s4.5 / s6)	98.6	96.8	1.8	0.9	0.5	5286	1002	Amyelois transitella
GCF_002803265.2	hemiptera_odb10	Default (s4.5 / s6)	99.3	98.5	0.8	0.4	0.3	2510	533	Melanaphis sacchari
GCF_001465965.1	hymenoptera_odb10	Default (s4.5 / s6)	96.7	96	0.7	1.1	2.2	5991	461	Polistes dominula
GCF_000236305.1	diptera_odb10	Default (s4.5 / s6)	97.5	96.1	1.4	1.4	1.1	3285	485	Drosophila rhopaloa
GCF_010883055.1	hymenoptera_odb10	Default (s4.5 / s6)	90.9	90	0.9	3.1	6	5991	3321	Belonocnema treatae
GCF_004153925.1	hymenoptera_odb10	Default (s4.5 / s6)	98.4	93.9	4.5	0.5	1.1	5991	565	Osmia bicornis
GCF_003589595.1	lepidoptera_odb10	Default (s4.5 / s6)	95.3	94.1	1.2	1.5	3.2	5286	1521	Hyposmocoma kahamanoa
GCF_003672135.1	hymenoptera_odb10	Default (s4.5 / s6)	97.2	95.3	1.9	0.8	2	5991	662	Ooceraea biroi
GCF_003710045.1	hymenoptera_odb10	Default (s4.5 / s6)	96.9	96.3	0.6	1.2	1.9	5991	783	Nomia melanderi
GCF_011952275.1	hymenoptera_odb10	Default (s4.5 / s6)	98.5	97.4	1.1	0.5	1	5991	806	Bombus vancouverensis
GCF_000472105.1	diptera_odb10	s6 / s6	94.5	90.2	4.3	2.8	2.7	3285	1128	Drosophila suzukii
GCF_000806345.1	diptera_odb10	s6 / s6	98.3	97.7	0.6	0.7	1	3285	1467	Zeugodacus cucurbitae
GCF_013731165.1	diptera_odb10	s6 / s6	91.6	74.4	17.2	3.7	4.7	3285	5709	Rhagoletis pomonella
GCF_001687245.1	diptera_odb10	s6 / s6	93.9	84.4	9.5	3.1	3	3285	4220	Rhagoletis zephyria
GCF_000236325.1	diptera_odb10	s6 / s6	99.1	98.5	0.6	0.5	0.4	3285	880	Drosophila eugracilis
GCF_000224235.1	diptera_odb10	s6 / s6	99	98	1	0.5	0.5	3285	1078	Drosophila takahashii
GCF_000648655.2	hymenoptera_odb10	s6 / s6	87.3	85.2	2.1	4.2	8.5	5991	2719	Copidosoma floridanum
GCF_011750605.1	diptera_odb10	s6 / s6	97.4	96.5	0.9	0.6	2	3285	631	Drosophila busckii
GCF_000224195.1	diptera_odb10	s6 / s6	98.8	98.2	0.6	0.5	0.7	3285	866	Drosophila elegans
GCF_000220665.1	diptera_odb10	s6 / s6	99.1	98.4	0.7	0.6	0.3	3285	843	Drosophila ficusphila
GCF_000224215.1	diptera_odb10	s6 / s6	98.4	97.2	1.2	0.8	0.8	3285	836	Drosophila kikkawai
GCF_013141755.1	diptera_odb10	s6 / s6	97.9	93.8	4.1	0.8	1.3	3285	1478	Anopheles stephensi
GCF_000214255.1	hymenoptera_odb10	s6 / s6	97.3	96.4	0.9	1.3	1.4	5991	1358	Bombus terrestris
GCF_000239435.1	arachnida_odb10	s6 / s6	94.7	88.6	6.1	0.7	4.6	2934	370	Tetranychus urticae
GCF_000255335.1	arachnida_odb10	s6 / s6	98.2	95.6	2.6	1	0.8	2934	898	Galendromus occidentalis
GCF_001594115.1	hymenoptera_odb10	s6 / s6	98.3	97.2	1.1	0.6	1.1	5991	1316	Trachymyrmex septentrionalis
GCF_003990815.1	arthropoda_odb10	s6 / s6	98	96.2	1.8	1.3	0.7	1013	876	Daphnia magna
GCF_001015335.1	diptera_odb10	s6 / s6	97.2	96.5	0.7	1.4	1.4	3285	4470	Stomoxys calcitrans
GCF_000344095.2	hymenoptera_odb10	s6 / s6	96.5	95.4	1.1	1.6	1.9	5991	1009	Athalia rosae
GCF_000236285.1	diptera_odb10	s6 / s6	98.9	98	0.9	0.7	0.4	3285	967	Drosophila bipectinata
GCF_003676215.2	hemiptera_odb10	s6 / s6	99.6	97.8	1.8	0.2	0.2	2510	1177	Rhopalosiphum maidis
GCF_003285875.2	diptera_odb10	s6 / s6	98.4	97.3	1.1	0.4	1.2	3285	986	Drosophila novamexicana
GCF_003013835.1	endopterygota_odb10	s6 / s6	91.7	89.5	2.2	5.6	2.7	2124	15393	Diabrotica virgifera
GCF_000330985.1	lepidoptera_odb10	s6 / s6	90.4	77.3	13.1	2.8	6.8	5286	1952	Plutella xylostella
GCF_002532875.1	arachnida_odb10	s6 / s6	99.3	98.2	1.1	0.4	0.3	2934	1617	Varroa jacobsoni
GCF_001856805.1	lepidoptera_odb10	s6 / s6	99.1	98.6	0.5	0.4	0.5	5286	1050	Pieris rapae
GCF_001594055.1	hymenoptera_odb10	s6 / s6	97.9	97	0.9	0.8	1.3	5991	1378	Trachymyrmex zeteki
GCF_000956235.1	hymenoptera_odb10	s6 / s6	96.7	95.6	1.1	1.6	1.7	5991	1554	Wasmannia auropunctata
GCF_000806365.1	hymenoptera_odb10	s6 / s6	95	94.1	0.9	2.1	2.9	5991	986	Fopius arisanus
GCF_000836235.1	lepidoptera_odb10	s6 / s6	99.5	99	0.5	0.2	0.3	5286	1094	Papilio xuthus
GCF_000572035.2	hymenoptera_odb10	s6 / s6	95	93.6	1.4	1.6	3.4	5991	1064	Microplitis demolitor
GCF_002706865.1	lepidoptera_odb10	s6 / s6	99.3	98.4	0.9	0.3	0.4	5286	1967	Spodoptera litura
GCF_003651465.1	hymenoptera_odb10	s6 / s6	97.1	95.3	1.8	1.3	1.6	5991	1258	Formica exsecta
GCF_001298355.1	lepidoptera_odb10	s6 / s6	98.2	97.1	1.1	1.1	0.7	5286	1338	Papilio machaon
GCF_000836215.1	lepidoptera_odb10	s6 / s6	96.2	95.6	0.6	1.7	2.1	5286	1033	Papilio polytes
GCF_000355655.1	endopterygota_odb10	s6 / s6	95.7	90.3	5.4	2	2.3	2124	1748	Dendroctonus ponderosae
GCF_000648675.2	hemiptera_odb10	s6 / s6	99.5	98	1.5	0.2	0.3	2510	2157	Cimex lectularius
GCF_004010815.1	hemiptera_odb10	s6 / s6	96.7	95.5	1.2	1	2.3	2510	977	Aphis gossypii
GCF_000217595.1	hymenoptera_odb10	s6 / s6	97.6	96.5	1.1	0.9	1.5	5991	1165	Linepithema humile
GCF_000591075.1	arthropoda_odb10	s6 / s6	91.1	88.5	2.6	4.4	4.5	1013	2209	Eurytemora affinis
GCF_001313835.1	hymenoptera_odb10	s6 / s6	96.6	95.7	0.9	1.3	2.1	5991	849	Polistes canadensis
GCF_004193835.1	lepidoptera_odb10	s6 / s6	98.2	97.1	1.1	1.1	0.7	5286	2027	Ostrinia furnacalis
GCF_000204515.1	hymenoptera_odb10	s6 / s6	97.9	97	0.9	1	1.1	5991	1552	Acromyrmex echinatior
GCF_011952205.1	hymenoptera_odb10	s6 / s6	98.3	97.1	1.2	0.5	1.2	5991	1578	Bombus bifarius
GCF_003227725.1	hymenoptera_odb10	s6 / s6	97.9	96.5	1.4	0.6	1.5	5991	1404	Camponotus floridanus
GCF_001188975.3	diptera_odb10	s6 / s6	98.7	97.8	0.9	0.5	0.8	3285	2089	Bactrocera oleae
GCF_002891405.2	insecta_odb10	s6 / s6	98.9	96.5	2.4	0.7	0.4	1367	6436	Cryptotermes secundus
GCF_000757685.1	hemiptera_odb10	s6 / s6	94.4	85	9.4	3.1	2.5	2510	3278	Nilaparvata lugens
GCF_002443255.1	arachnida_odb10	s6 / s6	99.1	97.9	1.2	0.5	0.4	2934	1657	Varroa destructor
GCF_001412225.1	endopterygota_odb10	s6 / s6	98.9	97.3	1.6	0.7	0.4	2124	1379	Nicrophorus vespilloides
GCF_900239965.1	lepidoptera_odb10	s6 / s6	98.5	97.4	1.1	0.7	0.8	5286	2129	Bicyclus anynana
GCF_902806685.1	lepidoptera_odb10	s6 / s6	98.6	97.7	0.9	0.4	1	5286	1860	Maniola hyperantus
GCF_000365465.2	arachnida_odb10	s6 / s6	97.7	92.8	4.9	1.1	1.2	2934	3203	Parasteatoda tepidariorum
GCF_011865705.1	hymenoptera_odb10	s6 / s6	94	92.3	1.7	1.1	4.9	5991	2251	Megalopta genalis
GCF_001937115.1	endopterygota_odb10	s6 / s6	97.2	88.8	8.4	2	0.8	2124	1780	Aethina tumida
GCF_000006295.1	insecta_odb10	s6 / s6	96	95.1	0.9	2.2	1.8	1367	548	Pediculus humanus
GCF_000475195.1	hemiptera_odb10	s6 / s6	89.1	83.8	5.3	7.3	3.6	2510	1873	Diaphorina citri
GCF_000233415.1	diptera_odb10	s6 / s6	99.1	98.4	0.7	0.5	0.4	3285	948	Drosophila biarmipes
GCF_000188095.3	hymenoptera_odb10	s6 / s6	98.5	97.6	0.9	0.6	0.9	5991	1321	Bombus impatiens
GCF_000697945.2	insecta_odb10	s6 / s6	97.2	95.2	2	1.8	1	1367	1932	Frankliniella occidentalis
GCF_000696155.1	insecta_odb10	s6 / s6	99.2	98.2	1	0.5	0.3	1367	3032	Zootermopsis nevadensis
GCF_000503995.1	hymenoptera_odb10	s6 / s6	92.6	91.8	0.8	1.9	5.5	5991	1095	Ceratosolen solmsi
GCF_001186385.1	hemiptera_odb10	s6 / s6	97.1	96.3	0.8	1.9	1	2510	1016	Diuraphis noxia
GCF_003268045.1	hemiptera_odb10	s6 / s6	96.8	95.4	1.4	0.4	2.8	2510	1210	Sipha flava
GCF_000220905.1	hymenoptera_odb10	s6 / s6	98.2	97.3	0.9	0.6	1.2	5991	1284	Megachile rotundata
GCF_000187915.1	hymenoptera_odb10	s6 / s6	94.8	93.8	1	2.8	2.4	5991	1167	Pogonomyrmex barbatus
GCF_001652005.1	hymenoptera_odb10	s6 / s6	96.2	94.3	1.9	1.4	2.4	5991	1046	Ceratina calcarata
GCF_002217175.1	arthropoda_odb10	s6 / s6	97.5	95.7	1.8	0.7	1.8	1013	1669	Folsomia candida
GCF_012932325.1	insecta_odb10	s6 / s6	96.8	95.8	1	0.7	2.5	1367	1740	Thrips palmi
GCF_000648695.1	endopterygota_odb10	s6 / s6	99.5	96.9	2.6	0.2	0.3	2124	1913	Onthophagus taurus
GCF_001853355.1	diptera_odb10	s6 / s6	98.6	97.9	0.7	0.6	0.8	3285	1988	Bactrocera latifrons
GCF_001272555.1	hymenoptera_odb10	s6 / s6	97.6	96.6	1	0.8	1.6	5991	1772	Dufourea novaeangliae
GCF_004354385.1	diptera_odb10	s6 / s6	99.1	98.3	0.8	0.4	0.5	3285	673	Drosophila innubila
GCF_010614865.1	arachnida_odb10	s6 / s6	89.8	85.4	4.4	5.3	4.9	2934	8983	Stegodyphus dumicola
GCF_011952255.1	hymenoptera_odb10	s6 / s6	98.2	97.2	1	0.5	1.3	5991	1540	Bombus vosnesenskii
GCF_000341935.1	hymenoptera_odb10	s6 / s6	97.4	96.4	1	1.1	1.5	5991	896	Cephus cinctus
GCF_000390285.2	endopterygota_odb10	s6 / s6	98.1	96.2	1.9	0.9	1	2124	5044	Anoplophora glabripennis
GCF_000671375.1	arachnida_odb10	s6 / s6	96.7	88.3	8.4	2.5	0.8	2934	2447	Centruroides sculpturatus
GCF_002006095.1	hymenoptera_odb10	s6 / s6	97.1	96	1.1	1.2	1.7	5991	1442	Pseudomyrmex gracilis
GCF_000612105.2	hymenoptera_odb10	s6 / s6	94.5	93.7	0.8	1.9	3.6	5991	1237	Orussus abietinus
GCF_000699045.2	endopterygota_odb10	s6 / s6	96	92.4	3.6	2.1	1.9	2124	2623	Agrilus planipennis
GCF_009176525.2	diptera_odb10	s6 / s6	87.3	84.4	2.9	2.7	10	3285	821	Contarinia nasturtii
GCF_000696795.2	hemiptera_odb10	s6 / s6	98.9	96.9	2	0.8	0.3	2510	2947	Halyomorpha halys
GCF_000764305.1	arthropoda_odb10	s6 / s6	93.9	92.8	1.1	2.7	3.4	1013	3418	Hyalella azteca
GCF_003070985.1	hymenoptera_odb10	s6 / s6	93.5	87.2	6.3	2.4	4.1	5991	1505	Temnothorax curvispinosus
GCF_003260585.2	hymenoptera_odb10	s6 / s6	95.2	94.3	0.9	2.8	2	5991	1338	Monomorium pharaonis
GCF_013373865.1	hymenoptera_odb10	s6 / s6	98	94.8	3.2	0.6	1.4	5991	1737	Monomorium pharaonis
GCF_002938995.1	lepidoptera_odb10	s6 / s6	98.9	98.4	0.5	0.4	0.7	5286	1480	Vanessa tameamea
GCF_000949405.1	hymenoptera_odb10	s6 / s6	97.2	96.1	1.1	1.2	1.6	5991	1656	Vollenhovia emeryi
GCF_001263575.1	hymenoptera_odb10	s6 / s6	95.7	94.7	1	2.1	2.2	5991	1605	Neodiprion lecontei
GCF_001412515.2	hymenoptera_odb10	s6 / s6	96	95	1	1.8	2.2	5991	2249	Diachasma alloeum
GCF_001594065.1	hymenoptera_odb10	s6 / s6	97.9	96.7	1.2	0.7	1.4	5991	1489	Cyphomyrmex costatus
GCF_013357705.1	hymenoptera_odb10	s6 / s6	94.2	93.1	1.1	1.4	4.4	5991	597	Chelonus insularis
GCF_001594075.1	hymenoptera_odb10	s6 / s6	97.9	96.9	1	0.9	1.2	5991	1926	Trachymyrmex cornetzi
GCF_012274295.1	hymenoptera_odb10	s6 / s6	98.1	96.9	1.2	0.5	1.4	5991	1056	Osmia lignaria
GCF_010583005.1	hymenoptera_odb10	s6 / s6	97.6	96.4	1.2	0.6	1.8	5991	2010	Odontomachus brunneus
GCF_001483705.1	hymenoptera_odb10	s6 / s6	97.7	96.2	1.5	0.8	1.5	5991	2879	Eufriesea mexicana
GCF_001594045.1	hymenoptera_odb10	s6 / s6	98.4	97.6	0.8	0.5	1.1	5991	1419	Atta colombica
GCF_001263275.1	hymenoptera_odb10	s6 / s6	97.3	96.4	0.9	1.1	1.6	5991	1778	Habropoda laboriosa
GCF_001313825.1	hymenoptera_odb10	s6 / s6	96.6	95.4	1.2	1.3	2.1	5991	1646	Dinoponera quadriceps
GCF_003227715.1	hymenoptera_odb10	s6 / s6	97.5	96.1	1.4	0.8	1.7	5991	1782	Harpegnathos saltator
GCF_005281655.1	hymenoptera_odb10	s6 / s6	96.1	92.9	3.2	1.5	2.4	5991	2073	Nylanderia fulva
GCF_001186105.1	lepidoptera_odb10	s6 / s6	98.7	96.8	1.9	0.9	0.4	5286	2021	Amyelois transitella
GCF_002803265.2	hemiptera_odb10	s6 / s6	99.3	98.6	0.7	0.4	0.3	2510	1095	Melanaphis sacchari
GCF_001465965.1	hymenoptera_odb10	s6 / s6	96.8	96	0.8	1	2.2	5991	841	Polistes dominula
GCF_000236305.1	diptera_odb10	s6 / s6	97.6	96.1	1.5	1.4	1	3285	1044	Drosophila rhopaloa
GCF_010883055.1	hymenoptera_odb10	s6 / s6	91.1	90	1.1	3	5.9	5991	6345	Belonocnema treatae
GCF_004153925.1	hymenoptera_odb10	s6 / s6	98.4	93.7	4.7	0.5	1.1	5991	1276	Osmia bicornis
GCF_003589595.1	lepidoptera_odb10	s6 / s6	95.5	94.3	1.2	1.4	3.1	5286	2984	Hyposmocoma kahamanoa
GCF_003672135.1	hymenoptera_odb10	s6 / s6	97.3	95.3	2	0.7	2	5991	1378	Ooceraea biroi
GCF_003710045.1	hymenoptera_odb10	s6 / s6	96.9	96.1	0.8	1.1	2	5991	1931	Nomia melanderi
GCF_011952275.1	hymenoptera_odb10	s6 / s6	98.5	97.3	1.2	0.5	1	5991	1690	Bombus vancouverensis
