# Supplementary material for: BUSCO Update: Novel and Streamlined Workflows along with Broader and Deeper Phylogenetic Coverage for Scoring of Eukaryotic, Prokaryotic, and Viral Genomes
Source: Mol Biol Evol. 2021 Jul 28;38(10):4647–54. doi: 10.1093/molbev/msab199 (PMC8476166; doi:10.1093/molbev/msab199)
Supplement: msab199_Supplementary_Data [file msab199_supplementary_data.zip › Supplementary_table6.xlsx]

## Sheet: Sheet1
Accession	dataset	scores_geno	scores_prot	taxid	Name	lineage
GCF_000839185.1	chordopoxvirinae_odb10	100.0% 100.0% 0.0% 0.0% 0.0% 58	100.0% 100.0% 0.0% 0.0% 0.0% 58	10243	Cowpox virus	Viruses; Varidnaviria; Bamfordvirae; Nucleocytoviricota; Pokkesviricetes; Chitovirales; Poxviridae; Chordopoxvirinae; Orthopoxvirus
GCF_000857045.1	chordopoxvirinae_odb10	98.3% 98.3% 0.0% 1.7% 0.0% 58	100.0% 100.0% 0.0% 0.0% 0.0% 58	10244	Monkeypox virus	Viruses; Varidnaviria; Bamfordvirae; Nucleocytoviricota; Pokkesviricetes; Chitovirales; Poxviridae; Chordopoxvirinae; Orthopoxvirus
GCF_000860085.1	chordopoxvirinae_odb10	100.0% 100.0% 0.0% 0.0% 0.0% 58	100.0% 100.0% 0.0% 0.0% 0.0% 58	10245	Vaccinia virus	Viruses; Varidnaviria; Bamfordvirae; Nucleocytoviricota; Pokkesviricetes; Chitovirales; Poxviridae; Chordopoxvirinae; Orthopoxvirus
GCF_000859885.1	chordopoxvirinae_odb10	100.0% 100.0% 0.0% 0.0% 0.0% 58	100.0% 100.0% 0.0% 0.0% 0.0% 58	10255	Variola virus	Viruses; Varidnaviria; Bamfordvirae; Nucleocytoviricota; Pokkesviricetes; Chitovirales; Poxviridae; Chordopoxvirinae; Orthopoxvirus
GCF_001029045.1	chordopoxvirinae_odb10	100.0% 100.0% 0.0% 0.0% 0.0% 58	100.0% 100.0% 0.0% 0.0% 0.0% 58	10256	Raccoonpox virus	Viruses; Varidnaviria; Bamfordvirae; Nucleocytoviricota; Pokkesviricetes; Chitovirales; Poxviridae; Chordopoxvirinae; Orthopoxvirus
GCF_000844845.1	chordopoxvirinae_odb10	98.3% 98.3% 0.0% 0.0% 1.7% 58	100.0% 100.0% 0.0% 0.0% 0.0% 58	10258	Orf virus	Viruses; Varidnaviria; Bamfordvirae; Nucleocytoviricota; Pokkesviricetes; Chitovirales; Poxviridae; Chordopoxvirinae; Parapoxvirus
GCF_000838605.1	chordopoxvirinae_odb10	98.3% 98.3% 0.0% 0.0% 1.7% 58	100.0% 100.0% 0.0% 0.0% 0.0% 58	10261	Fowlpox virus	Viruses; Varidnaviria; Bamfordvirae; Nucleocytoviricota; Pokkesviricetes; Chitovirales; Poxviridae; Chordopoxvirinae; Avipoxvirus
GCF_000922075.1	chordopoxvirinae_odb10	98.3% 98.3% 0.0% 0.0% 1.7% 58	100.0% 100.0% 0.0% 0.0% 0.0% 58	10264	Pigeonpox virus	Viruses; Varidnaviria; Bamfordvirae; Nucleocytoviricota; Pokkesviricetes; Chitovirales; Poxviridae; Chordopoxvirinae; Avipoxvirus
GCF_000840205.1	chordopoxvirinae_odb10	98.3% 98.3% 0.0% 1.7% 0.0% 58	100.0% 100.0% 0.0% 0.0% 0.0% 58	10266	Sheeppox virus	Viruses; Varidnaviria; Bamfordvirae; Nucleocytoviricota; Pokkesviricetes; Chitovirales; Poxviridae; Chordopoxvirinae; Capripoxvirus
GCF_000847965.1	chordopoxvirinae_odb10	98.3% 98.3% 0.0% 1.7% 0.0% 58	100.0% 100.0% 0.0% 0.0% 0.0% 58	10271	Rabbit fibroma virus	Viruses; Varidnaviria; Bamfordvirae; Nucleocytoviricota; Pokkesviricetes; Chitovirales; Poxviridae; Chordopoxvirinae; Leporipoxvirus
GCF_000843685.1	chordopoxvirinae_odb10	98.3% 98.3% 0.0% 1.7% 0.0% 58	100.0% 100.0% 0.0% 0.0% 0.0% 58	10273	Myxoma virus	Viruses; Varidnaviria; Bamfordvirae; Nucleocytoviricota; Pokkesviricetes; Chitovirales; Poxviridae; Chordopoxvirinae; Leporipoxvirus
GCF_000839965.1	chordopoxvirinae_odb10	98.3% 98.3% 0.0% 1.7% 0.0% 58	100.0% 100.0% 0.0% 0.0% 0.0% 58	10276	Swinepox virus	Viruses; Varidnaviria; Bamfordvirae; Nucleocytoviricota; Pokkesviricetes; Chitovirales; Poxviridae; Chordopoxvirinae; Suipoxvirus
GCF_000843325.1	chordopoxvirinae_odb10	100.0% 100.0% 0.0% 0.0% 0.0% 58	100.0% 100.0% 0.0% 0.0% 0.0% 58	10279	Molluscum contagiosum virus	Viruses; Varidnaviria; Bamfordvirae; Nucleocytoviricota; Pokkesviricetes; Chitovirales; Poxviridae; Chordopoxvirinae; Molluscipoxvirus
GCF_000427115.1	poxviridae_odb10	100.0% 100.0% 0.0% 0.0% 0.0% 18	100.0% 100.0% 0.0% 0.0% 0.0% 18	10288	Choristoneura biennis entomopoxvirus	Viruses; Varidnaviria; Bamfordvirae; Nucleocytoviricota; Pokkesviricetes; Chitovirales; Poxviridae; Entomopoxvirinae; Betaentomopoxvirus
GCF_002987725.1	poxviridae_odb10	0.0% 0.0% 0.0% 0.0% 100.0% 18	0.0% 0.0% 0.0% 0.0% 100.0% 18	10291	unidentified entomopoxvirus	Viruses; Varidnaviria; Bamfordvirae; Nucleocytoviricota; Pokkesviricetes; Chitovirales; Poxviridae; Entomopoxvirinae; unclassified Entomopoxvirinae
GCF_002814635.1	simplexvirus_odb10	5.4% 5.4% 0.0% 0.0% 94.6% 37	2.7% 2.7% 0.0% 0.0% 97.3% 37	10295	Bovine alphaherpesvirus 2	Viruses; Duplodnaviria; Heunggongvirae; Peploviricota; Herviviricetes; Herpesvirales; Herpesviridae; Alphaherpesvirinae; Simplexvirus
GCF_000859985.2	simplexvirus_odb10	97.3% 94.6% 2.7% 2.7% 0.0% 37	100.0% 97.3% 2.7% 0.0% 0.0% 37	10298	Human alphaherpesvirus 1	Viruses; Duplodnaviria; Heunggongvirae; Peploviricota; Herviviricetes; Herpesvirales; Herpesviridae; Alphaherpesvirinae; Simplexvirus
GCF_000858385.2	simplexvirus_odb10	97.3% 94.6% 2.7% 2.7% 0.0% 37	100.0% 97.3% 2.7% 0.0% 0.0% 37	10310	Human alphaherpesvirus 2	Viruses; Duplodnaviria; Heunggongvirae; Peploviricota; Herviviricetes; Herpesvirales; Herpesviridae; Alphaherpesvirinae; Simplexvirus
GCF_000846965.1	simplexvirus_odb10	97.3% 94.6% 2.7% 2.7% 0.0% 37	100.0% 97.3% 2.7% 0.0% 0.0% 37	10317	Cercopithecine alphaherpesvirus 2	Viruses; Duplodnaviria; Heunggongvirae; Peploviricota; Herviviricetes; Herpesvirales; Herpesviridae; Alphaherpesvirinae; Simplexvirus
GCF_000847945.1	varicellovirus_odb10	97.3% 91.9% 5.4% 2.7% 0.0% 37	100.0% 94.6% 5.4% 0.0% 0.0% 37	10320	Bovine alphaherpesvirus 1	Viruses; Duplodnaviria; Heunggongvirae; Peploviricota; Herviviricetes; Herpesvirales; Herpesviridae; Alphaherpesvirinae; Varicellovirus
GCF_000844145.1	simplexvirus_odb10	97.3% 94.6% 2.7% 2.7% 0.0% 37	100.0% 97.3% 2.7% 0.0% 0.0% 37	10325	Macacine alphaherpesvirus 1	Viruses; Duplodnaviria; Heunggongvirae; Peploviricota; Herviviricetes; Herpesvirales; Herpesviridae; Alphaherpesvirinae; Simplexvirus
GCF_000844025.1	varicellovirus_odb10	97.3% 91.9% 5.4% 2.7% 0.0% 37	100.0% 94.6% 5.4% 0.0% 0.0% 37	10326	Equid alphaherpesvirus 1	Viruses; Duplodnaviria; Heunggongvirae; Peploviricota; Herviviricetes; Herpesvirales; Herpesviridae; Alphaherpesvirinae; Varicellovirus
GCF_000846345.1	varicellovirus_odb10	97.3% 91.9% 5.4% 2.7% 0.0% 37	100.0% 94.6% 5.4% 0.0% 0.0% 37	10331	Equid alphaherpesvirus 4	Viruses; Duplodnaviria; Heunggongvirae; Peploviricota; Herviviricetes; Herpesvirales; Herpesviridae; Alphaherpesvirinae; Varicellovirus
GCF_000885455.1	varicellovirus_odb10	97.3% 91.9% 5.4% 2.7% 0.0% 37	100.0% 94.6% 5.4% 0.0% 0.0% 37	10334	Felid alphaherpesvirus 1	Viruses; Duplodnaviria; Heunggongvirae; Peploviricota; Herviviricetes; Herpesvirales; Herpesviridae; Alphaherpesvirinae; Varicellovirus
GCF_000858285.1	varicellovirus_odb10	94.6% 89.2% 5.4% 5.4% 0.0% 37	100.0% 94.6% 5.4% 0.0% 0.0% 37	10335	Human alphaherpesvirus 3	Viruses; Duplodnaviria; Heunggongvirae; Peploviricota; Herviviricetes; Herpesvirales; Herpesviridae; Alphaherpesvirinae; Varicellovirus
GCF_000843825.1	varicellovirus_odb10	94.6% 89.2% 5.4% 5.4% 0.0% 37	100.0% 94.6% 5.4% 0.0% 0.0% 37	10345	Suid alphaherpesvirus 1	Viruses; Duplodnaviria; Heunggongvirae; Peploviricota; Herviviricetes; Herpesvirales; Herpesviridae; Alphaherpesvirinae; Varicellovirus
GCF_000890195.1	simplexvirus_odb10	97.3% 91.9% 5.4% 2.7% 0.0% 37	100.0% 94.6% 5.4% 0.0% 0.0% 37	10353	Saimiriine alphaherpesvirus 1	Viruses; Duplodnaviria; Heunggongvirae; Peploviricota; Herviviricetes; Herpesvirales; Herpesviridae; Alphaherpesvirinae; Simplexvirus
GCF_000845245.1	betaherpesvirinae_odb10	100.0% 100.0% 0.0% 0.0% 0.0% 10	100.0% 100.0% 0.0% 0.0% 0.0% 10	10359	Human betaherpesvirus 5	Viruses; Duplodnaviria; Heunggongvirae; Peploviricota; Herviviricetes; Herpesvirales; Herpesviridae; Betaherpesvirinae; Cytomegalovirus
GCF_000859805.1	betaherpesvirinae_odb10	100.0% 100.0% 0.0% 0.0% 0.0% 10	100.0% 100.0% 0.0% 0.0% 0.0% 10	10366	Murid betaherpesvirus 1	Viruses; Duplodnaviria; Heunggongvirae; Peploviricota; Herviviricetes; Herpesvirales; Herpesviridae; Betaherpesvirinae; Muromegalovirus
GCF_000929435.1	gammaherpesvirinae_odb10	100.0% 100.0% 0.0% 0.0% 0.0% 29	100.0% 100.0% 0.0% 0.0% 0.0% 29	10371	Equid gammaherpesvirus 5	Viruses; Duplodnaviria; Heunggongvirae; Peploviricota; Herviviricetes; Herpesvirales; Herpesviridae; Gammaherpesvirinae; Percavirus
GCF_000848125.1	betaherpesvirinae_odb10	100.0% 100.0% 0.0% 0.0% 0.0% 10	100.0% 100.0% 0.0% 0.0% 0.0% 10	10372	Human betaherpesvirus 7	Viruses; Duplodnaviria; Heunggongvirae; Peploviricota; Herviviricetes; Herpesvirales; Herpesviridae; Betaherpesvirinae; Roseolovirus
GCF_000872045.1	gammaherpesvirinae_odb10	96.6% 96.6% 0.0% 3.4% 0.0% 29	100.0% 100.0% 0.0% 0.0% 0.0% 29	10376	Human gammaherpesvirus 4	Viruses; Duplodnaviria; Heunggongvirae; Peploviricota; Herviviricetes; Herpesvirales; Herpesviridae; Gammaherpesvirinae; Lymphocryptovirus
GCF_002402265.1	gammaherpesvirinae_odb10	96.6% 96.6% 0.0% 3.4% 0.0% 29	100.0% 100.0% 0.0% 0.0% 0.0% 29	10376	Human gammaherpesvirus 4	Viruses; Duplodnaviria; Heunggongvirae; Peploviricota; Herviviricetes; Herpesvirales; Herpesviridae; Gammaherpesvirinae; Lymphocryptovirus
GCF_002814975.1	gammaherpesvirinae_odb10	0.0% 0.0% 0.0% 0.0% 100.0% 29	0.0% 0.0% 0.0% 0.0% 100.0% 29	10380	Ateline gammaherpesvirus 2	Viruses; Duplodnaviria; Heunggongvirae; Peploviricota; Herviviricetes; Herpesvirales; Herpesviridae; Gammaherpesvirinae; Rhadinovirus
GCF_000845465.1	gammaherpesvirinae_odb10	96.6% 96.6% 0.0% 3.4% 0.0% 29	100.0% 100.0% 0.0% 0.0% 0.0% 29	10381	Saimiriine gammaherpesvirus 2	Viruses; Duplodnaviria; Heunggongvirae; Peploviricota; Herviviricetes; Herpesvirales; Herpesviridae; Gammaherpesvirinae; Rhadinovirus
GCF_000839745.1	gammaherpesvirinae_odb10	96.6% 96.6% 0.0% 3.4% 0.0% 29	100.0% 100.0% 0.0% 0.0% 0.0% 29	10385	Bovine gammaherpesvirus 4	Viruses; Duplodnaviria; Heunggongvirae; Peploviricota; Herviviricetes; Herpesvirales; Herpesviridae; Gammaherpesvirinae; Rhadinovirus
GCF_000847005.1	alphaherpesvirinae_odb10	95.2% 95.2% 0.0% 4.8% 0.0% 21	100.0% 100.0% 0.0% 0.0% 0.0% 21	10386	Gallid alphaherpesvirus 1	Viruses; Duplodnaviria; Heunggongvirae; Peploviricota; Herviviricetes; Herpesvirales; Herpesviridae; Alphaherpesvirinae; Iltovirus
GCF_000846265.1	alphaherpesvirinae_odb10	95.2% 95.2% 0.0% 4.8% 0.0% 21	100.0% 100.0% 0.0% 0.0% 0.0% 21	10390	Gallid alphaherpesvirus 2	Viruses; Duplodnaviria; Heunggongvirae; Peploviricota; Herviviricetes; Herpesvirales; Herpesviridae; Alphaherpesvirinae; Mardivirus
GCF_000849685.1	betaherpesvirinae_odb10	100.0% 100.0% 0.0% 0.0% 0.0% 10	100.0% 100.0% 0.0% 0.0% 0.0% 10	10397	Tupaiid betaherpesvirus 1	Viruses; Duplodnaviria; Heunggongvirae; Peploviricota; Herviviricetes; Herpesvirales; Herpesviridae; Betaherpesvirinae
GCF_000866865.1	gammaherpesvirinae_odb10	96.6% 96.6% 0.0% 3.4% 0.0% 29	100.0% 100.0% 0.0% 0.0% 0.0% 29	10398	Ovine gammaherpesvirus 2	Viruses; Duplodnaviria; Heunggongvirae; Peploviricota; Herviviricetes; Herpesvirales; Herpesviridae; Gammaherpesvirinae; Macavirus
GCF_000846205.1	alphabaculovirus_odb10	97.7% 97.7% 0.0% 2.3% 0.0% 44	97.7% 97.7% 0.0% 2.3% 0.0% 44	10449	Lymantria dispar multiple nucleopolyhedrovirus	Viruses; Baculoviridae; Alphabaculovirus
GCF_000839865.1	alphabaculovirus_odb10	100.0% 100.0% 0.0% 0.0% 0.0% 44	100.0% 100.0% 0.0% 0.0% 0.0% 44	10454	Spodoptera exigua multiple nucleopolyhedrovirus	Viruses; Baculoviridae; Alphabaculovirus
GCF_000868825.1	alphabaculovirus_odb10	97.7% 97.7% 0.0% 2.3% 0.0% 44	97.7% 97.7% 0.0% 2.3% 0.0% 44	10455	Spodoptera frugiperda multiple nucleopolyhedrovirus	Viruses; Baculoviridae; Alphabaculovirus
GCF_002819145.1	alphabaculovirus_odb10	93.2% 93.2% 0.0% 2.3% 4.5% 44	97.7% 97.7% 0.0% 2.3% 0.0% 44	10456	Spodoptera littoralis nucleopolyhedrovirus	Viruses; Baculoviridae; Alphabaculovirus
GCF_002819285.1	betabaculovirus_odb10	98.3% 98.3% 0.0% 0.0% 1.7% 58	98.3% 98.3% 0.0% 0.0% 1.7% 58	10462	Trichoplusia ni granulovirus	Viruses; Baculoviridae; Betabaculovirus
GCF_002819185.1	betabaculovirus_odb10	94.8% 94.8% 0.0% 5.2% 0.0% 58	98.3% 98.3% 0.0% 1.7% 0.0% 58	10464	Agrotis segetum granulovirus	Viruses; Baculoviridae; Betabaculovirus
GCF_000844425.1	iridoviridae_odb10	100.0% 100.0% 0.0% 0.0% 0.0% 10	100.0% 100.0% 0.0% 0.0% 0.0% 10	10493	Frog virus 3	Viruses; Varidnaviria; Bamfordvirae; Nucleocytoviricota; Megaviricetes; Pimascovirales; Iridoviridae; Alphairidovirinae; Ranavirus
GCF_001717415.1	iridoviridae_odb10	100.0% 100.0% 0.0% 0.0% 0.0% 10	100.0% 100.0% 0.0% 0.0% 0.0% 10	10493	Frog virus 3	Viruses; Varidnaviria; Bamfordvirae; Nucleocytoviricota; Megaviricetes; Pimascovirales; Iridoviridae; Alphairidovirinae; Ranavirus
GCF_002826565.1	iridoviridae_odb10	100.0% 100.0% 0.0% 0.0% 0.0% 10	100.0% 100.0% 0.0% 0.0% 0.0% 10	10493	Frog virus 3	Viruses; Varidnaviria; Bamfordvirae; Nucleocytoviricota; Megaviricetes; Pimascovirales; Iridoviridae; Alphairidovirinae; Ranavirus
GCF_000836945.1	tequatrovirus_odb10	95.8% 95.8% 0.0% 4.2% 0.0% 24	100.0% 91.7% 8.3% 0.0% 0.0% 24	10665	Escherichia virus T4	Viruses; Duplodnaviria; Heunggongvirae; Uroviricota; Caudoviricetes; Caudovirales; Myoviridae; Tevenvirinae; Tequatrovirus
GCF_000836905.1	peduovirus_odb10	100.0% 100.0% 0.0% 0.0% 0.0% 15	100.0% 100.0% 0.0% 0.0% 0.0% 15	10679	Escherichia virus P2	Viruses; Duplodnaviria; Heunggongvirae; Uroviricota; Caudoviricetes; Caudovirales; Myoviridae; Peduovirinae; Peduovirus
GCF_002601305.1	peduovirus_odb10	100.0% 100.0% 0.0% 0.0% 0.0% 15	100.0% 100.0% 0.0% 0.0% 0.0% 15	10679	Escherichia virus P2	Viruses; Duplodnaviria; Heunggongvirae; Uroviricota; Caudoviricetes; Caudovirales; Myoviridae; Peduovirinae; Peduovirus
GCF_000881675.1	spounavirinae_odb10	93.8% 93.8% 0.0% 0.0% 6.2% 16	100.0% 100.0% 0.0% 0.0% 0.0% 16	10685	Bacillus virus SPO1	Viruses; Duplodnaviria; Heunggongvirae; Uroviricota; Caudoviricetes; Caudovirales; Herelleviridae; Spounavirinae; Okubovirus
GCF_000881275.1	tequatrovirus_odb10	100.0% 100.0% 0.0% 0.0% 0.0% 24	100.0% 100.0% 0.0% 0.0% 0.0% 24	10693	Enterobacteria phage RB51	Viruses; Duplodnaviria; Heunggongvirae; Uroviricota; Caudoviricetes; Caudovirales; Myoviridae; Tevenvirinae; Tequatrovirus; unclassified Tequatrovirus
GCF_000867865.1	enquatrovirus_odb10	100.0% 100.0% 0.0% 0.0% 0.0% 12	100.0% 100.0% 0.0% 0.0% 0.0% 12	10752	Escherichia virus N4	Viruses; Duplodnaviria; Heunggongvirae; Uroviricota; Caudoviricetes; Caudovirales; Podoviridae; Enquatrovirus
GCF_000841905.1	chordopoxvirinae_odb10	98.3% 98.3% 0.0% 1.7% 0.0% 58	100.0% 100.0% 0.0% 0.0% 0.0% 58	12643	Ectromelia virus	Viruses; Varidnaviria; Bamfordvirae; Nucleocytoviricota; Pokkesviricetes; Chitovirales; Poxviridae; Chordopoxvirinae; Orthopoxvirus
GCF_000843985.2	gammaherpesvirinae_odb10	96.6% 96.6% 0.0% 3.4% 0.0% 29	100.0% 100.0% 0.0% 0.0% 0.0% 29	12657	Equid gammaherpesvirus 2	Viruses; Duplodnaviria; Heunggongvirae; Peploviricota; Herviviricetes; Herpesvirales; Herpesviridae; Gammaherpesvirinae; Percavirus
GCF_000864485.1	alphabaculovirus_odb10	97.7% 97.7% 0.0% 2.3% 0.0% 44	100.0% 100.0% 0.0% 0.0% 0.0% 44	28288	Hyphantria cunea nucleopolyhedrovirus	Viruses; Baculoviridae; Alphabaculovirus
GCF_000839785.1	betabaculovirus_odb10	98.3% 98.3% 0.0% 1.7% 0.0% 58	100.0% 100.0% 0.0% 0.0% 0.0% 58	28289	Cydia pomonella granulovirus	Viruses; Baculoviridae; Betabaculovirus
GCF_000844625.1	betaherpesvirinae_odb10	100.0% 100.0% 0.0% 0.0% 0.0% 10	100.0% 100.0% 0.0% 0.0% 0.0% 10	28304	Murid betaherpesvirus 2	Viruses; Duplodnaviria; Heunggongvirae; Peploviricota; Herviviricetes; Herpesvirales; Herpesviridae; Betaherpesvirinae; Muromegalovirus
GCF_000837185.1	poxviridae_odb10	100.0% 100.0% 0.0% 0.0% 0.0% 18	100.0% 100.0% 0.0% 0.0% 0.0% 18	28321	Amsacta moorei entomopoxvirus	Viruses; Varidnaviria; Bamfordvirae; Nucleocytoviricota; Pokkesviricetes; Chitovirales; Poxviridae; Entomopoxvirinae; Betaentomopoxvirus
GCF_002833985.1	poxviridae_odb10	5.6% 5.6% 0.0% 0.0% 94.4% 18	5.6% 5.6% 0.0% 0.0% 94.4% 18	28322	Choristoneura fumiferana entomopoxvirus	Viruses; Varidnaviria; Bamfordvirae; Nucleocytoviricota; Pokkesviricetes; Chitovirales; Poxviridae; Entomopoxvirinae; Betaentomopoxvirus
GCF_000841865.1	fromanvirus_odb10	94.1% 94.1% 0.0% 5.9% 0.0% 17	94.1% 94.1% 0.0% 5.9% 0.0% 17	28369	Mycobacterium virus D29	Viruses; Duplodnaviria; Heunggongvirae; Uroviricota; Caudoviricetes; Caudovirales; Siphoviridae; Fromanvirus
GCF_000869985.1	chordopoxvirinae_odb10	100.0% 100.0% 0.0% 0.0% 0.0% 58	100.0% 100.0% 0.0% 0.0% 0.0% 58	28871	Taterapox virus	Viruses; Varidnaviria; Bamfordvirae; Nucleocytoviricota; Pokkesviricetes; Chitovirales; Poxviridae; Chordopoxvirinae; Orthopoxvirus
GCF_000839105.1	chordopoxvirinae_odb10	98.3% 98.3% 0.0% 1.7% 0.0% 58	100.0% 100.0% 0.0% 0.0% 0.0% 58	28873	Camelpox virus	Viruses; Varidnaviria; Bamfordvirae; Nucleocytoviricota; Pokkesviricetes; Chitovirales; Poxviridae; Chordopoxvirinae; Orthopoxvirus
GCF_001744115.1	chordopoxvirinae_odb10	100.0% 100.0% 0.0% 0.0% 0.0% 58	100.0% 100.0% 0.0% 0.0% 0.0% 58	28874	Volepox virus	Viruses; Varidnaviria; Bamfordvirae; Nucleocytoviricota; Pokkesviricetes; Chitovirales; Poxviridae; Chordopoxvirinae; Orthopoxvirus
GCF_000868545.2	alphabaculovirus_odb10	100.0% 100.0% 0.0% 0.0% 0.0% 44	100.0% 100.0% 0.0% 0.0% 0.0% 44	31507	Anticarsia gemmatalis nucleopolyhedrovirus	Viruses; Baculoviridae; Alphabaculovirus; unclassified Alphabaculovirus
GCF_000837965.1	skunavirus_odb10	100.0% 100.0% 0.0% 0.0% 0.0% 34	100.0% 100.0% 0.0% 0.0% 0.0% 34	31532	Lactococcus virus sk1	Viruses; Duplodnaviria; Heunggongvirae; Uroviricota; Caudoviricetes; Caudovirales; Siphoviridae; Skunavirus
GCF_000846545.1	fromanvirus_odb10	100.0% 100.0% 0.0% 0.0% 0.0% 17	100.0% 100.0% 0.0% 0.0% 0.0% 17	31757	Mycobacterium virus L5	Viruses; Duplodnaviria; Heunggongvirae; Uroviricota; Caudoviricetes; Caudovirales; Siphoviridae; Fromanvirus
GCF_000845685.2	betaherpesvirinae_odb10	100.0% 100.0% 0.0% 0.0% 0.0% 10	100.0% 100.0% 0.0% 0.0% 0.0% 10	32603	Human betaherpesvirus 6A	Viruses; Duplodnaviria; Heunggongvirae; Peploviricota; Herviviricetes; Herpesvirales; Herpesviridae; Betaherpesvirinae; Roseolovirus
GCF_000846365.1	betaherpesvirinae_odb10	100.0% 100.0% 0.0% 0.0% 0.0% 10	100.0% 100.0% 0.0% 0.0% 0.0% 10	32604	Human betaherpesvirus 6B	Viruses; Duplodnaviria; Heunggongvirae; Peploviricota; Herviviricetes; Herpesvirales; Herpesviridae; Betaherpesvirinae; Roseolovirus
GCF_000904135.1	betaherpesvirinae_odb10	100.0% 100.0% 0.0% 0.0% 0.0% 10	100.0% 100.0% 0.0% 0.0% 0.0% 10	33706	Caviid betaherpesvirus 2	Viruses; Duplodnaviria; Heunggongvirae; Peploviricota; Herviviricetes; Herpesvirales; Herpesviridae; Betaherpesvirinae
GCF_000845665.1	gammaherpesvirinae_odb10	100.0% 100.0% 0.0% 0.0% 0.0% 29	100.0% 100.0% 0.0% 0.0% 0.0% 29	33708	Murid gammaherpesvirus 4	Viruses; Duplodnaviria; Heunggongvirae; Peploviricota; Herviviricetes; Herpesvirales; Herpesviridae; Gammaherpesvirinae; Rhadinovirus
GCF_002118845.1	simplexvirus_odb10	94.6% 91.9% 2.7% 5.4% 0.0% 37	97.3% 94.6% 2.7% 2.7% 0.0% 37	35243	Ateline alphaherpesvirus 1	Viruses; Duplodnaviria; Heunggongvirae; Peploviricota; Herviviricetes; Herpesvirales; Herpesviridae; Alphaherpesvirinae; Simplexvirus
GCF_000842385.2	varicellovirus_odb10	94.6% 89.2% 5.4% 5.4% 0.0% 37	100.0% 94.6% 5.4% 0.0% 0.0% 37	35244	Bovine alphaherpesvirus 5	Viruses; Duplodnaviria; Heunggongvirae; Peploviricota; Herviviricetes; Herpesvirales; Herpesviridae; Alphaherpesvirinae; Varicellovirus
GCF_000848845.1	varicellovirus_odb10	94.6% 89.2% 5.4% 5.4% 0.0% 37	97.3% 91.9% 5.4% 2.7% 0.0% 37	35246	Cercopithecine alphaherpesvirus 9	Viruses; Duplodnaviria; Heunggongvirae; Peploviricota; Herviviricetes; Herpesvirales; Herpesviridae; Alphaherpesvirinae; Varicellovirus
GCF_000838845.1	alphaherpesvirinae_odb10	95.2% 95.2% 0.0% 4.8% 0.0% 21	100.0% 100.0% 0.0% 0.0% 0.0% 21	35250	Gallid alphaherpesvirus 3	Viruses; Duplodnaviria; Heunggongvirae; Peploviricota; Herviviricetes; Herpesvirales; Herpesviridae; Alphaherpesvirinae; Mardivirus
GCF_000838825.1	gammaherpesvirinae_odb10	100.0% 100.0% 0.0% 0.0% 0.0% 29	100.0% 100.0% 0.0% 0.0% 0.0% 29	35252	Alcelaphine gammaherpesvirus 1	Viruses; Duplodnaviria; Heunggongvirae; Peploviricota; Herviviricetes; Herpesvirales; Herpesviridae; Gammaherpesvirinae; Macavirus
GCF_000841505.1	betabaculovirus_odb10	100.0% 100.0% 0.0% 0.0% 0.0% 58	100.0% 100.0% 0.0% 0.0% 0.0% 58	35254	Cryptophlebia leucotreta granulovirus	Viruses; Baculoviridae; Betabaculovirus
GCF_002149445.1	tequatrovirus_odb10	100.0% 100.0% 0.0% 0.0% 0.0% 24	100.0% 100.0% 0.0% 0.0% 0.0% 24	36339	Enterobacteria phage RB68	Viruses; Duplodnaviria; Heunggongvirae; Uroviricota; Caudoviricetes; Caudovirales; Myoviridae; Tevenvirinae; Tequatrovirus; unclassified Tequatrovirus
GCF_000839605.1	iridoviridae_odb10	100.0% 100.0% 0.0% 0.0% 0.0% 10	100.0% 100.0% 0.0% 0.0% 0.0% 10	36363	Lymphocystis disease virus 1	Viruses; Varidnaviria; Bamfordvirae; Nucleocytoviricota; Megaviricetes; Pimascovirales; Iridoviridae; Alphairidovirinae; Lymphocystivirus
GCF_000839725.1	alphaherpesvirinae_odb10	95.2% 95.2% 0.0% 4.8% 0.0% 21	100.0% 100.0% 0.0% 0.0% 0.0% 21	37108	Meleagrid alphaherpesvirus 1	Viruses; Duplodnaviria; Heunggongvirae; Peploviricota; Herviviricetes; Herpesvirales; Herpesviridae; Alphaherpesvirinae; Mardivirus
GCF_000838265.1	gammaherpesvirinae_odb10	96.6% 96.6% 0.0% 3.4% 0.0% 29	100.0% 100.0% 0.0% 0.0% 0.0% 29	37296	Human gammaherpesvirus 8	Viruses; Duplodnaviria; Heunggongvirae; Peploviricota; Herviviricetes; Herpesvirales; Herpesviridae; Gammaherpesvirinae; Rhadinovirus
GCF_004130555.1	alphabaculovirus_odb10	95.5% 95.5% 0.0% 4.5% 0.0% 44	93.2% 93.2% 0.0% 6.8% 0.0% 44	38012	Malacosoma neustria nucleopolyhedrovirus	Viruses; Baculoviridae; Alphabaculovirus; unclassified Alphabaculovirus
GCF_000845705.1	chordopoxvirinae_odb10	98.3% 98.3% 0.0% 0.0% 1.7% 58	100.0% 100.0% 0.0% 0.0% 0.0% 58	38804	Yaba monkey tumor virus	Viruses; Varidnaviria; Bamfordvirae; Nucleocytoviricota; Pokkesviricetes; Chitovirales; Poxviridae; Chordopoxvirinae; Yatapoxvirus
GCF_000894375.1	chordopoxvirinae_odb10	100.0% 100.0% 0.0% 0.0% 0.0% 58	100.0% 100.0% 0.0% 0.0% 0.0% 58	39444	Cotia virus	Viruses; Varidnaviria; Bamfordvirae; Nucleocytoviricota; Pokkesviricetes; Chitovirales; Poxviridae; Chordopoxvirinae; Oryzopoxvirus
GCF_000894575.1	varicellovirus_odb10	97.3% 91.9% 5.4% 2.7% 0.0% 37	97.3% 91.9% 5.4% 2.7% 0.0% 37	39637	Equid alphaherpesvirus 8	Viruses; Duplodnaviria; Heunggongvirae; Peploviricota; Herviviricetes; Herpesvirales; Herpesviridae; Alphaherpesvirinae; Varicellovirus
GCF_002592905.1	skunavirus_odb10	100.0% 100.0% 0.0% 0.0% 0.0% 34	100.0% 100.0% 0.0% 0.0% 0.0% 34	39838	Lactococcus phage 936	Viruses; Duplodnaviria; Heunggongvirae; Uroviricota; Caudoviricetes; Caudovirales; Siphoviridae; Skunavirus; unclassified Skunavirus
GCF_002814735.1	varicellovirus_odb10	2.7% 2.7% 0.0% 0.0% 97.3% 37	2.7% 2.7% 0.0% 0.0% 97.3% 37	39944	Caprine alphaherpesvirus 1	Viruses; Duplodnaviria; Heunggongvirae; Peploviricota; Herviviricetes; Herpesvirales; Herpesviridae; Alphaherpesvirinae; Varicellovirus
GCF_000841685.1	chordopoxvirinae_odb10	98.3% 98.3% 0.0% 0.0% 1.7% 58	100.0% 100.0% 0.0% 0.0% 0.0% 58	44088	Canarypox virus	Viruses; Varidnaviria; Bamfordvirae; Nucleocytoviricota; Pokkesviricetes; Chitovirales; Poxviridae; Chordopoxvirinae; Avipoxvirus
GCF_000870165.1	tequatrovirus_odb10	100.0% 100.0% 0.0% 0.0% 0.0% 24	100.0% 100.0% 0.0% 0.0% 0.0% 24	45406	Escherichia virus RB32	Viruses; Duplodnaviria; Heunggongvirae; Uroviricota; Caudoviricetes; Caudovirales; Myoviridae; Tevenvirinae; Tequatrovirus; unclassified Tequatrovirus
GCF_000846585.1	gammaherpesvirinae_odb10	96.6% 96.6% 0.0% 3.4% 0.0% 29	96.6% 96.6% 0.0% 3.4% 0.0% 29	45455	Macacine gammaherpesvirus 4	Viruses; Duplodnaviria; Heunggongvirae; Peploviricota; Herviviricetes; Herpesvirales; Herpesviridae; Gammaherpesvirinae; Lymphocryptovirus
GCF_000839885.1	alphabaculovirus_odb10	93.2% 93.2% 0.0% 4.5% 2.3% 44	95.5% 95.5% 0.0% 4.5% 0.0% 44	46242	Spodoptera litura nucleopolyhedrovirus	Viruses; Baculoviridae; Alphabaculovirus
GCF_002985885.1	varicellovirus_odb10	5.4% 5.4% 0.0% 0.0% 94.6% 37	5.4% 5.4% 0.0% 0.0% 94.6% 37	47418	Phocid alphaherpesvirus 1	Viruses; Duplodnaviria; Heunggongvirae; Peploviricota; Herviviricetes; Herpesvirales; Herpesviridae; Alphaherpesvirinae; Varicellovirus
GCF_002815015.1	gammaherpesvirinae_odb10	0.0% 0.0% 0.0% 3.4% 96.6% 29	0.0% 0.0% 0.0% 3.4% 96.6% 29	47419	Phocid gammaherpesvirus 2	Viruses; Duplodnaviria; Heunggongvirae; Peploviricota; Herviviricetes; Herpesvirales; Herpesviridae; Gammaherpesvirinae
GCF_000844865.1	betaherpesvirinae_odb10	90.0% 90.0% 0.0% 10.0% 0.0% 10	100.0% 100.0% 0.0% 0.0% 0.0% 10	47929	Macacine betaherpesvirus 3	Viruses; Duplodnaviria; Heunggongvirae; Peploviricota; Herviviricetes; Herpesvirales; Herpesviridae; Betaherpesvirinae; Cytomegalovirus
GCF_000896555.1	betaherpesvirinae_odb10	90.0% 90.0% 0.0% 10.0% 0.0% 10	100.0% 100.0% 0.0% 0.0% 0.0% 10	50290	Aotine betaherpesvirus 1	Viruses; Duplodnaviria; Heunggongvirae; Peploviricota; Herviviricetes; Herpesvirales; Herpesviridae; Betaherpesvirinae; Cytomegalovirus
GCF_000884915.1	betaherpesvirinae_odb10	100.0% 100.0% 0.0% 0.0% 0.0% 10	100.0% 100.0% 0.0% 0.0% 0.0% 10	50292	Cercopithecine betaherpesvirus 5	Viruses; Duplodnaviria; Heunggongvirae; Peploviricota; Herviviricetes; Herpesvirales; Herpesviridae; Betaherpesvirinae; Cytomegalovirus
GCF_001008535.1	betaherpesvirinae_odb10	90.0% 90.0% 0.0% 10.0% 0.0% 10	100.0% 100.0% 0.0% 0.0% 0.0% 10	50292	Cercopithecine betaherpesvirus 5	Viruses; Duplodnaviria; Heunggongvirae; Peploviricota; Herviviricetes; Herpesvirales; Herpesviridae; Betaherpesvirinae; Cytomegalovirus
GCF_000840765.1	alphaherpesvirinae_odb10	85.7% 85.7% 0.0% 9.5% 4.8% 21	90.5% 90.5% 0.0% 4.8% 4.7% 21	50294	Psittacid alphaherpesvirus 1	Viruses; Duplodnaviria; Heunggongvirae; Peploviricota; Herviviricetes; Herpesvirales; Herpesviridae; Alphaherpesvirinae; Iltovirus
GCF_000838025.1	alphabaculovirus_odb10	93.2% 93.2% 0.0% 4.5% 2.3% 44	97.7% 97.7% 0.0% 2.3% 0.0% 44	51313	Helicoverpa armigera nucleopolyhedrovirus	Viruses; Baculoviridae; Alphabaculovirus
GCF_000849765.1	alphabaculovirus_odb10	95.5% 95.5% 0.0% 2.3% 2.2% 44	100.0% 100.0% 0.0% 0.0% 0.0% 44	51313	Helicoverpa armigera nucleopolyhedrovirus	Viruses; Baculoviridae; Alphabaculovirus
GCF_000837945.1	betabaculovirus_odb10	98.3% 98.3% 0.0% 1.7% 0.0% 58	98.3% 98.3% 0.0% 1.7% 0.0% 58	51677	Xestia c-nigrum granulovirus	Viruses; Baculoviridae; Betabaculovirus
GCF_002986225.1	betabaculovirus_odb10	0.0% 0.0% 0.0% 0.0% 100.0% 58	0.0% 0.0% 0.0% 0.0% 100.0% 58	52412	Lacanobia oleracea granulovirus	Viruses; Baculoviridae; Betabaculovirus
GCF_000883455.1	varicellovirus_odb10	97.3% 91.9% 5.4% 2.7% 0.0% 37	100.0% 94.6% 5.4% 0.0% 0.0% 37	55744	Equid alphaherpesvirus 9	Viruses; Duplodnaviria; Heunggongvirae; Peploviricota; Herviviricetes; Herpesvirales; Herpesviridae; Alphaherpesvirinae; Varicellovirus
GCF_000869805.1	betabaculovirus_odb10	98.3% 98.3% 0.0% 1.7% 0.0% 58	100.0% 100.0% 0.0% 0.0% 0.0% 58	56947	Choristoneura fumiferana granulovirus	Viruses; Baculoviridae; Betabaculovirus
GCF_000910655.1	alphabaculovirus_odb10	97.7% 97.7% 0.0% 2.3% 0.0% 44	100.0% 100.0% 0.0% 0.0% 0.0% 44	58094	Choristoneura rosaceana nucleopolyhedrovirus	Viruses; Baculoviridae; Alphabaculovirus
GCF_000868645.1	alphabaculovirus_odb10	100.0% 100.0% 0.0% 0.0% 0.0% 44	100.0% 100.0% 0.0% 0.0% 0.0% 44	59376	Ectropis obliqua nucleopolyhedrovirus	Viruses; Baculoviridae; Alphabaculovirus
GCF_000839805.1	chordopoxvirinae_odb10	98.3% 98.3% 0.0% 1.7% 0.0% 58	100.0% 100.0% 0.0% 0.0% 0.0% 58	59509	Lumpy skin disease virus	Viruses; Varidnaviria; Bamfordvirae; Nucleocytoviricota; Pokkesviricetes; Chitovirales; Poxviridae; Chordopoxvirinae; Capripoxvirus
GCF_000916855.1	poxviridae_odb10	100.0% 100.0% 0.0% 0.0% 0.0% 18	100.0% 100.0% 0.0% 0.0% 0.0% 18	62099	Anomala cuprea entomopoxvirus	Viruses; Varidnaviria; Bamfordvirae; Nucleocytoviricota; Pokkesviricetes; Chitovirales; Poxviridae; Entomopoxvirinae; Alphaentomopoxvirus
GCF_000838765.1	skunavirus_odb10	100.0% 100.0% 0.0% 0.0% 0.0% 34	100.0% 97.1% 2.9% 0.0% 0.0% 34	63118	Lactococcus virus bIL170	Viruses; Duplodnaviria; Heunggongvirae; Uroviricota; Caudoviricetes; Caudovirales; Siphoviridae; Skunavirus
GCF_002819165.1	alphabaculovirus_odb10	2.3% 2.3% 0.0% 0.0% 97.7% 44	2.3% 2.3% 0.0% 0.0% 97.7% 44	65124	Wiseana signata nucleopolyhedrovirus	Viruses; Baculoviridae; Alphabaculovirus
GCF_001907825.1	chordopoxvirinae_odb10	84.5% 84.5% 0.0% 15.5% 0.0% 58	82.8% 82.8% 0.0% 17.2% 0.0% 58	67082	BeAn 58058 virus	Viruses; Varidnaviria; Bamfordvirae; Nucleocytoviricota; Pokkesviricetes; Chitovirales; Poxviridae; Chordopoxvirinae; unclassified Chordopoxvirinae
GCF_002149245.1	tequatrovirus_odb10	100.0% 100.0% 0.0% 0.0% 0.0% 24	100.0% 100.0% 0.0% 0.0% 0.0% 24	69609	Enterobacteria phage RB27	Viruses; Duplodnaviria; Heunggongvirae; Uroviricota; Caudoviricetes; Caudovirales; Myoviridae; Tevenvirinae; Tequatrovirus; unclassified Tequatrovirus
GCF_000838965.1	alphabaculovirus_odb10	97.7% 97.7% 0.0% 2.3% 0.0% 44	100.0% 100.0% 0.0% 0.0% 0.0% 44	70600	Epiphyas postvittana nucleopolyhedrovirus	Viruses; Baculoviridae; Alphabaculovirus
GCF_000914375.1	alphabaculovirus_odb10	93.2% 93.2% 0.0% 6.8% 0.0% 44	97.7% 97.7% 0.0% 2.3% 0.0% 44	74320	Buzura suppressaria nucleopolyhedrovirus	Viruses; Baculoviridae; Alphabaculovirus
GCF_000857025.1	alphabaculovirus_odb10	97.7% 97.7% 0.0% 2.3% 0.0% 44	100.0% 100.0% 0.0% 0.0% 0.0% 44	74660	Choristoneura fumiferana DEF multiple nucleopolyhedrovirus	Viruses; Baculoviridae; Alphabaculovirus
GCF_000917455.1	alphabaculovirus_odb10	97.7% 97.7% 0.0% 0.0% 2.3% 44	100.0% 100.0% 0.0% 0.0% 0.0% 44	78219	Mamestra brassicae multiple nucleopolyhedrovirus	Viruses; Baculoviridae; Alphabaculovirus
GCF_002814755.1	varicellovirus_odb10	2.7% 2.7% 0.0% 0.0% 97.3% 37	2.7% 2.7% 0.0% 0.0% 97.3% 37	79891	Cervid alphaherpesvirus 1	Viruses; Duplodnaviria; Heunggongvirae; Peploviricota; Herviviricetes; Herpesvirales; Herpesviridae; Alphaherpesvirinae; Varicellovirus
GCF_000921595.1	varicellovirus_odb10	97.3% 91.9% 5.4% 2.7% 0.0% 37	100.0% 94.6% 5.4% 0.0% 0.0% 37	80341	Equid alphaherpesvirus 3	Viruses; Duplodnaviria; Heunggongvirae; Peploviricota; Herviviricetes; Herpesvirales; Herpesviridae; Alphaherpesvirinae; Varicellovirus
GCF_000868465.1	skunavirus_odb10	100.0% 100.0% 0.0% 0.0% 0.0% 34	100.0% 97.1% 2.9% 0.0% 0.0% 34	83129	Lactococcus virus P008	Viruses; Duplodnaviria; Heunggongvirae; Uroviricota; Caudoviricetes; Caudovirales; Siphoviridae; Skunavirus
GCF_000838565.1	poxviridae_odb10	100.0% 100.0% 0.0% 0.0% 0.0% 18	100.0% 100.0% 0.0% 0.0% 0.0% 18	83191	Melanoplus sanguinipes entomopoxvirus	Viruses; Varidnaviria; Bamfordvirae; Nucleocytoviricota; Pokkesviricetes; Chitovirales; Poxviridae; Entomopoxvirinae; Deltaentomopoxvirus
GCF_002814675.1	simplexvirus_odb10	2.7% 2.7% 0.0% 0.0% 97.3% 37	2.7% 2.7% 0.0% 0.0% 97.3% 37	83440	Macropodid alphaherpesvirus 2	Viruses; Duplodnaviria; Heunggongvirae; Peploviricota; Herviviricetes; Herpesvirales; Herpesviridae; Alphaherpesvirinae; Simplexvirus
GCF_000839425.1	gammaherpesvirinae_odb10	96.6% 96.6% 0.0% 3.4% 0.0% 29	100.0% 100.0% 0.0% 0.0% 0.0% 29	85618	Ateline gammaherpesvirus 3	Viruses; Duplodnaviria; Heunggongvirae; Peploviricota; Herviviricetes; Herpesvirales; Herpesviridae; Gammaherpesvirinae; Rhadinovirus
GCF_000922095.1	alphaherpesvirinae_odb10	95.2% 95.2% 0.0% 4.8% 0.0% 21	100.0% 100.0% 0.0% 0.0% 0.0% 21	93386	Columbid alphaherpesvirus 1	Viruses; Duplodnaviria; Heunggongvirae; Peploviricota; Herviviricetes; Herpesvirales; Herpesviridae; Alphaherpesvirinae; Mardivirus
GCF_002116095.1	alphaherpesvirinae_odb10	95.2% 95.2% 0.0% 4.8% 0.0% 21	100.0% 100.0% 0.0% 0.0% 0.0% 21	93386	Columbid alphaherpesvirus 1	Viruses; Duplodnaviria; Heunggongvirae; Peploviricota; Herviviricetes; Herpesvirales; Herpesviridae; Alphaherpesvirinae; Mardivirus
GCF_000838005.1	betabaculovirus_odb10	98.3% 98.3% 0.0% 1.7% 0.0% 58	100.0% 100.0% 0.0% 0.0% 0.0% 58	98383	Plutella xylostella granulovirus	Viruses; Baculoviridae; Betabaculovirus
GCF_000847185.1	chordopoxvirinae_odb10	98.3% 98.3% 0.0% 0.0% 1.7% 58	100.0% 100.0% 0.0% 0.0% 0.0% 58	99000	Tanapox virus	Viruses; Varidnaviria; Bamfordvirae; Nucleocytoviricota; Pokkesviricetes; Chitovirales; Poxviridae; Chordopoxvirinae; Yatapoxvirus
GCF_000897115.1	iridoviridae_odb10	100.0% 100.0% 0.0% 0.0% 0.0% 10	100.0% 100.0% 0.0% 0.0% 0.0% 10	100217	Epizootic haematopoietic necrosis virus	Viruses; Varidnaviria; Bamfordvirae; Nucleocytoviricota; Megaviricetes; Pimascovirales; Iridoviridae; Alphairidovirinae; Ranavirus
GCF_001448375.1	iridoviridae_odb10	100.0% 100.0% 0.0% 0.0% 0.0% 10	100.0% 100.0% 0.0% 0.0% 0.0% 10	100217	Epizootic haematopoietic necrosis virus	Viruses; Varidnaviria; Bamfordvirae; Nucleocytoviricota; Megaviricetes; Pimascovirales; Iridoviridae; Alphairidovirinae; Ranavirus
GCF_000901335.1	alphabaculovirus_odb10	95.5% 95.5% 0.0% 2.3% 2.2% 44	100.0% 100.0% 0.0% 0.0% 0.0% 44	101850	Thysanoplusia orichalcea nucleopolyhedrovirus	Viruses; Baculoviridae; Alphabaculovirus
GCF_001504035.1	peduovirus_odb10	100.0% 100.0% 0.0% 0.0% 0.0% 15	100.0% 100.0% 0.0% 0.0% 0.0% 15	103216	Escherichia virus Wphi	Viruses; Duplodnaviria; Heunggongvirae; Uroviricota; Caudoviricetes; Caudovirales; Myoviridae; Peduovirinae; Peduovirus
GCF_000885795.1	alphaherpesvirinae_odb10	90.5% 90.5% 0.0% 9.5% 0.0% 21	95.2% 95.2% 0.0% 4.8% 0.0% 21	104388	Anatid alphaherpesvirus 1	Viruses; Duplodnaviria; Heunggongvirae; Peploviricota; Herviviricetes; Herpesvirales; Herpesviridae; Alphaherpesvirinae; Mardivirus
GCF_000843305.1	gammaherpesvirinae_odb10	96.6% 96.6% 0.0% 3.4% 0.0% 29	100.0% 100.0% 0.0% 0.0% 0.0% 29	106331	Callitrichine gammaherpesvirus 3	Viruses; Duplodnaviria; Heunggongvirae; Peploviricota; Herviviricetes; Herpesvirales; Herpesviridae; Gammaherpesvirinae; Lymphocryptovirus
GCF_002814855.1	gammaherpesvirinae_odb10	0.0% 0.0% 0.0% 0.0% 100.0% 29	0.0% 0.0% 0.0% 0.0% 100.0% 29	106332	Papiine gammaherpesvirus 1	Viruses; Duplodnaviria; Heunggongvirae; Peploviricota; Herviviricetes; Herpesvirales; Herpesviridae; Gammaherpesvirinae; Lymphocryptovirus
GCF_000843625.1	baculoviridae_odb10	100.0% 100.0% 0.0% 0.0% 0.0% 12	100.0% 100.0% 0.0% 0.0% 0.0% 12	111874	Neodiprion sertifer nucleopolyhedrovirus	Viruses; Baculoviridae; Gammabaculovirus
GCF_002819245.1	betabaculovirus_odb10	1.7% 1.7% 0.0% 0.0% 98.3% 58	1.7% 1.7% 0.0% 0.0% 98.3% 58	115813	Harrisina brillians granulovirus	Viruses; Baculoviridae; Betabaculovirus
GCF_000863505.1	tevenvirinae_odb10	92.6% 92.6% 0.0% 7.4% 0.0% 27	100.0% 100.0% 0.0% 0.0% 0.0% 27	115991	Escherichia virus RB43	Viruses; Duplodnaviria; Heunggongvirae; Uroviricota; Caudoviricetes; Caudovirales; Myoviridae; Tevenvirinae
GCF_000886295.1	chordopoxvirinae_odb10	96.5% 94.8% 1.7% 1.7% 1.8% 58	100.0% 98.3% 1.7% 0.0% 0.0% 58	129726	Pseudocowpox virus	Viruses; Varidnaviria; Bamfordvirae; Nucleocytoviricota; Pokkesviricetes; Chitovirales; Poxviridae; Chordopoxvirinae; Parapoxvirus
GCF_000844045.1	chordopoxvirinae_odb10	98.3% 98.3% 0.0% 0.0% 1.7% 58	100.0% 100.0% 0.0% 0.0% 0.0% 58	129727	Bovine papular stomatitis virus	Viruses; Varidnaviria; Bamfordvirae; Nucleocytoviricota; Pokkesviricetes; Chitovirales; Poxviridae; Chordopoxvirinae; Parapoxvirus
GCF_000930695.1	chordopoxvirinae_odb10	100.0% 100.0% 0.0% 0.0% 0.0% 58	100.0% 100.0% 0.0% 0.0% 0.0% 58	129728	Parapoxvirus of red deer in New Zealand	Viruses; Varidnaviria; Bamfordvirae; Nucleocytoviricota; Pokkesviricetes; Chitovirales; Poxviridae; Chordopoxvirinae; Parapoxvirus
GCF_000838125.1	baculoviridae_odb10	100.0% 100.0% 0.0% 0.0% 0.0% 12	100.0% 100.0% 0.0% 0.0% 0.0% 12	130556	Culex nigripalpus nucleopolyhedrovirus	Viruses; Baculoviridae; Deltabaculovirus
GCF_002814875.1	gammaherpesvirinae_odb10	0.0% 0.0% 0.0% 6.9% 93.1% 29	0.0% 0.0% 0.0% 6.9% 93.1% 29	135102	Caprine gammaherpesvirus 2	Viruses; Duplodnaviria; Heunggongvirae; Peploviricota; Herviviricetes; Herpesvirales; Herpesviridae; Gammaherpesvirinae; Macavirus
GCF_001561005.1	simplexvirus_odb10	97.3% 94.6% 2.7% 2.7% 0.0% 37	100.0% 97.3% 2.7% 0.0% 0.0% 37	137443	Macropodid alphaherpesvirus 1	Viruses; Duplodnaviria; Heunggongvirae; Peploviricota; Herviviricetes; Herpesvirales; Herpesviridae; Alphaherpesvirinae; Simplexvirus
GCF_000923715.1	gammaherpesvirinae_odb10	96.6% 96.6% 0.0% 3.4% 0.0% 29	100.0% 100.0% 0.0% 0.0% 0.0% 29	138184	Alcelaphine gammaherpesvirus 2	Viruses; Duplodnaviria; Heunggongvirae; Peploviricota; Herviviricetes; Herpesvirales; Herpesviridae; Gammaherpesvirinae; Macavirus
GCF_000905835.1	betaherpesvirinae_odb10	100.0% 100.0% 0.0% 0.0% 0.0% 10	100.0% 100.0% 0.0% 0.0% 0.0% 10	146015	Elephantid betaherpesvirus 1	Viruses; Duplodnaviria; Heunggongvirae; Peploviricota; Herviviricetes; Herpesvirales; Herpesviridae; Betaherpesvirinae; Proboscivirus
GCF_000837245.1	fromanvirus_odb10	100.0% 100.0% 0.0% 0.0% 0.0% 17	100.0% 100.0% 0.0% 0.0% 0.0% 17	148603	Mycobacterium virus Bxb1	Viruses; Duplodnaviria; Heunggongvirae; Uroviricota; Caudoviricetes; Caudovirales; Siphoviridae; Fromanvirus
GCF_000844645.1	gammaherpesvirinae_odb10	96.6% 96.6% 0.0% 0.0% 3.4% 29	100.0% 100.0% 0.0% 0.0% 0.0% 29	154334	Macacine gammaherpesvirus 5	Viruses; Duplodnaviria; Heunggongvirae; Peploviricota; Herviviricetes; Herpesvirales; Herpesviridae; Gammaherpesvirinae; Rhadinovirus
GCF_000845065.1	rudiviridae_odb10	100.0% 100.0% 0.0% 0.0% 0.0% 11	100.0% 100.0% 0.0% 0.0% 0.0% 11	157898	Sulfolobus islandicus rod-shaped virus 1	Viruses; Ligamenvirales; Rudiviridae; Rudivirus
GCF_000857285.1	rudiviridae_odb10	100.0% 100.0% 0.0% 0.0% 0.0% 11	100.0% 100.0% 0.0% 0.0% 0.0% 11	157899	Sulfolobus islandicus rod-shaped virus 2	Viruses; Ligamenvirales; Rudiviridae; Rudivirus
GCF_002985915.1	gammaherpesvirinae_odb10	3.4% 3.4% 0.0% 0.0% 96.6% 29	3.4% 3.4% 0.0% 0.0% 96.6% 29	159602	Panine gammaherpesvirus 1	Viruses; Duplodnaviria; Heunggongvirae; Peploviricota; Herviviricetes; Herpesvirales; Herpesviridae; Gammaherpesvirinae; Lymphocryptovirus
GCF_002985945.1	gammaherpesvirinae_odb10	3.4% 3.4% 0.0% 0.0% 96.6% 29	3.4% 3.4% 0.0% 0.0% 96.6% 29	159603	Pongine gammaherpesvirus 2	Viruses; Duplodnaviria; Heunggongvirae; Peploviricota; Herviviricetes; Herpesvirales; Herpesviridae; Gammaherpesvirinae; Lymphocryptovirus
GCF_002989745.1	gammaherpesvirinae_odb10	0.0% 0.0% 0.0% 0.0% 100.0% 29	0.0% 0.0% 0.0% 0.0% 100.0% 29	159604	Gorilline gammaherpesvirus 1	Viruses; Duplodnaviria; Heunggongvirae; Peploviricota; Herviviricetes; Herpesvirales; Herpesviridae; Gammaherpesvirinae; Lymphocryptovirus
GCF_001745695.1	chordopoxvirinae_odb10	100.0% 100.0% 0.0% 0.0% 0.0% 58	100.0% 100.0% 0.0% 0.0% 0.0% 58	160796	Skunkpox virus	Viruses; Varidnaviria; Bamfordvirae; Nucleocytoviricota; Pokkesviricetes; Chitovirales; Poxviridae; Chordopoxvirinae; Orthopoxvirus
GCF_000867205.1	alphabaculovirus_odb10	93.2% 93.2% 0.0% 6.8% 0.0% 44	97.7% 97.7% 0.0% 2.3% 0.0% 44	161494	Antheraea pernyi nucleopolyhedrovirus	Viruses; Baculoviridae; Alphabaculovirus
GCF_000901435.1	betabaculovirus_odb10	94.8% 94.8% 0.0% 1.7% 3.5% 58	100.0% 100.0% 0.0% 0.0% 0.0% 58	166056	Epinotia aporema granulovirus	Viruses; Baculoviridae; Betabaculovirus
GCF_000884695.1	alphabaculovirus_odb10	97.7% 97.7% 0.0% 2.3% 0.0% 44	97.7% 97.7% 0.0% 2.3% 0.0% 44	166921	Lymantria xylina nucleopolyhedrovirus	Viruses; Baculoviridae; Alphabaculovirus
GCF_001646155.1	varicellovirus_odb10	94.6% 89.2% 5.4% 2.7% 2.7% 37	100.0% 94.6% 5.4% 0.0% 0.0% 37	170325	Canid alphaherpesvirus 1	Viruses; Duplodnaviria; Heunggongvirae; Peploviricota; Herviviricetes; Herpesvirales; Herpesviridae; Alphaherpesvirinae; Varicellovirus
GCF_000841485.1	betabaculovirus_odb10	96.6% 96.6% 0.0% 1.7% 1.7% 58	100.0% 100.0% 0.0% 0.0% 0.0% 58	170617	Adoxophyes orana granulovirus	Viruses; Baculoviridae; Betabaculovirus
GCF_000838105.1	iridoviridae_odb10	100.0% 100.0% 0.0% 0.0% 0.0% 10	100.0% 100.0% 0.0% 0.0% 0.0% 10	176652	Invertebrate iridescent virus 6	Viruses; Varidnaviria; Bamfordvirae; Nucleocytoviricota; Megaviricetes; Pimascovirales; Iridoviridae; Betairidovirinae; Iridovirus
GCF_000848865.1	iridoviridae_odb10	100.0% 100.0% 0.0% 0.0% 0.0% 10	100.0% 100.0% 0.0% 0.0% 0.0% 10	180170	Infectious spleen and kidney necrosis virus	Viruses; Varidnaviria; Bamfordvirae; Nucleocytoviricota; Megaviricetes; Pimascovirales; Iridoviridae; Alphairidovirinae; Megalocytivirus
GCF_000840165.1	chordopoxvirinae_odb10	98.3% 98.3% 0.0% 1.7% 0.0% 58	100.0% 100.0% 0.0% 0.0% 0.0% 58	186805	Goatpox virus	Viruses; Varidnaviria; Bamfordvirae; Nucleocytoviricota; Pokkesviricetes; Chitovirales; Poxviridae; Chordopoxvirinae; Capripoxvirus
GCF_002219465.1	chordopoxvirinae_odb10	98.3% 98.3% 0.0% 0.0% 1.7% 58	100.0% 100.0% 0.0% 0.0% 0.0% 58	187984	Seal parapoxvirus	Viruses; Varidnaviria; Bamfordvirae; Nucleocytoviricota; Pokkesviricetes; Chitovirales; Poxviridae; Chordopoxvirinae; Parapoxvirus; unclassified Parapoxvirus
GCF_000843725.1	betaherpesvirinae_odb10	100.0% 100.0% 0.0% 0.0% 0.0% 10	100.0% 100.0% 0.0% 0.0% 0.0% 10	188763	Panine betaherpesvirus 2	Viruses; Duplodnaviria; Heunggongvirae; Peploviricota; Herviviricetes; Herpesvirales; Herpesviridae; Betaherpesvirinae; Cytomegalovirus
GCF_000845105.1	aviadenovirus_odb10	100.0% 100.0% 0.0% 0.0% 0.0% 13	100.0% 100.0% 0.0% 0.0% 0.0% 13	190061	Fowl aviadenovirus A	Viruses; Varidnaviria; Bamfordvirae; Preplasmiviricota; Tectiliviricetes; Rowavirales; Adenoviridae; Aviadenovirus
GCF_000884315.1	aviadenovirus_odb10	100.0% 100.0% 0.0% 0.0% 0.0% 13	100.0% 100.0% 0.0% 0.0% 0.0% 13	190061	Fowl aviadenovirus A	Viruses; Varidnaviria; Bamfordvirae; Preplasmiviricota; Tectiliviricetes; Rowavirales; Adenoviridae; Aviadenovirus
GCF_000907375.1	aviadenovirus_odb10	100.0% 100.0% 0.0% 0.0% 0.0% 13	100.0% 100.0% 0.0% 0.0% 0.0% 13	190062	Fowl aviadenovirus B	Viruses; Varidnaviria; Bamfordvirae; Preplasmiviricota; Tectiliviricetes; Rowavirales; Adenoviridae; Aviadenovirus
GCF_000890915.1	aviadenovirus_odb10	92.3% 92.3% 0.0% 7.7% 0.0% 13	92.3% 92.3% 0.0% 7.7% 0.0% 13	190063	Fowl aviadenovirus C	Viruses; Varidnaviria; Bamfordvirae; Preplasmiviricota; Tectiliviricetes; Rowavirales; Adenoviridae; Aviadenovirus
GCF_000844285.1	aviadenovirus_odb10	92.3% 92.3% 0.0% 7.7% 0.0% 13	92.3% 92.3% 0.0% 7.7% 0.0% 13	190064	Fowl aviadenovirus D	Viruses; Varidnaviria; Bamfordvirae; Preplasmiviricota; Tectiliviricetes; Rowavirales; Adenoviridae; Aviadenovirus
GCF_000886795.1	aviadenovirus_odb10	92.3% 92.3% 0.0% 7.7% 0.0% 13	84.6% 84.6% 0.0% 0.0% 15.4% 13	190064	Fowl aviadenovirus D	Viruses; Varidnaviria; Bamfordvirae; Preplasmiviricota; Tectiliviricetes; Rowavirales; Adenoviridae; Aviadenovirus
GCF_000890555.1	aviadenovirus_odb10	100.0% 100.0% 0.0% 0.0% 0.0% 13	100.0% 100.0% 0.0% 0.0% 0.0% 13	190065	Fowl aviadenovirus E	Viruses; Varidnaviria; Bamfordvirae; Preplasmiviricota; Tectiliviricetes; Rowavirales; Adenoviridae; Aviadenovirus
GCF_002817995.1	aviadenovirus_odb10	100.0% 100.0% 0.0% 0.0% 0.0% 13	100.0% 100.0% 0.0% 0.0% 0.0% 13	190065	Fowl aviadenovirus E	Viruses; Varidnaviria; Bamfordvirae; Preplasmiviricota; Tectiliviricetes; Rowavirales; Adenoviridae; Aviadenovirus
GCF_000842725.1	betabaculovirus_odb10	100.0% 100.0% 0.0% 0.0% 0.0% 58	100.0% 100.0% 0.0% 0.0% 0.0% 58	192584	Phthorimaea operculella granulovirus	Viruses; Baculoviridae; Betabaculovirus
GCF_002826605.1	iridoviridae_odb10	0.0% 0.0% 0.0% 0.0% 100.0% 10	0.0% 0.0% 0.0% 0.0% 100.0% 10	198068	Santee-Cooper ranavirus	Viruses; Varidnaviria; Bamfordvirae; Nucleocytoviricota; Megaviricetes; Pimascovirales; Iridoviridae; Alphairidovirinae; Ranavirus
GCF_002814715.1	varicellovirus_odb10	94.6% 89.2% 5.4% 5.4% 0.0% 37	100.0% 94.6% 5.4% 0.0% 0.0% 37	202910	Bubaline alphaherpesvirus 1	Viruses; Duplodnaviria; Heunggongvirae; Peploviricota; Herviviricetes; Herpesvirales; Herpesviridae; Alphaherpesvirinae; Varicellovirus
GCF_000857945.1	alphabaculovirus_odb10	100.0% 100.0% 0.0% 0.0% 0.0% 44	100.0% 100.0% 0.0% 0.0% 0.0% 44	204440	Mamestra configurata nucleopolyhedrovirus B	Viruses; Baculoviridae; Alphabaculovirus
GCF_000867485.1	baculoviridae_odb10	91.7% 91.7% 0.0% 8.3% 0.0% 12	100.0% 100.0% 0.0% 0.0% 0.0% 12	204507	Neodiprion abietis NPV	Viruses; Baculoviridae; Gammabaculovirus; unclassified Gammabaculovirus
GCF_000846225.1	cheoctovirus_odb10	87.5% 87.5% 0.0% 6.2% 6.3% 16	93.8% 93.8% 0.0% 6.2% 0.0% 16	205868	Mycobacterium virus Che8	Viruses; Duplodnaviria; Heunggongvirae; Uroviricota; Caudoviricetes; Caudovirales; Siphoviridae; Cheoctovirus
GCF_000841385.2	fromanvirus_odb10	100.0% 100.0% 0.0% 0.0% 0.0% 17	100.0% 100.0% 0.0% 0.0% 0.0% 17	205870	Mycobacterium virus Bxz2	Viruses; Duplodnaviria; Heunggongvirae; Uroviricota; Caudoviricetes; Caudovirales; Siphoviridae; Fromanvirus
GCF_000840885.2	cheoctovirus_odb10	93.8% 93.8% 0.0% 0.0% 6.2% 16	100.0% 100.0% 0.0% 0.0% 0.0% 16	205876	Mycobacterium virus Che9d	Viruses; Duplodnaviria; Heunggongvirae; Uroviricota; Caudoviricetes; Caudovirales; Siphoviridae; Cheoctovirus
GCF_000837525.1	alphabaculovirus_odb10	97.7% 97.7% 0.0% 2.3% 0.0% 44	97.7% 97.7% 0.0% 2.3% 0.0% 44	207830	Mamestra configurata nucleopolyhedrovirus A	Viruses; Baculoviridae; Alphabaculovirus
GCF_000883155.1	alphabaculovirus_odb10	100.0% 100.0% 0.0% 0.0% 0.0% 44	100.0% 100.0% 0.0% 0.0% 0.0% 44	208013	Agrotis ipsilon multiple nucleopolyhedrovirus	Viruses; Baculoviridae; Alphabaculovirus
GCF_000857005.1	alphabaculovirus_odb10	97.7% 97.7% 0.0% 2.3% 0.0% 44	100.0% 100.0% 0.0% 0.0% 0.0% 44	208973	Choristoneura fumiferana multiple nucleopolyhedrovirus	Viruses; Baculoviridae; Alphabaculovirus
GCF_000868485.1	skunavirus_odb10	97.1% 97.1% 0.0% 0.0% 2.9% 34	97.1% 97.1% 0.0% 0.0% 2.9% 34	213769	Lactococcus virus 712	Viruses; Duplodnaviria; Heunggongvirae; Uroviricota; Caudoviricetes; Caudovirales; Siphoviridae; Skunavirus
GCF_002592985.1	skunavirus_odb10	100.0% 100.0% 0.0% 0.0% 0.0% 34	97.1% 97.1% 0.0% 0.0% 2.9% 34	213774	Lactococcus lactis phage P475	Viruses; Duplodnaviria; Heunggongvirae; Uroviricota; Caudoviricetes; Caudovirales; Siphoviridae; Skunavirus; unclassified Skunavirus
GCF_000870105.1	skunavirus_odb10	97.1% 97.1% 0.0% 0.0% 2.9% 34	94.1% 94.1% 0.0% 0.0% 5.9% 34	213775	Lactococcus virus jj50	Viruses; Duplodnaviria; Heunggongvirae; Uroviricota; Caudoviricetes; Caudovirales; Siphoviridae; Skunavirus
GCF_002592965.1	skunavirus_odb10	100.0% 100.0% 0.0% 0.0% 0.0% 34	100.0% 100.0% 0.0% 0.0% 0.0% 34	213777	Lactococcus lactis phage p272	Viruses; Duplodnaviria; Heunggongvirae; Uroviricota; Caudoviricetes; Caudovirales; Siphoviridae; Skunavirus; unclassified Skunavirus
GCF_002592925.1	skunavirus_odb10	100.0% 100.0% 0.0% 0.0% 0.0% 34	100.0% 100.0% 0.0% 0.0% 0.0% 34	213782	Lactococcus phage fd13	Viruses; Duplodnaviria; Heunggongvirae; Uroviricota; Caudoviricetes; Caudovirales; Siphoviridae; Skunavirus; unclassified Skunavirus
GCF_000843745.1	alphabaculovirus_odb10	97.7% 97.7% 0.0% 2.3% 0.0% 44	100.0% 100.0% 0.0% 0.0% 0.0% 44	224399	Adoxophyes honmai nucleopolyhedrovirus	Viruses; Baculoviridae; Alphabaculovirus
GCF_002815035.1	herpesviridae_odb10	0.0% 0.0% 0.0% 8.3% 91.7% 12	0.0% 0.0% 0.0% 8.3% 91.7% 12	226584	Iguanid herpesvirus 2	Viruses; Duplodnaviria; Heunggongvirae; Peploviricota; Herviviricetes; Herpesvirales; Herpesviridae
GCF_000843245.1	tevenvirinae_odb10	92.6% 92.6% 0.0% 7.4% 0.0% 27	96.3% 96.3% 0.0% 3.7% 0.0% 27	227470	Aeromonas virus Aeh1	Viruses; Duplodnaviria; Heunggongvirae; Uroviricota; Caudoviricetes; Caudovirales; Myoviridae; Tevenvirinae
GCF_000843345.1	teseptimavirus_odb10	100.0% 100.0% 0.0% 0.0% 0.0% 15	100.0% 93.3% 6.7% 0.0% 0.0% 15	227720	Yersinia phage phiA1122	Viruses; Duplodnaviria; Heunggongvirae; Uroviricota; Caudoviricetes; Caudovirales; Autographiviridae; Studiervirinae; Teseptimavirus; unclassified Teseptimavirus
GCF_000841405.1	peduovirus_odb10	100.0% 100.0% 0.0% 0.0% 0.0% 15	100.0% 100.0% 0.0% 0.0% 0.0% 15	227940	Yersinia virus L413C	Viruses; Duplodnaviria; Heunggongvirae; Uroviricota; Caudoviricetes; Caudovirales; Myoviridae; Peduovirinae; Peduovirus
GCF_000913615.1	chordopoxvirinae_odb10	100.0% 100.0% 0.0% 0.0% 0.0% 58	100.0% 100.0% 0.0% 0.0% 0.0% 58	240426	Squirrelpox virus	Viruses; Varidnaviria; Bamfordvirae; Nucleocytoviricota; Pokkesviricetes; Chitovirales; Poxviridae; Chordopoxvirinae; Sciuripoxvirus
GCF_000847285.1	baculoviridae_odb10	91.7% 91.7% 0.0% 8.3% 0.0% 12	100.0% 100.0% 0.0% 0.0% 0.0% 12	249151	Neodiprion lecontei nucleopolyhedrovirus	Viruses; Baculoviridae; Gammabaculovirus
GCF_002629865.1	skunavirus_odb10	100.0% 100.0% 0.0% 0.0% 0.0% 34	100.0% 100.0% 0.0% 0.0% 0.0% 34	254252	Lactococcus virus P2	Viruses; Duplodnaviria; Heunggongvirae; Uroviricota; Caudoviricetes; Caudovirales; Siphoviridae; Skunavirus
GCF_000844885.1	iridoviridae_odb10	100.0% 100.0% 0.0% 0.0% 0.0% 10	100.0% 100.0% 0.0% 0.0% 0.0% 10	256729	Lymphocystis disease virus - isolate China	Viruses; Varidnaviria; Bamfordvirae; Nucleocytoviricota; Megaviricetes; Pimascovirales; Iridoviridae; Alphairidovirinae; Lymphocystivirus; unclassified Lymphocystivirus
GCF_000871185.1	fromanvirus_odb10	100.0% 100.0% 0.0% 0.0% 0.0% 17	100.0% 100.0% 0.0% 0.0% 0.0% 17	260121	Mycobacterium virus Bethlehem	Viruses; Duplodnaviria; Heunggongvirae; Uroviricota; Caudoviricetes; Caudovirales; Siphoviridae; Fromanvirus
GCF_000893255.1	tevenvirinae_odb10	96.3% 96.3% 0.0% 3.7% 0.0% 27	96.3% 96.3% 0.0% 0.0% 3.7% 27	260149	Aeromonas virus 65	Viruses; Duplodnaviria; Heunggongvirae; Uroviricota; Caudoviricetes; Caudovirales; Myoviridae; Tevenvirinae
GCF_001924155.1	betabaculovirus_odb10	98.3% 98.3% 0.0% 1.7% 0.0% 58	100.0% 100.0% 0.0% 0.0% 0.0% 58	262175	Plodia interpunctella granulovirus	Viruses; Baculoviridae; Betabaculovirus
GCF_000837125.1	alphabaculovirus_odb10	100.0% 100.0% 0.0% 0.0% 0.0% 44	100.0% 100.0% 0.0% 0.0% 0.0% 44	262177	Orgyia pseudotsugata multiple nucleopolyhedrovirus	Viruses; Baculoviridae; Alphabaculovirus
GCF_000846905.1	iridoviridae_odb10	90.0% 90.0% 0.0% 10.0% 0.0% 10	100.0% 100.0% 0.0% 0.0% 0.0% 10	262968	Singapore grouper iridovirus	Viruses; Varidnaviria; Bamfordvirae; Nucleocytoviricota; Megaviricetes; Pimascovirales; Iridoviridae; Alphairidovirinae; Ranavirus
GCF_000841005.1	iridoviridae_odb10	100.0% 100.0% 0.0% 0.0% 0.0% 10	100.0% 100.0% 0.0% 0.0% 0.0% 10	265294	Ambystoma tigrinum virus	Viruses; Varidnaviria; Bamfordvirae; Nucleocytoviricota; Megaviricetes; Pimascovirales; Iridoviridae; Alphairidovirinae; Ranavirus
GCF_001876855.1	alphabaculovirus_odb10	100.0% 100.0% 0.0% 0.0% 0.0% 44	100.0% 100.0% 0.0% 0.0% 0.0% 44	268591	Anticarsia gemmatalis multiple nucleopolyhedrovirus	Viruses; Baculoviridae; Alphabaculovirus
GCF_000837145.1	alphabaculovirus_odb10	93.2% 93.2% 0.0% 4.5% 2.3% 44	100.0% 100.0% 0.0% 0.0% 0.0% 44	271108	Bombyx mori nucleopolyhedrovirus	Viruses; Baculoviridae; Alphabaculovirus
GCF_000891695.1	tevenvirinae_odb10	100.0% 100.0% 0.0% 0.0% 0.0% 27	100.0% 100.0% 0.0% 0.0% 0.0% 27	279006	Acinetobacter virus 133	Viruses; Duplodnaviria; Heunggongvirae; Uroviricota; Caudoviricetes; Caudovirales; Myoviridae; Tevenvirinae
GCF_000890975.1	betabaculovirus_odb10	100.0% 100.0% 0.0% 0.0% 0.0% 58	100.0% 100.0% 0.0% 0.0% 0.0% 58	283675	Clostera anachoreta granulovirus	Viruses; Baculoviridae; Betabaculovirus
GCF_001501375.1	skunavirus_odb10	100.0% 100.0% 0.0% 0.0% 0.0% 34	100.0% 100.0% 0.0% 0.0% 0.0% 34	287412	Lactococcus virus Sl4	Viruses; Duplodnaviria; Heunggongvirae; Uroviricota; Caudoviricetes; Caudovirales; Siphoviridae; Skunavirus
GCF_002814995.1	gammaherpesvirinae_odb10	0.0% 0.0% 0.0% 3.4% 96.6% 29	0.0% 0.0% 0.0% 3.4% 96.6% 29	291612	Equid gammaherpesvirus 7	Viruses; Duplodnaviria; Heunggongvirae; Peploviricota; Herviviricetes; Herpesvirales; Herpesviridae; Gammaherpesvirinae
GCF_000861985.1	chordopoxvirinae_odb10	98.3% 98.3% 0.0% 1.7% 0.0% 58	100.0% 100.0% 0.0% 0.0% 0.0% 58	304399	Mule deerpox virus	Viruses; Varidnaviria; Bamfordvirae; Nucleocytoviricota; Pokkesviricetes; Chitovirales; Poxviridae; Chordopoxvirinae; Cervidpoxvirus
GCF_000926335.1	betabaculovirus_odb10	94.8% 94.8% 0.0% 1.7% 3.5% 58	100.0% 100.0% 0.0% 0.0% 0.0% 58	307444	Erinnyis ello granulovirus	Viruses; Baculoviridae; Betabaculovirus
GCF_000943625.1	betabaculovirus_odb10	96.6% 96.6% 0.0% 1.7% 1.7% 58	100.0% 100.0% 0.0% 0.0% 0.0% 58	307454	Spodoptera frugiperda granulovirus	Viruses; Baculoviridae; Betabaculovirus
GCF_000838485.1	alphabaculovirus_odb10	93.2% 93.2% 0.0% 4.5% 2.3% 44	97.7% 97.7% 0.0% 2.3% 0.0% 44	307456	Autographa californica multiple nucleopolyhedrovirus	Viruses; Baculoviridae; Alphabaculovirus
GCF_000900035.1	alphabaculovirus_odb10	95.5% 95.5% 0.0% 4.5% 0.0% 44	88.6% 88.6% 0.0% 11.4% 0.0% 44	307461	Apocheima cinerarium nucleopolyhedrovirus	Viruses; Baculoviridae; Alphabaculovirus; unclassified Alphabaculovirus
GCF_000883795.1	alphabaculovirus_odb10	100.0% 100.0% 0.0% 0.0% 0.0% 44	100.0% 100.0% 0.0% 0.0% 0.0% 44	307467	Euproctis pseudoconspersa nucleopolyhedrovirus	Viruses; Baculoviridae; Alphabaculovirus
GCF_000871285.1	rudiviridae_odb10	100.0% 100.0% 0.0% 0.0% 0.0% 11	100.0% 100.0% 0.0% 0.0% 0.0% 11	309181	Acidianus rod-shaped virus 1	Viruses; Ligamenvirales; Rudiviridae; Rudivirus
GCF_002814955.1	gammaherpesvirinae_odb10	6.9% 6.9% 0.0% 0.0% 93.1% 29	6.9% 6.9% 0.0% 0.0% 93.1% 29	311179	Mustelid gammaherpesvirus 1	Viruses; Duplodnaviria; Heunggongvirae; Peploviricota; Herviviricetes; Herpesvirales; Herpesviridae; Gammaherpesvirinae; Percavirus
GCF_000863745.1	alphabaculovirus_odb10	97.7% 97.7% 0.0% 2.3% 0.0% 44	100.0% 100.0% 0.0% 0.0% 0.0% 44	320432	Chrysodeixis chalcites nucleopolyhedrovirus	Viruses; Baculoviridae; Alphabaculovirus
GCF_000889235.1	tevenvirinae_odb10	100.0% 100.0% 0.0% 0.0% 0.0% 27	100.0% 100.0% 0.0% 0.0% 0.0% 27	329381	Escherichia virus RB16	Viruses; Duplodnaviria; Heunggongvirae; Uroviricota; Caudoviricetes; Caudovirales; Myoviridae; Tevenvirinae
GCF_000864125.1	alphabaculovirus_odb10	97.7% 97.7% 0.0% 2.3% 0.0% 44	100.0% 100.0% 0.0% 0.0% 0.0% 44	332054	Trichoplusia ni single nucleopolyhedrovirus	Viruses; Baculoviridae; Alphabaculovirus
GCF_002814895.1	gammaherpesvirinae_odb10	0.0% 0.0% 0.0% 0.0% 100.0% 29	0.0% 0.0% 0.0% 0.0% 100.0% 29	333341	Hippotragine gammaherpesvirus 1	Viruses; Duplodnaviria; Heunggongvirae; Peploviricota; Herviviricetes; Herpesvirales; Herpesviridae; Gammaherpesvirinae; Macavirus
GCF_001431935.1	chordopoxvirinae_odb10	96.6% 96.6% 0.0% 1.7% 1.7% 58	98.3% 98.3% 0.0% 1.7% 0.0% 58	336486	Turkeypox virus	Viruses; Varidnaviria; Bamfordvirae; Nucleocytoviricota; Pokkesviricetes; Chitovirales; Poxviridae; Chordopoxvirinae; Avipoxvirus
GCF_000865345.1	simplexvirus_odb10	97.3% 94.6% 2.7% 2.7% 0.0% 37	100.0% 97.3% 2.7% 0.0% 0.0% 37	340907	Papiine alphaherpesvirus 2	Viruses; Duplodnaviria; Heunggongvirae; Peploviricota; Herviviricetes; Herpesvirales; Herpesviridae; Alphaherpesvirinae; Simplexvirus
GCF_000891235.1	iridoviridae_odb10	100.0% 100.0% 0.0% 0.0% 0.0% 10	100.0% 100.0% 0.0% 0.0% 0.0% 10	345195	Invertebrate iridescent virus 9	Viruses; Varidnaviria; Bamfordvirae; Nucleocytoviricota; Megaviricetes; Pimascovirales; Iridoviridae; Betairidovirinae; Chloriridovirus
GCF_000916235.1	iridoviridae_odb10	100.0% 100.0% 0.0% 0.0% 0.0% 10	100.0% 100.0% 0.0% 0.0% 0.0% 10	345198	Invertebrate iridescent virus 22	Viruses; Varidnaviria; Bamfordvirae; Nucleocytoviricota; Megaviricetes; Pimascovirales; Iridoviridae; Betairidovirinae; Chloriridovirus
GCF_000923155.1	iridoviridae_odb10	90.0% 90.0% 0.0% 10.0% 0.0% 10	90.0% 90.0% 0.0% 10.0% 0.0% 10	345199	Invertebrate iridescent virus 31	Viruses; Varidnaviria; Bamfordvirae; Nucleocytoviricota; Megaviricetes; Pimascovirales; Iridoviridae; Betairidovirinae; Iridovirus
GCF_000869125.1	iridoviridae_odb10	100.0% 100.0% 0.0% 0.0% 0.0% 10	100.0% 100.0% 0.0% 0.0% 0.0% 10	345201	Invertebrate iridescent virus 3	Viruses; Varidnaviria; Bamfordvirae; Nucleocytoviricota; Megaviricetes; Pimascovirales; Iridoviridae; Betairidovirinae; Chloriridovirus
GCF_000915575.1	iridoviridae_odb10	100.0% 100.0% 0.0% 0.0% 0.0% 10	100.0% 100.0% 0.0% 0.0% 0.0% 10	345585	Invertebrate iridescent virus 30	Viruses; Varidnaviria; Bamfordvirae; Nucleocytoviricota; Megaviricetes; Pimascovirales; Iridoviridae; Betairidovirinae; Chloriridovirus; unclassified Chloriridovirus
GCF_000871585.1	betabaculovirus_odb10	96.6% 96.6% 0.0% 1.7% 1.7% 58	98.3% 98.3% 0.0% 1.7% 0.0% 58	359919	Spodoptera litura granulovirus	Viruses; Baculoviridae; Betabaculovirus
GCF_000884655.1	betabaculovirus_odb10	96.6% 96.6% 0.0% 3.4% 0.0% 58	100.0% 100.0% 0.0% 0.0% 0.0% 58	362830	Artogeia rapae granulovirus	Viruses; Baculoviridae; Betabaculovirus
GCF_002814775.1	varicellovirus_odb10	0.0% 0.0% 0.0% 2.7% 97.3% 37	0.0% 0.0% 0.0% 2.7% 97.3% 37	365327	Cervid alphaherpesvirus 2	Viruses; Duplodnaviria; Heunggongvirae; Peploviricota; Herviviricetes; Herpesvirales; Herpesviridae; Alphaherpesvirinae; Varicellovirus
GCF_000869185.1	fromanvirus_odb10	94.1% 94.1% 0.0% 5.9% 0.0% 17	100.0% 100.0% 0.0% 0.0% 0.0% 17	373405	Mycobacterium virus Che12	Viruses; Duplodnaviria; Heunggongvirae; Uroviricota; Caudoviricetes; Caudovirales; Siphoviridae; Fromanvirus
GCF_000869885.1	cheoctovirus_odb10	81.2% 81.2% 0.0% 0.0% 18.8% 16	100.0% 100.0% 0.0% 0.0% 0.0% 16	373408	Mycobacterium virus Llij	Viruses; Duplodnaviria; Heunggongvirae; Uroviricota; Caudoviricetes; Caudovirales; Siphoviridae; Cheoctovirus
GCF_000869905.1	cheoctovirus_odb10	100.0% 100.0% 0.0% 0.0% 0.0% 16	100.0% 100.0% 0.0% 0.0% 0.0% 16	373412	Mycobacterium virus PMC	Viruses; Duplodnaviria; Heunggongvirae; Uroviricota; Caudoviricetes; Caudovirales; Siphoviridae; Cheoctovirus
GCF_002829285.1	chordopoxvirinae_odb10	0.0% 0.0% 0.0% 1.7% 98.3% 58	0.0% 0.0% 0.0% 1.7% 98.3% 58	400570	Quailpox virus	Viruses; Varidnaviria; Bamfordvirae; Nucleocytoviricota; Pokkesviricetes; Chitovirales; Poxviridae; Chordopoxvirinae; Avipoxvirus
GCF_001579315.1	simplexvirus_odb10	86.5% 86.5% 0.0% 13.5% 0.0% 37	91.9% 91.9% 0.0% 8.1% 0.0% 37	481315	Leporid alphaherpesvirus 4	Viruses; Duplodnaviria; Heunggongvirae; Peploviricota; Herviviricetes; Herpesvirales; Herpesviridae; Alphaherpesvirinae; Simplexvirus
GCF_000872285.1	betabaculovirus_odb10	98.3% 98.3% 0.0% 0.0% 1.7% 58	100.0% 100.0% 0.0% 0.0% 0.0% 58	489830	Helicoverpa armigera granulovirus	Viruses; Baculoviridae; Betabaculovirus
GCF_000879035.1	alphabaculovirus_odb10	95.5% 95.5% 0.0% 2.3% 2.2% 44	100.0% 100.0% 0.0% 0.0% 0.0% 44	490711	Orgyia leucostigma nucleopolyhedrovirus	Viruses; Baculoviridae; Alphabaculovirus
GCF_000879615.1	skunavirus_odb10	100.0% 100.0% 0.0% 0.0% 0.0% 34	100.0% 100.0% 0.0% 0.0% 0.0% 34	494269	Lactococcus virus Bibb29	Viruses; Duplodnaviria; Heunggongvirae; Uroviricota; Caudoviricetes; Caudovirales; Siphoviridae; Skunavirus
GCF_000880255.1	teseptimavirus_odb10	100.0% 100.0% 0.0% 0.0% 0.0% 15	100.0% 93.3% 6.7% 0.0% 0.0% 15	532076	Escherichia phage 13a	Viruses; Duplodnaviria; Heunggongvirae; Uroviricota; Caudoviricetes; Caudovirales; Autographiviridae; Studiervirinae; Teseptimavirus; unclassified Teseptimavirus
GCF_000927175.1	rudiviridae_odb10	100.0% 100.0% 0.0% 0.0% 0.0% 11	100.0% 100.0% 0.0% 0.0% 0.0% 11	537009	Stygiolobus rod-shaped virus	Viruses; Ligamenvirales; Rudiviridae; Rudivirus; unclassified Rudivirus
GCF_002829305.1	chordopoxvirinae_odb10	0.0% 0.0% 0.0% 0.0% 100.0% 58	0.0% 0.0% 0.0% 0.0% 100.0% 58	538970	Squirrel fibroma virus	Viruses; Varidnaviria; Bamfordvirae; Nucleocytoviricota; Pokkesviricetes; Chitovirales; Poxviridae; Chordopoxvirinae; Leporipoxvirus
GCF_000875405.1	fromanvirus_odb10	100.0% 100.0% 0.0% 0.0% 0.0% 17	100.0% 100.0% 0.0% 0.0% 0.0% 17	540064	Mycobacterium phage DD5	Viruses; Duplodnaviria; Heunggongvirae; Uroviricota; Caudoviricetes; Caudovirales; Siphoviridae; Fromanvirus; unclassified Fromanvirus
GCF_000880215.1	fromanvirus_odb10	100.0% 100.0% 0.0% 0.0% 0.0% 17	100.0% 100.0% 0.0% 0.0% 0.0% 17	540065	Mycobacterium virus Jasper	Viruses; Duplodnaviria; Heunggongvirae; Uroviricota; Caudoviricetes; Caudovirales; Siphoviridae; Fromanvirus
GCF_000879595.1	fromanvirus_odb10	100.0% 100.0% 0.0% 0.0% 0.0% 17	100.0% 100.0% 0.0% 0.0% 0.0% 17	540066	Mycobacterium virus KBG	Viruses; Duplodnaviria; Heunggongvirae; Uroviricota; Caudoviricetes; Caudovirales; Siphoviridae; Fromanvirus
GCF_000874605.1	fromanvirus_odb10	100.0% 100.0% 0.0% 0.0% 0.0% 17	100.0% 100.0% 0.0% 0.0% 0.0% 17	540067	Mycobacterium virus lockley	Viruses; Duplodnaviria; Heunggongvirae; Uroviricota; Caudoviricetes; Caudovirales; Siphoviridae; Fromanvirus
GCF_000875425.1	fromanvirus_odb10	100.0% 100.0% 0.0% 0.0% 0.0% 17	100.0% 100.0% 0.0% 0.0% 0.0% 17	540068	Mycobacterium virus Pukovnik	Viruses; Duplodnaviria; Heunggongvirae; Uroviricota; Caudoviricetes; Caudovirales; Siphoviridae; Fromanvirus
GCF_003033105.1	iridoviridae_odb10	100.0% 100.0% 0.0% 0.0% 0.0% 10	90.0% 90.0% 0.0% 0.0% 10.0% 10	540070	Common midwife toad virus	Viruses; Varidnaviria; Bamfordvirae; Nucleocytoviricota; Megaviricetes; Pimascovirales; Iridoviridae; Alphairidovirinae; Ranavirus
GCF_000883235.1	alphabaculovirus_odb10	97.7% 97.7% 0.0% 2.3% 0.0% 44	97.7% 97.7% 0.0% 2.3% 0.0% 44	542343	Adoxophyes orana nucleopolyhedrovirus	Viruses; Baculoviridae; Alphabaculovirus; unclassified Alphabaculovirus
GCF_000880295.1	cheoctovirus_odb10	100.0% 100.0% 0.0% 0.0% 0.0% 16	100.0% 100.0% 0.0% 0.0% 0.0% 16	546182	Mycobacterium virus Boomer	Viruses; Duplodnaviria; Heunggongvirae; Uroviricota; Caudoviricetes; Caudovirales; Siphoviridae; Cheoctovirus
GCF_000874685.1	bclasvirinae_odb10	97.2% 97.2% 0.0% 2.8% 0.0% 36	94.4% 94.4% 0.0% 5.6% 0.0% 36	546184	Mycobacterium phage Phaedrus	Viruses; Duplodnaviria; Heunggongvirae; Uroviricota; Caudoviricetes; Caudovirales; Siphoviridae; Bclasvirinae; Pipefishvirus; unclassified Pipefishvirus
GCF_001443905.1	betaherpesvirinae_odb10	100.0% 100.0% 0.0% 0.0% 0.0% 10	100.0% 100.0% 0.0% 0.0% 0.0% 10	548914	Elephant endotheliotropic herpesvirus 4	Viruses; Duplodnaviria; Heunggongvirae; Peploviricota; Herviviricetes; Herpesvirales; Herpesviridae; Betaherpesvirinae; Proboscivirus; unclassified Proboscivirus
GCF_000880595.1	cheoctovirus_odb10	93.8% 93.8% 0.0% 0.0% 6.2% 16	93.8% 93.8% 0.0% 6.2% 0.0% 16	563119	Mycobacterium virus Fruitloop	Viruses; Duplodnaviria; Heunggongvirae; Uroviricota; Caudoviricetes; Caudovirales; Siphoviridae; Cheoctovirus
GCF_000881555.1	cheoctovirus_odb10	93.8% 93.8% 0.0% 0.0% 6.2% 16	100.0% 100.0% 0.0% 0.0% 0.0% 16	563122	Mycobacterium virus Pacc40	Viruses; Duplodnaviria; Heunggongvirae; Uroviricota; Caudoviricetes; Caudovirales; Siphoviridae; Cheoctovirus
GCF_000883115.1	cheoctovirus_odb10	100.0% 100.0% 0.0% 0.0% 0.0% 16	100.0% 100.0% 0.0% 0.0% 0.0% 16	563123	Mycobacterium virus Ramsey	Viruses; Duplodnaviria; Heunggongvirae; Uroviricota; Caudoviricetes; Caudovirales; Siphoviridae; Cheoctovirus
GCF_000881875.1	alphabaculovirus_odb10	95.5% 95.5% 0.0% 2.3% 2.2% 44	100.0% 100.0% 0.0% 0.0% 0.0% 44	566270	Spodoptera litura nucleopolyhedrovirus II	Viruses; Baculoviridae; Alphabaculovirus; unclassified Alphabaculovirus
GCF_000882015.1	bclasvirinae_odb10	97.2% 97.2% 0.0% 2.8% 0.0% 36	97.2% 97.2% 0.0% 2.8% 0.0% 36	591487	Mycobacterium phage Phlyer	Viruses; Duplodnaviria; Heunggongvirae; Uroviricota; Caudoviricetes; Caudovirales; Siphoviridae; Bclasvirinae; Pipefishvirus; unclassified Pipefishvirus
GCF_001678255.2	iridoviridae_odb10	100.0% 100.0% 0.0% 0.0% 0.0% 10	100.0% 100.0% 0.0% 0.0% 0.0% 10	638660	Short-finned eel ranavirus	Viruses; Varidnaviria; Bamfordvirae; Nucleocytoviricota; Megaviricetes; Pimascovirales; Iridoviridae; Alphairidovirinae; Ranavirus; unclassified Ranavirus
GCF_000923135.1	chordopoxvirinae_odb10	98.3% 98.3% 0.0% 1.7% 0.0% 58	100.0% 100.0% 0.0% 0.0% 0.0% 58	648998	Penguinpox virus	Viruses; Varidnaviria; Bamfordvirae; Nucleocytoviricota; Pokkesviricetes; Chitovirales; Poxviridae; Chordopoxvirinae; Avipoxvirus
GCF_000887055.1	fromanvirus_odb10	94.1% 94.1% 0.0% 5.9% 0.0% 17	94.1% 94.1% 0.0% 5.9% 0.0% 17	663557	Mycobacterium virus Peaches	Viruses; Duplodnaviria; Heunggongvirae; Uroviricota; Caudoviricetes; Caudovirales; Siphoviridae; Fromanvirus
GCF_001502115.1	skunavirus_odb10	100.0% 100.0% 0.0% 0.0% 0.0% 34	100.0% 100.0% 0.0% 0.0% 0.0% 34	665883	Lactococcus virus CB13	Viruses; Duplodnaviria; Heunggongvirae; Uroviricota; Caudoviricetes; Caudovirales; Siphoviridae; Skunavirus
GCF_001501335.1	skunavirus_odb10	97.1% 97.1% 0.0% 0.0% 2.9% 34	100.0% 100.0% 0.0% 0.0% 0.0% 34	665884	Lactococcus virus CB14	Viruses; Duplodnaviria; Heunggongvirae; Uroviricota; Caudoviricetes; Caudovirales; Siphoviridae; Skunavirus
GCF_002630585.1	skunavirus_odb10	97.1% 97.1% 0.0% 0.0% 2.9% 34	100.0% 100.0% 0.0% 0.0% 0.0% 34	665886	Lactococcus virus CB19	Viruses; Duplodnaviria; Heunggongvirae; Uroviricota; Caudoviricetes; Caudovirales; Siphoviridae; Skunavirus
GCF_002630605.1	skunavirus_odb10	97.1% 97.1% 0.0% 0.0% 2.9% 34	100.0% 100.0% 0.0% 0.0% 0.0% 34	665887	Lactococcus virus CB20	Viruses; Duplodnaviria; Heunggongvirae; Uroviricota; Caudoviricetes; Caudovirales; Siphoviridae; Skunavirus
GCF_000887155.1	cheoctovirus_odb10	93.8% 93.8% 0.0% 0.0% 6.2% 16	100.0% 100.0% 0.0% 0.0% 0.0% 16	685506	Mycobacterium virus Ardmore	Viruses; Duplodnaviria; Heunggongvirae; Uroviricota; Caudoviricetes; Caudovirales; Siphoviridae; Cheoctovirus
GCF_002817975.1	aviadenovirus_odb10	0.0% 0.0% 0.0% 7.7% 92.3% 13	0.0% 0.0% 0.0% 7.7% 92.3% 13	692069	Falcon aviadenovirus A	Viruses; Varidnaviria; Bamfordvirae; Preplasmiviricota; Tectiliviricetes; Rowavirales; Adenoviridae; Aviadenovirus
GCF_001502715.1	alphaherpesvirinae_odb10	23.8% 23.8% 0.0% 4.8% 71.4% 21	23.8% 23.8% 0.0% 4.8% 71.4% 21	702736	Chelonid alphaherpesvirus 5	Viruses; Duplodnaviria; Heunggongvirae; Peploviricota; Herviviricetes; Herpesvirales; Herpesviridae; Alphaherpesvirinae; Scutavirus
GCF_002814695.1	alphaherpesvirinae_odb10	0.0% 0.0% 0.0% 4.8% 95.2% 21	0.0% 0.0% 0.0% 4.8% 95.2% 21	702738	Chelonid alphaherpesvirus 6	Viruses; Duplodnaviria; Heunggongvirae; Peploviricota; Herviviricetes; Herpesvirales; Herpesviridae; Alphaherpesvirinae
GCF_000887755.1	tevenvirinae_odb10	96.3% 96.3% 0.0% 0.0% 3.7% 27	96.3% 96.3% 0.0% 0.0% 3.7% 27	760732	Acinetobacter phage Acj61	Viruses; Duplodnaviria; Heunggongvirae; Uroviricota; Caudoviricetes; Caudovirales; Myoviridae; Tevenvirinae; unclassified Tevenvirinae
GCF_000888755.1	tevenvirinae_odb10	96.3% 96.3% 0.0% 0.0% 3.7% 27	92.6% 92.6% 0.0% 3.7% 3.7% 27	760939	Acinetobacter phage Acj9	Viruses; Duplodnaviria; Heunggongvirae; Uroviricota; Caudoviricetes; Caudovirales; Myoviridae; Tevenvirinae; unclassified Tevenvirinae
GCF_000890275.1	tevenvirinae_odb10	100.0% 100.0% 0.0% 0.0% 0.0% 27	100.0% 100.0% 0.0% 0.0% 0.0% 27	762660	Acinetobacter phage Ac42	Viruses; Duplodnaviria; Heunggongvirae; Uroviricota; Caudoviricetes; Caudovirales; Myoviridae; Tevenvirinae; unclassified Tevenvirinae
GCF_000922355.1	betaherpesvirinae_odb10	100.0% 100.0% 0.0% 0.0% 0.0% 10	100.0% 100.0% 0.0% 0.0% 0.0% 10	768738	Elephant endotheliotropic herpesvirus 5	Viruses; Duplodnaviria; Heunggongvirae; Peploviricota; Herviviricetes; Herpesvirales; Herpesviridae; Betaherpesvirinae; Proboscivirus; unclassified Proboscivirus
GCF_000887715.1	tevenvirinae_odb10	96.3% 96.3% 0.0% 3.7% 0.0% 27	100.0% 100.0% 0.0% 0.0% 0.0% 27	879630	Aeromonas phage phiAS5	Viruses; Duplodnaviria; Heunggongvirae; Uroviricota; Caudoviricetes; Caudovirales; Myoviridae; Tevenvirinae; unclassified Tevenvirinae
GCF_000920195.1	tevenvirinae_odb10	92.6% 92.6% 0.0% 7.4% 0.0% 27	96.3% 96.3% 0.0% 3.7% 0.0% 27	926067	Aeromonas phage PX29	Viruses; Duplodnaviria; Heunggongvirae; Uroviricota; Caudoviricetes; Caudovirales; Myoviridae; Tevenvirinae; unclassified Tevenvirinae
GCF_002758935.1	fromanvirus_odb10	100.0% 100.0% 0.0% 0.0% 0.0% 17	88.2% 88.2% 0.0% 0.0% 11.8% 17	927988	Mycobacterium virus Wonder	Viruses; Duplodnaviria; Heunggongvirae; Uroviricota; Caudoviricetes; Caudovirales; Siphoviridae; Fromanvirus
GCF_000903255.1	spounavirinae_odb10	87.5% 87.5% 0.0% 12.5% 0.0% 16	87.5% 87.5% 0.0% 12.5% 0.0% 16	941058	Bacillus phage SP-10	Viruses; Duplodnaviria; Heunggongvirae; Uroviricota; Caudoviricetes; Caudovirales; Herelleviridae; Spounavirinae; unclassified Spounavirinae
GCF_000891015.1	tunavirinae_odb10	100.0% 100.0% 0.0% 0.0% 0.0% 26	100.0% 100.0% 0.0% 0.0% 0.0% 26	1002724	Shigella virus Shfl1	Viruses; Duplodnaviria; Heunggongvirae; Uroviricota; Caudoviricetes; Caudovirales; Drexlerviridae; Tunavirinae; Tunavirus
GCF_002600695.1	fromanvirus_odb10	100.0% 100.0% 0.0% 0.0% 0.0% 17	100.0% 100.0% 0.0% 0.0% 0.0% 17	1032891	Mycobacterium virus BBPiebs31	Viruses; Duplodnaviria; Heunggongvirae; Uroviricota; Caudoviricetes; Caudovirales; Siphoviridae; Fromanvirus
GCF_002600715.1	fromanvirus_odb10	94.1% 94.1% 0.0% 5.9% 0.0% 17	94.1% 94.1% 0.0% 5.9% 0.0% 17	1032892	Mycobacterium virus Heldan	Viruses; Duplodnaviria; Heunggongvirae; Uroviricota; Caudoviricetes; Caudovirales; Siphoviridae; Fromanvirus
GCF_002600815.1	cheoctovirus_odb10	100.0% 100.0% 0.0% 0.0% 0.0% 16	100.0% 100.0% 0.0% 0.0% 0.0% 16	1034101	Mycobacterium virus Dlane	Viruses; Duplodnaviria; Heunggongvirae; Uroviricota; Caudoviricetes; Caudovirales; Siphoviridae; Cheoctovirus
GCF_002600855.1	fromanvirus_odb10	100.0% 100.0% 0.0% 0.0% 0.0% 17	100.0% 100.0% 0.0% 0.0% 0.0% 17	1034103	Mycobacterium virus Hammer	Viruses; Duplodnaviria; Heunggongvirae; Uroviricota; Caudoviricetes; Caudovirales; Siphoviridae; Fromanvirus
GCF_002600875.1	cheoctovirus_odb10	93.8% 93.8% 0.0% 0.0% 6.2% 16	100.0% 100.0% 0.0% 0.0% 0.0% 16	1034107	Mycobacterium virus Ibhubesi	Viruses; Duplodnaviria; Heunggongvirae; Uroviricota; Caudoviricetes; Caudovirales; Siphoviridae; Cheoctovirus
GCF_002600905.1	fromanvirus_odb10	94.1% 94.1% 0.0% 0.0% 5.9% 17	100.0% 100.0% 0.0% 0.0% 0.0% 17	1034108	Mycobacterium virus JC27	Viruses; Duplodnaviria; Heunggongvirae; Uroviricota; Caudoviricetes; Caudovirales; Siphoviridae; Fromanvirus
GCF_002600935.1	fromanvirus_odb10	100.0% 100.0% 0.0% 0.0% 0.0% 17	100.0% 100.0% 0.0% 0.0% 0.0% 17	1034109	Mycobacterium virus Kssjeb	Viruses; Duplodnaviria; Heunggongvirae; Uroviricota; Caudoviricetes; Caudovirales; Siphoviridae; Fromanvirus
GCF_002600965.1	fromanvirus_odb10	94.1% 94.1% 0.0% 0.0% 5.9% 17	100.0% 100.0% 0.0% 0.0% 0.0% 17	1034110	Mycobacterium virus Lesedi	Viruses; Duplodnaviria; Heunggongvirae; Uroviricota; Caudoviricetes; Caudovirales; Siphoviridae; Fromanvirus
GCF_002601005.1	cheoctovirus_odb10	93.8% 93.8% 0.0% 0.0% 6.2% 16	100.0% 100.0% 0.0% 0.0% 0.0% 16	1034112	Mycobacterium virus Mozy	Viruses; Duplodnaviria; Heunggongvirae; Uroviricota; Caudoviricetes; Caudovirales; Siphoviridae; Cheoctovirus
GCF_002601025.1	fromanvirus_odb10	100.0% 100.0% 0.0% 0.0% 0.0% 17	100.0% 100.0% 0.0% 0.0% 0.0% 17	1034113	Mycobacterium virus Museum	Viruses; Duplodnaviria; Heunggongvirae; Uroviricota; Caudoviricetes; Caudovirales; Siphoviridae; Fromanvirus
GCF_002632605.1	fromanvirus_odb10	100.0% 100.0% 0.0% 0.0% 0.0% 17	100.0% 100.0% 0.0% 0.0% 0.0% 17	1034129	Mycobacterium virus Backyardigan	Viruses; Duplodnaviria; Heunggongvirae; Uroviricota; Caudoviricetes; Caudovirales; Siphoviridae; Fromanvirus
GCF_002632705.1	fromanvirus_odb10	100.0% 100.0% 0.0% 0.0% 0.0% 17	100.0% 100.0% 0.0% 0.0% 0.0% 17	1034133	Mycobacterium virus George	Viruses; Duplodnaviria; Heunggongvirae; Uroviricota; Caudoviricetes; Caudovirales; Siphoviridae; Fromanvirus
GCF_002632735.1	fromanvirus_odb10	100.0% 100.0% 0.0% 0.0% 0.0% 17	100.0% 100.0% 0.0% 0.0% 0.0% 17	1034135	Mycobacterium virus Gladiator	Viruses; Duplodnaviria; Heunggongvirae; Uroviricota; Caudoviricetes; Caudovirales; Siphoviridae; Fromanvirus
GCF_002709675.1	fromanvirus_odb10	100.0% 100.0% 0.0% 0.0% 0.0% 17	100.0% 100.0% 0.0% 0.0% 0.0% 17	1034136	Mycobacterium virus JHC117	Viruses; Duplodnaviria; Heunggongvirae; Uroviricota; Caudoviricetes; Caudovirales; Siphoviridae; Fromanvirus
GCF_002866965.1	fromanvirus_odb10	100.0% 100.0% 0.0% 0.0% 0.0% 17	100.0% 100.0% 0.0% 0.0% 0.0% 17	1034140	Mycobacterium virus Microwolf	Viruses; Duplodnaviria; Heunggongvirae; Uroviricota; Caudoviricetes; Caudovirales; Siphoviridae; Fromanvirus
GCF_002632835.1	fromanvirus_odb10	100.0% 100.0% 0.0% 0.0% 0.0% 17	94.1% 94.1% 0.0% 5.9% 0.0% 17	1034142	Mycobacterium virus Packman	Viruses; Duplodnaviria; Heunggongvirae; Uroviricota; Caudoviricetes; Caudovirales; Siphoviridae; Fromanvirus
GCF_002632885.1	cheoctovirus_odb10	93.8% 93.8% 0.0% 0.0% 6.2% 16	93.8% 93.8% 0.0% 0.0% 6.2% 16	1034145	Mycobacterium virus Rockyhorror	Viruses; Duplodnaviria; Heunggongvirae; Uroviricota; Caudoviricetes; Caudovirales; Siphoviridae; Cheoctovirus
GCF_001503635.1	bclasvirinae_odb10	100.0% 100.0% 0.0% 0.0% 0.0% 36	100.0% 100.0% 0.0% 0.0% 0.0% 36	1034149	Mycobacterium phage Vortex	Viruses; Duplodnaviria; Heunggongvirae; Uroviricota; Caudoviricetes; Caudovirales; Siphoviridae; Bclasvirinae; Pegunavirus; unclassified Pegunavirus
GCF_002632965.1	cheoctovirus_odb10	75.0% 75.0% 0.0% 6.2% 18.8% 16	87.5% 87.5% 0.0% 12.5% 0.0% 16	1034150	Mycobacterium virus Yoshi	Viruses; Duplodnaviria; Heunggongvirae; Uroviricota; Caudoviricetes; Caudovirales; Siphoviridae; Cheoctovirus
GCF_002601145.1	fromanvirus_odb10	100.0% 100.0% 0.0% 0.0% 0.0% 17	100.0% 100.0% 0.0% 0.0% 0.0% 17	1036613	Mycobacterium virus Mrgordo	Viruses; Duplodnaviria; Heunggongvirae; Uroviricota; Caudoviricetes; Caudovirales; Siphoviridae; Fromanvirus
GCF_002601165.1	cheoctovirus_odb10	87.5% 87.5% 0.0% 0.0% 12.5% 16	100.0% 100.0% 0.0% 0.0% 0.0% 16	1036614	Mycobacterium virus Mutaforma13	Viruses; Duplodnaviria; Heunggongvirae; Uroviricota; Caudoviricetes; Caudovirales; Siphoviridae; Cheoctovirus
GCF_002601185.1	fromanvirus_odb10	100.0% 100.0% 0.0% 0.0% 0.0% 17	100.0% 100.0% 0.0% 0.0% 0.0% 17	1041406	Mycobacterium virus Ericb	Viruses; Duplodnaviria; Heunggongvirae; Uroviricota; Caudoviricetes; Caudovirales; Siphoviridae; Fromanvirus
GCF_002601205.1	fromanvirus_odb10	100.0% 100.0% 0.0% 0.0% 0.0% 17	100.0% 100.0% 0.0% 0.0% 0.0% 17	1041807	Mycobacterium virus Benedict	Viruses; Duplodnaviria; Heunggongvirae; Uroviricota; Caudoviricetes; Caudovirales; Siphoviridae; Fromanvirus
GCF_004131725.1	alphabaculovirus_odb10	90.9% 90.9% 0.0% 6.8% 2.3% 44	93.2% 93.2% 0.0% 4.5% 2.3% 44	1046267	Operophtera brumata nucleopolyhedrovirus	Viruses; Baculoviridae; Alphabaculovirus
GCF_000898295.2	tevenvirinae_odb10	96.3% 96.3% 0.0% 0.0% 3.7% 27	96.3% 96.3% 0.0% 0.0% 3.7% 27	1049283	Acinetobacter phage ZZ1	Viruses; Duplodnaviria; Heunggongvirae; Uroviricota; Caudoviricetes; Caudovirales; Myoviridae; Tevenvirinae; unclassified Tevenvirinae
GCF_000919315.1	fromanvirus_odb10	100.0% 100.0% 0.0% 0.0% 0.0% 17	100.0% 100.0% 0.0% 0.0% 0.0% 17	1051138	Mycobacterium virus Doom	Viruses; Duplodnaviria; Heunggongvirae; Uroviricota; Caudoviricetes; Caudovirales; Siphoviridae; Fromanvirus
GCF_000918655.1	fromanvirus_odb10	100.0% 100.0% 0.0% 0.0% 0.0% 17	100.0% 100.0% 0.0% 0.0% 0.0% 17	1051140	Mycobacterium virus Euphoria	Viruses; Duplodnaviria; Heunggongvirae; Uroviricota; Caudoviricetes; Caudovirales; Siphoviridae; Fromanvirus
GCF_000900835.1	tequatrovirus_odb10	100.0% 100.0% 0.0% 0.0% 0.0% 24	100.0% 100.0% 0.0% 0.0% 0.0% 24	1054480	Escherichia phage wV7	Viruses; Duplodnaviria; Heunggongvirae; Uroviricota; Caudoviricetes; Caudovirales; Myoviridae; Tevenvirinae; Tequatrovirus; unclassified Tequatrovirus
GCF_000918615.1	fromanvirus_odb10	100.0% 100.0% 0.0% 0.0% 0.0% 17	100.0% 100.0% 0.0% 0.0% 0.0% 17	1056833	Mycobacterium phage Wile	Viruses; Duplodnaviria; Heunggongvirae; Uroviricota; Caudoviricetes; Caudovirales; Siphoviridae; Fromanvirus; unclassified Fromanvirus
GCF_002601405.1	fromanvirus_odb10	100.0% 100.0% 0.0% 0.0% 0.0% 17	100.0% 100.0% 0.0% 0.0% 0.0% 17	1071502	Mycobacterium virus Cuco	Viruses; Duplodnaviria; Heunggongvirae; Uroviricota; Caudoviricetes; Caudovirales; Siphoviridae; Fromanvirus
GCF_000920135.1	cheoctovirus_odb10	81.2% 81.2% 0.0% 6.2% 12.6% 16	93.8% 93.8% 0.0% 6.2% 0.0% 16	1071505	Mycobacterium virus Gumbie	Viruses; Duplodnaviria; Heunggongvirae; Uroviricota; Caudoviricetes; Caudovirales; Siphoviridae; Cheoctovirus
GCF_000901875.1	tunavirinae_odb10	96.2% 96.2% 0.0% 3.8% 0.0% 26	96.2% 96.2% 0.0% 3.8% 0.0% 26	1073767	Cronobacter virus Esp2949-1	Viruses; Duplodnaviria; Heunggongvirae; Uroviricota; Caudoviricetes; Caudovirales; Drexlerviridae; Tunavirinae
GCF_000918595.1	cheoctovirus_odb10	93.8% 93.8% 0.0% 0.0% 6.2% 16	100.0% 100.0% 0.0% 0.0% 0.0% 16	1074303	Mycobacterium virus Drago	Viruses; Duplodnaviria; Heunggongvirae; Uroviricota; Caudoviricetes; Caudovirales; Siphoviridae; Cheoctovirus
GCF_000919235.1	fromanvirus_odb10	100.0% 100.0% 0.0% 0.0% 0.0% 17	100.0% 100.0% 0.0% 0.0% 0.0% 17	1076136	Mycobacterium virus Perseus	Viruses; Duplodnaviria; Heunggongvirae; Uroviricota; Caudoviricetes; Caudovirales; Siphoviridae; Fromanvirus
GCF_000892975.1	chordopoxvirinae_odb10	98.3% 98.3% 0.0% 1.7% 0.0% 58	100.0% 100.0% 0.0% 0.0% 0.0% 58	1076255	Yokapox virus	Viruses; Varidnaviria; Bamfordvirae; Nucleocytoviricota; Pokkesviricetes; Chitovirales; Poxviridae; Chordopoxvirinae; Centapoxvirus
GCF_000911935.1	fromanvirus_odb10	100.0% 100.0% 0.0% 0.0% 0.0% 17	100.0% 100.0% 0.0% 0.0% 0.0% 17	1076630	Mycobacterium phage AnnaL29	Viruses; Duplodnaviria; Heunggongvirae; Uroviricota; Caudoviricetes; Caudovirales; Siphoviridae; Fromanvirus; unclassified Fromanvirus
GCF_000917555.1	fromanvirus_odb10	100.0% 100.0% 0.0% 0.0% 0.0% 17	100.0% 100.0% 0.0% 0.0% 0.0% 17	1086749	Mycobacterium phage Dreamboat	Viruses; Duplodnaviria; Heunggongvirae; Uroviricota; Caudoviricetes; Caudovirales; Siphoviridae; Fromanvirus; unclassified Fromanvirus
GCF_000920295.1	bclasvirinae_odb10	94.4% 94.4% 0.0% 5.6% 0.0% 36	94.4% 94.4% 0.0% 5.6% 0.0% 36	1089110	Mycobacterium phage Akoma	Viruses; Duplodnaviria; Heunggongvirae; Uroviricota; Caudoviricetes; Caudovirales; Siphoviridae; Bclasvirinae; Pipefishvirus
GCF_000917775.1	fromanvirus_odb10	100.0% 100.0% 0.0% 0.0% 0.0% 17	100.0% 100.0% 0.0% 0.0% 0.0% 17	1089111	Mycobacterium virus Alma	Viruses; Duplodnaviria; Heunggongvirae; Uroviricota; Caudoviricetes; Caudovirales; Siphoviridae; Fromanvirus
GCF_000917795.1	fromanvirus_odb10	94.1% 94.1% 0.0% 0.0% 5.9% 17	100.0% 100.0% 0.0% 0.0% 0.0% 17	1089116	Mycobacterium virus Billknuckles	Viruses; Duplodnaviria; Heunggongvirae; Uroviricota; Caudoviricetes; Caudovirales; Siphoviridae; Fromanvirus
GCF_000919395.1	fromanvirus_odb10	100.0% 100.0% 0.0% 0.0% 0.0% 17	100.0% 100.0% 0.0% 0.0% 0.0% 17	1089117	Mycobacterium phage Blue7	Viruses; Duplodnaviria; Heunggongvirae; Uroviricota; Caudoviricetes; Caudovirales; Siphoviridae; Fromanvirus; unclassified Fromanvirus
GCF_000919435.1	fromanvirus_odb10	100.0% 100.0% 0.0% 0.0% 0.0% 17	100.0% 100.0% 0.0% 0.0% 0.0% 17	1089118	Mycobacterium virus Bruns	Viruses; Duplodnaviria; Heunggongvirae; Uroviricota; Caudoviricetes; Caudovirales; Siphoviridae; Fromanvirus
GCF_000918775.1	cheoctovirus_odb10	100.0% 100.0% 0.0% 0.0% 0.0% 16	100.0% 100.0% 0.0% 0.0% 0.0% 16	1089120	Mycobacterium virus Deadp	Viruses; Duplodnaviria; Heunggongvirae; Uroviricota; Caudoviricetes; Caudovirales; Siphoviridae; Cheoctovirus
GCF_002601725.1	fromanvirus_odb10	94.1% 94.1% 0.0% 0.0% 5.9% 17	94.1% 94.1% 0.0% 0.0% 5.9% 17	1089125	Mycobacterium virus Jeffabunny	Viruses; Duplodnaviria; Heunggongvirae; Uroviricota; Caudoviricetes; Caudovirales; Siphoviridae; Fromanvirus
GCF_000918755.1	fromanvirus_odb10	94.1% 94.1% 0.0% 0.0% 5.9% 17	100.0% 100.0% 0.0% 0.0% 0.0% 17	1089128	Mycobacterium virus Kugel	Viruses; Duplodnaviria; Heunggongvirae; Uroviricota; Caudoviricetes; Caudovirales; Siphoviridae; Fromanvirus
GCF_000916475.1	fromanvirus_odb10	100.0% 100.0% 0.0% 0.0% 0.0% 17	100.0% 100.0% 0.0% 0.0% 0.0% 17	1089129	Mycobacterium virus LHTSCC	Viruses; Duplodnaviria; Heunggongvirae; Uroviricota; Caudoviricetes; Caudovirales; Siphoviridae; Fromanvirus
GCF_002601785.1	fromanvirus_odb10	100.0% 100.0% 0.0% 0.0% 0.0% 17	100.0% 100.0% 0.0% 0.0% 0.0% 17	1089129	Mycobacterium virus LHTSCC	Viruses; Duplodnaviria; Heunggongvirae; Uroviricota; Caudoviricetes; Caudovirales; Siphoviridae; Fromanvirus
GCF_000917715.1	cheoctovirus_odb10	87.5% 87.5% 0.0% 0.0% 12.5% 16	100.0% 100.0% 0.0% 0.0% 0.0% 16	1089132	Mycobacterium virus SG4	Viruses; Duplodnaviria; Heunggongvirae; Uroviricota; Caudoviricetes; Caudovirales; Siphoviridae; Cheoctovirus
GCF_002601945.1	cheoctovirus_odb10	100.0% 93.8% 6.2% 0.0% 0.0% 16	100.0% 100.0% 0.0% 0.0% 0.0% 16	1097752	Mycobacterium virus Dotproduct	Viruses; Duplodnaviria; Heunggongvirae; Uroviricota; Caudoviricetes; Caudovirales; Siphoviridae; Cheoctovirus
GCF_002601965.1	fromanvirus_odb10	94.1% 94.1% 0.0% 5.9% 0.0% 17	94.1% 94.1% 0.0% 5.9% 0.0% 17	1097754	Mycobacterium virus Saintus	Viruses; Duplodnaviria; Heunggongvirae; Uroviricota; Caudoviricetes; Caudovirales; Siphoviridae; Fromanvirus
GCF_002814815.1	betaherpesvirinae_odb10	0.0% 0.0% 0.0% 0.0% 100.0% 10	0.0% 0.0% 0.0% 0.0% 100.0% 10	1125844	Cebine betaherpesvirus 1	Viruses; Duplodnaviria; Heunggongvirae; Peploviricota; Herviviricetes; Herpesvirales; Herpesviridae; Betaherpesvirinae; Cytomegalovirus
GCF_000901535.1	tevenvirinae_odb10	96.3% 96.3% 0.0% 3.7% 0.0% 27	100.0% 100.0% 0.0% 0.0% 0.0% 27	1141138	Cronobacter phage vB_CsaM_GAP161	Viruses; Duplodnaviria; Heunggongvirae; Uroviricota; Caudoviricetes; Caudovirales; Myoviridae; Tevenvirinae; unclassified Tevenvirinae
GCF_000888635.1	aviadenovirus_odb10	100.0% 100.0% 0.0% 0.0% 0.0% 13	100.0% 100.0% 0.0% 0.0% 0.0% 13	1146875	Turkey aviadenovirus B	Viruses; Varidnaviria; Bamfordvirae; Preplasmiviricota; Tectiliviricetes; Rowavirales; Adenoviridae; Aviadenovirus
GCF_001505235.1	skunavirus_odb10	97.1% 97.1% 0.0% 2.9% 0.0% 34	97.1% 97.1% 0.0% 2.9% 0.0% 34	1165134	Lactococcus virus ASCC191	Viruses; Duplodnaviria; Heunggongvirae; Uroviricota; Caudoviricetes; Caudovirales; Siphoviridae; Skunavirus
GCF_002602185.1	skunavirus_odb10	100.0% 100.0% 0.0% 0.0% 0.0% 34	100.0% 100.0% 0.0% 0.0% 0.0% 34	1165135	Lactococcus virus ASCC273	Viruses; Duplodnaviria; Heunggongvirae; Uroviricota; Caudoviricetes; Caudovirales; Siphoviridae; Skunavirus
GCF_002602205.1	skunavirus_odb10	100.0% 100.0% 0.0% 0.0% 0.0% 34	100.0% 100.0% 0.0% 0.0% 0.0% 34	1165136	Lactococcus virus ASCC281	Viruses; Duplodnaviria; Heunggongvirae; Uroviricota; Caudoviricetes; Caudovirales; Siphoviridae; Skunavirus
GCF_002602225.1	skunavirus_odb10	97.1% 97.1% 0.0% 2.9% 0.0% 34	97.1% 97.1% 0.0% 2.9% 0.0% 34	1165151	Lactococcus virus ASCC465	Viruses; Duplodnaviria; Heunggongvirae; Uroviricota; Caudoviricetes; Caudovirales; Siphoviridae; Skunavirus
GCF_002602245.1	skunavirus_odb10	97.1% 97.1% 0.0% 2.9% 0.0% 34	97.1% 97.1% 0.0% 0.0% 2.9% 34	1165160	Lactococcus virus ASCC532	Viruses; Duplodnaviria; Heunggongvirae; Uroviricota; Caudoviricetes; Caudovirales; Siphoviridae; Skunavirus
GCF_000917635.1	cheoctovirus_odb10	93.8% 93.8% 0.0% 0.0% 6.2% 16	100.0% 100.0% 0.0% 0.0% 0.0% 16	1168594	Mycobacterium virus Avani	Viruses; Duplodnaviria; Heunggongvirae; Uroviricota; Caudoviricetes; Caudovirales; Siphoviridae; Cheoctovirus
GCF_000919355.1	fromanvirus_odb10	100.0% 100.0% 0.0% 0.0% 0.0% 17	100.0% 100.0% 0.0% 0.0% 0.0% 17	1168595	Mycobacterium phage Aeneas	Viruses; Duplodnaviria; Heunggongvirae; Uroviricota; Caudoviricetes; Caudovirales; Siphoviridae; Fromanvirus; unclassified Fromanvirus
GCF_000427155.1	poxviridae_odb10	100.0% 100.0% 0.0% 0.0% 0.0% 18	100.0% 100.0% 0.0% 0.0% 0.0% 18	1179664	Mythimna separata entomopoxvirus	Viruses; Varidnaviria; Bamfordvirae; Nucleocytoviricota; Pokkesviricetes; Chitovirales; Poxviridae; Entomopoxvirinae; Betaentomopoxvirus
GCF_000897155.1	aviadenovirus_odb10	100.0% 100.0% 0.0% 0.0% 0.0% 13	100.0% 100.0% 0.0% 0.0% 0.0% 13	1193420	Goose aviadenovirus A	Viruses; Varidnaviria; Bamfordvirae; Preplasmiviricota; Tectiliviricetes; Rowavirales; Adenoviridae; Aviadenovirus
GCF_002602365.1	fromanvirus_odb10	100.0% 100.0% 0.0% 0.0% 0.0% 17	100.0% 100.0% 0.0% 0.0% 0.0% 17	1194642	Mycobacterium virus Nepal	Viruses; Duplodnaviria; Heunggongvirae; Uroviricota; Caudoviricetes; Caudovirales; Siphoviridae; Fromanvirus
GCF_002606865.1	fromanvirus_odb10	88.2% 88.2% 0.0% 11.8% 0.0% 17	94.1% 94.1% 0.0% 5.9% 0.0% 17	1195075	Mycobacterium virus Astro	Viruses; Duplodnaviria; Heunggongvirae; Uroviricota; Caudoviricetes; Caudovirales; Siphoviridae; Fromanvirus
GCF_000903495.1	tevenvirinae_odb10	100.0% 100.0% 0.0% 0.0% 0.0% 27	100.0% 100.0% 0.0% 0.0% 0.0% 27	1204516	Aeromonas phage CC2	Viruses; Duplodnaviria; Heunggongvirae; Uroviricota; Caudoviricetes; Caudovirales; Myoviridae; Tevenvirinae; unclassified Tevenvirinae
GCF_000928515.1	alphabaculovirus_odb10	95.5% 95.5% 0.0% 4.5% 0.0% 44	100.0% 100.0% 0.0% 0.0% 0.0% 44	1207438	Chrysodeixis includens nucleopolyhedrovirus	Viruses; Baculoviridae; Alphabaculovirus
GCF_002602465.1	fromanvirus_odb10	100.0% 100.0% 0.0% 0.0% 0.0% 17	100.0% 100.0% 0.0% 0.0% 0.0% 17	1211281	Mycobacterium virus Arturo	Viruses; Duplodnaviria; Heunggongvirae; Uroviricota; Caudoviricetes; Caudovirales; Siphoviridae; Fromanvirus
GCF_002602485.1	fromanvirus_odb10	88.2% 88.2% 0.0% 11.8% 0.0% 17	94.1% 94.1% 0.0% 5.9% 0.0% 17	1211282	Mycobacterium virus Goose	Viruses; Duplodnaviria; Heunggongvirae; Uroviricota; Caudoviricetes; Caudovirales; Siphoviridae; Fromanvirus
GCF_002602505.1	fromanvirus_odb10	94.1% 94.1% 0.0% 0.0% 5.9% 17	100.0% 100.0% 0.0% 0.0% 0.0% 17	1211283	Mycobacterium virus Marcell	Viruses; Duplodnaviria; Heunggongvirae; Uroviricota; Caudoviricetes; Caudovirales; Siphoviridae; Fromanvirus
GCF_002602665.1	cheoctovirus_odb10	87.5% 87.5% 0.0% 6.2% 6.3% 16	93.8% 93.8% 0.0% 6.2% 0.0% 16	1225861	Mycobacterium virus Dorothy	Viruses; Duplodnaviria; Heunggongvirae; Uroviricota; Caudoviricetes; Caudovirales; Siphoviridae; Cheoctovirus
GCF_002602685.1	fromanvirus_odb10	94.1% 94.1% 0.0% 5.9% 0.0% 17	94.1% 94.1% 0.0% 5.9% 0.0% 17	1225862	Mycobacterium virus Rebeuca	Viruses; Duplodnaviria; Heunggongvirae; Uroviricota; Caudoviricetes; Caudovirales; Siphoviridae; Fromanvirus
GCF_000911055.1	pahexavirus_odb10	97.2% 97.2% 0.0% 0.0% 2.8% 36	100.0% 100.0% 0.0% 0.0% 0.0% 36	1235645	Propionibacterium phage PHL010M04	Viruses; Duplodnaviria; Heunggongvirae; Uroviricota; Caudoviricetes; Caudovirales; Siphoviridae; Pahexavirus; unclassified Pahexavirus
GCF_000912075.1	pahexavirus_odb10	97.2% 97.2% 0.0% 0.0% 2.8% 36	100.0% 100.0% 0.0% 0.0% 0.0% 36	1235649	Propionibacterium phage PHL067M10	Viruses; Duplodnaviria; Heunggongvirae; Uroviricota; Caudoviricetes; Caudovirales; Siphoviridae; Pahexavirus; unclassified Pahexavirus
GCF_000904575.1	fromanvirus_odb10	100.0% 100.0% 0.0% 0.0% 0.0% 17	100.0% 100.0% 0.0% 0.0% 0.0% 17	1245814	Mycobacterium phage First	Viruses; Duplodnaviria; Heunggongvirae; Uroviricota; Caudoviricetes; Caudovirales; Siphoviridae; Fromanvirus; unclassified Fromanvirus
GCF_000902255.1	rudiviridae_odb10	100.0% 100.0% 0.0% 0.0% 0.0% 11	100.0% 100.0% 0.0% 0.0% 0.0% 11	1245909	Sulfolobales Mexican rudivirus 1	Viruses; Ligamenvirales; Rudiviridae; Rudivirus; unclassified Rudivirus
GCF_000902655.2	betaherpesvirinae_odb10	100.0% 100.0% 0.0% 0.0% 0.0% 10	100.0% 100.0% 0.0% 0.0% 0.0% 10	1261657	Murid betaherpesvirus 8	Viruses; Duplodnaviria; Heunggongvirae; Peploviricota; Herviviricetes; Herpesvirales; Herpesviridae; Betaherpesvirinae; Muromegalovirus
GCF_000907755.1	fromanvirus_odb10	82.4% 82.4% 0.0% 17.6% 0.0% 17	82.4% 82.4% 0.0% 17.6% 0.0% 17	1262532	Mycobacterium phage BTCU-1	Viruses; Duplodnaviria; Heunggongvirae; Uroviricota; Caudoviricetes; Caudovirales; Siphoviridae; Fromanvirus; unclassified Fromanvirus
GCF_000910635.1	skunavirus_odb10	100.0% 100.0% 0.0% 0.0% 0.0% 34	100.0% 100.0% 0.0% 0.0% 0.0% 34	1262533	Lactococcus phage 340	Viruses; Duplodnaviria; Heunggongvirae; Uroviricota; Caudoviricetes; Caudovirales; Siphoviridae; Skunavirus; unclassified Skunavirus
GCF_000909735.1	skunavirus_odb10	100.0% 100.0% 0.0% 0.0% 0.0% 34	100.0% 100.0% 0.0% 0.0% 0.0% 34	1262535	Lactococcus phage jm2	Viruses; Duplodnaviria; Heunggongvirae; Uroviricota; Caudoviricetes; Caudovirales; Siphoviridae; Skunavirus; unclassified Skunavirus
GCF_000911695.1	skunavirus_odb10	100.0% 100.0% 0.0% 0.0% 0.0% 34	100.0% 100.0% 0.0% 0.0% 0.0% 34	1262536	Lactococcus phage jm3	Viruses; Duplodnaviria; Heunggongvirae; Uroviricota; Caudoviricetes; Caudovirales; Siphoviridae; Skunavirus; unclassified Skunavirus
GCF_000911715.1	skunavirus_odb10	100.0% 100.0% 0.0% 0.0% 0.0% 34	100.0% 100.0% 0.0% 0.0% 0.0% 34	1262537	Lactococcus phage P680	Viruses; Duplodnaviria; Heunggongvirae; Uroviricota; Caudoviricetes; Caudovirales; Siphoviridae; Skunavirus; unclassified Skunavirus
GCF_000908115.1	skunavirus_odb10	100.0% 100.0% 0.0% 0.0% 0.0% 34	100.0% 100.0% 0.0% 0.0% 0.0% 34	1262538	Lactococcus phage phi7	Viruses; Duplodnaviria; Heunggongvirae; Uroviricota; Caudoviricetes; Caudovirales; Siphoviridae; Skunavirus; unclassified Skunavirus
GCF_000914495.1	tevenvirinae_odb10	100.0% 100.0% 0.0% 0.0% 0.0% 27	92.6% 92.6% 0.0% 0.0% 7.4% 27	1262539	Vibrio phage VH7D	Viruses; Duplodnaviria; Heunggongvirae; Uroviricota; Caudoviricetes; Caudovirales; Myoviridae; Tevenvirinae; Schizotequatrovirus; unclassified Schizotequatrovirus
GCF_000869065.1	chordopoxvirinae_odb10	96.6% 96.6% 0.0% 0.0% 3.4% 58	100.0% 100.0% 0.0% 0.0% 0.0% 58	1285600	Nile crocodilepox virus	Viruses; Varidnaviria; Bamfordvirae; Nucleocytoviricota; Pokkesviricetes; Chitovirales; Poxviridae; Chordopoxvirinae; Crocodylidpoxvirus
GCF_002592865.1	skunavirus_odb10	94.1% 94.1% 0.0% 0.0% 5.9% 34	94.1% 94.1% 0.0% 0.0% 5.9% 34	1289467	Lactococcus phage CaseusJM1	Viruses; Duplodnaviria; Heunggongvirae; Uroviricota; Caudoviricetes; Caudovirales; Siphoviridae; Skunavirus; unclassified Skunavirus
GCF_000909775.1	iridoviridae_odb10	100.0% 100.0% 0.0% 0.0% 0.0% 10	100.0% 100.0% 0.0% 0.0% 0.0% 10	1301279	Invertebrate iridovirus 22	Viruses; Varidnaviria; Bamfordvirae; Nucleocytoviricota; Megaviricetes; Pimascovirales; Iridoviridae; Betairidovirinae; Chloriridovirus; unclassified Chloriridovirus
GCF_000914535.1	iridoviridae_odb10	100.0% 100.0% 0.0% 0.0% 0.0% 10	100.0% 100.0% 0.0% 0.0% 0.0% 10	1301280	Invertebrate iridovirus 25	Viruses; Varidnaviria; Bamfordvirae; Nucleocytoviricota; Megaviricetes; Pimascovirales; Iridoviridae; Betairidovirinae; Chloriridovirus; unclassified Chloriridovirus
GCF_000907595.1	tevenvirinae_odb10	96.3% 96.3% 0.0% 3.7% 0.0% 27	100.0% 100.0% 0.0% 0.0% 0.0% 27	1307804	Escherichia phage Lw1	Viruses; Duplodnaviria; Heunggongvirae; Uroviricota; Caudoviricetes; Caudovirales; Myoviridae; Tevenvirinae; unclassified Tevenvirinae
GCF_000870385.1	alphabaculovirus_odb10	97.7% 97.7% 0.0% 2.3% 0.0% 44	100.0% 100.0% 0.0% 0.0% 0.0% 44	1307954	Maruca vitrata nucleopolyhedrovirus	Viruses; Baculoviridae; Alphabaculovirus
GCF_000870065.1	alphabaculovirus_odb10	100.0% 100.0% 0.0% 0.0% 0.0% 44	100.0% 100.0% 0.0% 0.0% 0.0% 44	1307956	Leucania separata nucleopolyhedrovirus	Viruses; Baculoviridae; Alphabaculovirus
GCF_000869305.1	alphabaculovirus_odb10	95.5% 95.5% 0.0% 2.3% 2.2% 44	100.0% 100.0% 0.0% 0.0% 0.0% 44	1307957	Clanis bilineata nucleopolyhedrovirus	Viruses; Baculoviridae; Alphabaculovirus
GCF_000909195.1	fromanvirus_odb10	94.1% 94.1% 0.0% 0.0% 5.9% 17	88.2% 88.2% 0.0% 5.9% 5.9% 17	1327035	Mycobacterium phage CASbig	Viruses; Duplodnaviria; Heunggongvirae; Uroviricota; Caudoviricetes; Caudovirales; Siphoviridae; Fromanvirus; unclassified Fromanvirus
GCF_000907575.1	cheoctovirus_odb10	81.2% 81.2% 0.0% 6.2% 12.6% 16	62.5% 62.5% 0.0% 6.2% 31.3% 16	1327036	Mycobacterium phage WIVsmall	Viruses; Duplodnaviria; Heunggongvirae; Uroviricota; Caudoviricetes; Caudovirales; Siphoviridae; Cheoctovirus; unclassified Cheoctovirus
GCF_000907455.1	fromanvirus_odb10	88.2% 88.2% 0.0% 11.8% 0.0% 17	94.1% 94.1% 0.0% 5.9% 0.0% 17	1327770	Mycobacterium phage HINdeR	Viruses; Duplodnaviria; Heunggongvirae; Uroviricota; Caudoviricetes; Caudovirales; Siphoviridae; Fromanvirus; unclassified Fromanvirus
GCF_000910215.1	cheoctovirus_odb10	93.8% 93.8% 0.0% 0.0% 6.2% 16	100.0% 100.0% 0.0% 0.0% 0.0% 16	1327771	Mycobacterium phage Job42	Viruses; Duplodnaviria; Heunggongvirae; Uroviricota; Caudoviricetes; Caudovirales; Siphoviridae; Cheoctovirus; unclassified Cheoctovirus
GCF_000909355.1	fromanvirus_odb10	100.0% 100.0% 0.0% 0.0% 0.0% 17	100.0% 100.0% 0.0% 0.0% 0.0% 17	1327772	Mycobacterium phage Jobu08	Viruses; Duplodnaviria; Heunggongvirae; Uroviricota; Caudoviricetes; Caudovirales; Siphoviridae; Fromanvirus; unclassified Fromanvirus
GCF_000909935.1	fromanvirus_odb10	100.0% 100.0% 0.0% 0.0% 0.0% 17	100.0% 100.0% 0.0% 0.0% 0.0% 17	1327773	Mycobacterium phage PattyP	Viruses; Duplodnaviria; Heunggongvirae; Uroviricota; Caudoviricetes; Caudovirales; Siphoviridae; Fromanvirus; unclassified Fromanvirus
GCF_000907435.1	fromanvirus_odb10	94.1% 94.1% 0.0% 5.9% 0.0% 17	94.1% 94.1% 0.0% 5.9% 0.0% 17	1327776	Mycobacterium phage Severus	Viruses; Duplodnaviria; Heunggongvirae; Uroviricota; Caudoviricetes; Caudovirales; Siphoviridae; Fromanvirus; unclassified Fromanvirus
GCF_000909915.1	cheoctovirus_odb10	87.5% 87.5% 0.0% 0.0% 12.5% 16	100.0% 100.0% 0.0% 0.0% 0.0% 16	1327777	Mycobacterium phage SiSi	Viruses; Duplodnaviria; Heunggongvirae; Uroviricota; Caudoviricetes; Caudovirales; Siphoviridae; Cheoctovirus; unclassified Cheoctovirus
GCF_001503575.1	tevenvirinae_odb10	100.0% 100.0% 0.0% 0.0% 0.0% 27	100.0% 100.0% 0.0% 0.0% 0.0% 27	1327935	Cronobacter phage S13	Viruses; Duplodnaviria; Heunggongvirae; Uroviricota; Caudoviricetes; Caudovirales; Myoviridae; Tevenvirinae; unclassified Tevenvirinae
GCF_000910035.1	fromanvirus_odb10	94.1% 94.1% 0.0% 5.9% 0.0% 17	94.1% 94.1% 0.0% 5.9% 0.0% 17	1327947	Mycobacterium phage Chy4	Viruses; Duplodnaviria; Heunggongvirae; Uroviricota; Caudoviricetes; Caudovirales; Siphoviridae; Fromanvirus; unclassified Fromanvirus
GCF_000908555.1	fromanvirus_odb10	100.0% 100.0% 0.0% 0.0% 0.0% 17	100.0% 100.0% 0.0% 0.0% 0.0% 17	1327948	Mycobacterium phage Chy5	Viruses; Duplodnaviria; Heunggongvirae; Uroviricota; Caudoviricetes; Caudovirales; Siphoviridae; Fromanvirus; unclassified Fromanvirus
GCF_002354985.1	chordopoxvirinae_odb10	98.3% 98.3% 0.0% 1.7% 0.0% 58	100.0% 100.0% 0.0% 0.0% 0.0% 58	1329402	Eptesipox virus	Viruses; Varidnaviria; Bamfordvirae; Nucleocytoviricota; Pokkesviricetes; Chitovirales; Poxviridae; Chordopoxvirinae; Vespertilionpoxvirus
GCF_000912515.1	cheoctovirus_odb10	87.5% 87.5% 0.0% 0.0% 12.5% 16	100.0% 100.0% 0.0% 0.0% 0.0% 16	1340708	Mycobacterium phage Bobi	Viruses; Duplodnaviria; Heunggongvirae; Uroviricota; Caudoviricetes; Caudovirales; Siphoviridae; Cheoctovirus; unclassified Cheoctovirus
GCF_000912575.1	fromanvirus_odb10	100.0% 100.0% 0.0% 0.0% 0.0% 17	100.0% 100.0% 0.0% 0.0% 0.0% 17	1340818	Mycobacterium phage LittleCherry	Viruses; Duplodnaviria; Heunggongvirae; Uroviricota; Caudoviricetes; Caudovirales; Siphoviridae; Fromanvirus; unclassified Fromanvirus
GCF_000911835.1	cheoctovirus_odb10	87.5% 87.5% 0.0% 0.0% 12.5% 16	93.8% 93.8% 0.0% 0.0% 6.2% 16	1340820	Mycobacterium phage Jabbawokkie	Viruses; Duplodnaviria; Heunggongvirae; Uroviricota; Caudoviricetes; Caudovirales; Siphoviridae; Cheoctovirus; unclassified Cheoctovirus
GCF_000911875.1	cheoctovirus_odb10	81.2% 81.2% 0.0% 0.0% 18.8% 16	75.0% 75.0% 0.0% 0.0% 25.0% 16	1340821	Mycobacterium phage Velveteen	Viruses; Duplodnaviria; Heunggongvirae; Uroviricota; Caudoviricetes; Caudovirales; Siphoviridae; Cheoctovirus; unclassified Cheoctovirus
GCF_000910835.1	cheoctovirus_odb10	100.0% 100.0% 0.0% 0.0% 0.0% 16	100.0% 100.0% 0.0% 0.0% 0.0% 16	1340822	Mycobacterium phage Daenerys	Viruses; Duplodnaviria; Heunggongvirae; Uroviricota; Caudoviricetes; Caudovirales; Siphoviridae; Cheoctovirus; unclassified Cheoctovirus
GCF_000913295.1	cheoctovirus_odb10	87.5% 87.5% 0.0% 0.0% 12.5% 16	100.0% 100.0% 0.0% 0.0% 0.0% 16	1340824	Mycobacterium phage Hamulus	Viruses; Duplodnaviria; Heunggongvirae; Uroviricota; Caudoviricetes; Caudovirales; Siphoviridae; Cheoctovirus; unclassified Cheoctovirus
GCF_000911855.1	fromanvirus_odb10	94.1% 94.1% 0.0% 5.9% 0.0% 17	100.0% 100.0% 0.0% 0.0% 0.0% 17	1340825	Mycobacterium phage Trouble	Viruses; Duplodnaviria; Heunggongvirae; Uroviricota; Caudoviricetes; Caudovirales; Siphoviridae; Fromanvirus; unclassified Fromanvirus
GCF_000912115.1	fromanvirus_odb10	100.0% 100.0% 0.0% 0.0% 0.0% 17	100.0% 100.0% 0.0% 0.0% 0.0% 17	1340827	Mycobacterium phage SarFire	Viruses; Duplodnaviria; Heunggongvirae; Uroviricota; Caudoviricetes; Caudovirales; Siphoviridae; Fromanvirus; unclassified Fromanvirus
GCF_000911815.1	bclasvirinae_odb10	97.2% 97.2% 0.0% 2.8% 0.0% 36	97.2% 97.2% 0.0% 2.8% 0.0% 36	1340830	Mycobacterium phage KayaCho	Viruses; Duplodnaviria; Heunggongvirae; Uroviricota; Caudoviricetes; Caudovirales; Siphoviridae; Bclasvirinae; unclassified Bclasvirinae
GCF_000921855.1	simplexvirus_odb10	97.3% 94.6% 2.7% 2.7% 0.0% 37	100.0% 97.3% 2.7% 0.0% 0.0% 37	1343901	Fruit bat alphaherpesvirus 1	Viruses; Duplodnaviria; Heunggongvirae; Peploviricota; Herviviricetes; Herpesvirales; Herpesviridae; Alphaherpesvirinae; Simplexvirus; unclassified Simplexvirus
GCF_000923335.1	alphabaculovirus_odb10	97.7% 97.7% 0.0% 2.3% 0.0% 44	97.7% 97.7% 0.0% 2.3% 0.0% 44	1346829	Peridroma alphabaculovirus	Viruses; Baculoviridae; Alphabaculovirus; unclassified Alphabaculovirus
GCF_000913775.1	fromanvirus_odb10	94.1% 94.1% 0.0% 5.9% 0.0% 17	94.1% 94.1% 0.0% 5.9% 0.0% 17	1354510	Mycobacterium phage Fredward	Viruses; Duplodnaviria; Heunggongvirae; Uroviricota; Caudoviricetes; Caudovirales; Siphoviridae; Fromanvirus; unclassified Fromanvirus
GCF_001505835.2	fromanvirus_odb10	100.0% 100.0% 0.0% 0.0% 0.0% 17	100.0% 100.0% 0.0% 0.0% 0.0% 17	1354511	Mycobacterium phage Anubis	Viruses; Duplodnaviria; Heunggongvirae; Uroviricota; Caudoviricetes; Caudovirales; Siphoviridae; Fromanvirus; unclassified Fromanvirus
GCF_000912695.1	fromanvirus_odb10	100.0% 100.0% 0.0% 0.0% 0.0% 17	100.0% 100.0% 0.0% 0.0% 0.0% 17	1354512	Mycobacterium phage PhrostyMug	Viruses; Duplodnaviria; Heunggongvirae; Uroviricota; Caudoviricetes; Caudovirales; Siphoviridae; Fromanvirus; unclassified Fromanvirus
GCF_000909855.1	fromanvirus_odb10	94.1% 94.1% 0.0% 0.0% 5.9% 17	100.0% 100.0% 0.0% 0.0% 0.0% 17	1383054	Mycobacterium phage Wheeler	Viruses; Duplodnaviria; Heunggongvirae; Uroviricota; Caudoviricetes; Caudovirales; Siphoviridae; Fromanvirus; unclassified Fromanvirus
GCF_000913275.1	bclasvirinae_odb10	100.0% 100.0% 0.0% 0.0% 0.0% 36	100.0% 100.0% 0.0% 0.0% 0.0% 36	1383055	Mycobacterium phage Phelemich	Viruses; Duplodnaviria; Heunggongvirae; Uroviricota; Caudoviricetes; Caudovirales; Siphoviridae; Bclasvirinae; Acadianvirus; unclassified Acadianvirus
GCF_000910775.1	fromanvirus_odb10	100.0% 100.0% 0.0% 0.0% 0.0% 17	100.0% 100.0% 0.0% 0.0% 0.0% 17	1383059	Mycobacterium phage Adzzy	Viruses; Duplodnaviria; Heunggongvirae; Uroviricota; Caudoviricetes; Caudovirales; Siphoviridae; Fromanvirus; unclassified Fromanvirus
GCF_000915115.1	fromanvirus_odb10	100.0% 100.0% 0.0% 0.0% 0.0% 17	100.0% 100.0% 0.0% 0.0% 0.0% 17	1391429	Mycobacterium phage Artemis2UCLA	Viruses; Duplodnaviria; Heunggongvirae; Uroviricota; Caudoviricetes; Caudovirales; Siphoviridae; Fromanvirus; unclassified Fromanvirus
GCF_000915075.1	fromanvirus_odb10	100.0% 100.0% 0.0% 0.0% 0.0% 17	100.0% 100.0% 0.0% 0.0% 0.0% 17	1391430	Mycobacterium phage CloudWang3	Viruses; Duplodnaviria; Heunggongvirae; Uroviricota; Caudoviricetes; Caudovirales; Siphoviridae; Fromanvirus; unclassified Fromanvirus
GCF_000913215.1	fromanvirus_odb10	100.0% 100.0% 0.0% 0.0% 0.0% 17	100.0% 100.0% 0.0% 0.0% 0.0% 17	1391431	Mycobacterium phage Conspiracy	Viruses; Duplodnaviria; Heunggongvirae; Uroviricota; Caudoviricetes; Caudovirales; Siphoviridae; Fromanvirus; unclassified Fromanvirus
GCF_000914115.1	fromanvirus_odb10	100.0% 100.0% 0.0% 0.0% 0.0% 17	100.0% 100.0% 0.0% 0.0% 0.0% 17	1391432	Mycobacterium phage Graduation	Viruses; Duplodnaviria; Heunggongvirae; Uroviricota; Caudoviricetes; Caudovirales; Siphoviridae; Fromanvirus; unclassified Fromanvirus
GCF_000914035.1	fromanvirus_odb10	100.0% 100.0% 0.0% 0.0% 0.0% 17	100.0% 100.0% 0.0% 0.0% 0.0% 17	1391433	Mycobacterium phage Zaka	Viruses; Duplodnaviria; Heunggongvirae; Uroviricota; Caudoviricetes; Caudovirales; Siphoviridae; Fromanvirus; unclassified Fromanvirus
GCF_000914755.1	fromanvirus_odb10	94.1% 94.1% 0.0% 5.9% 0.0% 17	100.0% 100.0% 0.0% 0.0% 0.0% 17	1429759	Mycobacterium phage EagleEye	Viruses; Duplodnaviria; Heunggongvirae; Uroviricota; Caudoviricetes; Caudovirales; Siphoviridae; Fromanvirus; unclassified Fromanvirus
GCF_000915695.1	fromanvirus_odb10	100.0% 100.0% 0.0% 0.0% 0.0% 17	100.0% 100.0% 0.0% 0.0% 0.0% 17	1429791	Mycobacterium phage BellusTerra	Viruses; Duplodnaviria; Heunggongvirae; Uroviricota; Caudoviricetes; Caudovirales; Siphoviridae; Fromanvirus; unclassified Fromanvirus
GCF_001503535.1	tevenvirinae_odb10	96.3% 96.3% 0.0% 3.7% 0.0% 27	96.3% 96.3% 0.0% 3.7% 0.0% 27	1429794	Pectobacterium bacteriophage PM2	Viruses; Duplodnaviria; Heunggongvirae; Uroviricota; Caudoviricetes; Caudovirales; Myoviridae; Tevenvirinae; unclassified Tevenvirinae
GCF_000914015.1	fromanvirus_odb10	100.0% 100.0% 0.0% 0.0% 0.0% 17	100.0% 100.0% 0.0% 0.0% 0.0% 17	1429904	Mycobacterium phage HanShotFirst	Viruses; Duplodnaviria; Heunggongvirae; Uroviricota; Caudoviricetes; Caudovirales; Siphoviridae; Fromanvirus; unclassified Fromanvirus
GCF_000915055.1	fromanvirus_odb10	94.1% 94.1% 0.0% 5.9% 0.0% 17	94.1% 94.1% 0.0% 5.9% 0.0% 17	1429912	Mycobacterium phage Jovo	Viruses; Duplodnaviria; Heunggongvirae; Uroviricota; Caudoviricetes; Caudovirales; Siphoviridae; Fromanvirus; unclassified Fromanvirus
GCF_000914695.1	fromanvirus_odb10	100.0% 100.0% 0.0% 0.0% 0.0% 17	100.0% 100.0% 0.0% 0.0% 0.0% 17	1437839	Mycobacterium phage Echild	Viruses; Duplodnaviria; Heunggongvirae; Uroviricota; Caudoviricetes; Caudovirales; Siphoviridae; Fromanvirus; unclassified Fromanvirus
GCF_000916375.1	fromanvirus_odb10	100.0% 100.0% 0.0% 0.0% 0.0% 17	100.0% 100.0% 0.0% 0.0% 0.0% 17	1445714	Mycobacterium phage Nyxis	Viruses; Duplodnaviria; Heunggongvirae; Uroviricota; Caudoviricetes; Caudovirales; Siphoviridae; Fromanvirus; unclassified Fromanvirus
GCF_000915735.1	cheoctovirus_odb10	93.8% 93.8% 0.0% 6.2% 0.0% 16	93.8% 93.8% 0.0% 6.2% 0.0% 16	1445728	Mycobacterium phage Saal	Viruses; Duplodnaviria; Heunggongvirae; Uroviricota; Caudoviricetes; Caudovirales; Siphoviridae; Cheoctovirus; unclassified Cheoctovirus
GCF_000918335.1	fromanvirus_odb10	100.0% 100.0% 0.0% 0.0% 0.0% 17	100.0% 100.0% 0.0% 0.0% 0.0% 17	1458714	Mycobacterium phage Seabiscuit	Viruses; Duplodnaviria; Heunggongvirae; Uroviricota; Caudoviricetes; Caudovirales; Siphoviridae; Fromanvirus; unclassified Fromanvirus
GCF_000917135.1	fromanvirus_odb10	94.1% 94.1% 0.0% 5.9% 0.0% 17	100.0% 100.0% 0.0% 0.0% 0.0% 17	1458717	Mycobacterium phage 40AC	Viruses; Duplodnaviria; Heunggongvirae; Uroviricota; Caudoviricetes; Caudovirales; Siphoviridae; Fromanvirus; unclassified Fromanvirus
GCF_000919595.1	fromanvirus_odb10	100.0% 100.0% 0.0% 0.0% 0.0% 17	100.0% 100.0% 0.0% 0.0% 0.0% 17	1458724	Mycobacterium phage Alsfro	Viruses; Duplodnaviria; Heunggongvirae; Uroviricota; Caudoviricetes; Caudovirales; Siphoviridae; Fromanvirus; unclassified Fromanvirus
GCF_000916335.1	fromanvirus_odb10	100.0% 100.0% 0.0% 0.0% 0.0% 17	100.0% 100.0% 0.0% 0.0% 0.0% 17	1458726	Mycobacterium phage 20ES	Viruses; Duplodnaviria; Heunggongvirae; Uroviricota; Caudoviricetes; Caudovirales; Siphoviridae; Fromanvirus; unclassified Fromanvirus
GCF_000914655.1	fromanvirus_odb10	100.0% 100.0% 0.0% 0.0% 0.0% 17	100.0% 100.0% 0.0% 0.0% 0.0% 17	1458841	Mycobacterium phage CRB1	Viruses; Duplodnaviria; Heunggongvirae; Uroviricota; Caudoviricetes; Caudovirales; Siphoviridae; Fromanvirus; unclassified Fromanvirus
GCF_000914615.1	fromanvirus_odb10	88.2% 88.2% 0.0% 5.9% 5.9% 17	88.2% 88.2% 0.0% 5.9% 5.9% 17	1458846	Mycobacterium phage RhynO	Viruses; Duplodnaviria; Heunggongvirae; Uroviricota; Caudoviricetes; Caudovirales; Siphoviridae; Fromanvirus; unclassified Fromanvirus
GCF_000915615.1	bclasvirinae_odb10	97.2% 97.2% 0.0% 2.8% 0.0% 36	97.2% 97.2% 0.0% 2.8% 0.0% 36	1463809	Mycobacterium phage 39HC	Viruses; Duplodnaviria; Heunggongvirae; Uroviricota; Caudoviricetes; Caudovirales; Siphoviridae; Bclasvirinae; unclassified Bclasvirinae
GCF_000922775.1	bclasvirinae_odb10	97.2% 97.2% 0.0% 2.8% 0.0% 36	97.2% 97.2% 0.0% 2.8% 0.0% 36	1463811	Mycobacterium phage Hosp	Viruses; Duplodnaviria; Heunggongvirae; Uroviricota; Caudoviricetes; Caudovirales; Siphoviridae; Bclasvirinae; unclassified Bclasvirinae
GCF_000916275.1	bclasvirinae_odb10	97.2% 97.2% 0.0% 2.8% 0.0% 36	97.2% 97.2% 0.0% 2.8% 0.0% 36	1463812	Mycobacterium phage Jolie1	Viruses; Duplodnaviria; Heunggongvirae; Uroviricota; Caudoviricetes; Caudovirales; Siphoviridae; Bclasvirinae; unclassified Bclasvirinae
GCF_000920035.1	guernseyvirinae_odb10	100.0% 100.0% 0.0% 0.0% 0.0% 16	100.0% 100.0% 0.0% 0.0% 0.0% 16	1465613	Salmonella phage vB_SenS-Ent3	Viruses; Duplodnaviria; Heunggongvirae; Uroviricota; Caudoviricetes; Caudovirales; Siphoviridae; Guernseyvirinae; Jerseyvirus; unclassified Jerseyvirus
GCF_000917095.1	guernseyvirinae_odb10	100.0% 100.0% 0.0% 0.0% 0.0% 16	100.0% 100.0% 0.0% 0.0% 0.0% 16	1465618	Salmonella phage vB_SenS-Ent2	Viruses; Duplodnaviria; Heunggongvirae; Uroviricota; Caudoviricetes; Caudovirales; Siphoviridae; Guernseyvirinae; Jerseyvirus; unclassified Jerseyvirus
GCF_000918955.1	iridoviridae_odb10	80.0% 80.0% 0.0% 20.0% 0.0% 10	80.0% 80.0% 0.0% 20.0% 0.0% 10	1465751	Anopheles minimus irodovirus	Viruses; Varidnaviria; Bamfordvirae; Nucleocytoviricota; Megaviricetes; Pimascovirales; Iridoviridae; Betairidovirinae; Chloriridovirus; unclassified Chloriridovirus
GCF_000918295.1	fromanvirus_odb10	94.1% 94.1% 0.0% 5.9% 0.0% 17	100.0% 100.0% 0.0% 0.0% 0.0% 17	1468169	Mycobacterium phage Lamina13	Viruses; Duplodnaviria; Heunggongvirae; Uroviricota; Caudoviricetes; Caudovirales; Siphoviridae; Fromanvirus; unclassified Fromanvirus
GCF_000920775.1	tevenvirinae_odb10	96.3% 96.3% 0.0% 3.7% 0.0% 27	96.3% 96.3% 0.0% 3.7% 0.0% 27	1481112	Serratia phage PS2	Viruses; Duplodnaviria; Heunggongvirae; Uroviricota; Caudoviricetes; Caudovirales; Myoviridae; Tevenvirinae; unclassified Tevenvirinae
GCF_000922755.1	fromanvirus_odb10	100.0% 100.0% 0.0% 0.0% 0.0% 17	100.0% 100.0% 0.0% 0.0% 0.0% 17	1486425	Mycobacterium phage Kampy	Viruses; Duplodnaviria; Heunggongvirae; Uroviricota; Caudoviricetes; Caudovirales; Siphoviridae; Fromanvirus; unclassified Fromanvirus
GCF_000920855.1	fromanvirus_odb10	100.0% 100.0% 0.0% 0.0% 0.0% 17	100.0% 100.0% 0.0% 0.0% 0.0% 17	1486426	Mycobacterium phage Phantastic	Viruses; Duplodnaviria; Heunggongvirae; Uroviricota; Caudoviricetes; Caudovirales; Siphoviridae; Fromanvirus; unclassified Fromanvirus
GCF_000921935.1	fromanvirus_odb10	100.0% 100.0% 0.0% 0.0% 0.0% 17	100.0% 100.0% 0.0% 0.0% 0.0% 17	1498204	Mycobacterium phage Pinto	Viruses; Duplodnaviria; Heunggongvirae; Uroviricota; Caudoviricetes; Caudovirales; Siphoviridae; Fromanvirus; unclassified Fromanvirus
GCF_001042035.1	pahexavirus_odb10	94.4% 94.4% 0.0% 0.0% 5.6% 36	100.0% 100.0% 0.0% 0.0% 0.0% 36	1500800	Propionibacterium phage PHL030N00	Viruses; Duplodnaviria; Heunggongvirae; Uroviricota; Caudoviricetes; Caudovirales; Siphoviridae; Pahexavirus; unclassified Pahexavirus
GCF_001041295.1	pahexavirus_odb10	72.2% 72.2% 0.0% 2.8% 25.0% 36	97.2% 97.2% 0.0% 2.8% 0.0% 36	1500802	Propionibacterium phage PHL055N00	Viruses; Duplodnaviria; Heunggongvirae; Uroviricota; Caudoviricetes; Caudovirales; Siphoviridae; Pahexavirus; unclassified Pahexavirus
GCF_001041275.1	pahexavirus_odb10	94.4% 94.4% 0.0% 0.0% 5.6% 36	100.0% 100.0% 0.0% 0.0% 0.0% 36	1500808	Propionibacterium phage PHL082M00	Viruses; Duplodnaviria; Heunggongvirae; Uroviricota; Caudoviricetes; Caudovirales; Siphoviridae; Pahexavirus; unclassified Pahexavirus
GCF_001042355.1	pahexavirus_odb10	97.2% 97.2% 0.0% 0.0% 2.8% 36	100.0% 100.0% 0.0% 0.0% 0.0% 36	1500812	Propionibacterium phage PHL085N00	Viruses; Duplodnaviria; Heunggongvirae; Uroviricota; Caudoviricetes; Caudovirales; Siphoviridae; Pahexavirus; unclassified Pahexavirus
GCF_001038615.1	pahexavirus_odb10	94.4% 94.4% 0.0% 0.0% 5.6% 36	100.0% 100.0% 0.0% 0.0% 0.0% 36	1500822	Propionibacterium phage PHL150M00	Viruses; Duplodnaviria; Heunggongvirae; Uroviricota; Caudoviricetes; Caudovirales; Siphoviridae; Pahexavirus; unclassified Pahexavirus
GCF_000921015.1	gammaherpesvirinae_odb10	100.0% 100.0% 0.0% 0.0% 0.0% 29	100.0% 100.0% 0.0% 0.0% 0.0% 29	1504288	Bovine gammaherpesvirus 6	Viruses; Duplodnaviria; Heunggongvirae; Peploviricota; Herviviricetes; Herpesvirales; Herpesviridae; Gammaherpesvirinae; Macavirus
GCF_000954595.1	cheoctovirus_odb10	75.0% 75.0% 0.0% 0.0% 25.0% 16	75.0% 75.0% 0.0% 0.0% 25.0% 16	1527463	Mycobacterium phage Cerasum	Viruses; Duplodnaviria; Heunggongvirae; Uroviricota; Caudoviricetes; Caudovirales; Siphoviridae; Cheoctovirus; unclassified Cheoctovirus
GCF_000954735.1	cheoctovirus_odb10	100.0% 100.0% 0.0% 0.0% 0.0% 16	100.0% 100.0% 0.0% 0.0% 0.0% 16	1527511	Mycobacterium phage Hades	Viruses; Duplodnaviria; Heunggongvirae; Uroviricota; Caudoviricetes; Caudovirales; Siphoviridae; Cheoctovirus; unclassified Cheoctovirus
GCF_000954375.1	cheoctovirus_odb10	50.0% 50.0% 0.0% 6.2% 43.8% 16	56.2% 56.2% 0.0% 6.2% 37.6% 16	1527512	Mycobacterium phage Squirty	Viruses; Duplodnaviria; Heunggongvirae; Uroviricota; Caudoviricetes; Caudovirales; Siphoviridae; Cheoctovirus; unclassified Cheoctovirus
GCF_001505795.1	fromanvirus_odb10	100.0% 100.0% 0.0% 0.0% 0.0% 17	100.0% 100.0% 0.0% 0.0% 0.0% 17	1527516	Mycobacterium phage MarQuardt	Viruses; Duplodnaviria; Heunggongvirae; Uroviricota; Caudoviricetes; Caudovirales; Siphoviridae; Fromanvirus; unclassified Fromanvirus
GCF_001505815.1	fromanvirus_odb10	100.0% 100.0% 0.0% 0.0% 0.0% 17	100.0% 100.0% 0.0% 0.0% 0.0% 17	1527520	Mycobacterium phage Piro94	Viruses; Duplodnaviria; Heunggongvirae; Uroviricota; Caudoviricetes; Caudovirales; Siphoviridae; Fromanvirus; unclassified Fromanvirus
GCF_000987735.1	tevenvirinae_odb10	92.6% 92.6% 0.0% 7.4% 0.0% 27	100.0% 100.0% 0.0% 0.0% 0.0% 27	1527524	Citrobacter phage Miller	Viruses; Duplodnaviria; Heunggongvirae; Uroviricota; Caudoviricetes; Caudovirales; Myoviridae; Tevenvirinae; unclassified Tevenvirinae
GCF_001503555.1	fromanvirus_odb10	100.0% 100.0% 0.0% 0.0% 0.0% 17	100.0% 100.0% 0.0% 0.0% 0.0% 17	1527534	Mycobacterium phage Swirley	Viruses; Duplodnaviria; Heunggongvirae; Uroviricota; Caudoviricetes; Caudovirales; Siphoviridae; Fromanvirus; unclassified Fromanvirus
GCF_001501075.1	fromanvirus_odb10	100.0% 100.0% 0.0% 0.0% 0.0% 17	100.0% 100.0% 0.0% 0.0% 0.0% 17	1527535	Mycobacterium phage Tiffany	Viruses; Duplodnaviria; Heunggongvirae; Uroviricota; Caudoviricetes; Caudovirales; Siphoviridae; Fromanvirus; unclassified Fromanvirus
GCF_000955435.1	fromanvirus_odb10	88.2% 88.2% 0.0% 5.9% 5.9% 17	88.2% 88.2% 0.0% 5.9% 5.9% 17	1527536	Mycobacterium phage Trike	Viruses; Duplodnaviria; Heunggongvirae; Uroviricota; Caudoviricetes; Caudovirales; Siphoviridae; Fromanvirus; unclassified Fromanvirus
GCF_000954715.1	cheoctovirus_odb10	93.8% 93.8% 0.0% 0.0% 6.2% 16	100.0% 100.0% 0.0% 0.0% 0.0% 16	1527580	Mycobacterium phage Inventum	Viruses; Duplodnaviria; Heunggongvirae; Uroviricota; Caudoviricetes; Caudovirales; Siphoviridae; Cheoctovirus; unclassified Cheoctovirus
GCF_002593065.1	skunavirus_odb10	100.0% 100.0% 0.0% 0.0% 0.0% 34	100.0% 100.0% 0.0% 0.0% 0.0% 34	1527692	Lactococcus phage phi145	Viruses; Duplodnaviria; Heunggongvirae; Uroviricota; Caudoviricetes; Caudovirales; Siphoviridae; Skunavirus; unclassified Skunavirus
GCF_002593025.1	skunavirus_odb10	97.1% 97.1% 0.0% 2.9% 0.0% 34	97.1% 97.1% 0.0% 2.9% 0.0% 34	1527693	Lactococcus phage phi15	Viruses; Duplodnaviria; Heunggongvirae; Uroviricota; Caudoviricetes; Caudovirales; Siphoviridae; Skunavirus; unclassified Skunavirus
GCF_000923915.1	aviadenovirus_odb10	92.3% 92.3% 0.0% 0.0% 7.7% 13	100.0% 100.0% 0.0% 0.0% 0.0% 13	1534553	Duck aviadenovirus B	Viruses; Varidnaviria; Bamfordvirae; Preplasmiviricota; Tectiliviricetes; Rowavirales; Adenoviridae; Aviadenovirus
GCF_000894115.1	betaherpesvirinae_odb10	100.0% 100.0% 0.0% 0.0% 0.0% 10	100.0% 100.0% 0.0% 0.0% 0.0% 10	1535247	Saimiriine betaherpesvirus 4	Viruses; Duplodnaviria; Heunggongvirae; Peploviricota; Herviviricetes; Herpesvirales; Herpesviridae; Betaherpesvirinae; Cytomegalovirus
GCF_000954355.1	cheoctovirus_odb10	81.2% 81.2% 0.0% 6.2% 12.6% 16	93.8% 93.8% 0.0% 6.2% 0.0% 16	1536598	Mycobacterium phage BuzzLyseyear	Viruses; Duplodnaviria; Heunggongvirae; Uroviricota; Caudoviricetes; Caudovirales; Siphoviridae; Cheoctovirus; unclassified Cheoctovirus
GCF_000955075.1	cheoctovirus_odb10	87.5% 87.5% 0.0% 0.0% 12.5% 16	93.8% 93.8% 0.0% 0.0% 6.2% 16	1536603	Mycobacterium phage Estave1	Viruses; Duplodnaviria; Heunggongvirae; Uroviricota; Caudoviricetes; Caudovirales; Siphoviridae; Cheoctovirus; unclassified Cheoctovirus
GCF_001502455.1	cheoctovirus_odb10	81.2% 81.2% 0.0% 0.0% 18.8% 16	93.8% 93.8% 0.0% 0.0% 6.2% 16	1541823	Mycobacterium phage Llama	Viruses; Duplodnaviria; Heunggongvirae; Uroviricota; Caudoviricetes; Caudovirales; Siphoviridae; Cheoctovirus; unclassified Cheoctovirus
GCF_001551105.1	fromanvirus_odb10	100.0% 100.0% 0.0% 0.0% 0.0% 17	100.0% 100.0% 0.0% 0.0% 0.0% 17	1542912	Mycobacterium phage VohminGhazi	Viruses; Duplodnaviria; Heunggongvirae; Uroviricota; Caudoviricetes; Caudovirales; Siphoviridae; Fromanvirus; unclassified Fromanvirus
GCF_000921315.1	aviadenovirus_odb10	100.0% 100.0% 0.0% 0.0% 0.0% 13	100.0% 100.0% 0.0% 0.0% 0.0% 13	1548417	Pigeon aviadenovirus A	Viruses; Varidnaviria; Bamfordvirae; Preplasmiviricota; Tectiliviricetes; Rowavirales; Adenoviridae; Aviadenovirus
GCF_001502435.1	fromanvirus_odb10	94.1% 94.1% 0.0% 0.0% 5.9% 17	100.0% 100.0% 0.0% 0.0% 0.0% 17	1551710	Mycobacterium phage Abrogate	Viruses; Duplodnaviria; Heunggongvirae; Uroviricota; Caudoviricetes; Caudovirales; Siphoviridae; Fromanvirus; unclassified Fromanvirus
GCF_001501815.1	cheoctovirus_odb10	87.5% 87.5% 0.0% 0.0% 12.5% 16	100.0% 100.0% 0.0% 0.0% 0.0% 16	1551711	Mycobacterium phage Bipolar	Viruses; Duplodnaviria; Heunggongvirae; Uroviricota; Caudoviricetes; Caudovirales; Siphoviridae; Cheoctovirus; unclassified Cheoctovirus
GCF_001501035.1	fromanvirus_odb10	100.0% 100.0% 0.0% 0.0% 0.0% 17	100.0% 100.0% 0.0% 0.0% 0.0% 17	1555201	Mycobacterium phage Equemioh13	Viruses; Duplodnaviria; Heunggongvirae; Uroviricota; Caudoviricetes; Caudovirales; Siphoviridae; Fromanvirus; unclassified Fromanvirus
GCF_001517015.2	fromanvirus_odb10	100.0% 100.0% 0.0% 0.0% 0.0% 17	100.0% 100.0% 0.0% 0.0% 0.0% 17	1555235	Mycobacterium phage SweetiePie	Viruses; Duplodnaviria; Heunggongvirae; Uroviricota; Caudoviricetes; Caudovirales; Siphoviridae; Fromanvirus; unclassified Fromanvirus
GCF_001505335.1	cheoctovirus_odb10	87.5% 87.5% 0.0% 0.0% 12.5% 16	100.0% 100.0% 0.0% 0.0% 0.0% 16	1556289	Mycobacterium phage CaptainTrips	Viruses; Duplodnaviria; Heunggongvirae; Uroviricota; Caudoviricetes; Caudovirales; Siphoviridae; Cheoctovirus; unclassified Cheoctovirus
GCF_001503715.1	fromanvirus_odb10	100.0% 100.0% 0.0% 0.0% 0.0% 17	100.0% 100.0% 0.0% 0.0% 0.0% 17	1560285	Mycobacterium phage Larenn	Viruses; Duplodnaviria; Heunggongvirae; Uroviricota; Caudoviricetes; Caudovirales; Siphoviridae; Fromanvirus; unclassified Fromanvirus
GCF_001465085.1	alphabaculovirus_odb10	97.7% 97.7% 0.0% 0.0% 2.3% 44	100.0% 100.0% 0.0% 0.0% 0.0% 44	1563660	Sucra jujuba nucleopolyhedrovirus	Viruses; Baculoviridae; Alphabaculovirus
GCF_000954335.1	fromanvirus_odb10	94.1% 94.1% 0.0% 0.0% 5.9% 17	100.0% 100.0% 0.0% 0.0% 0.0% 17	1567466	Mycobacterium phage Alvin	Viruses; Duplodnaviria; Heunggongvirae; Uroviricota; Caudoviricetes; Caudovirales; Siphoviridae; Fromanvirus; unclassified Fromanvirus
GCF_001551745.1	fromanvirus_odb10	100.0% 100.0% 0.0% 0.0% 0.0% 17	100.0% 100.0% 0.0% 0.0% 0.0% 17	1567468	Mycobacterium phage Edtherson	Viruses; Duplodnaviria; Heunggongvirae; Uroviricota; Caudoviricetes; Caudovirales; Siphoviridae; Fromanvirus; unclassified Fromanvirus
GCF_000930115.1	peduovirus_odb10	100.0% 100.0% 0.0% 0.0% 0.0% 15	100.0% 100.0% 0.0% 0.0% 0.0% 15	1567486	Enterobacteria phage P88	Viruses; Duplodnaviria; Heunggongvirae; Uroviricota; Caudoviricetes; Caudovirales; Myoviridae; Peduovirinae; Peduovirus; unclassified Peduovirus
GCF_000928115.1	alphabaculovirus_odb10	100.0% 100.0% 0.0% 0.0% 0.0% 44	100.0% 100.0% 0.0% 0.0% 0.0% 44	1580580	Agrotis segetum nucleopolyhedrovirus B	Viruses; Baculoviridae; Alphabaculovirus
GCF_001504315.1	fromanvirus_odb10	88.2% 88.2% 0.0% 11.8% 0.0% 17	94.1% 94.1% 0.0% 5.9% 0.0% 17	1589274	Mycobacterium phage Sheen	Viruses; Duplodnaviria; Heunggongvirae; Uroviricota; Caudoviricetes; Caudovirales; Siphoviridae; Fromanvirus; unclassified Fromanvirus
GCF_000931335.1	alphabaculovirus_odb10	95.5% 95.5% 0.0% 2.3% 2.2% 44	100.0% 100.0% 0.0% 0.0% 0.0% 44	1592576	Condylorrhiza vestigialis MNPV	Viruses; Baculoviridae; Alphabaculovirus; unclassified Alphabaculovirus
GCF_000892215.1	gammaherpesvirinae_odb10	100.0% 100.0% 0.0% 0.0% 0.0% 29	100.0% 100.0% 0.0% 0.0% 0.0% 29	1605972	Cricetid gammaherpesvirus 2	Viruses; Duplodnaviria; Heunggongvirae; Peploviricota; Herviviricetes; Herpesvirales; Herpesviridae; Gammaherpesvirinae; Rhadinovirus
GCF_000913455.1	betaherpesvirinae_odb10	100.0% 100.0% 0.0% 0.0% 0.0% 10	100.0% 100.0% 0.0% 0.0% 0.0% 10	1608255	Suid betaherpesvirus 2	Viruses; Duplodnaviria; Heunggongvirae; Peploviricota; Herviviricetes; Herpesvirales; Herpesviridae; Betaherpesvirinae; Roseolovirus
GCF_001470475.1	tevenvirinae_odb10	100.0% 100.0% 0.0% 0.0% 0.0% 27	100.0% 100.0% 0.0% 0.0% 0.0% 27	1608310	Edwardsiella phage PEi20	Viruses; Duplodnaviria; Heunggongvirae; Uroviricota; Caudoviricetes; Caudovirales; Myoviridae; Tevenvirinae; unclassified Tevenvirinae
GCF_001500615.1	tevenvirinae_odb10	100.0% 100.0% 0.0% 0.0% 0.0% 27	100.0% 100.0% 0.0% 0.0% 0.0% 27	1636250	Proteus phage vB_PmiM_Pm5461	Viruses; Duplodnaviria; Heunggongvirae; Uroviricota; Caudoviricetes; Caudovirales; Myoviridae; Tevenvirinae; unclassified Tevenvirinae
GCF_002593445.1	skunavirus_odb10	100.0% 100.0% 0.0% 0.0% 0.0% 34	100.0% 97.1% 2.9% 0.0% 0.0% 34	1636556	Lactococcus phage 936 group phage Phi109	Viruses; Duplodnaviria; Heunggongvirae; Uroviricota; Caudoviricetes; Caudovirales; Siphoviridae; Skunavirus; unclassified Skunavirus
GCF_002593625.1	skunavirus_odb10	97.1% 97.1% 0.0% 0.0% 2.9% 34	97.1% 97.1% 0.0% 2.9% 0.0% 34	1636560	Lactococcus phage 936 group phage Phi155	Viruses; Duplodnaviria; Heunggongvirae; Uroviricota; Caudoviricetes; Caudovirales; Siphoviridae; Skunavirus; unclassified Skunavirus
GCF_002593165.1	skunavirus_odb10	97.1% 97.1% 0.0% 0.0% 2.9% 34	97.1% 97.1% 0.0% 0.0% 2.9% 34	1636564	Lactococcus phage 936 group phage Phi19.3	Viruses; Duplodnaviria; Heunggongvirae; Uroviricota; Caudoviricetes; Caudovirales; Siphoviridae; Skunavirus; unclassified Skunavirus
GCF_002593485.1	skunavirus_odb10	97.1% 97.1% 0.0% 0.0% 2.9% 34	94.1% 91.2% 2.9% 2.9% 3.0% 34	1636566	Lactococcus phage 936 group phage Phi4.2	Viruses; Duplodnaviria; Heunggongvirae; Uroviricota; Caudoviricetes; Caudovirales; Siphoviridae; Skunavirus; unclassified Skunavirus
GCF_002593505.1	skunavirus_odb10	100.0% 100.0% 0.0% 0.0% 0.0% 34	100.0% 100.0% 0.0% 0.0% 0.0% 34	1636569	Lactococcus phage 936 group phage Phi44	Viruses; Duplodnaviria; Heunggongvirae; Uroviricota; Caudoviricetes; Caudovirales; Siphoviridae; Skunavirus; unclassified Skunavirus
GCF_002593225.1	skunavirus_odb10	100.0% 100.0% 0.0% 0.0% 0.0% 34	100.0% 97.1% 2.9% 0.0% 0.0% 34	1636570	Lactococcus phage 936 group phage Phi5.12	Viruses; Duplodnaviria; Heunggongvirae; Uroviricota; Caudoviricetes; Caudovirales; Siphoviridae; Skunavirus; unclassified Skunavirus
GCF_002593525.1	skunavirus_odb10	97.1% 97.1% 0.0% 2.9% 0.0% 34	100.0% 97.1% 2.9% 0.0% 0.0% 34	1636571	Lactococcus phage 936 group phage Phi91127	Viruses; Duplodnaviria; Heunggongvirae; Uroviricota; Caudoviricetes; Caudovirales; Siphoviridae; Skunavirus; unclassified Skunavirus
GCF_002593145.1	skunavirus_odb10	97.1% 97.1% 0.0% 0.0% 2.9% 34	94.1% 91.2% 2.9% 2.9% 3.0% 34	1636573	Lactococcus phage 936 group phage PhiB1127	Viruses; Duplodnaviria; Heunggongvirae; Uroviricota; Caudoviricetes; Caudovirales; Siphoviridae; Skunavirus; unclassified Skunavirus
GCF_002593645.1	skunavirus_odb10	97.1% 97.1% 0.0% 0.0% 2.9% 34	97.0% 94.1% 2.9% 0.0% 3.0% 34	1636576	Lactococcus phage 936 group phage PhiE1127	Viruses; Duplodnaviria; Heunggongvirae; Uroviricota; Caudoviricetes; Caudovirales; Siphoviridae; Skunavirus; unclassified Skunavirus
GCF_002593405.1	skunavirus_odb10	97.1% 97.1% 0.0% 0.0% 2.9% 34	97.1% 97.1% 0.0% 0.0% 2.9% 34	1636578	Lactococcus phage 936 group phage PhiF0139	Viruses; Duplodnaviria; Heunggongvirae; Uroviricota; Caudoviricetes; Caudovirales; Siphoviridae; Skunavirus; unclassified Skunavirus
GCF_002593605.1	skunavirus_odb10	97.1% 97.1% 0.0% 0.0% 2.9% 34	97.1% 97.1% 0.0% 2.9% 0.0% 34	1636580	Lactococcus phage 936 group phage PhiJF1	Viruses; Duplodnaviria; Heunggongvirae; Uroviricota; Caudoviricetes; Caudovirales; Siphoviridae; Skunavirus; unclassified Skunavirus
GCF_002593425.1	skunavirus_odb10	100.0% 100.0% 0.0% 0.0% 0.0% 34	97.0% 94.1% 2.9% 2.9% 0.1% 34	1636581	Lactococcus phage 936 group phage PhiL.18	Viruses; Duplodnaviria; Heunggongvirae; Uroviricota; Caudoviricetes; Caudovirales; Siphoviridae; Skunavirus; unclassified Skunavirus
GCF_002593465.1	skunavirus_odb10	97.1% 97.1% 0.0% 0.0% 2.9% 34	97.0% 94.1% 2.9% 2.9% 0.1% 34	1636582	Lactococcus phage 936 group phage PhiL.6	Viruses; Duplodnaviria; Heunggongvirae; Uroviricota; Caudoviricetes; Caudovirales; Siphoviridae; Skunavirus; unclassified Skunavirus
GCF_002593685.1	skunavirus_odb10	97.1% 97.1% 0.0% 0.0% 2.9% 34	97.1% 97.1% 0.0% 0.0% 2.9% 34	1636583	Lactococcus phage 936 group phage PhiLj	Viruses; Duplodnaviria; Heunggongvirae; Uroviricota; Caudoviricetes; Caudovirales; Siphoviridae; Skunavirus; unclassified Skunavirus
GCF_002593665.1	skunavirus_odb10	97.1% 97.1% 0.0% 0.0% 2.9% 34	97.0% 94.1% 2.9% 2.9% 0.1% 34	1636586	Lactococcus phage 936 group phage PhiM1127	Viruses; Duplodnaviria; Heunggongvirae; Uroviricota; Caudoviricetes; Caudovirales; Siphoviridae; Skunavirus; unclassified Skunavirus
GCF_002593705.1	skunavirus_odb10	97.1% 97.1% 0.0% 0.0% 2.9% 34	97.1% 97.1% 0.0% 0.0% 2.9% 34	1636587	Lactococcus phage 936 group phage PhiS0139	Viruses; Duplodnaviria; Heunggongvirae; Uroviricota; Caudoviricetes; Caudovirales; Siphoviridae; Skunavirus; unclassified Skunavirus
GCF_002593105.1	skunavirus_odb10	97.1% 97.1% 0.0% 0.0% 2.9% 34	97.1% 97.1% 0.0% 0.0% 2.9% 34	1636724	Lactococcus phage 936 group phage PhiA.16	Viruses; Duplodnaviria; Heunggongvirae; Uroviricota; Caudoviricetes; Caudovirales; Siphoviridae; Skunavirus; unclassified Skunavirus
GCF_000982285.1	alphabaculovirus_odb10	97.7% 97.7% 0.0% 0.0% 2.3% 44	100.0% 100.0% 0.0% 0.0% 0.0% 44	1642929	Lambdina fiscellaria nucleopolyhedrovirus	Viruses; Baculoviridae; Alphabaculovirus
GCF_001501235.1	fromanvirus_odb10	100.0% 100.0% 0.0% 0.0% 0.0% 17	100.0% 100.0% 0.0% 0.0% 0.0% 17	1647300	Mycobacterium phage Luchador	Viruses; Duplodnaviria; Heunggongvirae; Uroviricota; Caudoviricetes; Caudovirales; Siphoviridae; Fromanvirus; unclassified Fromanvirus
GCF_001500555.1	fromanvirus_odb10	100.0% 100.0% 0.0% 0.0% 0.0% 17	100.0% 100.0% 0.0% 0.0% 0.0% 17	1647308	Mycobacterium phage Nerujay	Viruses; Duplodnaviria; Heunggongvirae; Uroviricota; Caudoviricetes; Caudovirales; Siphoviridae; Fromanvirus; unclassified Fromanvirus
GCF_001745815.1	pahexavirus_odb10	97.2% 97.2% 0.0% 0.0% 2.8% 36	100.0% 100.0% 0.0% 0.0% 0.0% 36	1654740	Propionibacterium phage BruceLethal	Viruses; Duplodnaviria; Heunggongvirae; Uroviricota; Caudoviricetes; Caudovirales; Siphoviridae; Pahexavirus; unclassified Pahexavirus
GCF_001744495.1	pahexavirus_odb10	94.4% 94.4% 0.0% 0.0% 5.6% 36	100.0% 100.0% 0.0% 0.0% 0.0% 36	1654780	Propionibacterium phage Enoki	Viruses; Duplodnaviria; Heunggongvirae; Uroviricota; Caudoviricetes; Caudovirales; Siphoviridae; Pahexavirus; unclassified Pahexavirus
GCF_001743815.1	pahexavirus_odb10	94.4% 94.4% 0.0% 0.0% 5.6% 36	100.0% 100.0% 0.0% 0.0% 0.0% 36	1654781	Propionibacterium phage Moyashi	Viruses; Duplodnaviria; Heunggongvirae; Uroviricota; Caudoviricetes; Caudovirales; Siphoviridae; Pahexavirus; unclassified Pahexavirus
GCF_001745135.2	pahexavirus_odb10	94.4% 94.4% 0.0% 0.0% 5.6% 36	97.2% 97.2% 0.0% 0.0% 2.8% 36	1654782	Propionibacterium phage QueenBey	Viruses; Duplodnaviria; Heunggongvirae; Uroviricota; Caudoviricetes; Caudovirales; Siphoviridae; Pahexavirus; unclassified Pahexavirus
GCF_001502535.1	cheoctovirus_odb10	87.4% 81.2% 6.2% 6.2% 6.4% 16	93.7% 87.5% 6.2% 6.2% 0.1% 16	1662284	Mycobacterium phage Kimberlium	Viruses; Duplodnaviria; Heunggongvirae; Uroviricota; Caudoviricetes; Caudovirales; Siphoviridae; Cheoctovirus; unclassified Cheoctovirus
GCF_001500475.1	fromanvirus_odb10	94.1% 94.1% 0.0% 5.9% 0.0% 17	94.1% 94.1% 0.0% 5.9% 0.0% 17	1673873	Mycobacterium phage Smeadley	Viruses; Duplodnaviria; Heunggongvirae; Uroviricota; Caudoviricetes; Caudovirales; Siphoviridae; Fromanvirus; unclassified Fromanvirus
GCF_001502515.1	fromanvirus_odb10	100.0% 100.0% 0.0% 0.0% 0.0% 17	100.0% 100.0% 0.0% 0.0% 0.0% 17	1673876	Mycobacterium phage UnionJack	Viruses; Duplodnaviria; Heunggongvirae; Uroviricota; Caudoviricetes; Caudovirales; Siphoviridae; Fromanvirus; unclassified Fromanvirus
GCF_001502955.1	tevenvirinae_odb10	85.2% 85.2% 0.0% 14.8% 0.0% 27	88.9% 88.9% 0.0% 11.1% 0.0% 27	1673887	Citrobacter phage IME-CF2	Viruses; Duplodnaviria; Heunggongvirae; Uroviricota; Caudoviricetes; Caudovirales; Myoviridae; Tevenvirinae; unclassified Tevenvirinae
GCF_001501115.1	cheoctovirus_odb10	100.0% 100.0% 0.0% 0.0% 0.0% 16	100.0% 100.0% 0.0% 0.0% 0.0% 16	1673889	Mycobacterium phage Ovechkin	Viruses; Duplodnaviria; Heunggongvirae; Uroviricota; Caudoviricetes; Caudovirales; Siphoviridae; Cheoctovirus; unclassified Cheoctovirus
GCF_001500895.1	fromanvirus_odb10	100.0% 100.0% 0.0% 0.0% 0.0% 17	100.0% 100.0% 0.0% 0.0% 0.0% 17	1675548	Mycobacterium phage Barriga	Viruses; Duplodnaviria; Heunggongvirae; Uroviricota; Caudoviricetes; Caudovirales; Siphoviridae; Fromanvirus; unclassified Fromanvirus
GCF_001502935.1	cheoctovirus_odb10	93.8% 93.8% 0.0% 0.0% 6.2% 16	93.8% 93.8% 0.0% 6.2% 0.0% 16	1675549	Mycobacterium phage Florinda	Viruses; Duplodnaviria; Heunggongvirae; Uroviricota; Caudoviricetes; Caudovirales; Siphoviridae; Cheoctovirus; unclassified Cheoctovirus
GCF_001502315.1	fromanvirus_odb10	100.0% 100.0% 0.0% 0.0% 0.0% 17	100.0% 100.0% 0.0% 0.0% 0.0% 17	1675553	Mycobacterium phage Nhonho	Viruses; Duplodnaviria; Heunggongvirae; Uroviricota; Caudoviricetes; Caudovirales; Siphoviridae; Fromanvirus; unclassified Fromanvirus
GCF_001502395.1	cheoctovirus_odb10	93.8% 93.8% 0.0% 0.0% 6.2% 16	93.8% 93.8% 0.0% 6.2% 0.0% 16	1675555	Mycobacterium phage Quico	Viruses; Duplodnaviria; Heunggongvirae; Uroviricota; Caudoviricetes; Caudovirales; Siphoviridae; Cheoctovirus; unclassified Cheoctovirus
GCF_001461605.1	betabaculovirus_odb10	98.3% 98.3% 0.0% 0.0% 1.7% 58	100.0% 100.0% 0.0% 0.0% 0.0% 58	1675862	Diatraea saccharalis granulovirus	Viruses; Baculoviridae; Betabaculovirus
GCF_002157455.1	alphabaculovirus_odb10	93.2% 90.9% 2.3% 6.8% 0.0% 44	95.5% 93.2% 2.3% 4.5% 0.0% 44	1675866	Urbanus proteus nucleopolyhedrovirus	Viruses; Baculoviridae; Alphabaculovirus
GCF_001470455.1	fromanvirus_odb10	82.4% 82.4% 0.0% 0.0% 17.6% 17	94.1% 94.1% 0.0% 0.0% 5.9% 17	1690684	Mycobacterium phage Phlei	Viruses; Duplodnaviria; Heunggongvirae; Uroviricota; Caudoviricetes; Caudovirales; Siphoviridae; Fromanvirus; unclassified Fromanvirus
GCF_001505695.1	pahexavirus_odb10	97.2% 97.2% 0.0% 0.0% 2.8% 36	97.2% 97.2% 0.0% 2.8% 0.0% 36	1690805	Propionibacterium phage PAC1	Viruses; Duplodnaviria; Heunggongvirae; Uroviricota; Caudoviricetes; Caudovirales; Siphoviridae; Pahexavirus; unclassified Pahexavirus
GCF_001274405.1	iridoviridae_odb10	100.0% 100.0% 0.0% 0.0% 0.0% 10	100.0% 100.0% 0.0% 0.0% 0.0% 10	1697349	Scale drop disease virus	Viruses; Varidnaviria; Bamfordvirae; Nucleocytoviricota; Megaviricetes; Pimascovirales; Iridoviridae; Alphairidovirinae; Megalocytivirus
GCF_001503395.1	cheoctovirus_odb10	87.5% 87.5% 0.0% 0.0% 12.5% 16	93.8% 93.8% 0.0% 0.0% 6.2% 16	1698356	Mycobacterium phage Phatniss	Viruses; Duplodnaviria; Heunggongvirae; Uroviricota; Caudoviricetes; Caudovirales; Siphoviridae; Cheoctovirus; unclassified Cheoctovirus
GCF_001504195.1	cheoctovirus_odb10	93.8% 93.8% 0.0% 0.0% 6.2% 16	100.0% 100.0% 0.0% 0.0% 0.0% 16	1698357	Mycobacterium phage Dante	Viruses; Duplodnaviria; Heunggongvirae; Uroviricota; Caudoviricetes; Caudovirales; Siphoviridae; Cheoctovirus; unclassified Cheoctovirus
GCF_001505655.1	fromanvirus_odb10	94.1% 94.1% 0.0% 0.0% 5.9% 17	100.0% 100.0% 0.0% 0.0% 0.0% 17	1698366	Mycobacterium phage Chadwick	Viruses; Duplodnaviria; Heunggongvirae; Uroviricota; Caudoviricetes; Caudovirales; Siphoviridae; Fromanvirus; unclassified Fromanvirus
GCF_001504995.1	fromanvirus_odb10	100.0% 100.0% 0.0% 0.0% 0.0% 17	94.1% 94.1% 0.0% 5.9% 0.0% 17	1698417	Mycobacterium phage Pioneer	Viruses; Duplodnaviria; Heunggongvirae; Uroviricota; Caudoviricetes; Caudovirales; Siphoviridae; Fromanvirus; unclassified Fromanvirus
GCF_001503375.1	fromanvirus_odb10	100.0% 100.0% 0.0% 0.0% 0.0% 17	100.0% 100.0% 0.0% 0.0% 0.0% 17	1698420	Mycobacterium phage Tasp14	Viruses; Duplodnaviria; Heunggongvirae; Uroviricota; Caudoviricetes; Caudovirales; Siphoviridae; Fromanvirus; unclassified Fromanvirus
GCF_001504175.1	fromanvirus_odb10	100.0% 100.0% 0.0% 0.0% 0.0% 17	100.0% 100.0% 0.0% 0.0% 0.0% 17	1698441	Mycobacterium phage Rufus	Viruses; Duplodnaviria; Heunggongvirae; Uroviricota; Caudoviricetes; Caudovirales; Siphoviridae; Fromanvirus; unclassified Fromanvirus
GCF_001505615.1	cheoctovirus_odb10	87.5% 87.5% 0.0% 0.0% 12.5% 16	87.5% 87.5% 0.0% 6.2% 6.3% 16	1698712	Mycobacterium phage PopTart	Viruses; Duplodnaviria; Heunggongvirae; Uroviricota; Caudoviricetes; Caudovirales; Siphoviridae; Cheoctovirus; unclassified Cheoctovirus
GCF_001504955.1	cheoctovirus_odb10	100.0% 100.0% 0.0% 0.0% 0.0% 16	100.0% 100.0% 0.0% 0.0% 0.0% 16	1698713	Mycobacterium phage Seagreen	Viruses; Duplodnaviria; Heunggongvirae; Uroviricota; Caudoviricetes; Caudovirales; Siphoviridae; Cheoctovirus; unclassified Cheoctovirus
GCF_001504135.1	cheoctovirus_odb10	100.0% 100.0% 0.0% 0.0% 0.0% 16	100.0% 100.0% 0.0% 0.0% 0.0% 16	1698715	Mycobacterium phage XFactor	Viruses; Duplodnaviria; Heunggongvirae; Uroviricota; Caudoviricetes; Caudovirales; Siphoviridae; Cheoctovirus; unclassified Cheoctovirus
GCF_001471055.2	guernseyvirinae_odb10	100.0% 100.0% 0.0% 0.0% 0.0% 16	100.0% 100.0% 0.0% 0.0% 0.0% 16	1701257	Enterobacter phage phiEap-2	Viruses; Duplodnaviria; Heunggongvirae; Uroviricota; Caudoviricetes; Caudovirales; Siphoviridae; Guernseyvirinae; Cornellvirus; unclassified Cornellvirus
GCF_002149305.1	tevenvirinae_odb10	96.3% 96.3% 0.0% 3.7% 0.0% 27	100.0% 100.0% 0.0% 0.0% 0.0% 27	1701810	Citrobacter phage Margaery	Viruses; Duplodnaviria; Heunggongvirae; Uroviricota; Caudoviricetes; Caudovirales; Myoviridae; Tevenvirinae; unclassified Tevenvirinae
GCF_001505595.1	fromanvirus_odb10	94.1% 94.1% 0.0% 0.0% 5.9% 17	100.0% 100.0% 0.0% 0.0% 0.0% 17	1701845	Mycobacterium phage TheloniousMonk	Viruses; Duplodnaviria; Heunggongvirae; Uroviricota; Caudoviricetes; Caudovirales; Siphoviridae; Fromanvirus; unclassified Fromanvirus
GCF_001504935.1	fromanvirus_odb10	100.0% 100.0% 0.0% 0.0% 0.0% 17	100.0% 100.0% 0.0% 0.0% 0.0% 17	1701849	Mycobacterium phage Turj99	Viruses; Duplodnaviria; Heunggongvirae; Uroviricota; Caudoviricetes; Caudovirales; Siphoviridae; Fromanvirus; unclassified Fromanvirus
GCF_001503315.1	fromanvirus_odb10	94.1% 94.1% 0.0% 5.9% 0.0% 17	100.0% 100.0% 0.0% 0.0% 0.0% 17	1701853	Mycobacterium phage Serenity	Viruses; Duplodnaviria; Heunggongvirae; Uroviricota; Caudoviricetes; Caudovirales; Siphoviridae; Fromanvirus; unclassified Fromanvirus
GCF_001482935.1	fromanvirus_odb10	100.0% 100.0% 0.0% 0.0% 0.0% 17	100.0% 100.0% 0.0% 0.0% 0.0% 17	1718166	Mycobacterium phage LadyBird	Viruses; Duplodnaviria; Heunggongvirae; Uroviricota; Caudoviricetes; Caudovirales; Siphoviridae; Fromanvirus; unclassified Fromanvirus
GCF_001503295.1	fromanvirus_odb10	100.0% 100.0% 0.0% 0.0% 0.0% 17	100.0% 100.0% 0.0% 0.0% 0.0% 17	1718171	Mycobacterium phage Pari	Viruses; Duplodnaviria; Heunggongvirae; Uroviricota; Caudoviricetes; Caudovirales; Siphoviridae; Fromanvirus; unclassified Fromanvirus
GCF_001504095.2	fromanvirus_odb10	100.0% 100.0% 0.0% 0.0% 0.0% 17	100.0% 100.0% 0.0% 0.0% 0.0% 17	1718172	Mycobacterium phage Theia	Viruses; Duplodnaviria; Heunggongvirae; Uroviricota; Caudoviricetes; Caudovirales; Siphoviridae; Fromanvirus; unclassified Fromanvirus
GCF_001501495.1	tequatrovirus_odb10	95.8% 95.8% 0.0% 4.2% 0.0% 24	95.8% 95.8% 0.0% 4.2% 0.0% 24	1720494	Escherichia phage slur02	Viruses; Duplodnaviria; Heunggongvirae; Uroviricota; Caudoviricetes; Caudovirales; Myoviridae; Tevenvirinae; Tequatrovirus; unclassified Tequatrovirus
GCF_001502875.1	tequatrovirus_odb10	100.0% 100.0% 0.0% 0.0% 0.0% 24	100.0% 100.0% 0.0% 0.0% 0.0% 24	1720500	Escherichia phage slur07	Viruses; Duplodnaviria; Heunggongvirae; Uroviricota; Caudoviricetes; Caudovirales; Myoviridae; Tevenvirinae; Tequatrovirus; unclassified Tequatrovirus
GCF_001447045.1	tequatrovirus_odb10	100.0% 100.0% 0.0% 0.0% 0.0% 24	100.0% 100.0% 0.0% 0.0% 0.0% 24	1720504	Escherichia phage slur14	Viruses; Duplodnaviria; Heunggongvirae; Uroviricota; Caudoviricetes; Caudovirales; Myoviridae; Tevenvirinae; Tequatrovirus; unclassified Tequatrovirus
GCF_001579495.1	rudiviridae_odb10	100.0% 100.0% 0.0% 0.0% 0.0% 11	100.0% 100.0% 0.0% 0.0% 0.0% 11	1732175	Acidianus rod-shaped virus 2	Viruses; Ligamenvirales; Rudiviridae; Rudivirus; unclassified Rudivirus
GCF_001470075.1	fromanvirus_odb10	94.1% 94.1% 0.0% 5.9% 0.0% 17	94.1% 94.1% 0.0% 5.9% 0.0% 17	1735466	Mycobacterium phage Pepe	Viruses; Duplodnaviria; Heunggongvirae; Uroviricota; Caudoviricetes; Caudovirales; Siphoviridae; Fromanvirus; unclassified Fromanvirus
GCF_001470615.1	cheoctovirus_odb10	93.8% 93.8% 0.0% 0.0% 6.2% 16	87.5% 87.5% 0.0% 6.2% 6.3% 16	1739966	Mycobacterium phage Sparkdehlily	Viruses; Duplodnaviria; Heunggongvirae; Uroviricota; Caudoviricetes; Caudovirales; Siphoviridae; Cheoctovirus; unclassified Cheoctovirus
GCF_001470315.1	cheoctovirus_odb10	93.8% 93.8% 0.0% 0.0% 6.2% 16	87.5% 87.5% 0.0% 0.0% 12.5% 16	1739967	Mycobacterium phage Cabrinians	Viruses; Duplodnaviria; Heunggongvirae; Uroviricota; Caudoviricetes; Caudovirales; Siphoviridae; Cheoctovirus; unclassified Cheoctovirus
GCF_001470955.1	pahexavirus_odb10	91.7% 91.7% 0.0% 0.0% 8.3% 36	97.2% 97.2% 0.0% 0.0% 2.8% 36	1747271	Propionibacterium phage PA1-14	Viruses; Duplodnaviria; Heunggongvirae; Uroviricota; Caudoviricetes; Caudovirales; Siphoviridae; Pahexavirus; unclassified Pahexavirus
GCF_001567015.1	betabaculovirus_odb10	96.6% 96.6% 0.0% 3.4% 0.0% 58	96.6% 96.6% 0.0% 3.4% 0.0% 58	1750712	Cnaphalocrocis medinalis granulovirus	Viruses; Baculoviridae; Betabaculovirus
GCF_001471035.1	fromanvirus_odb10	100.0% 100.0% 0.0% 0.0% 0.0% 17	100.0% 100.0% 0.0% 0.0% 0.0% 17	1755681	Mycobacterium phage Iracema64	Viruses; Duplodnaviria; Heunggongvirae; Uroviricota; Caudoviricetes; Caudovirales; Siphoviridae; Fromanvirus; unclassified Fromanvirus
GCF_001564385.1	gammaherpesvirinae_odb10	100.0% 100.0% 0.0% 0.0% 0.0% 29	100.0% 100.0% 0.0% 0.0% 0.0% 29	1780507	Myotis gammaherpesvirus 8	Viruses; Duplodnaviria; Heunggongvirae; Peploviricota; Herviviricetes; Herpesvirales; Herpesviridae; Gammaherpesvirinae; unclassified Gammaherpesvirinae
GCF_001755125.1	fromanvirus_odb10	100.0% 100.0% 0.0% 0.0% 0.0% 17	100.0% 100.0% 0.0% 0.0% 0.0% 17	1784956	Mycobacterium phage Bactobuster	Viruses; Duplodnaviria; Heunggongvirae; Uroviricota; Caudoviricetes; Caudovirales; Siphoviridae; Fromanvirus; unclassified Fromanvirus
GCF_001754865.1	fromanvirus_odb10	94.1% 94.1% 0.0% 5.9% 0.0% 17	88.2% 88.2% 0.0% 11.8% 0.0% 17	1792253	Mycobacterium phage Catalina	Viruses; Duplodnaviria; Heunggongvirae; Uroviricota; Caudoviricetes; Caudovirales; Siphoviridae; Fromanvirus; unclassified Fromanvirus
GCF_001755265.1	fromanvirus_odb10	100.0% 100.0% 0.0% 0.0% 0.0% 17	100.0% 100.0% 0.0% 0.0% 0.0% 17	1805459	Mycobacterium phage Mulciber	Viruses; Duplodnaviria; Heunggongvirae; Uroviricota; Caudoviricetes; Caudovirales; Siphoviridae; Fromanvirus; unclassified Fromanvirus
GCF_001744235.1	tequatrovirus_odb10	100.0% 100.0% 0.0% 0.0% 0.0% 24	100.0% 100.0% 0.0% 0.0% 0.0% 24	1815590	Escherichia phage vB_EcoM-UFV13	Viruses; Duplodnaviria; Heunggongvirae; Uroviricota; Caudoviricetes; Caudovirales; Myoviridae; Tevenvirinae; Tequatrovirus; unclassified Tequatrovirus
GCF_001755685.1	cheoctovirus_odb10	68.8% 68.8% 0.0% 6.2% 25.0% 16	68.8% 68.8% 0.0% 6.2% 25.0% 16	1815608	Mycobacterium phage Brocalys	Viruses; Duplodnaviria; Heunggongvirae; Uroviricota; Caudoviricetes; Caudovirales; Siphoviridae; Cheoctovirus; unclassified Cheoctovirus
GCF_001745955.1	tevenvirinae_odb10	92.6% 92.6% 0.0% 7.4% 0.0% 27	100.0% 100.0% 0.0% 0.0% 0.0% 27	1815631	Salmonella phage vB_SnwM_CGG4-1	Viruses; Duplodnaviria; Heunggongvirae; Uroviricota; Caudoviricetes; Caudovirales; Myoviridae; Tevenvirinae; Gelderlandvirus; unclassified Gelderlandvirus
GCF_001754825.1	fromanvirus_odb10	94.1% 94.1% 0.0% 5.9% 0.0% 17	100.0% 100.0% 0.0% 0.0% 0.0% 17	1815969	Mycobacterium phage Loser	Viruses; Duplodnaviria; Heunggongvirae; Uroviricota; Caudoviricetes; Caudovirales; Siphoviridae; Fromanvirus; unclassified Fromanvirus
GCF_001754385.1	fromanvirus_odb10	100.0% 100.0% 0.0% 0.0% 0.0% 17	100.0% 100.0% 0.0% 0.0% 0.0% 17	1815972	Mycobacterium phage ArcherNM	Viruses; Duplodnaviria; Heunggongvirae; Uroviricota; Caudoviricetes; Caudovirales; Siphoviridae; Fromanvirus; unclassified Fromanvirus
GCF_001755165.1	fromanvirus_odb10	100.0% 100.0% 0.0% 0.0% 0.0% 17	100.0% 100.0% 0.0% 0.0% 0.0% 17	1821723	Mycobacterium phage EvilGenius	Viruses; Duplodnaviria; Heunggongvirae; Uroviricota; Caudoviricetes; Caudovirales; Siphoviridae; Fromanvirus; unclassified Fromanvirus
GCF_001743935.1	tequatrovirus_odb10	95.8% 95.8% 0.0% 4.2% 0.0% 24	95.8% 95.8% 0.0% 4.2% 0.0% 24	1837867	Escherichia phage UFV-AREG1	Viruses; Duplodnaviria; Heunggongvirae; Uroviricota; Caudoviricetes; Caudovirales; Myoviridae; Tevenvirinae; Tequatrovirus; unclassified Tequatrovirus
GCF_001654205.1	alphabaculovirus_odb10	95.5% 95.5% 0.0% 2.3% 2.2% 44	100.0% 100.0% 0.0% 0.0% 0.0% 44	1850906	Catopsilia pomona nucleopolyhedrovirus	Viruses; Baculoviridae; Alphabaculovirus
GCF_001745235.1	tevenvirinae_odb10	100.0% 100.0% 0.0% 0.0% 0.0% 27	96.3% 96.3% 0.0% 3.7% 0.0% 27	1852625	Klebsiella phage vB_KpnM_KpV477	Viruses; Duplodnaviria; Heunggongvirae; Uroviricota; Caudoviricetes; Caudovirales; Myoviridae; Tevenvirinae; Jiaodavirus; unclassified Jiaodavirus
GCF_001744575.1	tevenvirinae_odb10	100.0% 100.0% 0.0% 0.0% 0.0% 27	100.0% 100.0% 0.0% 0.0% 0.0% 27	1852628	Morganella phage vB_MmoM_MP1	Viruses; Duplodnaviria; Heunggongvirae; Uroviricota; Caudoviricetes; Caudovirales; Myoviridae; Tevenvirinae; unclassified Tevenvirinae
GCF_001881975.1	guernseyvirinae_odb10	100.0% 100.0% 0.0% 0.0% 0.0% 16	100.0% 100.0% 0.0% 0.0% 0.0% 16	1857099	Salmonella phage BPS11Q3	Viruses; Duplodnaviria; Heunggongvirae; Uroviricota; Caudoviricetes; Caudovirales; Siphoviridae; Guernseyvirinae; Jerseyvirus; unclassified Jerseyvirus
GCF_001743555.1	tequatrovirus_odb10	95.8% 95.8% 0.0% 4.2% 0.0% 24	95.8% 95.8% 0.0% 4.2% 0.0% 24	1863008	Shigella phage SHFML-11	Viruses; Duplodnaviria; Heunggongvirae; Uroviricota; Caudoviricetes; Caudovirales; Myoviridae; Tevenvirinae; Tequatrovirus; unclassified Tequatrovirus
GCF_001745995.1	tequatrovirus_odb10	83.3% 83.3% 0.0% 12.5% 4.2% 24	83.3% 83.3% 0.0% 12.5% 4.2% 24	1863009	Shigella phage SHFML-26	Viruses; Duplodnaviria; Heunggongvirae; Uroviricota; Caudoviricetes; Caudovirales; Myoviridae; Tevenvirinae; Tequatrovirus; unclassified Tequatrovirus
GCF_001885525.1	guernseyvirinae_odb10	100.0% 100.0% 0.0% 0.0% 0.0% 16	93.8% 93.8% 0.0% 0.0% 6.2% 16	1868170	Salmonella phage MA12	Viruses; Duplodnaviria; Heunggongvirae; Uroviricota; Caudoviricetes; Caudovirales; Siphoviridae; Guernseyvirinae; Jerseyvirus; unclassified Jerseyvirus
GCF_001744555.1	tevenvirinae_odb10	92.6% 92.6% 0.0% 7.4% 0.0% 27	100.0% 100.0% 0.0% 0.0% 0.0% 27	1871313	Citrobacter phage vB_CfrM_CfP1	Viruses; Duplodnaviria; Heunggongvirae; Uroviricota; Caudoviricetes; Caudovirales; Myoviridae; Tevenvirinae; unclassified Tevenvirinae
GCF_001695465.1	chordopoxvirinae_odb10	100.0% 100.0% 0.0% 0.0% 0.0% 58	100.0% 100.0% 0.0% 0.0% 0.0% 58	1873698	Pteropox virus	Viruses; Varidnaviria; Bamfordvirae; Nucleocytoviricota; Pokkesviricetes; Chitovirales; Poxviridae; Chordopoxvirinae; Pteropopoxvirus
GCF_001743995.1	fromanvirus_odb10	100.0% 100.0% 0.0% 0.0% 0.0% 17	100.0% 100.0% 0.0% 0.0% 0.0% 17	1873889	Mycobacterium phage Makemake	Viruses; Duplodnaviria; Heunggongvirae; Uroviricota; Caudoviricetes; Caudovirales; Siphoviridae; Fromanvirus; unclassified Fromanvirus
GCF_001745315.1	fromanvirus_odb10	94.1% 94.1% 0.0% 0.0% 5.9% 17	100.0% 100.0% 0.0% 0.0% 0.0% 17	1873891	Mycobacterium phage Papez	Viruses; Duplodnaviria; Heunggongvirae; Uroviricota; Caudoviricetes; Caudovirales; Siphoviridae; Fromanvirus; unclassified Fromanvirus
GCF_001745975.1	fromanvirus_odb10	94.1% 94.1% 0.0% 0.0% 5.9% 17	100.0% 100.0% 0.0% 0.0% 0.0% 17	1873895	Mycobacterium phage Gompeii16	Viruses; Duplodnaviria; Heunggongvirae; Uroviricota; Caudoviricetes; Caudovirales; Siphoviridae; Fromanvirus; unclassified Fromanvirus
GCF_002611805.1	tevenvirinae_odb10	100.0% 100.0% 0.0% 0.0% 0.0% 27	100.0% 100.0% 0.0% 0.0% 0.0% 27	1873954	Cronobacter phage vB_CsaM_leE	Viruses; Duplodnaviria; Heunggongvirae; Uroviricota; Caudoviricetes; Caudovirales; Myoviridae; Tevenvirinae; unclassified Tevenvirinae
GCF_003862015.1	skunavirus_odb10	97.1% 97.1% 0.0% 0.0% 2.9% 34	97.1% 97.1% 0.0% 0.0% 2.9% 34	1874572	Lactococcus phage 16W23	Viruses; Duplodnaviria; Heunggongvirae; Uroviricota; Caudoviricetes; Caudovirales; Siphoviridae; Skunavirus; unclassified Skunavirus
GCF_002954815.1	skunavirus_odb10	100.0% 100.0% 0.0% 0.0% 0.0% 34	100.0% 100.0% 0.0% 0.0% 0.0% 34	1874585	Lactococcus phage 10W18	Viruses; Duplodnaviria; Heunggongvirae; Uroviricota; Caudoviricetes; Caudovirales; Siphoviridae; Skunavirus; unclassified Skunavirus
GCF_002954835.1	skunavirus_odb10	97.1% 97.1% 0.0% 0.0% 2.9% 34	97.1% 97.1% 0.0% 0.0% 2.9% 34	1874587	Lactococcus phage 13W11L	Viruses; Duplodnaviria; Heunggongvirae; Uroviricota; Caudoviricetes; Caudovirales; Siphoviridae; Skunavirus; unclassified Skunavirus
GCF_002954855.1	skunavirus_odb10	100.0% 100.0% 0.0% 0.0% 0.0% 34	100.0% 100.0% 0.0% 0.0% 0.0% 34	1874589	Lactococcus phage 3R16S	Viruses; Duplodnaviria; Heunggongvirae; Uroviricota; Caudoviricetes; Caudovirales; Siphoviridae; Skunavirus; unclassified Skunavirus
GCF_002954895.1	skunavirus_odb10	100.0% 100.0% 0.0% 0.0% 0.0% 34	100.0% 100.0% 0.0% 0.0% 0.0% 34	1874593	Lactococcus phage i0139	Viruses; Duplodnaviria; Heunggongvirae; Uroviricota; Caudoviricetes; Caudovirales; Siphoviridae; Skunavirus; unclassified Skunavirus
GCF_002612105.1	tevenvirinae_odb10	100.0% 100.0% 0.0% 0.0% 0.0% 27	100.0% 100.0% 0.0% 0.0% 0.0% 27	1885242	Cronobacter phage vB_CsaM_leB	Viruses; Duplodnaviria; Heunggongvirae; Uroviricota; Caudoviricetes; Caudovirales; Myoviridae; Tevenvirinae; unclassified Tevenvirinae
GCF_001725895.1	rudiviridae_odb10	100.0% 100.0% 0.0% 0.0% 0.0% 11	100.0% 100.0% 0.0% 0.0% 0.0% 11	1895333	Sulfolobus islandicus rudivirus 3	Viruses; Ligamenvirales; Rudiviridae; Rudivirus; unclassified Rudivirus
GCF_001974475.1	iridoviridae_odb10	100.0% 100.0% 0.0% 0.0% 0.0% 10	100.0% 100.0% 0.0% 0.0% 0.0% 10	1898060	Lymphocystis disease virus Sa	Viruses; Varidnaviria; Bamfordvirae; Nucleocytoviricota; Megaviricetes; Pimascovirales; Iridoviridae; Alphairidovirinae; Lymphocystivirus; unclassified Lymphocystivirus
GCF_000910415.1	guernseyvirinae_odb10	100.0% 100.0% 0.0% 0.0% 0.0% 16	100.0% 100.0% 0.0% 0.0% 0.0% 16	1911006	Salmonella virus SP31	Viruses; Duplodnaviria; Heunggongvirae; Uroviricota; Caudoviricetes; Caudovirales; Siphoviridae; Guernseyvirinae; Cornellvirus
GCF_002614445.1	guernseyvirinae_odb10	93.8% 93.8% 0.0% 6.2% 0.0% 16	93.7% 87.5% 6.2% 6.2% 0.1% 16	1911007	Escherichia virus K1ind1	Viruses; Duplodnaviria; Heunggongvirae; Uroviricota; Caudoviricetes; Caudovirales; Siphoviridae; Guernseyvirinae; Kagunavirus
GCF_001308815.1	guernseyvirinae_odb10	93.8% 93.8% 0.0% 6.2% 0.0% 16	93.7% 87.5% 6.2% 6.2% 0.1% 16	1911008	Escherichia virus K1G	Viruses; Duplodnaviria; Heunggongvirae; Uroviricota; Caudoviricetes; Caudovirales; Siphoviridae; Guernseyvirinae; Kagunavirus
GCF_002614465.1	guernseyvirinae_odb10	93.8% 93.8% 0.0% 6.2% 0.0% 16	93.7% 87.5% 6.2% 6.2% 0.1% 16	1911009	Escherichia virus K1ind2	Viruses; Duplodnaviria; Heunggongvirae; Uroviricota; Caudoviricetes; Caudovirales; Siphoviridae; Guernseyvirinae; Kagunavirus
GCF_001308535.1	guernseyvirinae_odb10	93.8% 93.8% 0.0% 0.0% 6.2% 16	93.7% 87.5% 6.2% 6.2% 0.1% 16	1911010	Escherichia virus K1H	Viruses; Duplodnaviria; Heunggongvirae; Uroviricota; Caudoviricetes; Caudovirales; Siphoviridae; Guernseyvirinae; Kagunavirus
GCF_000916315.1	tevenvirinae_odb10	100.0% 100.0% 0.0% 0.0% 0.0% 27	100.0% 100.0% 0.0% 0.0% 0.0% 27	1913655	Enterobacter virus PG7	Viruses; Duplodnaviria; Heunggongvirae; Uroviricota; Caudoviricetes; Caudovirales; Myoviridae; Tevenvirinae; Karamvirus
GCF_000889435.1	tevenvirinae_odb10	96.3% 96.3% 0.0% 3.7% 0.0% 27	100.0% 100.0% 0.0% 0.0% 0.0% 27	1913656	Escherichia virus CC31	Viruses; Duplodnaviria; Heunggongvirae; Uroviricota; Caudoviricetes; Caudovirales; Myoviridae; Tevenvirinae; Karamvirus
GCF_001041775.1	tevenvirinae_odb10	92.6% 92.6% 0.0% 7.4% 0.0% 27	100.0% 100.0% 0.0% 0.0% 0.0% 27	1913657	Salmonella virus STML198	Viruses; Duplodnaviria; Heunggongvirae; Uroviricota; Caudoviricetes; Caudovirales; Myoviridae; Tevenvirinae; Gelderlandvirus
GCF_000905195.1	tevenvirinae_odb10	88.9% 88.9% 0.0% 11.1% 0.0% 27	92.6% 92.6% 0.0% 7.4% 0.0% 27	1913658	Salmonella virus S16	Viruses; Duplodnaviria; Heunggongvirae; Uroviricota; Caudoviricetes; Caudovirales; Myoviridae; Tevenvirinae; Gelderlandvirus
GCF_000890395.1	tevenvirinae_odb10	92.6% 92.6% 0.0% 7.4% 0.0% 27	100.0% 100.0% 0.0% 0.0% 0.0% 27	1913683	Escherichia virus VR7	Viruses; Duplodnaviria; Heunggongvirae; Uroviricota; Caudoviricetes; Caudovirales; Myoviridae; Tevenvirinae; Gaprivervirus
GCF_001503695.1	tevenvirinae_odb10	92.6% 92.6% 0.0% 7.4% 0.0% 27	100.0% 100.0% 0.0% 0.0% 0.0% 27	1913684	Escherichia virus VR20	Viruses; Duplodnaviria; Heunggongvirae; Uroviricota; Caudoviricetes; Caudovirales; Myoviridae; Tevenvirinae; Gaprivervirus
GCF_001504495.1	tevenvirinae_odb10	92.6% 92.6% 0.0% 7.4% 0.0% 27	100.0% 100.0% 0.0% 0.0% 0.0% 27	1913685	Escherichia virus VR25	Viruses; Duplodnaviria; Heunggongvirae; Uroviricota; Caudoviricetes; Caudovirales; Myoviridae; Tevenvirinae; Gaprivervirus
GCF_001505955.1	tevenvirinae_odb10	92.6% 92.6% 0.0% 7.4% 0.0% 27	100.0% 100.0% 0.0% 0.0% 0.0% 27	1913686	Escherichia virus VR26	Viruses; Duplodnaviria; Heunggongvirae; Uroviricota; Caudoviricetes; Caudovirales; Myoviridae; Tevenvirinae; Gaprivervirus
GCF_000888655.1	tevenvirinae_odb10	96.3% 96.3% 0.0% 3.7% 0.0% 27	100.0% 100.0% 0.0% 0.0% 0.0% 27	1913995	Shigella virus SP18	Viruses; Duplodnaviria; Heunggongvirae; Uroviricota; Caudoviricetes; Caudovirales; Myoviridae; Tevenvirinae; Gaprivervirus
GCF_000843785.1	tevenvirinae_odb10	100.0% 100.0% 0.0% 0.0% 0.0% 27	100.0% 100.0% 0.0% 0.0% 0.0% 27	1914019	Vibrio virus KVP40	Viruses; Duplodnaviria; Heunggongvirae; Uroviricota; Caudoviricetes; Caudovirales; Myoviridae; Tevenvirinae; Schizotequatrovirus
GCF_000910195.2	tevenvirinae_odb10	100.0% 100.0% 0.0% 0.0% 0.0% 27	100.0% 100.0% 0.0% 0.0% 0.0% 27	1914020	Vibrio virus nt1	Viruses; Duplodnaviria; Heunggongvirae; Uroviricota; Caudoviricetes; Caudovirales; Myoviridae; Tevenvirinae; Schizotequatrovirus
GCF_001501635.1	tevenvirinae_odb10	100.0% 100.0% 0.0% 0.0% 0.0% 27	100.0% 100.0% 0.0% 0.0% 0.0% 27	1914021	Vibrio virus ValKK3	Viruses; Duplodnaviria; Heunggongvirae; Uroviricota; Caudoviricetes; Caudovirales; Myoviridae; Tevenvirinae; Schizotequatrovirus
GCF_000901375.1	tevenvirinae_odb10	100.0% 100.0% 0.0% 0.0% 0.0% 27	0.0% 0.0% 0.0% 0.0% 100.0% 27	1914155	Escherichia virus HX01	Viruses; Duplodnaviria; Heunggongvirae; Uroviricota; Caudoviricetes; Caudovirales; Myoviridae; Tevenvirinae; Mosigvirus
GCF_000919915.2	tevenvirinae_odb10	100.0% 100.0% 0.0% 0.0% 0.0% 27	100.0% 100.0% 0.0% 0.0% 0.0% 27	1914160	Escherichia virus JS09	Viruses; Duplodnaviria; Heunggongvirae; Uroviricota; Caudoviricetes; Caudovirales; Myoviridae; Tevenvirinae; Mosigvirus
GCF_000858005.1	tevenvirinae_odb10	100.0% 100.0% 0.0% 0.0% 0.0% 27	100.0% 100.0% 0.0% 0.0% 0.0% 27	1914161	Escherichia virus RB69	Viruses; Duplodnaviria; Heunggongvirae; Uroviricota; Caudoviricetes; Caudovirales; Myoviridae; Tevenvirinae; Mosigvirus
GCF_000925755.1	tevenvirinae_odb10	100.0% 100.0% 0.0% 0.0% 0.0% 27	100.0% 100.0% 0.0% 0.0% 0.0% 27	1914162	Shigella virus UTAM	Viruses; Duplodnaviria; Heunggongvirae; Uroviricota; Caudoviricetes; Caudovirales; Myoviridae; Tevenvirinae; Mosigvirus
GCF_000889095.1	tevenvirinae_odb10	100.0% 100.0% 0.0% 0.0% 0.0% 27	100.0% 100.0% 0.0% 0.0% 0.0% 27	1914192	Escherichia virus IME08	Viruses; Duplodnaviria; Heunggongvirae; Uroviricota; Caudoviricetes; Caudovirales; Myoviridae; Tevenvirinae; Dhakavirus
GCF_000900735.1	tevenvirinae_odb10	85.2% 85.2% 0.0% 14.8% 0.0% 27	88.9% 88.9% 0.0% 11.1% 0.0% 27	1914193	Escherichia virus Bp7	Viruses; Duplodnaviria; Heunggongvirae; Uroviricota; Caudoviricetes; Caudovirales; Myoviridae; Tevenvirinae; Dhakavirus
GCF_000882975.1	tevenvirinae_odb10	100.0% 100.0% 0.0% 0.0% 0.0% 27	100.0% 100.0% 0.0% 0.0% 0.0% 27	1914194	Escherichia virus JS10	Viruses; Duplodnaviria; Heunggongvirae; Uroviricota; Caudoviricetes; Caudovirales; Myoviridae; Tevenvirinae; Dhakavirus
GCF_001505315.1	tevenvirinae_odb10	100.0% 100.0% 0.0% 0.0% 0.0% 27	100.0% 100.0% 0.0% 0.0% 0.0% 27	1914195	Escherichia virus VR5	Viruses; Duplodnaviria; Heunggongvirae; Uroviricota; Caudoviricetes; Caudovirales; Myoviridae; Tevenvirinae; Dhakavirus
GCF_001310115.1	tequatrovirus_odb10	100.0% 100.0% 0.0% 0.0% 0.0% 24	100.0% 100.0% 0.0% 0.0% 0.0% 24	1914199	Escherichia virus AR1	Viruses; Duplodnaviria; Heunggongvirae; Uroviricota; Caudoviricetes; Caudovirales; Myoviridae; Tevenvirinae; Tequatrovirus
GCF_000902495.1	tequatrovirus_odb10	100.0% 100.0% 0.0% 0.0% 0.0% 24	100.0% 100.0% 0.0% 0.0% 0.0% 24	1914200	Escherichia virus Ime09	Viruses; Duplodnaviria; Heunggongvirae; Uroviricota; Caudoviricetes; Caudovirales; Myoviridae; Tevenvirinae; Tequatrovirus
GCF_000918255.1	tequatrovirus_odb10	91.7% 91.7% 0.0% 8.3% 0.0% 24	91.7% 91.7% 0.0% 8.3% 0.0% 24	1914201	Escherichia virus E112	Viruses; Duplodnaviria; Heunggongvirae; Uroviricota; Caudoviricetes; Caudovirales; Myoviridae; Tevenvirinae; Tequatrovirus
GCF_000925055.1	tequatrovirus_odb10	100.0% 100.0% 0.0% 0.0% 0.0% 24	100.0% 100.0% 0.0% 0.0% 0.0% 24	1914202	Escherichia virus ECML134	Viruses; Duplodnaviria; Heunggongvirae; Uroviricota; Caudoviricetes; Caudovirales; Myoviridae; Tevenvirinae; Tequatrovirus
GCF_002149625.1	tequatrovirus_odb10	95.8% 95.8% 0.0% 4.2% 0.0% 24	100.0% 100.0% 0.0% 0.0% 0.0% 24	1914203	Escherichia virus RB3	Viruses; Duplodnaviria; Heunggongvirae; Uroviricota; Caudoviricetes; Caudovirales; Myoviridae; Tevenvirinae; Tequatrovirus
GCF_000899615.1	tequatrovirus_odb10	100.0% 100.0% 0.0% 0.0% 0.0% 24	100.0% 100.0% 0.0% 0.0% 0.0% 24	1914204	Escherichia virus C40	Viruses; Duplodnaviria; Heunggongvirae; Uroviricota; Caudoviricetes; Caudovirales; Myoviridae; Tevenvirinae; Tequatrovirus
GCF_000892655.1	tequatrovirus_odb10	100.0% 100.0% 0.0% 0.0% 0.0% 24	100.0% 100.0% 0.0% 0.0% 0.0% 24	1914205	Shigella virus Shfl2	Viruses; Duplodnaviria; Heunggongvirae; Uroviricota; Caudoviricetes; Caudovirales; Myoviridae; Tevenvirinae; Tequatrovirus
GCF_000930595.1	tequatrovirus_odb10	100.0% 100.0% 0.0% 0.0% 0.0% 24	100.0% 100.0% 0.0% 0.0% 0.0% 24	1914206	Shigella virus Pss1	Viruses; Duplodnaviria; Heunggongvirae; Uroviricota; Caudoviricetes; Caudovirales; Myoviridae; Tevenvirinae; Tequatrovirus
GCF_001042115.1	tequatrovirus_odb10	100.0% 100.0% 0.0% 0.0% 0.0% 24	100.0% 100.0% 0.0% 0.0% 0.0% 24	1914207	Yersinia virus PST	Viruses; Duplodnaviria; Heunggongvirae; Uroviricota; Caudoviricetes; Caudovirales; Myoviridae; Tevenvirinae; Tequatrovirus
GCF_001042055.1	tequatrovirus_odb10	95.8% 95.8% 0.0% 4.2% 0.0% 24	95.8% 95.8% 0.0% 4.2% 0.0% 24	1914208	Yersinia virus D1	Viruses; Duplodnaviria; Heunggongvirae; Uroviricota; Caudoviricetes; Caudovirales; Myoviridae; Tevenvirinae; Tequatrovirus
GCF_000884775.1	tequatrovirus_odb10	100.0% 100.0% 0.0% 0.0% 0.0% 24	100.0% 100.0% 0.0% 0.0% 0.0% 24	1914209	Escherichia virus RB14	Viruses; Duplodnaviria; Heunggongvirae; Uroviricota; Caudoviricetes; Caudovirales; Myoviridae; Tevenvirinae; Tequatrovirus
GCF_000926735.1	spounavirinae_odb10	87.5% 87.5% 0.0% 6.2% 6.3% 16	87.5% 87.5% 0.0% 6.2% 6.3% 16	1918722	Bacillus virus CP51	Viruses; Duplodnaviria; Heunggongvirae; Uroviricota; Caudoviricetes; Caudovirales; Herelleviridae; Spounavirinae; Siminovitchvirus
GCF_001504395.1	spounavirinae_odb10	87.5% 87.5% 0.0% 6.2% 6.3% 16	87.5% 87.5% 0.0% 6.2% 6.3% 16	1918723	Bacillus virus JL	Viruses; Duplodnaviria; Heunggongvirae; Uroviricota; Caudoviricetes; Caudovirales; Herelleviridae; Spounavirinae; Siminovitchvirus
GCF_001505855.1	spounavirinae_odb10	87.5% 87.5% 0.0% 6.2% 6.3% 16	87.5% 87.5% 0.0% 6.2% 6.3% 16	1918724	Bacillus virus Shanette	Viruses; Duplodnaviria; Heunggongvirae; Uroviricota; Caudoviricetes; Caudovirales; Herelleviridae; Spounavirinae; Siminovitchvirus
GCF_001963235.1	betaherpesvirinae_odb10	90.0% 90.0% 0.0% 10.0% 0.0% 10	100.0% 100.0% 0.0% 0.0% 0.0% 10	1919083	Cynomolgus cytomegalovirus	Viruses; Duplodnaviria; Heunggongvirae; Peploviricota; Herviviricetes; Herpesvirales; Herpesviridae; Betaherpesvirinae; Cytomegalovirus; unclassified Cytomegalovirus
GCF_000901095.1	tunavirinae_odb10	76.9% 76.9% 0.0% 19.2% 3.9% 26	76.9% 76.9% 0.0% 19.2% 3.9% 26	1921004	Escherichia virus ADB2	Viruses; Duplodnaviria; Heunggongvirae; Uroviricota; Caudoviricetes; Caudovirales; Drexlerviridae; Tunavirinae; Tunavirus
GCF_000929055.1	tunavirinae_odb10	100.0% 100.0% 0.0% 0.0% 0.0% 26	100.0% 100.0% 0.0% 0.0% 0.0% 26	1921005	Shigella virus PSf2	Viruses; Duplodnaviria; Heunggongvirae; Uroviricota; Caudoviricetes; Caudovirales; Drexlerviridae; Tunavirinae; Tunavirus
GCF_000845005.1	tunavirinae_odb10	100.0% 100.0% 0.0% 0.0% 0.0% 26	100.0% 100.0% 0.0% 0.0% 0.0% 26	1921008	Escherichia virus T1	Viruses; Duplodnaviria; Heunggongvirae; Uroviricota; Caudoviricetes; Caudovirales; Drexlerviridae; Tunavirinae; Tunavirus
GCF_002003795.1	betaherpesvirinae_odb10	100.0% 100.0% 0.0% 0.0% 0.0% 10	100.0% 100.0% 0.0% 0.0% 0.0% 10	1940555	Murine roseolovirus	Viruses; Duplodnaviria; Heunggongvirae; Peploviricota; Herviviricetes; Herpesvirales; Herpesviridae; Betaherpesvirinae; Roseolovirus; unclassified Roseolovirus
GCF_002814935.1	gammaherpesvirinae_odb10	69.0% 69.0% 0.0% 3.4% 27.6% 29	69.0% 69.0% 0.0% 3.4% 27.6% 29	1960250	Suid gammaherpesvirus 4	Viruses; Duplodnaviria; Heunggongvirae; Peploviricota; Herviviricetes; Herpesvirales; Herpesviridae; Gammaherpesvirinae; Macavirus
GCF_000912195.1	aviadenovirus_odb10	100.0% 100.0% 0.0% 0.0% 0.0% 13	100.0% 100.0% 0.0% 0.0% 0.0% 13	1962301	Turkey aviadenovirus C	Viruses; Varidnaviria; Bamfordvirae; Preplasmiviricota; Tectiliviricetes; Rowavirales; Adenoviridae; Aviadenovirus
GCF_000913655.1	aviadenovirus_odb10	100.0% 100.0% 0.0% 0.0% 0.0% 13	100.0% 100.0% 0.0% 0.0% 0.0% 13	1962302	Turkey aviadenovirus D	Viruses; Varidnaviria; Bamfordvirae; Preplasmiviricota; Tectiliviricetes; Rowavirales; Adenoviridae; Aviadenovirus
GCF_000868985.1	alphabaculovirus_odb10	97.7% 97.7% 0.0% 2.3% 0.0% 44	97.7% 97.7% 0.0% 2.3% 0.0% 44	1962501	Agrotis segetum nucleopolyhedrovirus A	Viruses; Baculoviridae; Alphabaculovirus
GCF_002620705.1	skunavirus_odb10	97.1% 97.1% 0.0% 2.9% 0.0% 34	94.1% 94.1% 0.0% 5.9% 0.0% 34	1965484	Lactococcus phage R31	Viruses; Duplodnaviria; Heunggongvirae; Uroviricota; Caudoviricetes; Caudovirales; Siphoviridae; Skunavirus; unclassified Skunavirus
GCF_000883895.1	tevenvirinae_odb10	100.0% 100.0% 0.0% 0.0% 0.0% 27	100.0% 100.0% 0.0% 0.0% 0.0% 27	1980959	Escherichia virus JSE	Viruses; Duplodnaviria; Heunggongvirae; Uroviricota; Caudoviricetes; Caudovirales; Myoviridae; Tevenvirinae; Krischvirus
GCF_001470275.1	guernseyvirinae_odb10	100.0% 100.0% 0.0% 0.0% 0.0% 16	93.8% 93.8% 0.0% 0.0% 6.2% 16	1981032	Salmonella virus f18SE	Viruses; Duplodnaviria; Heunggongvirae; Uroviricota; Caudoviricetes; Caudovirales; Siphoviridae; Guernseyvirinae; Jerseyvirus
GCF_000900295.1	pahexavirus_odb10	97.2% 97.2% 0.0% 0.0% 2.8% 36	100.0% 100.0% 0.0% 0.0% 0.0% 36	1982252	Propionibacterium virus ATCC29399BC	Viruses; Duplodnaviria; Heunggongvirae; Uroviricota; Caudoviricetes; Caudovirales; Siphoviridae; Pahexavirus
GCF_000898835.1	pahexavirus_odb10	97.2% 97.2% 0.0% 0.0% 2.8% 36	100.0% 100.0% 0.0% 0.0% 0.0% 36	1982253	Propionibacterium virus ATCC29399BT	Viruses; Duplodnaviria; Heunggongvirae; Uroviricota; Caudoviricetes; Caudovirales; Siphoviridae; Pahexavirus
GCF_001190715.1	pahexavirus_odb10	94.4% 94.4% 0.0% 0.0% 5.6% 36	100.0% 100.0% 0.0% 0.0% 0.0% 36	1982254	Propionibacterium virus Attacne	Viruses; Duplodnaviria; Heunggongvirae; Uroviricota; Caudoviricetes; Caudovirales; Siphoviridae; Pahexavirus
GCF_002623025.1	pahexavirus_odb10	97.2% 97.2% 0.0% 0.0% 2.8% 36	100.0% 100.0% 0.0% 0.0% 0.0% 36	1982255	Propionibacterium virus Keiki	Viruses; Duplodnaviria; Heunggongvirae; Uroviricota; Caudoviricetes; Caudovirales; Siphoviridae; Pahexavirus
GCF_001190295.1	pahexavirus_odb10	97.2% 97.2% 0.0% 0.0% 2.8% 36	100.0% 100.0% 0.0% 0.0% 0.0% 36	1982256	Propionibacterium virus Kubed	Viruses; Duplodnaviria; Heunggongvirae; Uroviricota; Caudoviricetes; Caudovirales; Siphoviridae; Pahexavirus
GCF_001190435.1	pahexavirus_odb10	94.4% 94.4% 0.0% 2.8% 2.8% 36	100.0% 100.0% 0.0% 0.0% 0.0% 36	1982257	Propionibacterium virus Lauchelly	Viruses; Duplodnaviria; Heunggongvirae; Uroviricota; Caudoviricetes; Caudovirales; Siphoviridae; Pahexavirus
GCF_001190575.1	pahexavirus_odb10	94.4% 94.4% 0.0% 0.0% 5.6% 36	100.0% 100.0% 0.0% 0.0% 0.0% 36	1982258	Propionibacterium virus MrAK	Viruses; Duplodnaviria; Heunggongvirae; Uroviricota; Caudoviricetes; Caudovirales; Siphoviridae; Pahexavirus
GCF_001190695.1	pahexavirus_odb10	97.2% 97.2% 0.0% 0.0% 2.8% 36	100.0% 100.0% 0.0% 0.0% 0.0% 36	1982259	Propionibacterium virus Ouroboros	Viruses; Duplodnaviria; Heunggongvirae; Uroviricota; Caudoviricetes; Caudovirales; Siphoviridae; Pahexavirus
GCF_000899375.1	pahexavirus_odb10	97.2% 97.2% 0.0% 0.0% 2.8% 36	100.0% 100.0% 0.0% 0.0% 0.0% 36	1982260	Propionibacterium virus P91	Viruses; Duplodnaviria; Heunggongvirae; Uroviricota; Caudoviricetes; Caudovirales; Siphoviridae; Pahexavirus
GCF_000899395.1	pahexavirus_odb10	94.4% 94.4% 0.0% 0.0% 5.6% 36	100.0% 100.0% 0.0% 0.0% 0.0% 36	1982261	Propionibacterium virus P105	Viruses; Duplodnaviria; Heunggongvirae; Uroviricota; Caudoviricetes; Caudovirales; Siphoviridae; Pahexavirus
GCF_000898795.1	pahexavirus_odb10	94.4% 94.4% 0.0% 0.0% 5.6% 36	100.0% 100.0% 0.0% 0.0% 0.0% 36	1982262	Propionibacterium virus P144	Viruses; Duplodnaviria; Heunggongvirae; Uroviricota; Caudoviricetes; Caudovirales; Siphoviridae; Pahexavirus
GCF_000897835.1	pahexavirus_odb10	97.2% 97.2% 0.0% 0.0% 2.8% 36	100.0% 100.0% 0.0% 0.0% 0.0% 36	1982263	Propionibacterium virus P1001	Viruses; Duplodnaviria; Heunggongvirae; Uroviricota; Caudoviricetes; Caudovirales; Siphoviridae; Pahexavirus
GCF_000899415.1	pahexavirus_odb10	91.7% 91.7% 0.0% 0.0% 8.3% 36	100.0% 100.0% 0.0% 0.0% 0.0% 36	1982264	Propionibacterium virus P1.1	Viruses; Duplodnaviria; Heunggongvirae; Uroviricota; Caudoviricetes; Caudovirales; Siphoviridae; Pahexavirus
GCF_000900275.1	pahexavirus_odb10	97.2% 97.2% 0.0% 0.0% 2.8% 36	100.0% 100.0% 0.0% 0.0% 0.0% 36	1982265	Propionibacterium virus P100A	Viruses; Duplodnaviria; Heunggongvirae; Uroviricota; Caudoviricetes; Caudovirales; Siphoviridae; Pahexavirus
GCF_000898815.1	pahexavirus_odb10	94.4% 94.4% 0.0% 0.0% 5.6% 36	100.0% 100.0% 0.0% 0.0% 0.0% 36	1982266	Propionibacterium virus P100D	Viruses; Duplodnaviria; Heunggongvirae; Uroviricota; Caudoviricetes; Caudovirales; Siphoviridae; Pahexavirus
GCF_000900255.1	pahexavirus_odb10	94.4% 94.4% 0.0% 0.0% 5.6% 36	100.0% 100.0% 0.0% 0.0% 0.0% 36	1982267	Propionibacterium virus P101A	Viruses; Duplodnaviria; Heunggongvirae; Uroviricota; Caudoviricetes; Caudovirales; Siphoviridae; Pahexavirus
GCF_000897815.1	pahexavirus_odb10	97.2% 97.2% 0.0% 0.0% 2.8% 36	100.0% 100.0% 0.0% 0.0% 0.0% 36	1982268	Propionibacterium virus P104A	Viruses; Duplodnaviria; Heunggongvirae; Uroviricota; Caudoviricetes; Caudovirales; Siphoviridae; Pahexavirus
GCF_000871645.1	pahexavirus_odb10	91.7% 91.7% 0.0% 2.8% 5.5% 36	100.0% 100.0% 0.0% 0.0% 0.0% 36	1982269	Propionibacterium virus PA6	Viruses; Duplodnaviria; Heunggongvirae; Uroviricota; Caudoviricetes; Caudovirales; Siphoviridae; Pahexavirus
GCF_001042095.1	pahexavirus_odb10	94.4% 94.4% 0.0% 2.8% 2.8% 36	97.2% 97.2% 0.0% 2.8% 0.0% 36	1982270	Propionibacterium virus Pacnes201215	Viruses; Duplodnaviria; Heunggongvirae; Uroviricota; Caudoviricetes; Caudovirales; Siphoviridae; Pahexavirus
GCF_000891975.1	pahexavirus_odb10	94.4% 94.4% 0.0% 0.0% 5.6% 36	100.0% 100.0% 0.0% 0.0% 0.0% 36	1982271	Propionibacterium virus PAD20	Viruses; Duplodnaviria; Heunggongvirae; Uroviricota; Caudoviricetes; Caudovirales; Siphoviridae; Pahexavirus
GCF_000892635.1	pahexavirus_odb10	94.4% 94.4% 0.0% 2.8% 2.8% 36	100.0% 100.0% 0.0% 0.0% 0.0% 36	1982272	Propionibacterium virus PAS50	Viruses; Duplodnaviria; Heunggongvirae; Uroviricota; Caudoviricetes; Caudovirales; Siphoviridae; Pahexavirus
GCF_001041315.1	pahexavirus_odb10	97.2% 97.2% 0.0% 0.0% 2.8% 36	100.0% 100.0% 0.0% 0.0% 0.0% 36	1982273	Propionibacterium virus PHL009M11	Viruses; Duplodnaviria; Heunggongvirae; Uroviricota; Caudoviricetes; Caudovirales; Siphoviridae; Pahexavirus
GCF_001042395.1	pahexavirus_odb10	97.2% 97.2% 0.0% 0.0% 2.8% 36	100.0% 100.0% 0.0% 0.0% 0.0% 36	1982274	Propionibacterium virus PHL025M00	Viruses; Duplodnaviria; Heunggongvirae; Uroviricota; Caudoviricetes; Caudovirales; Siphoviridae; Pahexavirus
GCF_002623045.1	pahexavirus_odb10	97.2% 97.2% 0.0% 0.0% 2.8% 36	100.0% 100.0% 0.0% 0.0% 0.0% 36	1982275	Propionibacterium virus PHL037M02	Viruses; Duplodnaviria; Heunggongvirae; Uroviricota; Caudoviricetes; Caudovirales; Siphoviridae; Pahexavirus
GCF_001041675.1	pahexavirus_odb10	94.4% 94.4% 0.0% 0.0% 5.6% 36	100.0% 100.0% 0.0% 0.0% 0.0% 36	1982276	Propionibacterium virus PHL041M10	Viruses; Duplodnaviria; Heunggongvirae; Uroviricota; Caudoviricetes; Caudovirales; Siphoviridae; Pahexavirus
GCF_000912735.1	pahexavirus_odb10	97.2% 97.2% 0.0% 0.0% 2.8% 36	100.0% 100.0% 0.0% 0.0% 0.0% 36	1982277	Propionibacterium virus PHL060L00	Viruses; Duplodnaviria; Heunggongvirae; Uroviricota; Caudoviricetes; Caudovirales; Siphoviridae; Pahexavirus
GCF_002623065.1	pahexavirus_odb10	97.2% 97.2% 0.0% 0.0% 2.8% 36	100.0% 100.0% 0.0% 0.0% 0.0% 36	1982278	Propionibacterium virus PHL067M01	Viruses; Duplodnaviria; Heunggongvirae; Uroviricota; Caudoviricetes; Caudovirales; Siphoviridae; Pahexavirus
GCF_001041655.1	pahexavirus_odb10	97.2% 97.2% 0.0% 0.0% 2.8% 36	100.0% 100.0% 0.0% 0.0% 0.0% 36	1982279	Propionibacterium virus PHL070N00	Viruses; Duplodnaviria; Heunggongvirae; Uroviricota; Caudoviricetes; Caudovirales; Siphoviridae; Pahexavirus
GCF_000911015.1	pahexavirus_odb10	97.2% 97.2% 0.0% 0.0% 2.8% 36	100.0% 100.0% 0.0% 0.0% 0.0% 36	1982280	Propionibacterium virus PHL071N05	Viruses; Duplodnaviria; Heunggongvirae; Uroviricota; Caudoviricetes; Caudovirales; Siphoviridae; Pahexavirus
GCF_002623085.1	pahexavirus_odb10	94.4% 94.4% 0.0% 0.0% 5.6% 36	100.0% 100.0% 0.0% 0.0% 0.0% 36	1982281	Propionibacterium virus PHL082M03	Viruses; Duplodnaviria; Heunggongvirae; Uroviricota; Caudoviricetes; Caudovirales; Siphoviridae; Pahexavirus
GCF_001041995.1	pahexavirus_odb10	91.7% 91.7% 0.0% 2.8% 5.5% 36	94.4% 94.4% 0.0% 5.6% 0.0% 36	1982282	Propionibacterium virus PHL092M00	Viruses; Duplodnaviria; Heunggongvirae; Uroviricota; Caudoviricetes; Caudovirales; Siphoviridae; Pahexavirus
GCF_001041635.1	pahexavirus_odb10	94.4% 94.4% 0.0% 2.8% 2.8% 36	100.0% 100.0% 0.0% 0.0% 0.0% 36	1982283	Propionibacterium virus PHL095N00	Viruses; Duplodnaviria; Heunggongvirae; Uroviricota; Caudoviricetes; Caudovirales; Siphoviridae; Pahexavirus
GCF_000912055.1	pahexavirus_odb10	94.4% 94.4% 0.0% 0.0% 5.6% 36	100.0% 100.0% 0.0% 0.0% 0.0% 36	1982284	Propionibacterium virus PHL111M01	Viruses; Duplodnaviria; Heunggongvirae; Uroviricota; Caudoviricetes; Caudovirales; Siphoviridae; Pahexavirus
GCF_000912675.1	pahexavirus_odb10	94.4% 94.4% 0.0% 0.0% 5.6% 36	100.0% 100.0% 0.0% 0.0% 0.0% 36	1982285	Propionibacterium virus PHL112N00	Viruses; Duplodnaviria; Heunggongvirae; Uroviricota; Caudoviricetes; Caudovirales; Siphoviridae; Pahexavirus
GCF_000912035.1	pahexavirus_odb10	91.7% 91.7% 0.0% 2.8% 5.5% 36	100.0% 100.0% 0.0% 0.0% 0.0% 36	1982286	Propionibacterium virus PHL113M01	Viruses; Duplodnaviria; Heunggongvirae; Uroviricota; Caudoviricetes; Caudovirales; Siphoviridae; Pahexavirus
GCF_000913515.1	pahexavirus_odb10	97.2% 97.2% 0.0% 0.0% 2.8% 36	100.0% 100.0% 0.0% 0.0% 0.0% 36	1982287	Propionibacterium virus PHL114L00	Viruses; Duplodnaviria; Heunggongvirae; Uroviricota; Caudoviricetes; Caudovirales; Siphoviridae; Pahexavirus
GCF_001042335.1	pahexavirus_odb10	94.4% 94.4% 0.0% 0.0% 5.6% 36	100.0% 100.0% 0.0% 0.0% 0.0% 36	1982288	Propionibacterium virus PHL116M00	Viruses; Duplodnaviria; Heunggongvirae; Uroviricota; Caudoviricetes; Caudovirales; Siphoviridae; Pahexavirus
GCF_002623105.1	pahexavirus_odb10	72.2% 72.2% 0.0% 2.8% 25.0% 36	97.2% 97.2% 0.0% 2.8% 0.0% 36	1982289	Propionibacterium virus PHL117M00	Viruses; Duplodnaviria; Heunggongvirae; Uroviricota; Caudoviricetes; Caudovirales; Siphoviridae; Pahexavirus
GCF_002623125.1	pahexavirus_odb10	94.4% 94.4% 0.0% 0.0% 5.6% 36	97.2% 97.2% 0.0% 2.8% 0.0% 36	1982290	Propionibacterium virus PHL117M01	Viruses; Duplodnaviria; Heunggongvirae; Uroviricota; Caudoviricetes; Caudovirales; Siphoviridae; Pahexavirus
GCF_001041615.1	pahexavirus_odb10	91.7% 91.7% 0.0% 2.8% 5.5% 36	100.0% 100.0% 0.0% 0.0% 0.0% 36	1982291	Propionibacterium virus PHL132N00	Viruses; Duplodnaviria; Heunggongvirae; Uroviricota; Caudoviricetes; Caudovirales; Siphoviridae; Pahexavirus
GCF_001041235.1	pahexavirus_odb10	94.4% 94.4% 0.0% 0.0% 5.6% 36	100.0% 100.0% 0.0% 0.0% 0.0% 36	1982292	Propionibacterium virus PHL141N00	Viruses; Duplodnaviria; Heunggongvirae; Uroviricota; Caudoviricetes; Caudovirales; Siphoviridae; Pahexavirus
GCF_002623145.1	pahexavirus_odb10	97.2% 97.2% 0.0% 0.0% 2.8% 36	100.0% 100.0% 0.0% 0.0% 0.0% 36	1982293	Propionibacterium virus PHL151M00	Viruses; Duplodnaviria; Heunggongvirae; Uroviricota; Caudoviricetes; Caudovirales; Siphoviridae; Pahexavirus
GCF_002623165.1	pahexavirus_odb10	97.2% 97.2% 0.0% 0.0% 2.8% 36	100.0% 100.0% 0.0% 0.0% 0.0% 36	1982294	Propionibacterium virus PHL151N00	Viruses; Duplodnaviria; Heunggongvirae; Uroviricota; Caudoviricetes; Caudovirales; Siphoviridae; Pahexavirus
GCF_001041955.1	pahexavirus_odb10	94.4% 94.4% 0.0% 0.0% 5.6% 36	100.0% 100.0% 0.0% 0.0% 0.0% 36	1982295	Propionibacterium virus PHL152M00	Viruses; Duplodnaviria; Heunggongvirae; Uroviricota; Caudoviricetes; Caudovirales; Siphoviridae; Pahexavirus
GCF_002623185.1	pahexavirus_odb10	72.2% 72.2% 0.0% 2.8% 25.0% 36	94.4% 94.4% 0.0% 5.6% 0.0% 36	1982296	Propionibacterium virus PHL163M00	Viruses; Duplodnaviria; Heunggongvirae; Uroviricota; Caudoviricetes; Caudovirales; Siphoviridae; Pahexavirus
GCF_001041215.1	pahexavirus_odb10	94.4% 94.4% 0.0% 0.0% 5.6% 36	100.0% 100.0% 0.0% 0.0% 0.0% 36	1982297	Propionibacterium virus PHL171M01	Viruses; Duplodnaviria; Heunggongvirae; Uroviricota; Caudoviricetes; Caudovirales; Siphoviridae; Pahexavirus
GCF_001042295.1	pahexavirus_odb10	94.4% 94.4% 0.0% 2.8% 2.8% 36	100.0% 100.0% 0.0% 0.0% 0.0% 36	1982298	Propionibacterium virus PHL179M00	Viruses; Duplodnaviria; Heunggongvirae; Uroviricota; Caudoviricetes; Caudovirales; Siphoviridae; Pahexavirus
GCF_002623205.1	pahexavirus_odb10	72.2% 72.2% 0.0% 2.8% 25.0% 36	97.2% 97.2% 0.0% 2.8% 0.0% 36	1982299	Propionibacterium virus PHL194M00	Viruses; Duplodnaviria; Heunggongvirae; Uroviricota; Caudoviricetes; Caudovirales; Siphoviridae; Pahexavirus
GCF_001040755.1	pahexavirus_odb10	94.4% 94.4% 0.0% 2.8% 2.8% 36	100.0% 100.0% 0.0% 0.0% 0.0% 36	1982300	Propionibacterium virus PHL199M00	Viruses; Duplodnaviria; Heunggongvirae; Uroviricota; Caudoviricetes; Caudovirales; Siphoviridae; Pahexavirus
GCF_001041575.1	pahexavirus_odb10	100.0% 100.0% 0.0% 0.0% 0.0% 36	100.0% 100.0% 0.0% 0.0% 0.0% 36	1982301	Propionibacterium virus PHL301M00	Viruses; Duplodnaviria; Heunggongvirae; Uroviricota; Caudoviricetes; Caudovirales; Siphoviridae; Pahexavirus
GCF_002623225.1	pahexavirus_odb10	94.4% 94.4% 0.0% 0.0% 5.6% 36	100.0% 100.0% 0.0% 0.0% 0.0% 36	1982302	Propionibacterium virus PHL308M00	Viruses; Duplodnaviria; Heunggongvirae; Uroviricota; Caudoviricetes; Caudovirales; Siphoviridae; Pahexavirus
GCF_001190275.2	pahexavirus_odb10	97.2% 97.2% 0.0% 0.0% 2.8% 36	100.0% 100.0% 0.0% 0.0% 0.0% 36	1982303	Propionibacterium virus Pirate	Viruses; Duplodnaviria; Heunggongvirae; Uroviricota; Caudoviricetes; Caudovirales; Siphoviridae; Pahexavirus
GCF_001190415.1	pahexavirus_odb10	91.7% 91.7% 0.0% 5.6% 2.7% 36	97.2% 97.2% 0.0% 2.8% 0.0% 36	1982304	Propionibacterium virus Procrass1	Viruses; Duplodnaviria; Heunggongvirae; Uroviricota; Caudoviricetes; Caudovirales; Siphoviridae; Pahexavirus
GCF_001190735.1	pahexavirus_odb10	88.9% 88.9% 0.0% 2.8% 8.3% 36	100.0% 100.0% 0.0% 0.0% 0.0% 36	1982305	Propionibacterium virus SKKY	Viruses; Duplodnaviria; Heunggongvirae; Uroviricota; Caudoviricetes; Caudovirales; Siphoviridae; Pahexavirus
GCF_001190315.1	pahexavirus_odb10	97.2% 97.2% 0.0% 0.0% 2.8% 36	100.0% 100.0% 0.0% 0.0% 0.0% 36	1982306	Propionibacterium virus Solid	Viruses; Duplodnaviria; Heunggongvirae; Uroviricota; Caudoviricetes; Caudovirales; Siphoviridae; Pahexavirus
GCF_001190455.1	pahexavirus_odb10	91.7% 91.7% 0.0% 2.8% 5.5% 36	97.2% 97.2% 0.0% 2.8% 0.0% 36	1982307	Propionibacterium virus Stormborn	Viruses; Duplodnaviria; Heunggongvirae; Uroviricota; Caudoviricetes; Caudovirales; Siphoviridae; Pahexavirus
GCF_001190085.1	pahexavirus_odb10	94.4% 94.4% 0.0% 0.0% 5.6% 36	100.0% 100.0% 0.0% 0.0% 0.0% 36	1982308	Propionibacterium virus Wizzo	Viruses; Duplodnaviria; Heunggongvirae; Uroviricota; Caudoviricetes; Caudovirales; Siphoviridae; Pahexavirus
GCF_000920315.1	bclasvirinae_odb10	100.0% 100.0% 0.0% 0.0% 0.0% 36	97.2% 97.2% 0.0% 2.8% 0.0% 36	1982901	Mycobacterium virus Acadian	Viruses; Duplodnaviria; Heunggongvirae; Uroviricota; Caudoviricetes; Caudovirales; Siphoviridae; Bclasvirinae; Acadianvirus
GCF_001482955.1	bclasvirinae_odb10	97.2% 97.2% 0.0% 2.8% 0.0% 36	100.0% 100.0% 0.0% 0.0% 0.0% 36	1982902	Mycobacterium virus Baee	Viruses; Duplodnaviria; Heunggongvirae; Uroviricota; Caudoviricetes; Caudovirales; Siphoviridae; Bclasvirinae; Acadianvirus
GCF_002604045.1	bclasvirinae_odb10	100.0% 100.0% 0.0% 0.0% 0.0% 36	100.0% 100.0% 0.0% 0.0% 0.0% 36	1982903	Mycobacterium virus Reprobate	Viruses; Duplodnaviria; Heunggongvirae; Uroviricota; Caudoviricetes; Caudovirales; Siphoviridae; Bclasvirinae; Acadianvirus
GCF_000867445.1	bclasvirinae_odb10	97.2% 97.2% 0.0% 2.8% 0.0% 36	91.7% 91.7% 0.0% 5.6% 2.7% 36	1982904	Mycobacterium virus Godines	Viruses; Duplodnaviria; Heunggongvirae; Uroviricota; Caudoviricetes; Caudovirales; Siphoviridae; Bclasvirinae; Rosebushvirus
GCF_002756695.1	bclasvirinae_odb10	97.2% 97.2% 0.0% 2.8% 0.0% 36	97.2% 97.2% 0.0% 2.8% 0.0% 36	1982904	Mycobacterium virus Godines	Viruses; Duplodnaviria; Heunggongvirae; Uroviricota; Caudoviricetes; Caudovirales; Siphoviridae; Bclasvirinae; Rosebushvirus
GCF_000911535.1	bclasvirinae_odb10	94.4% 94.4% 0.0% 5.6% 0.0% 36	94.4% 94.4% 0.0% 5.6% 0.0% 36	1982905	Mycobacterium virus Bernardo	Viruses; Duplodnaviria; Heunggongvirae; Uroviricota; Caudoviricetes; Caudovirales; Siphoviridae; Bclasvirinae; Pipefishvirus
GCF_002623425.1	bclasvirinae_odb10	97.2% 97.2% 0.0% 2.8% 0.0% 36	97.2% 97.2% 0.0% 2.8% 0.0% 36	1982916	Mycobacterium virus Athena	Viruses; Duplodnaviria; Heunggongvirae; Uroviricota; Caudoviricetes; Caudovirales; Siphoviridae; Bclasvirinae; Pipefishvirus
GCF_000917755.1	bclasvirinae_odb10	94.4% 94.4% 0.0% 2.8% 2.8% 36	94.4% 94.4% 0.0% 2.8% 2.8% 36	1982917	Mycobacterium virus Gadjet	Viruses; Duplodnaviria; Heunggongvirae; Uroviricota; Caudoviricetes; Caudovirales; Siphoviridae; Bclasvirinae; Pipefishvirus
GCF_000869225.1	bclasvirinae_odb10	91.7% 91.7% 0.0% 8.3% 0.0% 36	94.4% 94.4% 0.0% 5.6% 0.0% 36	1982918	Mycobacterium virus Pipefish	Viruses; Duplodnaviria; Heunggongvirae; Uroviricota; Caudoviricetes; Caudovirales; Siphoviridae; Bclasvirinae; Pipefishvirus
GCF_001470115.1	bclasvirinae_odb10	100.0% 100.0% 0.0% 0.0% 0.0% 36	100.0% 100.0% 0.0% 0.0% 0.0% 36	1982926	Mycobacterium virus Apizium	Viruses; Duplodnaviria; Heunggongvirae; Uroviricota; Caudoviricetes; Caudovirales; Siphoviridae; Bclasvirinae; Pegunavirus
GCF_001505495.1	bclasvirinae_odb10	100.0% 100.0% 0.0% 0.0% 0.0% 36	100.0% 100.0% 0.0% 0.0% 0.0% 36	1982927	Mycobacterium virus Osmaximus	Viruses; Duplodnaviria; Heunggongvirae; Uroviricota; Caudoviricetes; Caudovirales; Siphoviridae; Bclasvirinae; Pegunavirus
GCF_000919415.1	bclasvirinae_odb10	100.0% 100.0% 0.0% 0.0% 0.0% 36	100.0% 100.0% 0.0% 0.0% 0.0% 36	1982928	Mycobacterium virus Soto	Viruses; Duplodnaviria; Heunggongvirae; Uroviricota; Caudoviricetes; Caudovirales; Siphoviridae; Bclasvirinae; Pegunavirus
GCF_000925895.1	bclasvirinae_odb10	100.0% 100.0% 0.0% 0.0% 0.0% 36	100.0% 100.0% 0.0% 0.0% 0.0% 36	1982928	Mycobacterium virus Soto	Viruses; Duplodnaviria; Heunggongvirae; Uroviricota; Caudoviricetes; Caudovirales; Siphoviridae; Bclasvirinae; Pegunavirus
GCF_001308715.1	bclasvirinae_odb10	100.0% 100.0% 0.0% 0.0% 0.0% 36	100.0% 100.0% 0.0% 0.0% 0.0% 36	1982928	Mycobacterium virus Soto	Viruses; Duplodnaviria; Heunggongvirae; Uroviricota; Caudoviricetes; Caudovirales; Siphoviridae; Bclasvirinae; Pegunavirus
GCF_001470715.1	bclasvirinae_odb10	100.0% 100.0% 0.0% 0.0% 0.0% 36	100.0% 100.0% 0.0% 0.0% 0.0% 36	1982928	Mycobacterium virus Soto	Viruses; Duplodnaviria; Heunggongvirae; Uroviricota; Caudoviricetes; Caudovirales; Siphoviridae; Bclasvirinae; Pegunavirus
GCF_001505255.1	bclasvirinae_odb10	100.0% 100.0% 0.0% 0.0% 0.0% 36	100.0% 100.0% 0.0% 0.0% 0.0% 36	1982928	Mycobacterium virus Soto	Viruses; Duplodnaviria; Heunggongvirae; Uroviricota; Caudoviricetes; Caudovirales; Siphoviridae; Bclasvirinae; Pegunavirus
GCF_000922975.1	bclasvirinae_odb10	100.0% 100.0% 0.0% 0.0% 0.0% 36	100.0% 100.0% 0.0% 0.0% 0.0% 36	1982929	Mycobacterium virus Manad	Viruses; Duplodnaviria; Heunggongvirae; Uroviricota; Caudoviricetes; Caudovirales; Siphoviridae; Bclasvirinae; Pegunavirus
GCF_000911075.1	bclasvirinae_odb10	100.0% 100.0% 0.0% 0.0% 0.0% 36	100.0% 100.0% 0.0% 0.0% 0.0% 36	1983106	Mycobacterium virus Adawi	Viruses; Duplodnaviria; Heunggongvirae; Uroviricota; Caudoviricetes; Caudovirales; Siphoviridae; Bclasvirinae; Coopervirus
GCF_000916435.1	bclasvirinae_odb10	100.0% 100.0% 0.0% 0.0% 0.0% 36	100.0% 100.0% 0.0% 0.0% 0.0% 36	1983107	Mycobacterium virus JAMaL	Viruses; Duplodnaviria; Heunggongvirae; Uroviricota; Caudoviricetes; Caudovirales; Siphoviridae; Bclasvirinae; Coopervirus
GCF_001505015.1	bclasvirinae_odb10	100.0% 100.0% 0.0% 0.0% 0.0% 36	100.0% 100.0% 0.0% 0.0% 0.0% 36	1983108	Mycobacterium virus BrownCNA	Viruses; Duplodnaviria; Heunggongvirae; Uroviricota; Caudoviricetes; Caudovirales; Siphoviridae; Bclasvirinae; Coopervirus
GCF_000912715.2	bclasvirinae_odb10	97.2% 97.2% 0.0% 0.0% 2.8% 36	97.2% 97.2% 0.0% 0.0% 2.8% 36	1983109	Mycobacterium virus Bane1	Viruses; Duplodnaviria; Heunggongvirae; Uroviricota; Caudoviricetes; Caudovirales; Siphoviridae; Bclasvirinae; Coopervirus
GCF_001500575.1	bclasvirinae_odb10	100.0% 100.0% 0.0% 0.0% 0.0% 36	100.0% 100.0% 0.0% 0.0% 0.0% 36	1983110	Mycobacterium virus Vincenzo	Viruses; Duplodnaviria; Heunggongvirae; Uroviricota; Caudoviricetes; Caudovirales; Siphoviridae; Bclasvirinae; Coopervirus
GCF_002633495.1	bclasvirinae_odb10	100.0% 100.0% 0.0% 0.0% 0.0% 36	100.0% 100.0% 0.0% 0.0% 0.0% 36	1983116	Mycobacterium virus Chrisnmich	Viruses; Duplodnaviria; Heunggongvirae; Uroviricota; Caudoviricetes; Caudovirales; Siphoviridae; Bclasvirinae; Coopervirus
GCF_000867405.1	bclasvirinae_odb10	100.0% 100.0% 0.0% 0.0% 0.0% 36	100.0% 100.0% 0.0% 0.0% 0.0% 36	1983117	Mycobacterium virus Cooper	Viruses; Duplodnaviria; Heunggongvirae; Uroviricota; Caudoviricetes; Caudovirales; Siphoviridae; Bclasvirinae; Coopervirus
GCF_000879635.1	bclasvirinae_odb10	100.0% 100.0% 0.0% 0.0% 0.0% 36	100.0% 100.0% 0.0% 0.0% 0.0% 36	1983118	Mycobacterium virus Nigel	Viruses; Duplodnaviria; Heunggongvirae; Uroviricota; Caudoviricetes; Caudovirales; Siphoviridae; Bclasvirinae; Coopervirus
GCF_000918675.1	bclasvirinae_odb10	100.0% 100.0% 0.0% 0.0% 0.0% 36	100.0% 100.0% 0.0% 0.0% 0.0% 36	1983119	Mycobacterium virus Stinger	Viruses; Duplodnaviria; Heunggongvirae; Uroviricota; Caudoviricetes; Caudovirales; Siphoviridae; Bclasvirinae; Coopervirus
GCF_002633525.1	bclasvirinae_odb10	100.0% 100.0% 0.0% 0.0% 0.0% 36	100.0% 100.0% 0.0% 0.0% 0.0% 36	1983120	Mycobacterium virus Zemanar	Viruses; Duplodnaviria; Heunggongvirae; Uroviricota; Caudoviricetes; Caudovirales; Siphoviridae; Bclasvirinae; Coopervirus
GCF_002158755.1	rudiviridae_odb10	100.0% 100.0% 0.0% 0.0% 0.0% 11	100.0% 100.0% 0.0% 0.0% 0.0% 11	1983545	Sulfolobus islandicus rod-shaped virus 10	Viruses; Ligamenvirales; Rudiviridae; Rudivirus; unclassified Rudivirus
GCF_002158615.1	rudiviridae_odb10	100.0% 100.0% 0.0% 0.0% 0.0% 11	100.0% 100.0% 0.0% 0.0% 0.0% 11	1983546	Sulfolobus islandicus rod-shaped virus 11	Viruses; Ligamenvirales; Rudiviridae; Rudivirus; unclassified Rudivirus
GCF_002158815.1	rudiviridae_odb10	100.0% 100.0% 0.0% 0.0% 0.0% 11	100.0% 100.0% 0.0% 0.0% 0.0% 11	1983547	Sulfolobus islandicus rod-shaped virus 4	Viruses; Ligamenvirales; Rudiviridae; Rudivirus; unclassified Rudivirus
GCF_002158735.1	rudiviridae_odb10	100.0% 100.0% 0.0% 0.0% 0.0% 11	100.0% 100.0% 0.0% 0.0% 0.0% 11	1983548	Sulfolobus islandicus rod-shaped virus 5	Viruses; Ligamenvirales; Rudiviridae; Rudivirus; unclassified Rudivirus
GCF_002158675.1	rudiviridae_odb10	100.0% 100.0% 0.0% 0.0% 0.0% 11	100.0% 100.0% 0.0% 0.0% 0.0% 11	1983549	Sulfolobus islandicus rod-shaped virus 6	Viruses; Ligamenvirales; Rudiviridae; Rudivirus; unclassified Rudivirus
GCF_002158595.1	rudiviridae_odb10	100.0% 100.0% 0.0% 0.0% 0.0% 11	100.0% 100.0% 0.0% 0.0% 0.0% 11	1983550	Sulfolobus islandicus rod-shaped virus 7	Viruses; Ligamenvirales; Rudiviridae; Rudivirus; unclassified Rudivirus
GCF_002158795.1	rudiviridae_odb10	100.0% 100.0% 0.0% 0.0% 0.0% 11	100.0% 100.0% 0.0% 0.0% 0.0% 11	1983551	Sulfolobus islandicus rod-shaped virus 8	Viruses; Ligamenvirales; Rudiviridae; Rudivirus; unclassified Rudivirus
GCF_002158715.1	rudiviridae_odb10	100.0% 100.0% 0.0% 0.0% 0.0% 11	100.0% 100.0% 0.0% 0.0% 0.0% 11	1983552	Sulfolobus islandicus rod-shaped virus 9	Viruses; Ligamenvirales; Rudiviridae; Rudivirus; unclassified Rudivirus
GCF_001470655.1	tevenvirinae_odb10	96.3% 96.3% 0.0% 3.7% 0.0% 27	100.0% 100.0% 0.0% 0.0% 0.0% 27	1985326	Klebsiella virus JD18	Viruses; Duplodnaviria; Heunggongvirae; Uroviricota; Caudoviricetes; Caudovirales; Myoviridae; Tevenvirinae; Jiaodavirus
GCF_001743795.1	tevenvirinae_odb10	100.0% 100.0% 0.0% 0.0% 0.0% 27	100.0% 100.0% 0.0% 0.0% 0.0% 27	1985327	Klebsiella virus PKO111	Viruses; Duplodnaviria; Heunggongvirae; Uroviricota; Caudoviricetes; Caudovirales; Myoviridae; Tevenvirinae; Jiaodavirus
GCF_002624485.1	tevenvirinae_odb10	92.6% 92.6% 0.0% 7.4% 0.0% 27	100.0% 100.0% 0.0% 0.0% 0.0% 27	1985336	Enterobacter virus Eap3	Viruses; Duplodnaviria; Heunggongvirae; Uroviricota; Caudoviricetes; Caudovirales; Myoviridae; Tevenvirinae; Slopekvirus
GCF_000887175.1	tevenvirinae_odb10	92.6% 92.6% 0.0% 7.4% 0.0% 27	96.3% 96.3% 0.0% 3.7% 0.0% 27	1985337	Klebsiella virus KP15	Viruses; Duplodnaviria; Heunggongvirae; Uroviricota; Caudoviricetes; Caudovirales; Myoviridae; Tevenvirinae; Slopekvirus
GCF_000904995.1	tevenvirinae_odb10	92.6% 92.6% 0.0% 7.4% 0.0% 27	100.0% 100.0% 0.0% 0.0% 0.0% 27	1985338	Klebsiella virus KP27	Viruses; Duplodnaviria; Heunggongvirae; Uroviricota; Caudoviricetes; Caudovirales; Myoviridae; Tevenvirinae; Slopekvirus
GCF_002149185.1	tevenvirinae_odb10	92.6% 92.6% 0.0% 7.4% 0.0% 27	100.0% 100.0% 0.0% 0.0% 0.0% 27	1985339	Klebsiella virus Matisse	Viruses; Duplodnaviria; Heunggongvirae; Uroviricota; Caudoviricetes; Caudovirales; Myoviridae; Tevenvirinae; Slopekvirus
GCF_002624505.1	tevenvirinae_odb10	92.6% 92.6% 0.0% 7.4% 0.0% 27	100.0% 100.0% 0.0% 0.0% 0.0% 27	1985340	Klebsiella virus Miro	Viruses; Duplodnaviria; Heunggongvirae; Uroviricota; Caudoviricetes; Caudovirales; Myoviridae; Tevenvirinae; Slopekvirus
GCF_002149285.1	tevenvirinae_odb10	100.0% 100.0% 0.0% 0.0% 0.0% 27	100.0% 100.0% 0.0% 0.0% 0.0% 27	1985341	Citrobacter virus Merlin	Viruses; Duplodnaviria; Heunggongvirae; Uroviricota; Caudoviricetes; Caudovirales; Myoviridae; Tevenvirinae; Moonvirus
GCF_001041495.1	tevenvirinae_odb10	100.0% 100.0% 0.0% 0.0% 0.0% 27	100.0% 100.0% 0.0% 0.0% 0.0% 27	1985342	Citrobacter virus Moon	Viruses; Duplodnaviria; Heunggongvirae; Uroviricota; Caudoviricetes; Caudovirales; Myoviridae; Tevenvirinae; Moonvirus
GCF_000874225.1	tevenvirinae_odb10	100.0% 100.0% 0.0% 0.0% 0.0% 27	100.0% 100.0% 0.0% 0.0% 0.0% 27	1985353	Escherichia virus phi1	Viruses; Duplodnaviria; Heunggongvirae; Uroviricota; Caudoviricetes; Caudovirales; Myoviridae; Tevenvirinae; Krischvirus
GCF_000840705.1	tevenvirinae_odb10	100.0% 100.0% 0.0% 0.0% 0.0% 27	100.0% 100.0% 0.0% 0.0% 0.0% 27	1985354	Escherichia virus RB49	Viruses; Duplodnaviria; Heunggongvirae; Uroviricota; Caudoviricetes; Caudovirales; Myoviridae; Tevenvirinae; Krischvirus
GCF_000844825.1	teseptimavirus_odb10	100.0% 100.0% 0.0% 0.0% 0.0% 15	100.0% 86.7% 13.3% 0.0% 0.0% 15	1985738	Escherichia virus T7	Viruses; Duplodnaviria; Heunggongvirae; Uroviricota; Caudoviricetes; Caudovirales; Autographiviridae; Studiervirinae; Teseptimavirus
GCF_000911315.1	spounavirinae_odb10	93.8% 93.8% 0.0% 0.0% 6.2% 16	100.0% 100.0% 0.0% 0.0% 0.0% 16	1986015	Bacillus virus Camphawk	Viruses; Duplodnaviria; Heunggongvirae; Uroviricota; Caudoviricetes; Caudovirales; Herelleviridae; Spounavirinae; Okubovirus
GCF_000911215.1	betabaculovirus_odb10	100.0% 100.0% 0.0% 0.0% 0.0% 58	100.0% 100.0% 0.0% 0.0% 0.0% 58	1986289	Clostera anastomosis granulovirus A	Viruses; Baculoviridae; Betabaculovirus
GCF_002819225.1	betabaculovirus_odb10	100.0% 100.0% 0.0% 0.0% 0.0% 58	100.0% 100.0% 0.0% 0.0% 0.0% 58	1986290	Clostera anastomosis granulovirus B	Viruses; Baculoviridae; Betabaculovirus
GCF_000919295.1	bclasvirinae_odb10	100.0% 100.0% 0.0% 0.0% 0.0% 36	100.0% 100.0% 0.0% 0.0% 0.0% 36	1986350	Mycobacterium virus Oline	Viruses; Duplodnaviria; Heunggongvirae; Uroviricota; Caudoviricetes; Caudovirales; Siphoviridae; Bclasvirinae; Pegunavirus
GCF_000869205.1	bclasvirinae_odb10	100.0% 100.0% 0.0% 0.0% 0.0% 36	100.0% 100.0% 0.0% 0.0% 0.0% 36	1986538	Mycobacterium virus Pg1	Viruses; Duplodnaviria; Heunggongvirae; Uroviricota; Caudoviricetes; Caudovirales; Siphoviridae; Bclasvirinae; Pegunavirus
GCF_000919375.1	bclasvirinae_odb10	100.0% 100.0% 0.0% 0.0% 0.0% 36	100.0% 100.0% 0.0% 0.0% 0.0% 36	1986538	Mycobacterium virus Pg1	Viruses; Duplodnaviria; Heunggongvirae; Uroviricota; Caudoviricetes; Caudovirales; Siphoviridae; Bclasvirinae; Pegunavirus
GCF_001470175.1	bclasvirinae_odb10	100.0% 100.0% 0.0% 0.0% 0.0% 36	100.0% 100.0% 0.0% 0.0% 0.0% 36	1986538	Mycobacterium virus Pg1	Viruses; Duplodnaviria; Heunggongvirae; Uroviricota; Caudoviricetes; Caudovirales; Siphoviridae; Bclasvirinae; Pegunavirus
GCF_001505895.1	bclasvirinae_odb10	100.0% 100.0% 0.0% 0.0% 0.0% 36	100.0% 100.0% 0.0% 0.0% 0.0% 36	1986538	Mycobacterium virus Pg1	Viruses; Duplodnaviria; Heunggongvirae; Uroviricota; Caudoviricetes; Caudovirales; Siphoviridae; Bclasvirinae; Pegunavirus
GCF_002758395.1	bclasvirinae_odb10	100.0% 100.0% 0.0% 0.0% 0.0% 36	100.0% 100.0% 0.0% 0.0% 0.0% 36	1986538	Mycobacterium virus Pg1	Viruses; Duplodnaviria; Heunggongvirae; Uroviricota; Caudoviricetes; Caudovirales; Siphoviridae; Bclasvirinae; Pegunavirus
GCF_000909075.1	bclasvirinae_odb10	100.0% 100.0% 0.0% 0.0% 0.0% 36	100.0% 100.0% 0.0% 0.0% 0.0% 36	1986540	Mycobacterium virus Suffolk	Viruses; Duplodnaviria; Heunggongvirae; Uroviricota; Caudoviricetes; Caudovirales; Siphoviridae; Bclasvirinae; Pegunavirus
GCF_000914795.1	bclasvirinae_odb10	100.0% 100.0% 0.0% 0.0% 0.0% 36	100.0% 100.0% 0.0% 0.0% 0.0% 36	1986540	Mycobacterium virus Suffolk	Viruses; Duplodnaviria; Heunggongvirae; Uroviricota; Caudoviricetes; Caudovirales; Siphoviridae; Bclasvirinae; Pegunavirus
GCF_001470295.1	bclasvirinae_odb10	100.0% 100.0% 0.0% 0.0% 0.0% 36	100.0% 100.0% 0.0% 0.0% 0.0% 36	1986540	Mycobacterium virus Suffolk	Viruses; Duplodnaviria; Heunggongvirae; Uroviricota; Caudoviricetes; Caudovirales; Siphoviridae; Bclasvirinae; Pegunavirus
GCF_001470415.1	bclasvirinae_odb10	100.0% 100.0% 0.0% 0.0% 0.0% 36	100.0% 100.0% 0.0% 0.0% 0.0% 36	1986540	Mycobacterium virus Suffolk	Viruses; Duplodnaviria; Heunggongvirae; Uroviricota; Caudoviricetes; Caudovirales; Siphoviridae; Bclasvirinae; Pegunavirus
GCF_001470755.1	bclasvirinae_odb10	100.0% 100.0% 0.0% 0.0% 0.0% 36	100.0% 100.0% 0.0% 0.0% 0.0% 36	1986540	Mycobacterium virus Suffolk	Viruses; Duplodnaviria; Heunggongvirae; Uroviricota; Caudoviricetes; Caudovirales; Siphoviridae; Bclasvirinae; Pegunavirus
GCF_001471015.1	bclasvirinae_odb10	100.0% 100.0% 0.0% 0.0% 0.0% 36	100.0% 100.0% 0.0% 0.0% 0.0% 36	1986540	Mycobacterium virus Suffolk	Viruses; Duplodnaviria; Heunggongvirae; Uroviricota; Caudoviricetes; Caudovirales; Siphoviridae; Bclasvirinae; Pegunavirus
GCF_000915935.1	alphabaculovirus_odb10	95.5% 95.5% 0.0% 4.5% 0.0% 44	100.0% 100.0% 0.0% 0.0% 0.0% 44	1987479	Choristoneura murinana nucleopolyhedrovirus	Viruses; Baculoviridae; Alphabaculovirus
GCF_000427135.1	poxviridae_odb10	100.0% 100.0% 0.0% 0.0% 0.0% 18	100.0% 100.0% 0.0% 0.0% 0.0% 18	1993630	Adoxophyes honmai entomopoxvirus	Viruses; Varidnaviria; Bamfordvirae; Nucleocytoviricota; Pokkesviricetes; Chitovirales; Poxviridae; Entomopoxvirinae; Betaentomopoxvirus
GCF_000427175.1	poxviridae_odb10	100.0% 100.0% 0.0% 0.0% 0.0% 18	100.0% 100.0% 0.0% 0.0% 0.0% 18	1993631	Choristoneura rosaceana entomopoxvirus	Viruses; Varidnaviria; Bamfordvirae; Nucleocytoviricota; Pokkesviricetes; Chitovirales; Poxviridae; Entomopoxvirinae; Betaentomopoxvirus
GCF_000890475.1	cheoctovirus_odb10	100.0% 100.0% 0.0% 0.0% 0.0% 16	100.0% 100.0% 0.0% 0.0% 0.0% 16	1993860	Mycobacterium virus Wee	Viruses; Duplodnaviria; Heunggongvirae; Uroviricota; Caudoviricetes; Caudovirales; Siphoviridae; Cheoctovirus
GCF_000918535.1	fromanvirus_odb10	94.1% 94.1% 0.0% 5.9% 0.0% 17	100.0% 100.0% 0.0% 0.0% 0.0% 17	1993861	Mycobacterium virus Violet	Viruses; Duplodnaviria; Heunggongvirae; Uroviricota; Caudoviricetes; Caudovirales; Siphoviridae; Fromanvirus
GCF_000873625.1	fromanvirus_odb10	100.0% 100.0% 0.0% 0.0% 0.0% 17	100.0% 100.0% 0.0% 0.0% 0.0% 17	1993862	Mycobacterium virus U2	Viruses; Duplodnaviria; Heunggongvirae; Uroviricota; Caudoviricetes; Caudovirales; Siphoviridae; Fromanvirus
GCF_002624625.1	fromanvirus_odb10	94.1% 94.1% 0.0% 5.9% 0.0% 17	94.1% 94.1% 0.0% 5.9% 0.0% 17	1993863	Mycobacterium virus Twister	Viruses; Duplodnaviria; Heunggongvirae; Uroviricota; Caudoviricetes; Caudovirales; Siphoviridae; Fromanvirus
GCF_000871965.1	cheoctovirus_odb10	100.0% 100.0% 0.0% 0.0% 0.0% 16	100.0% 100.0% 0.0% 0.0% 0.0% 16	1993864	Mycobacterium virus Tweety	Viruses; Duplodnaviria; Heunggongvirae; Uroviricota; Caudoviricetes; Caudovirales; Siphoviridae; Cheoctovirus
GCF_000919255.1	fromanvirus_odb10	100.0% 100.0% 0.0% 0.0% 0.0% 17	100.0% 100.0% 0.0% 0.0% 0.0% 17	1993865	Mycobacterium virus Turbido	Viruses; Duplodnaviria; Heunggongvirae; Uroviricota; Caudoviricetes; Caudovirales; Siphoviridae; Fromanvirus
GCF_000917615.1	fromanvirus_odb10	100.0% 100.0% 0.0% 0.0% 0.0% 17	100.0% 100.0% 0.0% 0.0% 0.0% 17	1993867	Mycobacterium virus Trixie	Viruses; Duplodnaviria; Heunggongvirae; Uroviricota; Caudoviricetes; Caudovirales; Siphoviridae; Fromanvirus
GCF_002624645.1	fromanvirus_odb10	100.0% 100.0% 0.0% 0.0% 0.0% 17	100.0% 100.0% 0.0% 0.0% 0.0% 17	1993873	Mycobacterium virus Timshel	Viruses; Duplodnaviria; Heunggongvirae; Uroviricota; Caudoviricetes; Caudovirales; Siphoviridae; Fromanvirus
GCF_002624665.1	fromanvirus_odb10	100.0% 100.0% 0.0% 0.0% 0.0% 17	100.0% 100.0% 0.0% 0.0% 0.0% 17	1993876	Mycobacterium virus Tiger	Viruses; Duplodnaviria; Heunggongvirae; Uroviricota; Caudoviricetes; Caudovirales; Siphoviridae; Fromanvirus
GCF_000925915.1	cheoctovirus_odb10	100.0% 100.0% 0.0% 0.0% 0.0% 16	100.0% 100.0% 0.0% 0.0% 0.0% 16	1993880	Mycobacterium virus Taj	Viruses; Duplodnaviria; Heunggongvirae; Uroviricota; Caudoviricetes; Caudovirales; Siphoviridae; Cheoctovirus
GCF_000898135.1	fromanvirus_odb10	100.0% 100.0% 0.0% 0.0% 0.0% 17	100.0% 100.0% 0.0% 0.0% 0.0% 17	1993882	Mycobacterium virus SWU1	Viruses; Duplodnaviria; Heunggongvirae; Uroviricota; Caudoviricetes; Caudovirales; Siphoviridae; Fromanvirus
GCF_002624705.1	fromanvirus_odb10	100.0% 100.0% 0.0% 0.0% 0.0% 17	100.0% 100.0% 0.0% 0.0% 0.0% 17	1993883	Mycobacterium virus Switzer	Viruses; Duplodnaviria; Heunggongvirae; Uroviricota; Caudoviricetes; Caudovirales; Siphoviridae; Fromanvirus
GCF_002624725.1	cheoctovirus_odb10	68.8% 68.8% 0.0% 12.5% 18.7% 16	87.5% 87.5% 0.0% 12.5% 0.0% 16	1993884	Mycobacterium virus Spartacus	Viruses; Duplodnaviria; Heunggongvirae; Uroviricota; Caudoviricetes; Caudovirales; Siphoviridae; Cheoctovirus
GCF_000880495.1	fromanvirus_odb10	100.0% 100.0% 0.0% 0.0% 0.0% 17	100.0% 100.0% 0.0% 0.0% 0.0% 17	1993885	Mycobacterium virus Solon	Viruses; Duplodnaviria; Heunggongvirae; Uroviricota; Caudoviricetes; Caudovirales; Siphoviridae; Fromanvirus
GCF_000917675.1	fromanvirus_odb10	100.0% 100.0% 0.0% 0.0% 0.0% 17	100.0% 100.0% 0.0% 0.0% 0.0% 17	1993886	Mycobacterium virus Skipole	Viruses; Duplodnaviria; Heunggongvirae; Uroviricota; Caudoviricetes; Caudovirales; Siphoviridae; Fromanvirus
GCF_002624765.1	cheoctovirus_odb10	87.5% 87.5% 0.0% 6.2% 6.3% 16	93.8% 93.8% 0.0% 6.2% 0.0% 16	1993888	Mycobacterium virus Shilan	Viruses; Duplodnaviria; Heunggongvirae; Uroviricota; Caudoviricetes; Caudovirales; Siphoviridae; Cheoctovirus
GCF_002624785.1	cheoctovirus_odb10	93.8% 93.8% 0.0% 6.2% 0.0% 16	93.8% 93.8% 0.0% 6.2% 0.0% 16	1993889	Mycobacterium virus Shauna1	Viruses; Duplodnaviria; Heunggongvirae; Uroviricota; Caudoviricetes; Caudovirales; Siphoviridae; Cheoctovirus
GCF_002633545.1	fromanvirus_odb10	100.0% 100.0% 0.0% 0.0% 0.0% 17	94.1% 94.1% 0.0% 5.9% 0.0% 17	2003502	Mycobacterium virus Rockstar	Viruses; Duplodnaviria; Heunggongvirae; Uroviricota; Caudoviricetes; Caudovirales; Siphoviridae; Fromanvirus
GCF_000920115.1	fromanvirus_odb10	94.1% 94.1% 0.0% 5.9% 0.0% 17	94.1% 94.1% 0.0% 5.9% 0.0% 17	2003503	Mycobacterium virus Ridgecb	Viruses; Duplodnaviria; Heunggongvirae; Uroviricota; Caudoviricetes; Caudovirales; Siphoviridae; Fromanvirus
GCF_000926775.1	fromanvirus_odb10	100.0% 100.0% 0.0% 0.0% 0.0% 17	100.0% 100.0% 0.0% 0.0% 0.0% 17	2003504	Mycobacterium virus Redrock	Viruses; Duplodnaviria; Heunggongvirae; Uroviricota; Caudoviricetes; Caudovirales; Siphoviridae; Fromanvirus
GCF_000918475.1	simplexvirus_odb10	91.9% 89.2% 2.7% 8.1% 0.0% 37	100.0% 97.3% 2.7% 0.0% 0.0% 37	2003507	Panine alphaherpesvirus 3	Viruses; Duplodnaviria; Heunggongvirae; Peploviricota; Herviviricetes; Herpesvirales; Herpesviridae; Alphaherpesvirinae; Simplexvirus
GCF_001501135.1	tevenvirinae_odb10	100.0% 100.0% 0.0% 0.0% 0.0% 27	100.0% 100.0% 0.0% 0.0% 0.0% 27	2004415	Escherichia virus QL01	Viruses; Duplodnaviria; Heunggongvirae; Uroviricota; Caudoviricetes; Caudovirales; Myoviridae; Tevenvirinae; Dhakavirus
GCF_000872205.1	tevenvirinae_odb10	100.0% 100.0% 0.0% 0.0% 0.0% 27	100.0% 100.0% 0.0% 0.0% 0.0% 27	2004457	Escherichia virus JS98	Viruses; Duplodnaviria; Heunggongvirae; Uroviricota; Caudoviricetes; Caudovirales; Myoviridae; Tevenvirinae; Dhakavirus
GCF_002624865.1	guernseyvirinae_odb10	100.0% 100.0% 0.0% 0.0% 0.0% 16	100.0% 100.0% 0.0% 0.0% 0.0% 16	2005691	Salmonella virus AG11	Viruses; Duplodnaviria; Heunggongvirae; Uroviricota; Caudoviricetes; Caudovirales; Siphoviridae; Guernseyvirinae; Jerseyvirus
GCF_002831105.1	guernseyvirinae_odb10	100.0% 100.0% 0.0% 0.0% 0.0% 16	100.0% 100.0% 0.0% 0.0% 0.0% 16	2005693	Salmonella virus SP101	Viruses; Duplodnaviria; Heunggongvirae; Uroviricota; Caudoviricetes; Caudovirales; Siphoviridae; Guernseyvirinae; Jerseyvirus
GCF_000913715.1	guernseyvirinae_odb10	100.0% 100.0% 0.0% 0.0% 0.0% 16	100.0% 100.0% 0.0% 0.0% 0.0% 16	2005694	Salmonella virus SETP13	Viruses; Duplodnaviria; Heunggongvirae; Uroviricota; Caudoviricetes; Caudovirales; Siphoviridae; Guernseyvirinae; Jerseyvirus
GCF_000902635.1	guernseyvirinae_odb10	100.0% 100.0% 0.0% 0.0% 0.0% 16	100.0% 100.0% 0.0% 0.0% 0.0% 16	2005695	Salmonella virus Ent1	Viruses; Duplodnaviria; Heunggongvirae; Uroviricota; Caudoviricetes; Caudovirales; Siphoviridae; Guernseyvirinae; Jerseyvirus
GCF_000910395.1	guernseyvirinae_odb10	100.0% 100.0% 0.0% 0.0% 0.0% 16	100.0% 100.0% 0.0% 0.0% 0.0% 16	2005696	Salmonella virus Jersey	Viruses; Duplodnaviria; Heunggongvirae; Uroviricota; Caudoviricetes; Caudovirales; Siphoviridae; Guernseyvirinae; Jerseyvirus
GCF_000909995.1	guernseyvirinae_odb10	100.0% 100.0% 0.0% 0.0% 0.0% 16	100.0% 100.0% 0.0% 0.0% 0.0% 16	2005697	Salmonella virus L13	Viruses; Duplodnaviria; Heunggongvirae; Uroviricota; Caudoviricetes; Caudovirales; Siphoviridae; Guernseyvirinae; Jerseyvirus
GCF_000929095.1	guernseyvirinae_odb10	100.0% 100.0% 0.0% 0.0% 0.0% 16	100.0% 100.0% 0.0% 0.0% 0.0% 16	2005698	Salmonella virus LSPA1	Viruses; Duplodnaviria; Heunggongvirae; Uroviricota; Caudoviricetes; Caudovirales; Siphoviridae; Guernseyvirinae; Jerseyvirus
GCF_000894315.1	guernseyvirinae_odb10	100.0% 100.0% 0.0% 0.0% 0.0% 16	100.0% 100.0% 0.0% 0.0% 0.0% 16	2005699	Salmonella virus SE2	Viruses; Duplodnaviria; Heunggongvirae; Uroviricota; Caudoviricetes; Caudovirales; Siphoviridae; Guernseyvirinae; Jerseyvirus
GCF_000870645.1	guernseyvirinae_odb10	93.8% 93.8% 0.0% 6.2% 0.0% 16	93.8% 93.8% 0.0% 6.2% 0.0% 16	2005700	Salmonella virus SETP3	Viruses; Duplodnaviria; Heunggongvirae; Uroviricota; Caudoviricetes; Caudovirales; Siphoviridae; Guernseyvirinae; Jerseyvirus
GCF_000912875.1	guernseyvirinae_odb10	100.0% 100.0% 0.0% 0.0% 0.0% 16	100.0% 100.0% 0.0% 0.0% 0.0% 16	2005700	Salmonella virus SETP3	Viruses; Duplodnaviria; Heunggongvirae; Uroviricota; Caudoviricetes; Caudovirales; Siphoviridae; Guernseyvirinae; Jerseyvirus
GCF_000857125.1	guernseyvirinae_odb10	81.2% 81.2% 0.0% 12.5% 6.3% 16	87.5% 87.5% 0.0% 6.2% 6.3% 16	2005701	Salmonella virus SS3e	Viruses; Duplodnaviria; Heunggongvirae; Uroviricota; Caudoviricetes; Caudovirales; Siphoviridae; Guernseyvirinae; Jerseyvirus
GCF_002624885.1	guernseyvirinae_odb10	100.0% 100.0% 0.0% 0.0% 0.0% 16	100.0% 100.0% 0.0% 0.0% 0.0% 16	2005702	Salmonella virus wksl3	Viruses; Duplodnaviria; Heunggongvirae; Uroviricota; Caudoviricetes; Caudovirales; Siphoviridae; Guernseyvirinae; Jerseyvirus
GCF_000842345.1	bclasvirinae_odb10	97.2% 97.2% 0.0% 2.8% 0.0% 36	97.2% 97.2% 0.0% 2.8% 0.0% 36	2006145	Mycobacterium virus Rosebush	Viruses; Duplodnaviria; Heunggongvirae; Uroviricota; Caudoviricetes; Caudovirales; Siphoviridae; Bclasvirinae; Rosebushvirus
GCF_002210635.1	gammaherpesvirinae_odb10	100.0% 100.0% 0.0% 0.0% 0.0% 29	100.0% 100.0% 0.0% 0.0% 0.0% 29	2022783	Common bottlenose dolphin gammaherpesvirus 1 strain Sarasota	Viruses; Duplodnaviria; Heunggongvirae; Peploviricota; Herviviricetes; Herpesvirales; Herpesviridae; Gammaherpesvirinae; Rhadinovirus; unclassified Rhadinovirus
GCF_002627665.1	tevenvirinae_odb10	100.0% 100.0% 0.0% 0.0% 0.0% 27	100.0% 100.0% 0.0% 0.0% 0.0% 27	2024208	Aeromonas phage AS-zj	Viruses; Duplodnaviria; Heunggongvirae; Uroviricota; Caudoviricetes; Caudovirales; Myoviridae; Tevenvirinae; unclassified Tevenvirinae
GCF_002270605.1	chordopoxvirinae_odb10	98.3% 98.3% 0.0% 1.7% 0.0% 58	100.0% 100.0% 0.0% 0.0% 0.0% 58	2025360	NY_014 poxvirus	Viruses; Varidnaviria; Bamfordvirae; Nucleocytoviricota; Pokkesviricetes; Chitovirales; Poxviridae; Chordopoxvirinae; Centapoxvirus; unclassified Centapoxvirus
GCF_003328645.1	tevenvirinae_odb10	96.3% 96.3% 0.0% 3.7% 0.0% 27	96.3% 96.3% 0.0% 3.7% 0.0% 27	2026113	Aeromonas phage AS-sw	Viruses; Duplodnaviria; Heunggongvirae; Uroviricota; Caudoviricetes; Caudovirales; Myoviridae; Tevenvirinae; unclassified Tevenvirinae
GCF_002955555.1	skunavirus_odb10	100.0% 100.0% 0.0% 0.0% 0.0% 34	100.0% 97.1% 2.9% 0.0% 0.0% 34	2026814	Lactococcus phage LP8511	Viruses; Duplodnaviria; Heunggongvirae; Uroviricota; Caudoviricetes; Caudovirales; Siphoviridae; Skunavirus; unclassified Skunavirus
GCF_002955625.1	skunavirus_odb10	100.0% 100.0% 0.0% 0.0% 0.0% 34	100.0% 97.1% 2.9% 0.0% 0.0% 34	2027250	Lactococcus phage LP9207	Viruses; Duplodnaviria; Heunggongvirae; Uroviricota; Caudoviricetes; Caudovirales; Siphoviridae; Skunavirus; unclassified Skunavirus
GCF_002955645.1	skunavirus_odb10	97.1% 97.1% 0.0% 0.0% 2.9% 34	97.0% 94.1% 2.9% 0.0% 3.0% 34	2027252	Lactococcus phage LP9404	Viruses; Duplodnaviria; Heunggongvirae; Uroviricota; Caudoviricetes; Caudovirales; Siphoviridae; Skunavirus; unclassified Skunavirus
GCF_002955685.1	skunavirus_odb10	100.0% 100.0% 0.0% 0.0% 0.0% 34	100.0% 97.1% 2.9% 0.0% 0.0% 34	2027256	Lactococcus phage LP9609	Viruses; Duplodnaviria; Heunggongvirae; Uroviricota; Caudoviricetes; Caudovirales; Siphoviridae; Skunavirus; unclassified Skunavirus
GCF_002955715.1	skunavirus_odb10	100.0% 100.0% 0.0% 0.0% 0.0% 34	100.0% 97.1% 2.9% 0.0% 0.0% 34	2027259	Lactococcus phage LP9903	Viruses; Duplodnaviria; Heunggongvirae; Uroviricota; Caudoviricetes; Caudovirales; Siphoviridae; Skunavirus; unclassified Skunavirus
GCF_002955725.1	skunavirus_odb10	100.0% 100.0% 0.0% 0.0% 0.0% 34	100.0% 97.1% 2.9% 0.0% 0.0% 34	2027260	Lactococcus phage LP9908	Viruses; Duplodnaviria; Heunggongvirae; Uroviricota; Caudoviricetes; Caudovirales; Siphoviridae; Skunavirus; unclassified Skunavirus
GCF_002955795.1	skunavirus_odb10	100.0% 100.0% 0.0% 0.0% 0.0% 34	100.0% 97.1% 2.9% 0.0% 0.0% 34	2027267	Lactococcus phage LP0209	Viruses; Duplodnaviria; Heunggongvirae; Uroviricota; Caudoviricetes; Caudovirales; Siphoviridae; Skunavirus; unclassified Skunavirus
GCF_002955845.1	skunavirus_odb10	100.0% 100.0% 0.0% 0.0% 0.0% 34	100.0% 97.1% 2.9% 0.0% 0.0% 34	2027272	Lactococcus phage LP0903	Viruses; Duplodnaviria; Heunggongvirae; Uroviricota; Caudoviricetes; Caudovirales; Siphoviridae; Skunavirus; unclassified Skunavirus
GCF_002955895.1	skunavirus_odb10	100.0% 100.0% 0.0% 0.0% 0.0% 34	100.0% 100.0% 0.0% 0.0% 0.0% 34	2027277	Lactococcus phage LP1502a	Viruses; Duplodnaviria; Heunggongvirae; Uroviricota; Caudoviricetes; Caudovirales; Siphoviridae; Skunavirus; unclassified Skunavirus
GCF_003389515.1	skunavirus_odb10	100.0% 100.0% 0.0% 0.0% 0.0% 34	97.1% 97.1% 0.0% 0.0% 2.9% 34	2029658	Lactococcus phage 05601	Viruses; Duplodnaviria; Heunggongvirae; Uroviricota; Caudoviricetes; Caudovirales; Siphoviridae; Skunavirus; unclassified Skunavirus
GCF_003389535.1	skunavirus_odb10	97.1% 97.1% 0.0% 0.0% 2.9% 34	97.1% 97.1% 0.0% 0.0% 2.9% 34	2029659	Lactococcus phage 16802	Viruses; Duplodnaviria; Heunggongvirae; Uroviricota; Caudoviricetes; Caudovirales; Siphoviridae; Skunavirus; unclassified Skunavirus
GCF_003389555.1	skunavirus_odb10	100.0% 100.0% 0.0% 0.0% 0.0% 34	100.0% 100.0% 0.0% 0.0% 0.0% 34	2029660	Lactococcus phage 30804	Viruses; Duplodnaviria; Heunggongvirae; Uroviricota; Caudoviricetes; Caudovirales; Siphoviridae; Skunavirus; unclassified Skunavirus
GCF_003389575.1	skunavirus_odb10	94.1% 94.1% 0.0% 0.0% 5.9% 34	94.1% 94.1% 0.0% 0.0% 5.9% 34	2029661	Lactococcus phage 37201	Viruses; Duplodnaviria; Heunggongvirae; Uroviricota; Caudoviricetes; Caudovirales; Siphoviridae; Skunavirus; unclassified Skunavirus
GCF_003389595.1	skunavirus_odb10	97.1% 97.1% 0.0% 0.0% 2.9% 34	97.1% 97.1% 0.0% 0.0% 2.9% 34	2029662	Lactococcus phage 38503	Viruses; Duplodnaviria; Heunggongvirae; Uroviricota; Caudoviricetes; Caudovirales; Siphoviridae; Skunavirus; unclassified Skunavirus
GCF_003389615.1	skunavirus_odb10	100.0% 100.0% 0.0% 0.0% 0.0% 34	100.0% 100.0% 0.0% 0.0% 0.0% 34	2029663	Lactococcus phage 38507	Viruses; Duplodnaviria; Heunggongvirae; Uroviricota; Caudoviricetes; Caudovirales; Siphoviridae; Skunavirus; unclassified Skunavirus
GCF_003389475.1	skunavirus_odb10	100.0% 100.0% 0.0% 0.0% 0.0% 34	100.0% 100.0% 0.0% 0.0% 0.0% 34	2029664	Lactococcus phage 51701	Viruses; Duplodnaviria; Heunggongvirae; Uroviricota; Caudoviricetes; Caudovirales; Siphoviridae; Skunavirus; unclassified Skunavirus
GCF_003389635.1	skunavirus_odb10	100.0% 100.0% 0.0% 0.0% 0.0% 34	100.0% 100.0% 0.0% 0.0% 0.0% 34	2029665	Lactococcus phage 56003	Viruses; Duplodnaviria; Heunggongvirae; Uroviricota; Caudoviricetes; Caudovirales; Siphoviridae; Skunavirus; unclassified Skunavirus
GCF_003389655.1	skunavirus_odb10	97.1% 97.1% 0.0% 0.0% 2.9% 34	97.1% 97.1% 0.0% 0.0% 2.9% 34	2029666	Lactococcus phage 56301	Viruses; Duplodnaviria; Heunggongvirae; Uroviricota; Caudoviricetes; Caudovirales; Siphoviridae; Skunavirus; unclassified Skunavirus
GCF_003389675.1	skunavirus_odb10	94.1% 94.1% 0.0% 0.0% 5.9% 34	94.1% 94.1% 0.0% 0.0% 5.9% 34	2029667	Lactococcus phage 57001	Viruses; Duplodnaviria; Heunggongvirae; Uroviricota; Caudoviricetes; Caudovirales; Siphoviridae; Skunavirus; unclassified Skunavirus
GCF_003389695.1	skunavirus_odb10	100.0% 100.0% 0.0% 0.0% 0.0% 34	100.0% 100.0% 0.0% 0.0% 0.0% 34	2029668	Lactococcus phage 62601	Viruses; Duplodnaviria; Heunggongvirae; Uroviricota; Caudoviricetes; Caudovirales; Siphoviridae; Skunavirus; unclassified Skunavirus
GCF_003389715.1	skunavirus_odb10	100.0% 100.0% 0.0% 0.0% 0.0% 34	100.0% 100.0% 0.0% 0.0% 0.0% 34	2029669	Lactococcus phage 62605	Viruses; Duplodnaviria; Heunggongvirae; Uroviricota; Caudoviricetes; Caudovirales; Siphoviridae; Skunavirus; unclassified Skunavirus
GCF_003389735.1	skunavirus_odb10	100.0% 100.0% 0.0% 0.0% 0.0% 34	100.0% 100.0% 0.0% 0.0% 0.0% 34	2029670	Lactococcus phage 63302	Viruses; Duplodnaviria; Heunggongvirae; Uroviricota; Caudoviricetes; Caudovirales; Siphoviridae; Skunavirus; unclassified Skunavirus
GCF_003389755.1	skunavirus_odb10	94.1% 94.1% 0.0% 0.0% 5.9% 34	94.1% 94.1% 0.0% 0.0% 5.9% 34	2029671	Lactococcus phage 66901	Viruses; Duplodnaviria; Heunggongvirae; Uroviricota; Caudoviricetes; Caudovirales; Siphoviridae; Skunavirus; unclassified Skunavirus
GCF_003389775.1	skunavirus_odb10	100.0% 100.0% 0.0% 0.0% 0.0% 34	100.0% 100.0% 0.0% 0.0% 0.0% 34	2029672	Lactococcus phage 79201	Viruses; Duplodnaviria; Heunggongvirae; Uroviricota; Caudoviricetes; Caudovirales; Siphoviridae; Skunavirus; unclassified Skunavirus
GCF_003389795.1	skunavirus_odb10	100.0% 100.0% 0.0% 0.0% 0.0% 34	100.0% 100.0% 0.0% 0.0% 0.0% 34	2029673	Lactococcus phage 88605	Viruses; Duplodnaviria; Heunggongvirae; Uroviricota; Caudoviricetes; Caudovirales; Siphoviridae; Skunavirus; unclassified Skunavirus
GCF_003389815.1	skunavirus_odb10	100.0% 97.1% 2.9% 0.0% 0.0% 34	100.0% 97.1% 2.9% 0.0% 0.0% 34	2029674	Lactococcus phage 96401	Viruses; Duplodnaviria; Heunggongvirae; Uroviricota; Caudoviricetes; Caudovirales; Siphoviridae; Skunavirus; unclassified Skunavirus
GCF_003389835.1	skunavirus_odb10	100.0% 100.0% 0.0% 0.0% 0.0% 34	97.1% 97.1% 0.0% 0.0% 2.9% 34	2029675	Lactococcus phage 96403	Viruses; Duplodnaviria; Heunggongvirae; Uroviricota; Caudoviricetes; Caudovirales; Siphoviridae; Skunavirus; unclassified Skunavirus
GCF_003389495.1	skunavirus_odb10	97.1% 97.1% 0.0% 0.0% 2.9% 34	94.1% 94.1% 0.0% 2.9% 3.0% 34	2029676	Lactococcus phage 96603	Viruses; Duplodnaviria; Heunggongvirae; Uroviricota; Caudoviricetes; Caudovirales; Siphoviridae; Skunavirus; unclassified Skunavirus
GCF_004131205.1	gammaherpesvirinae_odb10	93.1% 93.1% 0.0% 6.9% 0.0% 29	100.0% 100.0% 0.0% 0.0% 0.0% 29	2035399	Eptesicus fuscus gammaherpesvirus	Viruses; Duplodnaviria; Heunggongvirae; Peploviricota; Herviviricetes; Herpesvirales; Herpesviridae; Gammaherpesvirinae; unclassified Gammaherpesvirinae
GCF_004131025.1	iridoviridae_odb10	100.0% 100.0% 0.0% 0.0% 0.0% 10	100.0% 100.0% 0.0% 0.0% 0.0% 10	2035708	Cherax quadricarinatus iridovirus	Viruses; Varidnaviria; Bamfordvirae; Nucleocytoviricota; Megaviricetes; Pimascovirales; Iridoviridae; unclassified Iridoviridae
GCF_002608295.1	tunavirinae_odb10	96.2% 96.2% 0.0% 3.8% 0.0% 26	96.2% 96.2% 0.0% 3.8% 0.0% 26	2049887	Escherichia virus JMPW1	Viruses; Duplodnaviria; Heunggongvirae; Uroviricota; Caudoviricetes; Caudovirales; Drexlerviridae; Tunavirinae; Tunavirus
GCF_002608255.1	tunavirinae_odb10	100.0% 100.0% 0.0% 0.0% 0.0% 26	96.2% 96.2% 0.0% 0.0% 3.8% 26	2049888	Escherichia virus JMPW2	Viruses; Duplodnaviria; Heunggongvirae; Uroviricota; Caudoviricetes; Caudovirales; Drexlerviridae; Tunavirinae; Tunavirus
GCF_001041535.1	tequatrovirus_odb10	95.8% 95.8% 0.0% 4.2% 0.0% 24	95.8% 95.8% 0.0% 0.0% 4.2% 24	2049937	Escherichia virus HY01	Viruses; Duplodnaviria; Heunggongvirae; Uroviricota; Caudoviricetes; Caudovirales; Myoviridae; Tevenvirinae; Tequatrovirus
GCF_003288555.1	skunavirus_odb10	100.0% 100.0% 0.0% 0.0% 0.0% 34	100.0% 100.0% 0.0% 0.0% 0.0% 34	2053705	Lactococcus phage vB_Llc_bIBB5g1	Viruses; Duplodnaviria; Heunggongvirae; Uroviricota; Caudoviricetes; Caudovirales; Siphoviridae; Skunavirus; unclassified Skunavirus
GCF_003288655.1	skunavirus_odb10	100.0% 100.0% 0.0% 0.0% 0.0% 34	100.0% 100.0% 0.0% 0.0% 0.0% 34	2053708	Lactococcus phage vB_Llc_bIBBF12	Viruses; Duplodnaviria; Heunggongvirae; Uroviricota; Caudoviricetes; Caudovirales; Siphoviridae; Skunavirus; unclassified Skunavirus
GCF_004130735.1	gammaherpesvirinae_odb10	100.0% 100.0% 0.0% 0.0% 0.0% 29	100.0% 100.0% 0.0% 0.0% 0.0% 29	2054179	Rhinolophus gammaherpesvirus 1	Viruses; Duplodnaviria; Heunggongvirae; Peploviricota; Herviviricetes; Herpesvirales; Herpesviridae; Gammaherpesvirinae; unclassified Gammaherpesvirinae
GCF_002889855.1	chordopoxvirinae_odb10	98.3% 98.3% 0.0% 0.0% 1.7% 58	100.0% 100.0% 0.0% 0.0% 0.0% 58	2059380	Flamingopox virus FGPVKD09	Viruses; Varidnaviria; Bamfordvirae; Nucleocytoviricota; Pokkesviricetes; Chitovirales; Poxviridae; Chordopoxvirinae; Avipoxvirus; unclassified Avipoxvirus
GCF_002958005.1	tevenvirinae_odb10	100.0% 100.0% 0.0% 0.0% 0.0% 27	100.0% 100.0% 0.0% 0.0% 0.0% 27	2070028	Klebsiella phage vB_Kpn_F48	Viruses; Duplodnaviria; Heunggongvirae; Uroviricota; Caudoviricetes; Caudovirales; Myoviridae; Tevenvirinae; unclassified Tevenvirinae
GCF_001634575.1	betabaculovirus_odb10	98.3% 98.3% 0.0% 0.0% 1.7% 58	100.0% 100.0% 0.0% 0.0% 0.0% 58	2072024	Mocis latipes granulovirus	Viruses; Baculoviridae; Betabaculovirus
GCF_003862055.1	skunavirus_odb10	97.1% 97.1% 0.0% 2.9% 0.0% 34	94.1% 94.1% 0.0% 2.9% 3.0% 34	2079278	Lactococcus phage MP1	Viruses; Duplodnaviria; Heunggongvirae; Uroviricota; Caudoviricetes; Caudovirales; Siphoviridae; Skunavirus; unclassified Skunavirus
GCF_004788315.1	alphabaculovirus_odb10	100.0% 100.0% 0.0% 0.0% 0.0% 44	100.0% 100.0% 0.0% 0.0% 0.0% 44	2083176	Oxyplax ochracea nucleopolyhedrovirus	Viruses; Baculoviridae; Alphabaculovirus
GCF_003181295.1	poxviridae_odb10	22.3% 16.7% 5.6% 0.0% 77.7% 18	22.3% 16.7% 5.6% 0.0% 77.7% 18	2083214	Diachasmimorpha entomopoxvirus	Viruses; Varidnaviria; Bamfordvirae; Nucleocytoviricota; Pokkesviricetes; Chitovirales; Poxviridae; Entomopoxvirinae
GCF_003143175.1	cheoctovirus_odb10	68.8% 68.8% 0.0% 0.0% 31.2% 16	87.5% 87.5% 0.0% 0.0% 12.5% 16	2163598	Mycobacterium phage TChen	Viruses; Duplodnaviria; Heunggongvirae; Uroviricota; Caudoviricetes; Caudovirales; Siphoviridae; Cheoctovirus; unclassified Cheoctovirus
GCF_001831345.1	aviadenovirus_odb10	100.0% 100.0% 0.0% 0.0% 0.0% 13	100.0% 100.0% 0.0% 0.0% 0.0% 13	2169708	Pigeon aviadenovirus B	Viruses; Varidnaviria; Bamfordvirae; Preplasmiviricota; Tectiliviricetes; Rowavirales; Adenoviridae; Aviadenovirus
GCF_003032855.1	aviadenovirus_odb10	100.0% 100.0% 0.0% 0.0% 0.0% 13	100.0% 100.0% 0.0% 0.0% 0.0% 13	2169709	Psittacine aviadenovirus B	Viruses; Varidnaviria; Bamfordvirae; Preplasmiviricota; Tectiliviricetes; Rowavirales; Adenoviridae; Aviadenovirus
GCF_000886255.1	betabaculovirus_odb10	96.6% 96.6% 0.0% 3.4% 0.0% 58	98.3% 98.3% 0.0% 1.7% 0.0% 58	2169745	Mythimna unipuncta granulovirus A	Viruses; Baculoviridae; Betabaculovirus
GCF_002922435.1	teseptimavirus_odb10	93.3% 93.3% 0.0% 6.7% 0.0% 15	93.3% 93.3% 0.0% 6.7% 0.0% 15	2175295	Pseudomonas virus Pf1 ERZ-2017	Viruses; Duplodnaviria; Heunggongvirae; Uroviricota; Caudoviricetes; Caudovirales; Autographiviridae; Studiervirinae; Teseptimavirus; unclassified Teseptimavirus
GCF_006869785.1	tevenvirinae_odb10	96.3% 96.3% 0.0% 0.0% 3.7% 27	96.3% 96.3% 0.0% 0.0% 3.7% 27	2178927	Acinetobacter phage AM101	Viruses; Duplodnaviria; Heunggongvirae; Uroviricota; Caudoviricetes; Caudovirales; Myoviridae; Tevenvirinae; unclassified Tevenvirinae
GCF_004133845.1	poxviridae_odb10	27.8% 27.8% 0.0% 16.7% 55.5% 18	11.1% 11.1% 0.0% 11.1% 77.8% 18	2259792	Linepithema humile entomopoxvirus 1	Viruses; Varidnaviria; Bamfordvirae; Nucleocytoviricota; Pokkesviricetes; Chitovirales; Poxviridae; Entomopoxvirinae; unclassified Entomopoxvirinae
GCF_003369145.1	tevenvirinae_odb10	96.3% 96.3% 0.0% 0.0% 3.7% 27	96.3% 96.3% 0.0% 0.0% 3.7% 27	2269366	Acinetobacter phage vB_ApiM_fHyAci03	Viruses; Duplodnaviria; Heunggongvirae; Uroviricota; Caudoviricetes; Caudovirales; Myoviridae; Tevenvirinae; unclassified Tevenvirinae
GCF_003606175.1	tevenvirinae_odb10	92.6% 92.6% 0.0% 3.7% 3.7% 27	92.6% 92.6% 0.0% 3.7% 3.7% 27	2301662	Acinetobacter phage KARL-1	Viruses; Duplodnaviria; Heunggongvirae; Uroviricota; Caudoviricetes; Caudovirales; Myoviridae; Tevenvirinae; unclassified Tevenvirinae
GCF_003442995.1	cheoctovirus_odb10	81.2% 81.2% 0.0% 6.2% 12.6% 16	93.8% 93.8% 0.0% 6.2% 0.0% 16	2301701	Mycobacterium phage Renaud18	Viruses; Duplodnaviria; Heunggongvirae; Uroviricota; Caudoviricetes; Caudovirales; Siphoviridae; Cheoctovirus; unclassified Cheoctovirus
GCF_005892485.1	skunavirus_odb10	97.1% 97.1% 0.0% 2.9% 0.0% 34	97.1% 97.1% 0.0% 0.0% 2.9% 34	2500816	Lactococcus phage 8V08	Viruses; Duplodnaviria; Heunggongvirae; Uroviricota; Caudoviricetes; Caudovirales; Siphoviridae; Skunavirus; unclassified Skunavirus
GCF_005892525.1	skunavirus_odb10	97.1% 97.1% 0.0% 2.9% 0.0% 34	94.1% 94.1% 0.0% 2.9% 3.0% 34	2500819	Lactococcus phage MV10L	Viruses; Duplodnaviria; Heunggongvirae; Uroviricota; Caudoviricetes; Caudovirales; Siphoviridae; Skunavirus; unclassified Skunavirus
GCF_004015585.1	tevenvirinae_odb10	92.6% 92.6% 0.0% 3.7% 3.7% 27	96.3% 96.3% 0.0% 0.0% 3.7% 27	2500827	Acinetobacter phage AbTZA1	Viruses; Duplodnaviria; Heunggongvirae; Uroviricota; Caudoviricetes; Caudovirales; Myoviridae; Tevenvirinae; unclassified Tevenvirinae
GCF_005394165.1	peduovirus_odb10	100.0% 100.0% 0.0% 0.0% 0.0% 15	100.0% 100.0% 0.0% 0.0% 0.0% 15	2510455	Klebsiella phage ST15-OXA48phi14.1	Viruses; Duplodnaviria; Heunggongvirae; Uroviricota; Caudoviricetes; Caudovirales; Myoviridae; Peduovirinae; Peduovirus; unclassified Peduovirus
GCF_004519835.1	peduovirus_odb10	100.0% 100.0% 0.0% 0.0% 0.0% 15	100.0% 100.0% 0.0% 0.0% 0.0% 15	2510464	Klebsiella phage ST13-OXA48phi12.1	Viruses; Duplodnaviria; Heunggongvirae; Uroviricota; Caudoviricetes; Caudovirales; Myoviridae; Peduovirinae; Peduovirus; unclassified Peduovirus
GCF_004519775.1	peduovirus_odb10	100.0% 100.0% 0.0% 0.0% 0.0% 15	100.0% 100.0% 0.0% 0.0% 0.0% 15	2510470	Klebsiella phage ST512-KPC3phi13.2	Viruses; Duplodnaviria; Heunggongvirae; Uroviricota; Caudoviricetes; Caudovirales; Myoviridae; Peduovirinae; Peduovirus; unclassified Peduovirus
GCF_005394125.1	peduovirus_odb10	100.0% 100.0% 0.0% 0.0% 0.0% 15	100.0% 100.0% 0.0% 0.0% 0.0% 15	2510480	Klebsiella phage ST147-VIM1phi7.1	Viruses; Duplodnaviria; Heunggongvirae; Uroviricota; Caudoviricetes; Caudovirales; Myoviridae; Peduovirinae; Peduovirus; unclassified Peduovirus
GCF_004521775.1	peduovirus_odb10	100.0% 100.0% 0.0% 0.0% 0.0% 15	100.0% 100.0% 0.0% 0.0% 0.0% 15	2510483	Klebsiella phage ST16-OXA48phi5.4	Viruses; Duplodnaviria; Heunggongvirae; Uroviricota; Caudoviricetes; Caudovirales; Myoviridae; Peduovirinae; Peduovirus; unclassified Peduovirus
GCF_004521815.1	peduovirus_odb10	100.0% 100.0% 0.0% 0.0% 0.0% 15	100.0% 100.0% 0.0% 0.0% 0.0% 15	2510486	Klebsiella phage ST437-OXA245phi4.1	Viruses; Duplodnaviria; Heunggongvirae; Uroviricota; Caudoviricetes; Caudovirales; Myoviridae; Peduovirinae; Peduovirus; unclassified Peduovirus
GCF_005891765.1	peduovirus_odb10	46.7% 46.7% 0.0% 0.0% 53.3% 15	46.7% 46.7% 0.0% 0.0% 53.3% 15	2510487	Klebsiella phage ST437-OXA245phi4.2	Viruses; Duplodnaviria; Heunggongvirae; Uroviricota; Caudoviricetes; Caudovirales; Myoviridae; Peduovirinae; Peduovirus; unclassified Peduovirus
GCF_002922425.1	tevenvirinae_odb10	88.9% 88.9% 0.0% 11.1% 0.0% 27	88.9% 88.9% 0.0% 11.1% 0.0% 27	2560383	Citrobacter virus CF1	Viruses; Duplodnaviria; Heunggongvirae; Uroviricota; Caudoviricetes; Caudovirales; Myoviridae; Tevenvirinae; Moonvirus
GCF_001551685.1	tevenvirinae_odb10	100.0% 100.0% 0.0% 0.0% 0.0% 27	100.0% 100.0% 0.0% 0.0% 0.0% 27	2560437	Escherichia virus APCEc01	Viruses; Duplodnaviria; Heunggongvirae; Uroviricota; Caudoviricetes; Caudovirales; Myoviridae; Tevenvirinae; Mosigvirus
GCF_002622545.1	tevenvirinae_odb10	100.0% 100.0% 0.0% 0.0% 0.0% 27	100.0% 100.0% 0.0% 0.0% 0.0% 27	2560442	Escherichia virus ECD7	Viruses; Duplodnaviria; Heunggongvirae; Uroviricota; Caudoviricetes; Caudovirales; Myoviridae; Tevenvirinae; Krischvirus
GCF_000926715.1	tevenvirinae_odb10	100.0% 100.0% 0.0% 0.0% 0.0% 27	100.0% 100.0% 0.0% 0.0% 0.0% 27	2560444	Escherichia virus GEC3S	Viruses; Duplodnaviria; Heunggongvirae; Uroviricota; Caudoviricetes; Caudovirales; Myoviridae; Tevenvirinae; Krischvirus
GCF_001745795.1	tequatrovirus_odb10	91.7% 91.7% 0.0% 8.3% 0.0% 24	91.7% 91.7% 0.0% 8.3% 0.0% 24	2560446	Escherichia virus HY03	Viruses; Duplodnaviria; Heunggongvirae; Uroviricota; Caudoviricetes; Caudovirales; Myoviridae; Tevenvirinae; Tequatrovirus
GCF_001884695.1	tevenvirinae_odb10	100.0% 100.0% 0.0% 0.0% 0.0% 27	100.0% 100.0% 0.0% 0.0% 0.0% 27	2560447	Escherichia virus MX01	Viruses; Duplodnaviria; Heunggongvirae; Uroviricota; Caudoviricetes; Caudovirales; Myoviridae; Tevenvirinae; Dhakavirus
GCF_002604825.1	tevenvirinae_odb10	100.0% 100.0% 0.0% 0.0% 0.0% 27	100.0% 100.0% 0.0% 0.0% 0.0% 27	2560449	Escherichia virus O157tp3	Viruses; Duplodnaviria; Heunggongvirae; Uroviricota; Caudoviricetes; Caudovirales; Myoviridae; Tevenvirinae; Mosigvirus
GCF_002604865.1	tevenvirinae_odb10	100.0% 100.0% 0.0% 0.0% 0.0% 27	100.0% 100.0% 0.0% 0.0% 0.0% 27	2560450	Escherichia virus O157tp6	Viruses; Duplodnaviria; Heunggongvirae; Uroviricota; Caudoviricetes; Caudovirales; Myoviridae; Tevenvirinae; Mosigvirus
GCF_000926115.1	tevenvirinae_odb10	100.0% 100.0% 0.0% 0.0% 0.0% 27	100.0% 100.0% 0.0% 0.0% 0.0% 27	2560451	Escherichia virus PhAPEC2	Viruses; Duplodnaviria; Heunggongvirae; Uroviricota; Caudoviricetes; Caudovirales; Myoviridae; Tevenvirinae; Mosigvirus
GCF_002744055.1	tunavirinae_odb10	96.2% 96.2% 0.0% 3.8% 0.0% 26	92.3% 92.3% 0.0% 7.7% 0.0% 26	2560453	Escherichia virus SRT8	Viruses; Duplodnaviria; Heunggongvirae; Uroviricota; Caudoviricetes; Caudovirales; Drexlerviridae; Tunavirinae; Sertoctavirus
GCF_002624805.1	tevenvirinae_odb10	100.0% 100.0% 0.0% 0.0% 0.0% 27	100.0% 100.0% 0.0% 0.0% 0.0% 27	2560454	Escherichia virus ST0	Viruses; Duplodnaviria; Heunggongvirae; Uroviricota; Caudoviricetes; Caudovirales; Myoviridae; Tevenvirinae; Mosigvirus
GCF_001882255.1	tevenvirinae_odb10	100.0% 100.0% 0.0% 0.0% 0.0% 27	100.0% 100.0% 0.0% 0.0% 0.0% 27	2560456	Escherichia virus WG01	Viruses; Duplodnaviria; Heunggongvirae; Uroviricota; Caudoviricetes; Caudovirales; Myoviridae; Tevenvirinae; Dhakavirus
GCF_000912255.1	peduovirus_odb10	100.0% 100.0% 0.0% 0.0% 0.0% 15	100.0% 100.0% 0.0% 0.0% 0.0% 15	2560457	Escherichia virus fiAA91ss	Viruses; Duplodnaviria; Heunggongvirae; Uroviricota; Caudoviricetes; Caudovirales; Myoviridae; Peduovirinae; Peduovirus
GCF_001501155.1	peduovirus_odb10	100.0% 100.0% 0.0% 0.0% 0.0% 15	100.0% 100.0% 0.0% 0.0% 0.0% 15	2560458	Escherichia virus pro147	Viruses; Duplodnaviria; Heunggongvirae; Uroviricota; Caudoviricetes; Caudovirales; Myoviridae; Peduovirinae; Peduovirus
GCF_001500495.1	peduovirus_odb10	100.0% 100.0% 0.0% 0.0% 0.0% 15	100.0% 100.0% 0.0% 0.0% 0.0% 15	2560459	Escherichia virus pro483	Viruses; Duplodnaviria; Heunggongvirae; Uroviricota; Caudoviricetes; Caudovirales; Myoviridae; Peduovirinae; Peduovirus
GCF_003147245.1	tequatrovirus_odb10	100.0% 100.0% 0.0% 0.0% 0.0% 24	100.0% 100.0% 0.0% 0.0% 0.0% 24	2560460	Escherichia virus slur03	Viruses; Duplodnaviria; Heunggongvirae; Uroviricota; Caudoviricetes; Caudovirales; Myoviridae; Tevenvirinae; Tequatrovirus
GCF_003147265.1	tequatrovirus_odb10	100.0% 100.0% 0.0% 0.0% 0.0% 24	100.0% 100.0% 0.0% 0.0% 0.0% 24	2560461	Escherichia virus slur04	Viruses; Duplodnaviria; Heunggongvirae; Uroviricota; Caudoviricetes; Caudovirales; Myoviridae; Tevenvirinae; Tequatrovirus
GCF_002956225.1	guernseyvirinae_odb10	93.8% 93.8% 0.0% 6.2% 0.0% 16	93.8% 93.8% 0.0% 6.2% 0.0% 16	2560464	Escherichia virus Golestan	Viruses; Duplodnaviria; Heunggongvirae; Uroviricota; Caudoviricetes; Caudovirales; Siphoviridae; Guernseyvirinae; Kagunavirus
GCF_001430095.1	gammaherpesvirinae_odb10	93.1% 93.1% 0.0% 6.9% 0.0% 29	100.0% 100.0% 0.0% 0.0% 0.0% 29	2560468	Felid gammaherpesvirus 1	Viruses; Duplodnaviria; Heunggongvirae; Peploviricota; Herviviricetes; Herpesvirales; Herpesviridae; Gammaherpesvirinae; Percavirus
GCF_000909795.1	alphabaculovirus_odb10	97.7% 97.7% 0.0% 0.0% 2.3% 44	100.0% 100.0% 0.0% 0.0% 0.0% 44	2560521	Hemileuca species nucleopolyhedrovirus	Viruses; Baculoviridae; Alphabaculovirus
GCF_900095325.1	tevenvirinae_odb10	92.6% 92.6% 0.0% 7.4% 0.0% 27	100.0% 100.0% 0.0% 0.0% 0.0% 27	2560544	Klebsiella virus PMBT1	Viruses; Duplodnaviria; Heunggongvirae; Uroviricota; Caudoviricetes; Caudovirales; Myoviridae; Tevenvirinae; Slopekvirus
GCF_004787415.1	alphabaculovirus_odb10	95.5% 95.5% 0.0% 4.5% 0.0% 44	100.0% 100.0% 0.0% 0.0% 0.0% 44	2560562	Lonomia obliqua nucleopolyhedrovirus	Viruses; Baculoviridae; Alphabaculovirus
GCF_001651185.1	betaherpesvirinae_odb10	100.0% 100.0% 0.0% 0.0% 0.0% 10	100.0% 100.0% 0.0% 0.0% 0.0% 10	2560568	Macacine betaherpesvirus 9	Viruses; Duplodnaviria; Heunggongvirae; Peploviricota; Herviviricetes; Herpesvirales; Herpesviridae; Betaherpesvirinae; Roseolovirus
GCF_001308335.1	alphabaculovirus_odb10	95.5% 93.2% 2.3% 4.5% 0.0% 44	100.0% 97.7% 2.3% 0.0% 0.0% 44	2560642	Perigonia lusca nucleopolyhedrovirus	Viruses; Baculoviridae; Alphabaculovirus
GCF_002744075.1	tevenvirinae_odb10	96.3% 96.3% 0.0% 3.7% 0.0% 27	100.0% 100.0% 0.0% 0.0% 0.0% 27	2560727	Salmonella virus Melville	Viruses; Duplodnaviria; Heunggongvirae; Uroviricota; Caudoviricetes; Caudovirales; Myoviridae; Tevenvirinae; Gelderlandvirus
GCF_000954975.2	tevenvirinae_odb10	92.6% 92.6% 0.0% 7.4% 0.0% 27	96.3% 96.3% 0.0% 3.7% 0.0% 27	2560734	Salmonella virus STP4a	Viruses; Duplodnaviria; Heunggongvirae; Uroviricota; Caudoviricetes; Caudovirales; Myoviridae; Tevenvirinae; Gelderlandvirus
GCF_001745335.1	tequatrovirus_odb10	100.0% 100.0% 0.0% 0.0% 0.0% 24	100.0% 100.0% 0.0% 0.0% 0.0% 24	2560754	Shigella virus SHBML501	Viruses; Duplodnaviria; Heunggongvirae; Uroviricota; Caudoviricetes; Caudovirales; Myoviridae; Tevenvirinae; Tequatrovirus
GCF_001746195.1	tevenvirinae_odb10	100.0% 100.0% 0.0% 0.0% 0.0% 27	100.0% 100.0% 0.0% 0.0% 0.0% 27	2560755	Shigella virus SHSML521	Viruses; Duplodnaviria; Heunggongvirae; Uroviricota; Caudoviricetes; Caudovirales; Myoviridae; Tevenvirinae; Mosigvirus
GCF_002955385.1	tequatrovirus_odb10	95.8% 95.8% 0.0% 4.2% 0.0% 24	95.8% 95.8% 0.0% 4.2% 0.0% 24	2560759	Shigella virus Sf21	Viruses; Duplodnaviria; Heunggongvirae; Uroviricota; Caudoviricetes; Caudovirales; Myoviridae; Tevenvirinae; Tequatrovirus
GCF_002743575.1	tequatrovirus_odb10	100.0% 100.0% 0.0% 0.0% 0.0% 24	100.0% 100.0% 0.0% 0.0% 0.0% 24	2560760	Shigella virus Sf22	Viruses; Duplodnaviria; Heunggongvirae; Uroviricota; Caudoviricetes; Caudovirales; Myoviridae; Tevenvirinae; Tequatrovirus
GCF_002955395.1	tequatrovirus_odb10	100.0% 100.0% 0.0% 0.0% 0.0% 24	100.0% 100.0% 0.0% 0.0% 0.0% 24	2560761	Shigella virus Sf24	Viruses; Duplodnaviria; Heunggongvirae; Uroviricota; Caudoviricetes; Caudovirales; Myoviridae; Tevenvirinae; Tequatrovirus
GCF_002625025.1	tunavirinae_odb10	100.0% 100.0% 0.0% 0.0% 0.0% 26	96.2% 96.2% 0.0% 0.0% 3.8% 26	2560763	Shigella virus ISF002	Viruses; Duplodnaviria; Heunggongvirae; Uroviricota; Caudoviricetes; Caudovirales; Drexlerviridae; Tunavirinae; Tunavirus
GCF_001974335.1	alphaherpesvirinae_odb10	95.2% 95.2% 0.0% 4.8% 0.0% 21	100.0% 100.0% 0.0% 0.0% 0.0% 21	2560777	Spheniscid alphaherpesvirus 1	Viruses; Duplodnaviria; Heunggongvirae; Peploviricota; Herviviricetes; Herpesvirales; Herpesviridae; Alphaherpesvirinae; Mardivirus
GCF_001308455.2	alphaherpesvirinae_odb10	95.2% 95.2% 0.0% 4.8% 0.0% 21	100.0% 100.0% 0.0% 0.0% 0.0% 21	2560801	Testudinid alphaherpesvirus 3	Viruses; Duplodnaviria; Heunggongvirae; Peploviricota; Herviviricetes; Herpesvirales; Herpesviridae; Alphaherpesvirinae; Scutavirus
GCF_009671425.1	peduovirus_odb10	93.3% 93.3% 0.0% 6.7% 0.0% 15	93.3% 93.3% 0.0% 6.7% 0.0% 15	2576484	Escherichia phage vB_EcoM-12474III	Viruses; Duplodnaviria; Heunggongvirae; Uroviricota; Caudoviricetes; Caudovirales; Myoviridae; Peduovirinae; Peduovirus; unclassified Peduovirus
GCF_006384795.1	tevenvirinae_odb10	96.3% 96.3% 0.0% 3.7% 0.0% 27	92.6% 92.6% 0.0% 0.0% 7.4% 27	2587809	Klebsiella phage Marfa	Viruses; Duplodnaviria; Heunggongvirae; Uroviricota; Caudoviricetes; Caudovirales; Myoviridae; Tevenvirinae; unclassified Tevenvirinae
GCF_006535815.1	cheoctovirus_odb10	93.8% 93.8% 0.0% 6.2% 0.0% 16	93.8% 93.8% 0.0% 6.2% 0.0% 16	2588513	Mycobacterium phage ThetaBob	Viruses; Duplodnaviria; Heunggongvirae; Uroviricota; Caudoviricetes; Caudovirales; Siphoviridae; Cheoctovirus; unclassified Cheoctovirus
GCF_009387965.1	tevenvirinae_odb10	100.0% 100.0% 0.0% 0.0% 0.0% 27	100.0% 100.0% 0.0% 0.0% 0.0% 27	2601678	Serratia phage Muldoon	Viruses; Duplodnaviria; Heunggongvirae; Uroviricota; Caudoviricetes; Caudovirales; Myoviridae; Tevenvirinae; unclassified Tevenvirinae
GCF_009662975.1	tunavirinae_odb10	100.0% 100.0% 0.0% 0.0% 0.0% 26	100.0% 100.0% 0.0% 0.0% 0.0% 26	2608316	Shigella virus Sfin-3	Viruses; Duplodnaviria; Heunggongvirae; Uroviricota; Caudoviricetes; Caudovirales; Drexlerviridae; Tunavirinae; Tunavirus; unclassified Tunavirus
GCF_011067305.1	skunavirus_odb10	97.1% 97.1% 0.0% 0.0% 2.9% 34	94.1% 94.1% 0.0% 2.9% 3.0% 34	2662296	Lactococcus phage P1532	Viruses; Duplodnaviria; Heunggongvirae; Uroviricota; Caudoviricetes; Caudovirales; Siphoviridae; Skunavirus; unclassified Skunavirus
GCF_009685785.1	skunavirus_odb10	97.1% 97.1% 0.0% 0.0% 2.9% 34	97.1% 97.1% 0.0% 0.0% 2.9% 34	2662297	Lactococcus phage P4565	Viruses; Duplodnaviria; Heunggongvirae; Uroviricota; Caudoviricetes; Caudovirales; Siphoviridae; Skunavirus; unclassified Skunavirus
GCF_009685765.1	skunavirus_odb10	100.0% 100.0% 0.0% 0.0% 0.0% 34	97.1% 97.1% 0.0% 0.0% 2.9% 34	2662298	Lactococcus phage P656	Viruses; Duplodnaviria; Heunggongvirae; Uroviricota; Caudoviricetes; Caudovirales; Siphoviridae; Skunavirus; unclassified Skunavirus
GCF_009745135.1	tevenvirinae_odb10	96.3% 96.3% 0.0% 0.0% 3.7% 27	96.3% 96.3% 0.0% 0.0% 3.7% 27	2666257	Acinetobacter phage Konradin	Viruses; Duplodnaviria; Heunggongvirae; Uroviricota; Caudoviricetes; Caudovirales; Myoviridae; Tevenvirinae; unclassified Tevenvirinae
GCF_009745475.1	skunavirus_odb10	100.0% 100.0% 0.0% 0.0% 0.0% 34	97.1% 97.1% 0.0% 0.0% 2.9% 34	2675246	Lactococcus phage CHPC129	Viruses; Duplodnaviria; Heunggongvirae; Uroviricota; Caudoviricetes; Caudovirales; Siphoviridae; Skunavirus; unclassified Skunavirus
GCF_009745535.1	skunavirus_odb10	97.1% 97.1% 0.0% 0.0% 2.9% 34	94.1% 94.1% 0.0% 2.9% 3.0% 34	2675249	Lactococcus phage CHPC361	Viruses; Duplodnaviria; Heunggongvirae; Uroviricota; Caudoviricetes; Caudovirales; Siphoviridae; Skunavirus; unclassified Skunavirus
GCF_009745555.1	skunavirus_odb10	94.1% 94.1% 0.0% 0.0% 5.9% 34	91.2% 91.2% 0.0% 2.9% 5.9% 34	2675250	Lactococcus phage CHPC362	Viruses; Duplodnaviria; Heunggongvirae; Uroviricota; Caudoviricetes; Caudovirales; Siphoviridae; Skunavirus; unclassified Skunavirus
GCF_009745575.1	skunavirus_odb10	94.1% 94.1% 0.0% 2.9% 3.0% 34	91.2% 91.2% 0.0% 2.9% 5.9% 34	2675251	Lactococcus phage CHPC52	Viruses; Duplodnaviria; Heunggongvirae; Uroviricota; Caudoviricetes; Caudovirales; Siphoviridae; Skunavirus; unclassified Skunavirus
GCF_009745595.1	skunavirus_odb10	97.1% 97.1% 0.0% 2.9% 0.0% 34	94.1% 94.1% 0.0% 0.0% 5.9% 34	2675252	Lactococcus phage CHPC781	Viruses; Duplodnaviria; Heunggongvirae; Uroviricota; Caudoviricetes; Caudovirales; Siphoviridae; Skunavirus; unclassified Skunavirus
GCF_009745635.1	skunavirus_odb10	100.0% 100.0% 0.0% 0.0% 0.0% 34	97.1% 97.1% 0.0% 0.0% 2.9% 34	2675254	Lactococcus phage CHPC958	Viruses; Duplodnaviria; Heunggongvirae; Uroviricota; Caudoviricetes; Caudovirales; Siphoviridae; Skunavirus; unclassified Skunavirus
GCF_009745655.1	skunavirus_odb10	97.1% 97.1% 0.0% 0.0% 2.9% 34	97.1% 97.1% 0.0% 0.0% 2.9% 34	2675255	Lactococcus phage CHPC959	Viruses; Duplodnaviria; Heunggongvirae; Uroviricota; Caudoviricetes; Caudovirales; Siphoviridae; Skunavirus; unclassified Skunavirus
GCF_009745675.1	skunavirus_odb10	85.3% 85.3% 0.0% 11.8% 2.9% 34	82.4% 82.4% 0.0% 11.8% 5.8% 34	2675256	Lactococcus phage CHPC964	Viruses; Duplodnaviria; Heunggongvirae; Uroviricota; Caudoviricetes; Caudovirales; Siphoviridae; Skunavirus; unclassified Skunavirus
GCF_009745695.1	skunavirus_odb10	76.5% 76.5% 0.0% 8.8% 14.7% 34	76.5% 76.5% 0.0% 8.8% 14.7% 34	2675257	Lactococcus phage CHPC965	Viruses; Duplodnaviria; Heunggongvirae; Uroviricota; Caudoviricetes; Caudovirales; Siphoviridae; Skunavirus; unclassified Skunavirus
GCF_009931815.1	tevenvirinae_odb10	96.3% 96.3% 0.0% 0.0% 3.7% 27	96.3% 96.3% 0.0% 0.0% 3.7% 27	2686289	Acinetobacter phage Lazarus	Viruses; Duplodnaviria; Heunggongvirae; Uroviricota; Caudoviricetes; Caudovirales; Myoviridae; Tevenvirinae; unclassified Tevenvirinae
GCF_009800865.1	tevenvirinae_odb10	96.3% 96.3% 0.0% 0.0% 3.7% 27	96.3% 96.3% 0.0% 0.0% 3.7% 27	2686290	Acinetobacter phage Berthold	Viruses; Duplodnaviria; Heunggongvirae; Uroviricota; Caudoviricetes; Caudovirales; Myoviridae; Tevenvirinae; unclassified Tevenvirinae
GCF_009861145.1	tevenvirinae_odb10	96.3% 96.3% 0.0% 0.0% 3.7% 27	96.3% 96.3% 0.0% 0.0% 3.7% 27	2686303	Acinetobacter phage Kimel	Viruses; Duplodnaviria; Heunggongvirae; Uroviricota; Caudoviricetes; Caudovirales; Myoviridae; Tevenvirinae; unclassified Tevenvirinae
GCF_009800885.1	tevenvirinae_odb10	96.3% 96.3% 0.0% 0.0% 3.7% 27	96.3% 96.3% 0.0% 0.0% 3.7% 27	2686308	Acinetobacter phage Apostate	Viruses; Duplodnaviria; Heunggongvirae; Uroviricota; Caudoviricetes; Caudovirales; Myoviridae; Tevenvirinae; unclassified Tevenvirinae
GCF_009931845.1	tevenvirinae_odb10	92.6% 92.6% 0.0% 3.7% 3.7% 27	96.3% 96.3% 0.0% 0.0% 3.7% 27	2690230	Acinetobacter phage vB_AbaM_PhT2	Viruses; Duplodnaviria; Heunggongvirae; Uroviricota; Caudoviricetes; Caudovirales; Myoviridae; Tevenvirinae; unclassified Tevenvirinae
GCF_010238265.1	tevenvirinae_odb10	100.0% 100.0% 0.0% 0.0% 0.0% 27	100.0% 100.0% 0.0% 0.0% 0.0% 27	2696340	Enterobacter phage vB_EclM_CIP9	Viruses; Duplodnaviria; Heunggongvirae; Uroviricota; Caudoviricetes; Caudovirales; Myoviridae; Tevenvirinae; unclassified Tevenvirinae
GCF_009856795.1	tunavirinae_odb10	100.0% 100.0% 0.0% 0.0% 0.0% 26	96.2% 96.2% 0.0% 3.8% 0.0% 26	2697005	Escherichia phage vB_EcoS-DELF2	Viruses; Duplodnaviria; Heunggongvirae; Uroviricota; Caudoviricetes; Caudovirales; Drexlerviridae; Tunavirinae; Tunavirus; unclassified Tunavirus
GCF_011067465.1	cheoctovirus_odb10	75.0% 68.8% 6.2% 12.5% 12.5% 16	75.0% 68.8% 6.2% 12.5% 12.5% 16	2704043	Mycobacterium phage Cornie	Viruses; Duplodnaviria; Heunggongvirae; Uroviricota; Caudoviricetes; Caudovirales; Siphoviridae; Cheoctovirus; unclassified Cheoctovirus
GCF_003958765.1	peduovirus_odb10	66.7% 66.7% 0.0% 20.0% 13.3% 15	66.7% 66.7% 0.0% 20.0% 13.3% 15	2716350	Escherichia phage 503458	Viruses; Duplodnaviria; Heunggongvirae; Uroviricota; Caudoviricetes; Caudovirales; Myoviridae; Peduovirinae; Peduovirus; unclassified Peduovirus
GCF_003958845.1	peduovirus_odb10	100.0% 100.0% 0.0% 0.0% 0.0% 15	100.0% 100.0% 0.0% 0.0% 0.0% 15	2716351	Escherichia phage 500465-1	Viruses; Duplodnaviria; Heunggongvirae; Uroviricota; Caudoviricetes; Caudovirales; Myoviridae; Peduovirinae; Peduovirus; unclassified Peduovirus
GCF_003958705.1	peduovirus_odb10	80.0% 80.0% 0.0% 6.7% 13.3% 15	80.0% 80.0% 0.0% 6.7% 13.3% 15	2716352	Escherichia phage 500465-2	Viruses; Duplodnaviria; Heunggongvirae; Uroviricota; Caudoviricetes; Caudovirales; Myoviridae; Peduovirinae; Peduovirus; unclassified Peduovirus
GCF_003967255.1	peduovirus_odb10	93.3% 93.3% 0.0% 6.7% 0.0% 15	93.3% 93.3% 0.0% 6.7% 0.0% 15	2716354	Escherichia phage 520873	Viruses; Duplodnaviria; Heunggongvirae; Uroviricota; Caudoviricetes; Caudovirales; Myoviridae; Peduovirinae; Peduovirus; unclassified Peduovirus
GCF_003613975.1	teseptimavirus_odb10	100.0% 100.0% 0.0% 0.0% 0.0% 15	100.0% 100.0% 0.0% 0.0% 0.0% 15	2733870	Enterobacteria virus IME390	Viruses; Duplodnaviria; Heunggongvirae; Uroviricota; Caudoviricetes; Caudovirales; Autographiviridae; Studiervirinae; Teseptimavirus
GCF_001744055.1	teseptimavirus_odb10	100.0% 100.0% 0.0% 0.0% 0.0% 15	100.0% 100.0% 0.0% 0.0% 0.0% 15	2733872	Escherichia virus 64795ec1	Viruses; Duplodnaviria; Heunggongvirae; Uroviricota; Caudoviricetes; Caudovirales; Autographiviridae; Studiervirinae; Teseptimavirus
GCF_003613675.1	teseptimavirus_odb10	100.0% 100.0% 0.0% 0.0% 0.0% 15	100.0% 100.0% 0.0% 0.0% 0.0% 15	2733873	Escherichia virus C5	Viruses; Duplodnaviria; Heunggongvirae; Uroviricota; Caudoviricetes; Caudovirales; Autographiviridae; Studiervirinae; Teseptimavirus
GCF_001041375.1	teseptimavirus_odb10	93.3% 93.3% 0.0% 6.7% 0.0% 15	93.3% 93.3% 0.0% 6.7% 0.0% 15	2733874	Escherichia virus CICC80001	Viruses; Duplodnaviria; Heunggongvirae; Uroviricota; Caudoviricetes; Caudovirales; Autographiviridae; Studiervirinae; Teseptimavirus
GCF_002997865.1	teseptimavirus_odb10	100.0% 100.0% 0.0% 0.0% 0.0% 15	100.0% 93.3% 6.7% 0.0% 0.0% 15	2733875	Escherichia virus Ebrios	Viruses; Duplodnaviria; Heunggongvirae; Uroviricota; Caudoviricetes; Caudovirales; Autographiviridae; Studiervirinae; Teseptimavirus
GCF_002957255.1	teseptimavirus_odb10	100.0% 100.0% 0.0% 0.0% 0.0% 15	100.0% 100.0% 0.0% 0.0% 0.0% 15	2733876	Escherichia virus EG1	Viruses; Duplodnaviria; Heunggongvirae; Uroviricota; Caudoviricetes; Caudovirales; Autographiviridae; Studiervirinae; Teseptimavirus
GCF_002958515.1	teseptimavirus_odb10	100.0% 100.0% 0.0% 0.0% 0.0% 15	93.3% 93.3% 0.0% 0.0% 6.7% 15	2733877	Escherichia virus HZ2R8	Viruses; Duplodnaviria; Heunggongvirae; Uroviricota; Caudoviricetes; Caudovirales; Autographiviridae; Studiervirinae; Teseptimavirus
GCF_004338395.1	teseptimavirus_odb10	86.7% 86.7% 0.0% 6.7% 6.6% 15	80.0% 80.0% 0.0% 6.7% 13.3% 15	2733878	Escherichia virus HZP2	Viruses; Duplodnaviria; Heunggongvirae; Uroviricota; Caudoviricetes; Caudovirales; Autographiviridae; Studiervirinae; Teseptimavirus
GCF_003613655.1	teseptimavirus_odb10	100.0% 100.0% 0.0% 0.0% 0.0% 15	100.0% 100.0% 0.0% 0.0% 0.0% 15	2733879	Escherichia virus N30	Viruses; Duplodnaviria; Heunggongvirae; Uroviricota; Caudoviricetes; Caudovirales; Autographiviridae; Studiervirinae; Teseptimavirus
GCF_004325275.1	teseptimavirus_odb10	100.0% 100.0% 0.0% 0.0% 0.0% 15	100.0% 100.0% 0.0% 0.0% 0.0% 15	2733880	Escherichia virus NCA	Viruses; Duplodnaviria; Heunggongvirae; Uroviricota; Caudoviricetes; Caudovirales; Autographiviridae; Studiervirinae; Teseptimavirus
GCF_003341475.1	teseptimavirus_odb10	100.0% 100.0% 0.0% 0.0% 0.0% 15	100.0% 100.0% 0.0% 0.0% 0.0% 15	2733881	Salmonella virus 3A8767	Viruses; Duplodnaviria; Heunggongvirae; Uroviricota; Caudoviricetes; Caudovirales; Autographiviridae; Studiervirinae; Teseptimavirus
GCF_000890795.1	teseptimavirus_odb10	93.3% 93.3% 0.0% 6.7% 0.0% 15	93.4% 86.7% 6.7% 6.7% 0.1% 15	2733882	Salmonella virus Vi06	Viruses; Duplodnaviria; Heunggongvirae; Uroviricota; Caudoviricetes; Caudovirales; Autographiviridae; Studiervirinae; Teseptimavirus
GCF_000903135.1	teseptimavirus_odb10	100.0% 100.0% 0.0% 0.0% 0.0% 15	100.0% 100.0% 0.0% 0.0% 0.0% 15	2733883	Stenotrophomonas virus IME15	Viruses; Duplodnaviria; Heunggongvirae; Uroviricota; Caudoviricetes; Caudovirales; Autographiviridae; Studiervirinae; Teseptimavirus
GCF_002991125.1	teseptimavirus_odb10	93.3% 93.3% 0.0% 6.7% 0.0% 15	93.3% 93.3% 0.0% 6.7% 0.0% 15	2733884	Yersinia virus YpPY	Viruses; Duplodnaviria; Heunggongvirae; Uroviricota; Caudoviricetes; Caudovirales; Autographiviridae; Studiervirinae; Teseptimavirus
GCF_002991165.1	teseptimavirus_odb10	93.3% 93.3% 0.0% 6.7% 0.0% 15	93.3% 93.3% 0.0% 6.7% 0.0% 15	2733885	Yersinia virus YpsPG	Viruses; Duplodnaviria; Heunggongvirae; Uroviricota; Caudoviricetes; Caudovirales; Autographiviridae; Studiervirinae; Teseptimavirus
GCF_003094215.1	tunavirinae_odb10	100.0% 100.0% 0.0% 0.0% 0.0% 26	100.0% 100.0% 0.0% 0.0% 0.0% 26	2734020	Escherichia virus IME347	Viruses; Duplodnaviria; Heunggongvirae; Uroviricota; Caudoviricetes; Caudovirales; Drexlerviridae; Tunavirinae; Badaguanvirus
GCF_003308575.1	tunavirinae_odb10	100.0% 100.0% 0.0% 0.0% 0.0% 26	100.0% 100.0% 0.0% 0.0% 0.0% 26	2734021	Escherichia virus BIFF	Viruses; Duplodnaviria; Heunggongvirae; Uroviricota; Caudoviricetes; Caudovirales; Drexlerviridae; Tunavirinae; Tunavirus
GCF_003094075.1	tunavirinae_odb10	100.0% 100.0% 0.0% 0.0% 0.0% 26	100.0% 100.0% 0.0% 0.0% 0.0% 26	2734022	Escherichia virus IME18	Viruses; Duplodnaviria; Heunggongvirae; Uroviricota; Caudoviricetes; Caudovirales; Drexlerviridae; Tunavirinae; Tunavirus
GCF_002623665.1	tunavirinae_odb10	100.0% 100.0% 0.0% 0.0% 0.0% 26	100.0% 100.0% 0.0% 0.0% 0.0% 26	2734023	Escherichia virus SH2	Viruses; Duplodnaviria; Heunggongvirae; Uroviricota; Caudoviricetes; Caudovirales; Drexlerviridae; Tunavirinae; Tunavirus
GCF_004146825.1	tunavirinae_odb10	46.2% 46.2% 0.0% 34.6% 19.2% 26	46.2% 46.2% 0.0% 30.8% 23.0% 26	2734024	Shigella virus 008	Viruses; Duplodnaviria; Heunggongvirae; Uroviricota; Caudoviricetes; Caudovirales; Drexlerviridae; Tunavirinae; Tunavirus
GCF_002745295.1	tunavirinae_odb10	96.2% 96.2% 0.0% 3.8% 0.0% 26	96.2% 96.2% 0.0% 3.8% 0.0% 26	2734025	Shigella virus ISF001	Viruses; Duplodnaviria; Heunggongvirae; Uroviricota; Caudoviricetes; Caudovirales; Drexlerviridae; Tunavirinae; Tunavirus
GCF_003323775.1	tunavirinae_odb10	100.0% 100.0% 0.0% 0.0% 0.0% 26	100.0% 100.0% 0.0% 0.0% 0.0% 26	2734026	Shigella virus Sfin1	Viruses; Duplodnaviria; Heunggongvirae; Uroviricota; Caudoviricetes; Caudovirales; Drexlerviridae; Tunavirinae; Tunavirus
GCF_002614925.1	tunavirinae_odb10	100.0% 100.0% 0.0% 0.0% 0.0% 26	100.0% 100.0% 0.0% 0.0% 0.0% 26	2734027	Shigella virus SH6	Viruses; Duplodnaviria; Heunggongvirae; Uroviricota; Caudoviricetes; Caudovirales; Drexlerviridae; Tunavirinae; Tunavirus
GCF_004800895.1	guernseyvirinae_odb10	93.8% 93.8% 0.0% 6.2% 0.0% 16	93.8% 93.8% 0.0% 6.2% 0.0% 16	2734197	Raoultella virus RP180	Viruses; Duplodnaviria; Heunggongvirae; Uroviricota; Caudoviricetes; Caudovirales; Siphoviridae; Guernseyvirinae; Kagunavirus
GCF_002270885.1	chordopoxvirinae_odb10	98.3% 98.3% 0.0% 1.7% 0.0% 58	100.0% 100.0% 0.0% 0.0% 0.0% 58	2734570	Murmansk microtuspox virus	Viruses; Varidnaviria; Bamfordvirae; Nucleocytoviricota; Pokkesviricetes; Chitovirales; Poxviridae; Chordopoxvirinae; Centapoxvirus
GCF_003260795.1	chordopoxvirinae_odb10	100.0% 100.0% 0.0% 0.0% 0.0% 58	100.0% 100.0% 0.0% 0.0% 0.0% 58	2734573	Sea otterpox virus	Viruses; Varidnaviria; Bamfordvirae; Nucleocytoviricota; Pokkesviricetes; Chitovirales; Poxviridae; Chordopoxvirinae; Mustelpoxvirus
GCF_001271235.1	chordopoxvirinae_odb10	31.0% 31.0% 0.0% 12.1% 56.9% 58	31.0% 31.0% 0.0% 13.8% 55.2% 58	2734576	Salmon gillpox virus	Viruses; Varidnaviria; Bamfordvirae; Nucleocytoviricota; Pokkesviricetes; Chitovirales; Poxviridae; Chordopoxvirinae; Salmonpoxvirus
