# Supplementary material for: BUSCO Update: Novel and Streamlined Workflows along with Broader and Deeper Phylogenetic Coverage for Scoring of Eukaryotic, Prokaryotic, and Viral Genomes
Source: Mol Biol Evol. 2021 Jul 28;38(10):4647–54. doi: 10.1093/molbev/msab199 (PMC8476166; doi:10.1093/molbev/msab199)
Supplement: msab199_Supplementary_Data [file msab199_supplementary_data.zip › Supplementary_table7.xlsx]

## Sheet: Sheet1
Accession	Annotated.LCA.dataset	BUSCO.selected.dataset	Score..0.in_disagreement..0.5..1.suboptimal..1.correct.	BUSCO.completeness	Note	taxID	Species_name
GCF_000015945.1	desulfurococcales	desulfurococcales_odb10	1	C:99.2%[S:99.0%,D:0.2%],F:0.2%,M:0.6%,n:491		399550	Staphylothermus marinus F1 (crenarchaeotes)
GCF_000016125.1	methanococcales	methanococcales_odb10	1	C:99.9%[S:99.8%,D:0.1%],F:0.1%,M:0.0%,n:958		402880	Methanococcus maripaludis C5 (euryarchaeotes)
GCF_000020905.1	desulfurococcales	desulfurococcales_odb10	1	C:96.9%[S:96.9%,D:0.0%],F:0.2%,M:2.9%,n:491		490899	Desulfurococcus amylolyticus 1221n (crenarchaeotes)
GCF_000023985.1	methanococcales	methanococcales_odb10	1	C:99.0%[S:99.0%,D:0.0%],F:0.2%,M:0.8%,n:958		573064	Methanocaldococcus fervens AG86 (euryarchaeotes)
GCF_000153385.1	flavobacteriia	flavobacteriales_odb10	0	C:99.5%[S:99.5%,D:0.0%],F:0.4%,M:0.1%,n:733		156586	Flavobacteria bacterium BBFL7 (CFB group bacteria)
GCF_000214415.1	methanococcales	methanococcales_odb10	1	C:99.1%[S:98.4%,D:0.7%],F:0.0%,M:0.9%,n:958		880724	Methanotorris igneus Kol 5 (euryarchaeotes)
GCF_000226975.2	natrialbales	natrialbales_odb10	1	C:98.7%[S:98.3%,D:0.4%],F:0.3%,M:1.0%,n:1368		358396	Halobiforma lacisalsi AJ5 (euryarchaeotes)
GCF_000299395.1	thaumarchaeota	thaumarchaeota_odb10	1	C:97.1%[S:96.7%,D:0.4%],F:1.2%,M:1.7%,n:722		1229909	Candidatus Nitrosopumilus sediminis (archaea)
GCF_000363885.1	methanococcales	methanococcales_odb10	1	C:90.6%[S:90.6%,D:0.0%],F:2.4%,M:7.0%,n:958		1069083	Methanocaldococcus villosus KIN24-T80 (euryarchaeotes)
GCF_000739065.1	methanococcales	methanococcales_odb10	1	C:99.9%[S:99.6%,D:0.3%],F:0.1%,M:0.0%,n:958		1301915	Methanocaldococcus bathoardescens (euryarchaeotes)
GCF_000813245.1	thermoproteales	thermoproteales_odb10	1	C:97.5%[S:97.0%,D:0.5%],F:0.7%,M:1.8%,n:404		697581	Thermofilum adornatus 1505 (crenarchaeotes)
GCF_000820525.2	entomoplasmatales	entomoplasmatales_odb10	1	C:95.5%[S:92.8%,D:2.7%],F:1.5%,M:3.0%,n:332		2138	Spiroplasma poulsonii (Melanogaster sex ratio organism)
GCF_000949015.1	thermoplasmata	thermoplasmata_odb10	1	C:99.1%[S:98.8%,D:0.3%],F:0.0%,M:0.9%,n:340		1293648	Acidiplasma sp. MBA-1 (archaea)
GCF_000974285.1	bacilli	bacillales_odb10	0	C:98.6%[S:98.2%,D:0.4%],F:0.0%,M:1.4%,n:450		1637974	Bacilli bacterium VT-13-104 (firmicutes)
GCF_001006085.1	desulfurococcales	desulfurococcales_odb10	1	C:91.6%[S:91.2%,D:0.4%],F:0.4%,M:8.0%,n:491		675631	Desulfurococcus mucosus DSM 2161 (crenarchaeotes)
GCF_001017125.1	methanomicrobiales	methanomicrobiales_odb10	1	C:99.5%[S:99.5%,D:0.0%],F:0.1%,M:0.4%,n:882		1550566	Methanoculleus sediminis (euryarchaeotes)
GCF_001266695.1	sulfolobales	sulfolobales_odb10	1	C:98.2%[S:98.0%,D:0.2%],F:0.3%,M:1.5%,n:1244		43687	Metallosphaera sedula (crenarchaeotes)
GCF_001304615.1	methanomicrobia	methanomicrobia_odb10	1	C:98.5%[S:98.3%,D:0.2%],F:0.5%,M:1.0%,n:588		1715806	Methanosarcina flavescens (euryarchaeotes)
GCF_001399695.1	thermoplasmata	thermoplasmata_odb10	1	C:98.0%[S:97.4%,D:0.6%],F:0.3%,M:1.7%,n:340		507754	Acidiplasma aeolicum (archaea)
GCF_001402935.1	thermoplasmata	thermoplasmata_odb10	1	C:99.1%[S:98.8%,D:0.3%],F:0.0%,M:0.9%,n:340		312540	Acidiplasma cupricumulans (archaea)
GCF_001482745.2	oscillatoriales	bacteria_odb10	0.5	C:98.4%[S:45.2%,D:53.2%],F:1.6%,M:0.0%,n:124		1751289	Oscillatoriales cyanobacterium MTP1 (cyanobacteria)
GCF_001552895.1	tissierellia	tissierellales_odb10	0	C:92.4%[S:92.4%,D:0.0%],F:0.5%,M:7.1%,n:433		1588751	Tissierellia bacterium KA00581 (firmicutes)
GCF_001560045.1	sulfolobales	sulfolobales_odb10	1	C:94.5%[S:94.2%,D:0.3%],F:0.7%,M:4.8%,n:1244		2285	Sulfolobus acidocaldarius (crenarchaeotes)
GCF_001595645.1	epsilonproteobacteria	epsilonproteobacteria_odb10	1	C:94.1%[S:93.6%,D:0.5%],F:0.7%,M:5.2%,n:591		1630136	Sulfurovum riftiae (e-proteobacteria)
GCF_001650235.2	proteobacteria	proteobacteria_odb10	1	C:98.2%[S:97.3%,D:0.9%],F:1.4%,M:0.4%,n:219		33059	Acidithiobacillus caldus (proteobacteria)
GCF_001861355.1	natrialbales	natrialbales_odb10	1	C:99.7%[S:99.2%,D:0.5%],F:0.1%,M:0.2%,n:1368		1869245	Natrialba sp. SSL1 (euryarchaeotes)
GCF_001866375.1	mollicutes	mollicutes_odb10	1	C:95.4%[S:95.4%,D:0.0%],F:0.0%,M:4.6%,n:151		146897	Rice orange leaf phytoplasma (mycoplasmas)
GCF_001886955.1	halobacteriales	halobacteriales_odb10	1	C:88.6%[S:88.3%,D:0.3%],F:0.0%,M:11.4%,n:904		1873524	Halodesulfurarchaeum formicicum (euryarchaeotes)
GCF_001889405.1	methanomicrobia	methanomicrobia_odb10	1	C:99.0%[S:99.0%,D:0.0%],F:0.0%,M:1.0%,n:588		2177	Methanohalophilus halophilus (euryarchaeotes)
GCF_001931755.2	rickettsiales	rickettsiales_odb10	1	C:99.5%[S:99.2%,D:0.3%],F:0.0%,M:0.5%,n:364		169402	Wolbachia endosymbiont of Folsomia candida (a-proteobacteria)
GCF_001953745.1	natrialbales	natrialbales_odb10	1	C:99.7%[S:98.7%,D:1.0%],F:0.1%,M:0.2%,n:1368		301967	Haloterrigena saccharevitans (euryarchaeotes)
GCF_001968985.1	aquificae	aquificae_odb10	1	C:97.3%[S:97.1%,D:0.2%],F:0.2%,M:2.5%,n:549		1914305	Desulfurobacterium indicum (bacteria)
GCF_002007215.1	synergistetes	synergistetes_odb10	1	C:91.3%[S:90.4%,D:0.9%],F:0.8%,M:7.9%,n:655		1943580	Pyramidobacter sp. C12-8 (bacteria)
GCF_002009625.1	mollicutes	mollicutes_odb10	1	C:78.1%[S:78.1%,D:0.0%],F:3.3%,M:18.6%,n:151		180978	Candidatus Phytoplasma aurantifolia (mycoplasmas)
GCF_002093115.1	desulfuromonadales	bacteria_odb10	0.5	C:98.4%[S:97.6%,D:0.8%],F:0.8%,M:0.8%,n:124		1969733	Geothermobacter hydrogeniphilus (d-proteobacteria)
GCF_002100115.1	selenomonadales	selenomonadales_odb10	1	C:94.7%[S:94.1%,D:0.6%],F:0.6%,M:4.7%,n:796		1240085	Anaerovibrio sp. JC8 (firmicutes)
GCF_002113825.1	chlorobi	chlorobi_odb10	1	C:90.4%[S:90.1%,D:0.3%],F:3.0%,M:6.6%,n:1160		1974213	Prosthecochloris sp. HL-130-GSB (green sulfur bacteria)
GCF_002117975.1	desulfuromonadales	bacteria_odb10	0.5	C:97.6%[S:95.2%,D:2.4%],F:1.6%,M:0.8%,n:124		60036	Geobacter pelophilus (d-proteobacteria)
GCF_002155105.1	tissierellia	lactobacillales_odb10	0	C:99.0%[S:98.3%,D:0.7%],F:0.2%,M:0.8%,n:402		1955060	Sedimentibacter sp. SX930 (firmicutes)
GCF_002156965.1	thaumarchaeota	thaumarchaeota_odb10	1	C:99.6%[S:99.6%,D:0.0%],F:0.0%,M:0.4%,n:722		1898749	Candidatus Nitrosomarinus catalina (archaea)
GCF_002159945.1	synergistetes	synergistetes_odb10	1	C:96.9%[S:96.6%,D:0.3%],F:0.0%,M:3.1%,n:655		1965591	Cloacibacillus sp. An23 (bacteria)
GCF_002194565.1	desulfurococcales	desulfurococcales_odb10	1	C:99.0%[S:98.6%,D:0.4%],F:0.2%,M:0.8%,n:491		1273541	Pyrodictium delaneyi (crenarchaeotes)
GCF_002197185.1	euryarchaeota	euryarchaeota_odb10	1	C:97.4%[S:97.4%,D:0.0%],F:0.0%,M:2.6%,n:234		2008440	Thermococcus sp. 5-4 (euryarchaeotes)
GCF_002212765.2	deltaproteobacteria	bacteria_odb10	0.5	C:30.6%[S:30.6%,D:0.0%],F:6.5%,M:62.9%,n:124		1931276	Haliangium sp. UPWRP_2 (d-proteobacteria)
GCF_002214385.1	euryarchaeota	euryarchaeota_odb10	1	C:96.6%[S:96.6%,D:0.0%],F:0.0%,M:3.4%,n:234		71997	Thermococcus gorgonarius (euryarchaeotes)
GCF_002214565.1	euryarchaeota	euryarchaeota_odb10	1	C:97.9%[S:97.9%,D:0.0%],F:0.0%,M:2.1%,n:234		187880	Thermococcus radiotolerans (euryarchaeotes)
GCF_002216005.1	clostridia	clostridia_odb10	1	C:95.1%[S:94.7%,D:0.4%],F:1.6%,M:3.3%,n:247		759412	Natranaerobius trueperi (firmicutes)
GCF_002232035.1	coriobacteriales	coriobacteriales_odb10	1	C:99.0%[S:98.5%,D:0.5%],F:0.2%,M:0.8%,n:548		2018038	Collinsella sp. TF06-26 (actinobacteria)
GCF_002240205.1	chlorobi	chlorobi_odb10	1	C:98.3%[S:98.2%,D:0.1%],F:0.5%,M:1.2%,n:1160		281093	Prosthecochloris sp. GSB1 (green sulfur bacteria)
GCF_002252185.2	mollicutes	mollicutes_odb10	1	C:100.0%[S:98.0%,D:2.0%],F:0.0%,M:0.0%,n:151		2148	Acholeplasma laidlawii (mycoplasmas)
GCF_002257705.1	selenomonadales	selenomonadales_odb10	1	C:97.8%[S:94.3%,D:3.5%],F:0.1%,M:2.1%,n:796		1123289	Sporomusa silvacetica DSM 10669 (firmicutes)
GCF_002285055.1	tenericutes	bacteria_odb10	0.5	C:93.5%[S:93.5%,D:0.0%],F:0.8%,M:5.7%,n:124		2024899	Candidatus Izimaplasma sp. ZiA1 (bacteria)
GCF_002287235.1	methanomicrobia	methanomicrobia_odb10	1	C:99.0%[S:98.3%,D:0.7%],F:0.3%,M:0.7%,n:588		1036679	Methanosarcina spelaei (euryarchaeotes)
GCF_002334685.1	desulfovibrionales	desulfovibrionales_odb10	1	C:96.3%[S:95.4%,D:0.9%],F:1.2%,M:2.5%,n:777		631220	Desulfovibrio sp. G11 (d-proteobacteria)
GCF_002335445.1	epsilonproteobacteria	epsilonproteobacteria_odb10	1	C:93.3%[S:93.1%,D:0.2%],F:0.5%,M:6.2%,n:591		1936991	Lebetimonas natsushimae (e-proteobacteria)
GCF_002356555.2	chromatiales	chromatiales_odb10	1	C:95.0%[S:93.9%,D:1.1%],F:0.5%,M:4.5%,n:652		1052	Halorhodospira halochloris (g-proteobacteria)
GCF_002412335.2	oscillatoriales	oscillatoriales_odb10	1	C:91.4%[S:90.9%,D:0.5%],F:0.7%,M:7.9%,n:1493		2040638	Tychonema bourrellyi FEM_GT703 (cyanobacteria)
GCF_002563855.1	chloroflexi	bacteria_odb10	0.5	C:91.9%[S:91.1%,D:0.8%],F:5.6%,M:2.5%,n:124		2761530	Chloroflexi bacterium G233 (GNS bacteria)
GCF_002727185.1	planctomycetes	planctomycetes_odb10	1	C:99.3%[S:99.1%,D:0.2%],F:0.2%,M:0.5%,n:571		2014065	Rhodopirellula bahusiensis (bacteria)
GCF_002761295.1	methanomicrobia	methanomicrobia_odb10	1	C:99.0%[S:99.0%,D:0.0%],F:0.0%,M:1.0%,n:588		39664	Methanohalophilus portucalensis (euryarchaeotes)
GCF_002798115.1	desulfobacterales	desulfobacterales_odb10	1	C:96.0%[S:94.7%,D:1.3%],F:1.2%,M:2.8%,n:599		157842	Desulfofaba hansenii (d-proteobacteria)
GCF_002817655.1	chlamydiae	chlamydiae_odb10	1	C:99.5%[S:99.1%,D:0.4%],F:0.4%,M:0.1%,n:533		2038470	Candidatus Chlamydia corallus (chlamydias)
GCF_002838185.1	tenericutes	mollicutes_odb10	0	C:100.0%[S:94.0%,D:6.0%],F:0.0%,M:0.0%,n:151		1911684	Tenericutes bacterium MO-XQ (bacteria)
GCF_002838205.1	tenericutes	mollicutes_odb10	0	C:99.3%[S:99.3%,D:0.0%],F:0.0%,M:0.7%,n:151		1911683	Tenericutes bacterium MZ-XQ (bacteria)
GCF_002844335.1	halobacteriales	halobacteriales_odb10	1	C:99.8%[S:99.6%,D:0.2%],F:0.0%,M:0.2%,n:904		1932004	Haloarcula taiwanensis (euryarchaeotes)
GCF_002872415.1	proteobacteria	bacteria_odb10	0.5	C:85.5%[S:85.5%,D:0.0%],F:8.9%,M:5.6%,n:124		960	Bacteriovorax stolpii (proteobacteria)
GCF_002878295.2	chloroflexi	bacteria_odb10	0.5	C:88.7%[S:87.9%,D:0.8%],F:4.8%,M:6.5%,n:124		1536648	Dehalogenimonas sp. GP (GNS bacteria)
GCF_002898515.1	desulfuromonadales	bacteria_odb10	0.5	C:98.4%[S:97.6%,D:0.8%],F:0.8%,M:0.8%,n:124		1969733	Geothermobacter hydrogeniphilus (d-proteobacteria)
GCF_002901265.1	planctomycetes	planctomycetes_odb10	1	C:95.1%[S:94.0%,D:1.1%],F:3.2%,M:1.7%,n:571		265606	Rhodopirellula baltica (bacteria)
GCF_002903145.1	proteobacteria	proteobacteria_odb10	1	C:79.0%[S:77.6%,D:1.4%],F:5.0%,M:16.0%,n:219		2067553	Halobacteriovorax sp. DA5 (proteobacteria)
GCF_002915595.1	cellvibrionales	cellvibrionales_odb10	1	C:99.7%[S:98.9%,D:0.8%],F:0.0%,M:0.3%,n:913		2067667	Marortus luteolus (g-proteobacteria)
GCF_002916695.1	spirochaetales	spirochaetales_odb10	1	C:95.1%[S:94.8%,D:0.3%],F:2.0%,M:2.9%,n:345		1187066	Alkalispirochaeta sphaeroplastigenens (spirochetes)
GCF_002928315.1	proteobacteria	oceanospirillales_odb10	0	C:98.4%[S:98.1%,D:0.3%],F:1.0%,M:0.6%,n:619		2083153	Proteobacteria bacterium 228 (proteobacteria)
GCF_002930185.1	entomoplasmatales	entomoplasmatales_odb10	1	C:99.1%[S:97.9%,D:1.2%],F:0.3%,M:0.6%,n:332		209274	Entomoplasma lucivorax (mycoplasmas)
GCF_002943105.1	spirochaetales	flavobacteriales_odb10	0	C:99.5%[S:99.5%,D:0.0%],F:0.4%,M:0.1%,n:733		237258	Cloacibacterium normanense (CFB group bacteria)
GCF_002949735.1	nostocales	nostocales_odb10	1	C:99.3%[S:98.5%,D:0.8%],F:0.1%,M:0.6%,n:1899		1261031	Nostoc sp. 'Peltigera membranacea cyanobiont' N6 (cyanobacteria)
GCF_002949795.1	nostocales	nostocales_odb10	1	C:98.9%[S:98.3%,D:0.6%],F:0.2%,M:0.9%,n:1899		1618022	Nostoc sp. 'Lobaria pulmonaria (5183) cyanobiont' (cyanobacteria)
GCF_002952055.1	desulfobacterales	bacteria_odb10	0.5	C:92.7%[S:92.7%,D:0.0%],F:2.4%,M:4.9%,n:124		1986146	Desulfobulbus oralis (d-proteobacteria)
GCF_002958735.1	chromatiales	chromatiales_odb10	1	C:76.1%[S:68.9%,D:7.2%],F:8.9%,M:15.0%,n:652		61644	Chromatium okenii (g-proteobacteria)
GCF_002959965.1	cellvibrionales	cellvibrionales_odb10	1	C:98.8%[S:97.9%,D:0.9%],F:0.4%,M:0.8%,n:913		407164	Microbulbifer pacificus (g-proteobacteria)
GCF_002967725.1	planctomycetes	bacteria_odb10	0.5	C:80.6%[S:41.9%,D:38.7%],F:3.2%,M:16.2%,n:124		124	Blastopirellula marina (bacteria)
GCF_002968355.1	entomoplasmatales	entomoplasmatales_odb10	1	C:95.5%[S:94.6%,D:0.9%],F:1.5%,M:3.0%,n:332		2099885	Spiroplasma sp. ChiS (mycoplasmas)
GCF_002973515.1	methanomicrobia	methanomicrobia_odb10	1	C:98.3%[S:98.3%,D:0.0%],F:0.3%,M:1.4%,n:588		51203	Methanohalophilus euhalobius (euryarchaeotes)
GCF_002995755.1	thermoanaerobacterales	firmicutes_odb10	0.666667	C:93.6%[S:93.1%,D:0.5%],F:0.0%,M:6.4%,n:218		676965	Moorella humiferrea (firmicutes)
GCF_002995805.1	thermoanaerobacterales	thermoanaerobacterales_odb10	1	C:99.2%[S:97.9%,D:1.3%],F:0.4%,M:0.4%,n:476		1266720	Moorella stamsii (firmicutes)
GCF_002995935.1	spirochaetales	spirochaetales_odb10	1	C:99.7%[S:99.7%,D:0.0%],F:0.0%,M:0.3%,n:345		139	Borreliella burgdorferi (Lyme disease spirochete)
GCF_003002135.1	epsilonproteobacteria	bacteria_odb10	0.5	C:26.6%[S:26.6%,D:0.0%],F:3.2%,M:70.2%,n:124		1449181	Epsilonproteobacteria bacterium SCGC AD-311-E16 (e-proteobacteria)
GCF_003003885.1	chroococcales	synechococcales_odb10	0	C:98.7%[S:98.2%,D:0.5%],F:0.4%,M:0.9%,n:788		2107693	Chlorogloea sp. CCALA 695 (cyanobacteria)
GCF_003003925.1	chroococcales	synechococcales_odb10	0	C:99.1%[S:99.1%,D:0.0%],F:0.5%,M:0.4%,n:788		2107695	Aphanothece cf. minutissima CCALA 015 (cyanobacteria)
GCF_003004015.1	chroococcales	cyanobacteria_odb10	0.75	C:98.4%[S:97.5%,D:0.9%],F:1.0%,M:0.6%,n:773		2107697	Cyanosarcina cf. burmensis CCALA 770 (cyanobacteria)
GCF_003007785.1	chroococcales	cyanobacteria_odb10	0.75	C:99.4%[S:99.0%,D:0.4%],F:0.3%,M:0.3%,n:773		2107694	Aphanothece hegewaldii CCALA 016 (cyanobacteria)
GCF_003011125.1	synechococcales	synechococcales_odb10	1	C:96.6%[S:96.1%,D:0.5%],F:1.3%,M:2.1%,n:788		2116544	Synechococcus lacustris (cyanobacteria)
GCF_003011885.1	synechococcales	synechococcales_odb10	1	C:98.7%[S:98.6%,D:0.1%],F:0.3%,M:1.0%,n:788		2116684	Cyanobium usitatum str. Tous (cyanobacteria)
GCF_003013815.1	oscillatoriales	oscillatoriales_odb10	1	C:92.7%[S:91.9%,D:0.8%],F:1.7%,M:5.6%,n:1493		2082950	Cyanothece sp. BG0011 (cyanobacteria)
GCF_003014495.1	bacteroidia	bacteroidia_odb10	1	C:99.3%[S:98.9%,D:0.4%],F:0.2%,M:0.5%,n:538		1541063	Prolixibacter denitrificans (CFB group bacteria)
GCF_003015105.1	cyanobacteria	cyanobacteria_odb10	1	C:97.2%[S:96.4%,D:0.8%],F:2.1%,M:0.7%,n:773		869949	Chroococcidiopsis sp. CCALA 051 (cyanobacteria)
GCF_003015145.1	rickettsiales	rickettsiales_odb10	1	C:86.5%[S:86.0%,D:0.5%],F:0.5%,M:13.0%,n:364		2115978	Candidatus Phycorickettsia trachydisci (a-proteobacteria)
GCF_003015225.1	synechococcales	synechococcales_odb10	1	C:97.4%[S:97.0%,D:0.4%],F:0.4%,M:2.2%,n:788		2116702	Synechocystis sp. IPPAS B-1465 (cyanobacteria)
GCF_003017785.1	cyanobacteria	synechococcales_odb10	0	C:81.5%[S:78.6%,D:2.9%],F:7.7%,M:10.8%,n:788		2107701	filamentous cyanobacterium CCP5 (cyanobacteria)
GCF_003017855.1	cyanobacteria	synechococcales_odb10	0	C:95.3%[S:92.8%,D:2.5%],F:1.6%,M:3.1%,n:788		2107702	filamentous cyanobacterium CCT1 (cyanobacteria)
GCF_003018975.1	cyanobacteria	synechococcales_odb10	0	C:88.1%[S:86.5%,D:1.6%],F:4.1%,M:7.8%,n:788		2107699	filamentous cyanobacterium CCP4 (cyanobacteria)
GCF_003019315.1	fusobacteriales	fusobacteriales_odb10	1	C:98.2%[S:97.6%,D:0.6%],F:0.4%,M:1.4%,n:510		469616	Fusobacterium mortiferum ATCC 9817 (fusobacteria)
GCF_003019735.1	chroococcales	chroococcales_odb10	1	C:99.6%[S:99.3%,D:0.3%],F:0.0%,M:0.4%,n:1493		1967666	Microcystis sp. MC19 (cyanobacteria)
GCF_003022385.1	cyanobacteria	synechococcales_odb10	0	C:92.8%[S:91.4%,D:1.4%],F:2.3%,M:4.9%,n:788		2107704	filamentous cyanobacterium CCP3 (cyanobacteria)
GCF_003044185.1	actinobacteria_phylum	actinobacteria_phylum_odb10	1	C:70.3%[S:69.7%,D:0.6%],F:5.1%,M:24.6%,n:356		2133960	Conexibacter sp. Seoho-28 (actinobacteria)
GCF_003044305.1	deltaproteobacteria	bacteria_odb10	0.5	C:98.4%[S:96.0%,D:2.4%],F:1.6%,M:0.0%,n:124		2138576	Vitiosangium sp. GDMCC 1.1324 (d-proteobacteria)
GCF_003045125.1	thaumarchaeota	thaumarchaeota_odb10	1	C:98.5%[S:98.2%,D:0.3%],F:0.3%,M:1.2%,n:722		1410606	Candidatus Nitrosopelagicus brevis (archaea)
GCF_003046625.1	bacteroidia	bacteroidia_odb10	1	C:99.1%[S:98.5%,D:0.6%],F:0.4%,M:0.5%,n:538		1639118	Mangrovibacterium marinum (CFB group bacteria)
GCF_003046795.1	desulfovibrionales	desulfovibrionales_odb10	1	C:97.5%[S:97.2%,D:0.3%],F:1.0%,M:1.5%,n:777		2109626	Desulfonatronum sp. SC1 (d-proteobacteria)
GCF_003050825.1	nitrosomonadales	betaproteobacteria_odb10	0.833333	C:96.7%[S:96.3%,D:0.4%],F:0.2%,M:3.1%,n:569		200119	Nitrosospira sp. Nsp5 (b-proteobacteria)
GCF_003050965.1	nitrosomonadales	betaproteobacteria_odb10	0.833333	C:96.7%[S:96.7%,D:0.0%],F:0.2%,M:3.1%,n:569		136548	Nitrosospira sp. Nsp2 (b-proteobacteria)
GCF_003053505.1	desulfuromonadales	bacteria_odb10	0.5	C:91.9%[S:88.7%,D:3.2%],F:0.8%,M:7.3%,n:124		2135459	Geobacter sp. DSM 2909 (d-proteobacteria)
GCF_003053905.1	nitrosomonadales	burkholderiales_odb10	0	C:88.5%[S:87.9%,D:0.6%],F:0.6%,M:10.9%,n:688		2135783	Nitrosospira sp. Nsp37 (b-proteobacteria)
GCF_003054515.1	betaproteobacteria	betaproteobacteria_odb10	1	C:99.3%[S:98.8%,D:0.5%],F:0.4%,M:0.3%,n:569		2080469	Zoogloeaceae bacteirum Par-f-2 (b-proteobacteria)
GCF_003054695.1	verrucomicrobia	bacteria_odb10	0.5	C:87.1%[S:86.3%,D:0.8%],F:6.5%,M:6.4%,n:124		2161867	Verrucomicrobia bacterium LW23 (verrucomicrobia)
GCF_003054705.1	verrucomicrobia	bacteria_odb10	0.5	C:85.5%[S:84.7%,D:0.8%],F:5.6%,M:8.9%,n:124		2161864	Opitutus sp. ER46 (verrucomicrobia)
GCF_003056015.1	chlamydiae	chlamydiae_odb10	1	C:22.2%[S:14.3%,D:7.9%],F:0.0%,M:77.8%,n:533		1903953	Candidatus Similichlamydia epinepheli (bacteria)
GCF_003057965.1	thermoanaerobacterales	thermoanaerobacterales_odb10	1	C:79.4%[S:79.2%,D:0.2%],F:1.9%,M:18.7%,n:476		1794699	Thermodesulfobium acidiphilum (firmicutes)
GCF_003058365.1	halobacteriales	halobacteriales_odb10	1	C:87.8%[S:87.1%,D:0.7%],F:0.3%,M:11.9%,n:904		1679096	Haloarculaceae archaeon HArcel1 (euryarchaeotes)
GCF_003060805.1	oscillatoriales	oscillatoriales_odb10	1	C:97.7%[S:97.1%,D:0.6%],F:0.4%,M:1.9%,n:1493		2153484	Arthrospira sp. TJSD092 (cyanobacteria)
GCF_003072465.1	betaproteobacteria	betaproteobacteria_odb10	1	C:73.5%[S:73.5%,D:0.0%],F:1.1%,M:25.4%,n:569		1576550	Candidatus Kinetoplastibacterium sorsogonicusi (b-proteobacteria)
GCF_003072485.1	rickettsiales	bacteria_odb10	0.5	C:71.8%[S:71.8%,D:0.0%],F:8.1%,M:20.1%,n:124		1802984	Candidatus Fokinia solitaria (a-proteobacteria)
GCF_003073135.1	actinobacteria_phylum	bacteria_odb10	0.5	C:96.0%[S:94.4%,D:1.6%],F:3.2%,M:0.8%,n:124		2052804	Euzebya rosea (actinobacteria)
GCF_003076275.1	cellvibrionales	cellvibrionales_odb10	1	C:99.3%[S:99.2%,D:0.1%],F:0.1%,M:0.6%,n:913		359370	Microbulbifer sp. A4B17 (g-proteobacteria)
GCF_003076595.1	spirochaetales	spirochaetales_odb10	1	C:98.8%[S:98.8%,D:0.0%],F:0.3%,M:0.9%,n:345		1964448	Candidatus Borrelia tachyglossi (spirochetes)
GCF_003096195.1	verrucomicrobia	bacteria_odb10	0.5	C:80.6%[S:80.6%,D:0.0%],F:8.1%,M:11.3%,n:124		1796921	Ereboglobus luteus (verrucomicrobia)
GCF_003112675.1	spirochaetia	spirochaetia_odb10	1	C:100.0%[S:100.0%,D:0.0%],F:0.0%,M:0.0%,n:239		1917820	Leptospira johnsonii (bacteria)
GCF_003112695.1	betaproteobacteria	betaproteobacteria_odb10	1	C:99.3%[S:98.6%,D:0.7%],F:0.2%,M:0.5%,n:569		1765050	Azospira sp. I13 (b-proteobacteria)
GCF_003113895.1	nostocales	nostocales_odb10	1	C:99.4%[S:99.0%,D:0.4%],F:0.1%,M:0.5%,n:1899		2005467	Nostoc commune NIES-4072 (cyanobacteria)
GCF_003114815.1	spirochaetia	spirochaetia_odb10	1	C:98.3%[S:98.3%,D:0.0%],F:1.7%,M:0.0%,n:239		1917822	Leptospira ellinghausenii (bacteria)
GCF_003114835.1	spirochaetia	spirochaetia_odb10	1	C:98.7%[S:98.3%,D:0.4%],F:1.3%,M:0.0%,n:239		1917830	Leptospira kobayashii (bacteria)
GCF_003114855.1	spirochaetia	spirochaetia_odb10	1	C:98.3%[S:97.9%,D:0.4%],F:1.7%,M:0.0%,n:239		1917863	Leptospira ryugenii (bacteria)
GCF_003116855.1	desulfurococcales	desulfurococcales_odb10	1	C:79.8%[S:78.8%,D:1.0%],F:0.4%,M:19.8%,n:491		2027460	Desulfurococcaceae archaeon AG1 (crenarchaeotes)
GCF_003116935.1	thermoanaerobacterales	thermoanaerobacterales_odb10	1	C:99.0%[S:97.7%,D:1.3%],F:0.0%,M:1.0%,n:476		2138101	Moorella sp. Hama-1 (firmicutes)
GCF_003121985.1	bacteroidia	bacteroidia_odb10	1	C:99.2%[S:98.1%,D:1.1%],F:0.2%,M:0.6%,n:538		2162893	Marinilabilia rubra (CFB group bacteria)
GCF_003131205.1	acidobacteria	acidobacteria_odb10	1	C:98.2%[S:97.5%,D:0.7%],F:0.7%,M:1.1%,n:601		1002691	Occallatibacter savannae (bacteria)
GCF_003149435.1	chromatiales	chromatiales_odb10	1	C:98.6%[S:96.8%,D:1.8%],F:0.2%,M:1.2%,n:652		2182432	Spiribacter sp. E85 (g-proteobacteria)
GCF_003149495.1	planctomycetes	bacteria_odb10	0.5	C:79.0%[S:79.0%,D:0.0%],F:8.9%,M:12.1%,n:124		114	Gemmata obscuriglobus (bacteria)
GCF_003149675.1	methanobacteria	methanobacteria_odb10	1	C:88.9%[S:88.4%,D:0.5%],F:0.3%,M:10.8%,n:782		1077256	Methanosphaera cuniculi (euryarchaeotes)
GCF_003172895.1	thiotrichales	gammaproteobacteria_odb10	0.833333	C:98.7%[S:98.4%,D:0.3%],F:0.0%,M:1.3%,n:366		1481894	Leucothrix arctica (g-proteobacteria)
GCF_003173335.1	methanomicrobiales	methanomicrobiales_odb10	1	C:97.1%[S:96.3%,D:0.8%],F:0.2%,M:2.7%,n:882		1277351	Methanospirillum stamsii (euryarchaeotes)
GCF_003173355.1	methanomicrobiales	methanomicrobiales_odb10	1	C:96.6%[S:96.0%,D:0.6%],F:0.3%,M:3.1%,n:882		668570	Methanospirillum lacunae (euryarchaeotes)
GCF_003175215.1	thaumarchaeota	thaumarchaeota_odb10	1	C:99.6%[S:99.2%,D:0.4%],F:0.0%,M:0.4%,n:722		718286	Candidatus Nitrosopumilus sp. NM25 (archaea)
GCF_003182595.1	chlorobi	chlorobi_odb10	1	C:97.6%[S:97.2%,D:0.4%],F:0.2%,M:2.2%,n:1160		2017681	Prosthecochloris marina (green sulfur bacteria)
GCF_003185655.1	verrucomicrobia	bacteria_odb10	0.5	C:85.5%[S:85.5%,D:0.0%],F:5.6%,M:8.9%,n:124		2174842	Coraliomargarita sinensis (verrucomicrobia)
GCF_003185865.1	nostocales	sphingomonadales_odb10	0	C:93.0%[S:35.3%,D:57.7%],F:0.8%,M:6.2%,n:1018		2204170	Nostoc sp. 3335mG (cyanobacteria)
GCF_003201565.1	nitrosomonadales	betaproteobacteria_odb10	0.833333	C:96.5%[S:96.1%,D:0.4%],F:0.2%,M:3.3%,n:569		200124	Nitrosomonas sp. Nm84 (b-proteobacteria)
GCF_003201675.1	sulfolobales	sulfolobales_odb10	1	C:97.4%[S:97.3%,D:0.1%],F:0.8%,M:1.8%,n:1244		1293036	Metallosphaera hakonensis JCM 8857 = DSM 7519 (crenarchaeotes)
GCF_003201765.1	sulfolobales	sulfolobales_odb10	1	C:98.2%[S:97.6%,D:0.6%],F:0.2%,M:1.6%,n:1244		619593	Acidianus sulfidivorans JP7 (crenarchaeotes)
GCF_003201835.1	sulfolobales	sulfolobales_odb10	1	C:95.9%[S:95.2%,D:0.7%],F:1.1%,M:3.0%,n:1244		41673	Acidianus brierleyi (crenarchaeotes)
GCF_003202105.1	firmicutes	firmicutes_odb10	1	C:94.0%[S:93.1%,D:0.9%],F:0.5%,M:5.5%,n:218		1034346	Dielma fastidiosa (firmicutes)
GCF_003202155.1	bacteroidia	bacteroidia_odb10	1	C:98.3%[S:97.2%,D:1.1%],F:0.0%,M:1.7%,n:538		2184082	Marinifilum breve (CFB group bacteria)
GCF_003205235.1	thermoplasmata	thermoplasmata_odb10	1	C:97.4%[S:97.4%,D:0.0%],F:0.3%,M:2.3%,n:340		2094122	Thermoplasma sp. Kam2015 (archaea)
GCF_003205875.1	chloroflexi	chloroflexi_odb10	1	C:100.0%[S:100.0%,D:0.0%],F:0.0%,M:0.0%,n:271		2094568	Herpetosiphon llansteffanensis (GNS bacteria)
GCF_003208255.1	chromatiales	chromatiales_odb10	1	C:99.8%[S:99.8%,D:0.0%],F:0.2%,M:0.0%,n:652		1158175	Thioalkalivibrio sp. ALE21 (g-proteobacteria)
GCF_003226565.1	betaproteobacteria	betaproteobacteria_odb10	1	C:99.5%[S:98.8%,D:0.7%],F:0.2%,M:0.3%,n:569		1121029	Azoarcus communis SWub3 = DSM 12120 (b-proteobacteria)
GCF_003228205.1	thermotogae	thermotogae_odb10	1	C:56.1%[S:55.1%,D:1.0%],F:1.7%,M:42.2%,n:713		1389250	Mesotoga sp. TolDC (bacteria)
GCF_003231495.1	synechococcales	synechococcales_odb10	1	C:98.2%[S:96.4%,D:1.8%],F:0.5%,M:1.3%,n:788		1764569	Acaryochloris sp. RCC1774 (cyanobacteria)
GCF_003253565.1	chloroflexi	bacteria_odb10	0.5	C:94.4%[S:87.1%,D:7.3%],F:4.0%,M:1.6%,n:124		644383	Thermosporothrix hazakensis (GNS bacteria)
GCF_003254475.1	alphaproteobacteria	alphaproteobacteria_odb10	1	C:99.7%[S:99.5%,D:0.2%],F:0.0%,M:0.3%,n:432		2170551	Phenylobacterium soli (a-proteobacteria)
GCF_003254505.1	alphaproteobacteria	alphaproteobacteria_odb10	1	C:99.1%[S:99.1%,D:0.0%],F:0.7%,M:0.2%,n:432		1813876	Phenylobacterium hankyongense (a-proteobacteria)
GCF_003254525.1	alphaproteobacteria	alphaproteobacteria_odb10	1	C:99.0%[S:98.8%,D:0.2%],F:0.7%,M:0.3%,n:432		1445034	Phenylobacterium kunshanense (a-proteobacteria)
GCF_003258315.1	deltaproteobacteria	bacteria_odb10	0.5	C:90.3%[S:87.9%,D:2.4%],F:4.0%,M:5.7%,n:124		1548548	Bradymonas sediminis (d-proteobacteria)
GCF_003258605.2	streptomycetales	streptomycetales_odb10	1	C:97.3%[S:95.9%,D:1.4%],F:0.6%,M:2.1%,n:1579		2126346	Streptacidiphilus bronchialis (high GC Gram+)
GCF_003259155.1	cellvibrionales	cellvibrionales_odb10	1	C:98.3%[S:98.1%,D:0.2%],F:0.0%,M:1.7%,n:913		2202654	Marinimicrobium alkaliphilum (g-proteobacteria)
GCF_003259895.1	clostridia	clostridia_odb10	1	C:95.1%[S:93.5%,D:1.6%],F:0.4%,M:4.5%,n:247		43595	Halanaerobium saccharolyticum (firmicutes)
GCF_003260125.1	deltaproteobacteria	bacteria_odb10	0.5	C:93.5%[S:91.9%,D:1.6%],F:1.6%,M:4.9%,n:124		2211119	Lujinxingia litoralis (d-proteobacteria)
GCF_003261095.1	desulfobacterales	desulfobacterales_odb10	1	C:100.0%[S:98.8%,D:1.2%],F:0.0%,M:0.0%,n:599		2291	Desulfobacter hydrogenophilus (d-proteobacteria)
GCF_003261635.1	propionibacteriales	propionibacteriales_odb10	1	C:98.7%[S:97.5%,D:1.2%],F:0.2%,M:1.1%,n:649		2185285	Kribbella monticola (high GC Gram+)
GCF_003263355.1	mollicutes	mollicutes_odb10	1	C:89.4%[S:88.7%,D:0.7%],F:2.0%,M:8.6%,n:151		203274	Candidatus Phytoplasma oryzae (Rice yellow dwarf phytoplasma)
GCF_003264935.1	methanobacteria	methanobacteria_odb10	1	C:98.1%[S:98.1%,D:0.0%],F:0.4%,M:1.5%,n:782		680118	Methanothermobacter tenebrarum (euryarchaeotes)
GCF_003265145.1	thermotogae	thermotogae_odb10	1	C:88.3%[S:87.7%,D:0.6%],F:1.0%,M:10.7%,n:713		1343998	Mesotoga sp. Brook.08.YT.4.2.5.4. (bacteria)
GCF_003265365.1	thermotogae	thermotogae_odb10	1	C:93.3%[S:92.6%,D:0.7%],F:0.4%,M:6.3%,n:713		1308979	Petrotoga sp. 9PW.55.5.1 (bacteria)
GCF_003265405.1	methanobacteria	methanobacteria_odb10	1	C:93.0%[S:92.5%,D:0.5%],F:0.5%,M:6.5%,n:782		2317	Methanosphaera stadtmanae (euryarchaeotes)
GCF_003265435.1	cellvibrionales	cellvibrionales_odb10	1	C:96.6%[S:96.2%,D:0.4%],F:0.5%,M:2.9%,n:913		2022661	Cellvibrionaceae bacterium AOL6 (g-proteobacteria)
GCF_003268005.1	methanobacteria	methanobacteria_odb10	1	C:93.3%[S:92.1%,D:1.2%],F:0.3%,M:6.4%,n:782		1789762	Methanosphaera sp. BMS (euryarchaeotes)
GCF_003268325.1	oscillatoriales	oscillatoriales_odb10	1	C:72.4%[S:70.4%,D:2.0%],F:5.6%,M:22.0%,n:1493		1982223	Arthrospira sp. O9.13F (cyanobacteria)
GCF_003268475.1	chloroflexi	chloroflexi_odb10	1	C:95.6%[S:94.1%,D:1.5%],F:0.0%,M:4.4%,n:271		1825093	Thermogemmatispora tikiterensis (GNS bacteria)
GCF_003268805.1	bacteria	bacteria_odb10	1	C:89.5%[S:88.7%,D:0.8%],F:4.0%,M:6.5%,n:124		1945873	Fibrobacter sp. UWH8 (bacteria)
GCF_003268955.1	nitrosomonadales	betaproteobacteria_odb10	0.833333	C:96.5%[S:96.1%,D:0.4%],F:0.2%,M:3.3%,n:569		200123	Nitrosomonas sp. Nm143 (b-proteobacteria)
GCF_003269155.1	thaumarchaeota	thaumarchaeota_odb10	1	C:31.2%[S:30.5%,D:0.7%],F:0.8%,M:68.0%,n:722		1465461	Thaumarchaeota archaeon SCGC AC-337_F14 (archaea)
GCF_003269275.1	firmicutes	firmicutes_odb10	1	C:96.8%[S:95.4%,D:1.4%],F:0.9%,M:2.3%,n:218		1122957	Phascolarctobacterium faecium DSM 14760 (firmicutes)
GCF_003269445.1	mycoplasmatales	mycoplasmatales_odb10	1	C:99.4%[S:99.4%,D:0.0%],F:0.0%,M:0.6%,n:174		92401	Mycoplasma cloacale (mycoplasmas)
GCF_003285045.1	mycoplasmatales	mycoplasmatales_odb10	1	C:97.7%[S:97.7%,D:0.0%],F:1.7%,M:0.6%,n:174		92400	Mycoplasma anseris (mycoplasmas)
GCF_003285065.1	mycoplasmatales	mycoplasmatales_odb10	1	C:100.0%[S:100.0%,D:0.0%],F:0.0%,M:0.0%,n:174		171279	Mycoplasma anatis (mycoplasmas)
GCF_003285105.1	bacteroidetes	bacteroidetes_odb10	1	C:84.0%[S:82.3%,D:1.7%],F:4.5%,M:11.5%,n:402		2026787	Rhodothermaceae bacterium (CFB group bacteria)
GCF_003287355.1	haloferacales	haloferacales_odb10	1	C:99.4%[S:99.0%,D:0.4%],F:0.0%,M:0.6%,n:1039		2249761	Halorubrum sp. 48-1-W (euryarchaeotes)
GCF_003289645.1	streptosporangiales	streptosporangiales_odb10	1	C:97.8%[S:97.2%,D:0.6%],F:0.1%,M:2.1%,n:1162		2231787	Actinomadura craniellae (high GC Gram+)
GCF_003290325.1	bacteroidetes	bacteroidetes_odb10	1	C:80.6%[S:79.1%,D:1.5%],F:4.5%,M:14.9%,n:402		146919	Salinibacter ruber (CFB group bacteria)
GCF_003290445.1	thiotrichales	thiotrichales_odb10	1	C:100.0%[S:99.8%,D:0.2%],F:0.0%,M:0.0%,n:491		2007306	Francisella adeliensis (g-proteobacteria)
GCF_003298465.1	halobacteriales	halobacteriales_odb10	1	C:99.4%[S:96.7%,D:2.7%],F:0.0%,M:0.6%,n:904		29295	halophilic archaeon (extreme halophile)
GCF_003308995.1	bacteroidetes	bacteroidetes_odb10	1	C:99.0%[S:97.8%,D:1.2%],F:0.5%,M:0.5%,n:402		2259036	Chitinophaga flava (CFB group bacteria)
GCF_003312285.1	desulfovibrionales	desulfovibrionales_odb10	1	C:77.7%[S:77.6%,D:0.1%],F:0.3%,M:22.0%,n:777		29546	Lawsonia intracellularis (d-proteobacteria)
GCF_003313395.1	streptosporangiales	streptosporangiales_odb10	1	C:94.9%[S:93.7%,D:1.2%],F:3.2%,M:1.9%,n:1162		2249762	Nonomuraea lactucae (high GC Gram+)
GCF_003315205.1	verrucomicrobia	bacteria_odb10	0.5	C:87.1%[S:87.1%,D:0.0%],F:5.6%,M:7.3%,n:124		748857	Roseimicrobium gellanilyticum (verrucomicrobia)
GCF_003315595.1	sphingobacteriia	sphingobacteriia_odb10	1	C:98.2%[S:97.8%,D:0.4%],F:0.2%,M:1.6%,n:1068		2259170	Pedobacter miscanthi (CFB group bacteria)
GCF_003315775.1	firmicutes	firmicutes_odb10	1	C:98.2%[S:98.2%,D:0.0%],F:0.0%,M:1.8%,n:218		1675036	Megasphaera hexanoica (firmicutes)
GCF_003315795.1	streptosporangiales	streptosporangiales_odb10	1	C:96.7%[S:95.9%,D:0.8%],F:0.2%,M:3.1%,n:1162		2248750	Sphaerisporangium sp. LHW63015 (high GC Gram+)
GCF_003319095.1	actinobacteria_class	actinobacteria_class_odb10	1	C:99.3%[S:99.0%,D:0.3%],F:0.3%,M:0.4%,n:292		2250581	Blastococcus sp. TBT05-19 (high GC Gram+)
GCF_003323745.1	streptosporangiales	streptosporangiales_odb10	1	C:98.3%[S:97.3%,D:1.0%],F:0.5%,M:1.2%,n:1162		509200	Sphaerisporangium album (high GC Gram+)
GCF_003324525.1	sphingobacteriia	sphingobacteriia_odb10	1	C:96.6%[S:96.3%,D:0.3%],F:0.2%,M:3.2%,n:1068		2201324	Mucilaginibacter hurinus (CFB group bacteria)
GCF_003325455.1	propionibacteriales	propionibacteriales_odb10	1	C:99.4%[S:99.4%,D:0.0%],F:0.0%,M:0.6%,n:649		2057246	Acidipropionibacterium virtanenii (high GC Gram+)
GCF_003326015.1	gammaproteobacteria	gammaproteobacteria_odb10	1	C:90.2%[S:90.2%,D:0.0%],F:0.8%,M:9.0%,n:366		2508687	Candidatus Thioglobus sp. NP1 (g-proteobacteria)
GCF_003326125.1	mycoplasmatales	mycoplasmatales_odb10	1	C:100.0%[S:100.0%,D:0.0%],F:0.0%,M:0.0%,n:174		2098	Mycoplasma hominis (mycoplasmas)
GCF_003326245.1	nostocales	nostocales_odb10	1	C:99.7%[S:99.2%,D:0.5%],F:0.1%,M:0.2%,n:1899		76335	Nostoc sp. ATCC 53789 (cyanobacteria)
GCF_003327535.1	propionibacteriales	propionibacteriales_odb10	1	C:98.2%[S:98.0%,D:0.2%],F:0.2%,M:1.6%,n:649		2268447	Desertihabitans brevis (high GC Gram+)
GCF_003330725.1	acidobacteria	acidobacteria_odb10	1	C:98.5%[S:98.0%,D:0.5%],F:0.3%,M:1.2%,n:601		2211140	Acidisarcina polymorpha (bacteria)
GCF_003332325.1	mycoplasmatales	mycoplasmatales_odb10	1	C:100.0%[S:100.0%,D:0.0%],F:0.0%,M:0.0%,n:174		142651	Mycoplasma phocidae (mycoplasmas)
GCF_003332885.1	bacteroidetes	bacteroidetes_odb10	1	C:97.8%[S:97.3%,D:0.5%],F:0.5%,M:1.7%,n:402		2268757	Paracnuella aquatica (CFB group bacteria)
GCF_003333285.1	propionibacteriales	propionibacteriales_odb10	1	C:99.0%[S:98.8%,D:0.2%],F:0.5%,M:0.5%,n:649		2045452	Nocardioides houyundeii (high GC Gram+)
GCF_003333395.1	bacilli	bacillales_odb10	0	C:98.6%[S:98.2%,D:0.4%],F:0.0%,M:1.4%,n:450		1903720	Bacilli bacterium (firmicutes)
GCF_003335255.1	vibrionales	vibrionales_odb10	1	C:94.0%[S:93.9%,D:0.1%],F:0.1%,M:5.9%,n:1445		673372	Vibrio casei (g-proteobacteria)
GCF_003335505.1	planctomycetes	bacteria_odb10	0.5	C:84.7%[S:83.9%,D:0.8%],F:4.8%,M:10.5%,n:124		1031537	Blastopirellula cremea (bacteria)
GCF_003336225.1	alteromonadales	alteromonadales_odb10	1	C:98.9%[S:98.7%,D:0.2%],F:0.0%,M:1.1%,n:820		2282215	Corallincola sp. C4 (g-proteobacteria)
GCF_003336245.1	haloferacales	haloferacales_odb10	1	C:97.0%[S:96.3%,D:0.7%],F:0.1%,M:2.9%,n:1039		1126245	Haloplanus salinus (euryarchaeotes)
GCF_003336425.1	streptosporangiales	streptosporangiales_odb10	1	C:97.4%[S:97.2%,D:0.2%],F:0.6%,M:2.0%,n:1162		1931232	Marinitenerispora sediminis (high GC Gram+)
GCF_003336705.1	alteromonadales	gammaproteobacteria_odb10	0.833333	C:100.0%[S:99.7%,D:0.3%],F:0.0%,M:0.0%,n:366		187981	Marinobacter litoralis (g-proteobacteria)
GCF_003336745.1	bacteria	bacteria_odb10	1	C:89.5%[S:89.5%,D:0.0%],F:3.2%,M:7.3%,n:124		1930763	Thermus caldifontis (bacteria)
GCF_003336805.1	oceanospirillales	oceanospirillales_odb10	1	C:99.4%[S:99.2%,D:0.2%],F:0.3%,M:0.3%,n:619		1982602	Marinospirillum perlucidum (g-proteobacteria)
GCF_003336875.1	rhodospirillales	alphaproteobacteria_odb10	0.833333	C:99.8%[S:98.6%,D:1.2%],F:0.0%,M:0.2%,n:432		2171757	Oleisolibacter albus (a-proteobacteria)
GCF_003337235.1	actinobacteria_class	actinobacteria_class_odb10	1	C:99.7%[S:99.7%,D:0.0%],F:0.3%,M:0.0%,n:292		1500506	Halopolyspora algeriensis (high GC Gram+)
GCF_003337245.1	clostridia	clostridia_odb10	1	C:94.3%[S:93.9%,D:0.4%],F:0.8%,M:4.9%,n:247		2183913	Halanaerobium sp. MA284_MarDTE_T2 (firmicutes)
GCF_003337275.1	oceanospirillales	oceanospirillales_odb10	1	C:100.0%[S:100.0%,D:0.0%],F:0.0%,M:0.0%,n:619		491950	Marinomonas foliarum (g-proteobacteria)
GCF_003337655.1	alteromonadales	gammaproteobacteria_odb10	0.833333	C:99.2%[S:98.9%,D:0.3%],F:0.5%,M:0.3%,n:366		2743	Marinobacter hydrocarbonoclasticus (g-proteobacteria)
GCF_003337665.1	clostridia	clostridia_odb10	1	C:94.7%[S:93.5%,D:1.2%],F:0.8%,M:4.5%,n:247		2183914	Halanaerobium sp. ST460_2HS_T2 (firmicutes)
GCF_003337725.1	bacteroidia	bacteroidia_odb10	1	C:99.5%[S:98.9%,D:0.6%],F:0.0%,M:0.5%,n:538		989	Marinilabilia salmonicolor (CFB group bacteria)
GCF_003337735.1	chromatiales	chromatiales_odb10	1	C:98.8%[S:98.6%,D:0.2%],F:0.2%,M:1.0%,n:652		547122	Thioalbus denitrificans (g-proteobacteria)
GCF_003338615.1	clostridia	clostridia_odb10	1	C:94.3%[S:93.9%,D:0.4%],F:0.8%,M:4.9%,n:247		1653064	Halanaerobium sp. DL-01 (firmicutes)
GCF_003339615.1	chlamydiae	chlamydiae_odb10	1	C:24.8%[S:24.8%,D:0.0%],F:0.0%,M:75.2%,n:533		2170265	Candidatus Similichlamydia laticola (bacteria)
GCF_003339685.1	oceanospirillales	oceanospirillales_odb10	1	C:99.0%[S:98.2%,D:0.8%],F:0.3%,M:0.7%,n:619		2282311	Halomonas sp. DQ26W (g-proteobacteria)
GCF_003339775.1	entomoplasmatales	entomoplasmatales_odb10	1	C:94.0%[S:94.0%,D:0.0%],F:2.4%,M:3.6%,n:332		1276259	Spiroplasma phoeniceum P40 (mycoplasmas)
GCF_003339805.1	coriobacteriales	bacteria_odb10	0.5	C:95.1%[S:93.5%,D:1.6%],F:1.6%,M:3.3%,n:124		1473216	Senegalimassilia anaerobia (actinobacteria)
GCF_003339865.1	sphingobacteriia	sphingobacteriia_odb10	1	C:99.0%[S:98.6%,D:0.4%],F:0.1%,M:0.9%,n:1068		2282421	Pedobacter chinensis (CFB group bacteria)
GCF_003340305.1	coriobacteriia	coriobacteriia_odb10	1	C:99.6%[S:99.1%,D:0.5%],F:0.2%,M:0.2%,n:422		394340	Adlercreutzia equolifaciens subsp. celatus (actinobacteria)
GCF_003340315.1	coriobacteriia	coriobacteriia_odb10	1	C:98.5%[S:98.3%,D:0.2%],F:0.2%,M:1.3%,n:422		572010	Slackia isoflavoniconvertens (actinobacteria)
GCF_003340345.1	coriobacteriia	coriobacteriia_odb10	1	C:99.3%[S:99.1%,D:0.2%],F:0.2%,M:0.5%,n:422		230658	Paraeggerthella hongkongensis (actinobacteria)
GCF_003340395.1	coriobacteriia	coriobacteriia_odb10	1	C:99.6%[S:99.1%,D:0.5%],F:0.0%,M:0.4%,n:422		84112	Eggerthella lenta (actinobacteria)
GCF_003340495.1	cytophagales	bacteroidetes_odb10	0.666667	C:97.5%[S:97.0%,D:0.5%],F:2.0%,M:0.5%,n:402		2072847	Adhaeribacter pallidiroseus (CFB group bacteria)
GCF_003342675.1	haloferacales	haloferacales_odb10	1	C:97.4%[S:96.5%,D:0.9%],F:0.1%,M:2.5%,n:1039		1547898	Haloplanus rubicundus (euryarchaeotes)
GCF_003342695.1	haloferacales	haloferacales_odb10	1	C:96.9%[S:96.2%,D:0.7%],F:0.1%,M:3.0%,n:1039		1547898	Haloplanus rubicundus (euryarchaeotes)
GCF_003344345.1	rickettsiales	rickettsiales_odb10	1	C:92.8%[S:85.7%,D:7.1%],F:4.4%,M:2.8%,n:364		118728	Wolbachia endosymbiont of Cylisticus convexus (a-proteobacteria)
GCF_003344365.1	chlorobi	chlorobi_odb10	1	C:97.8%[S:97.1%,D:0.7%],F:0.5%,M:1.7%,n:1160		2045206	Prosthecochloris sp. ZM_2 (green sulfur bacteria)
GCF_003344375.1	chlorobi	chlorobi_odb10	1	C:98.8%[S:97.2%,D:1.6%],F:0.5%,M:0.7%,n:1160		2283143	Prosthecochloris sp. ZM (green sulfur bacteria)
GCF_003344485.1	gammaproteobacteria	gammaproteobacteria_odb10	1	C:99.8%[S:99.5%,D:0.3%],F:0.0%,M:0.2%,n:366		1747384	Aeromonas sp. ARM81 (g-proteobacteria)
GCF_003344565.1	natrialbales	natrialbales_odb10	1	C:89.8%[S:88.8%,D:1.0%],F:0.5%,M:9.7%,n:1368		2282654	Saliphagus sp. LR7 (euryarchaeotes)
GCF_003344635.1	propionibacteriales	propionibacteriales_odb10	1	C:92.8%[S:92.8%,D:0.0%],F:3.2%,M:4.0%,n:649		2282477	Desertihabitans aurantiacus (high GC Gram+)
GCF_003344765.1	rhodospirillales	alphaproteobacteria_odb10	0.833333	C:99.3%[S:98.1%,D:1.2%],F:0.2%,M:0.5%,n:432		2661937	Ferruginivarius sediminum (a-proteobacteria)
GCF_003344865.1	actinobacteria_phylum	bacteria_odb10	0.5	C:96.0%[S:94.4%,D:1.6%],F:2.4%,M:1.6%,n:124		1608957	Euzebya sp. DY32-46 (actinobacteria)
GCF_003345255.1	betaproteobacteria	betaproteobacteria_odb10	1	C:99.5%[S:99.1%,D:0.4%],F:0.2%,M:0.3%,n:569		2184083	Thauera hydrothermalis (b-proteobacteria)
GCF_003345655.1	oceanospirillales	oceanospirillales_odb10	1	C:98.7%[S:98.2%,D:0.5%],F:0.2%,M:1.1%,n:619		2283196	Motiliproteus coralliicola (g-proteobacteria)
GCF_003345675.1	fusobacteriales	fusobacteriales_odb10	1	C:96.3%[S:94.1%,D:2.2%],F:0.2%,M:3.5%,n:510		2283384	Psychrilyobacter sp. S5 (fusobacteria)
GCF_003346715.1	spirochaetales	spirochaetales_odb10	1	C:98.9%[S:98.3%,D:0.6%],F:0.6%,M:0.5%,n:345		2283433	Oceanispirochaeta sp. M1 (spirochetes)
GCF_003346865.1	proteobacteria	bacteria_odb10	0.5	C:85.5%[S:85.5%,D:0.0%],F:4.0%,M:10.5%,n:124		2152716	Halobacteriovorax sp. BL9 (proteobacteria)
GCF_003347095.1	thiotrichales	thiotrichales_odb10	1	C:100.0%[S:100.0%,D:0.0%],F:0.0%,M:0.0%,n:491		2016517	Francisella opportunistica (g-proteobacteria)
GCF_003347115.1	thiotrichales	thiotrichales_odb10	1	C:100.0%[S:100.0%,D:0.0%],F:0.0%,M:0.0%,n:491		2016517	Francisella opportunistica (g-proteobacteria)
GCF_003347135.1	thiotrichales	thiotrichales_odb10	1	C:100.0%[S:100.0%,D:0.0%],F:0.0%,M:0.0%,n:491		2016517	Francisella opportunistica (g-proteobacteria)
GCF_003347495.1	cytophagales	bacteroidetes_odb10	0.666667	C:99.5%[S:99.0%,D:0.5%],F:0.2%,M:0.3%,n:402		2164132	Negadavirga sp. SW125 (CFB group bacteria)
GCF_003347595.1	cytophagales	bacteria_odb10	0.5	C:100.0%[S:37.9%,D:62.1%],F:0.0%,M:0.0%,n:124		2171629	Botryobacter ruber (CFB group bacteria)
GCF_003347635.1	sphingomonadales	sphingomonadales_odb10	1	C:96.9%[S:95.3%,D:1.6%],F:0.3%,M:2.8%,n:1018		2172047	Sphingomonadaceae bacterium KCTC 52780 (a-proteobacteria)
GCF_003349965.1	bacteroidetes	bacteroidetes_odb10	1	C:97.8%[S:97.3%,D:0.5%],F:0.7%,M:1.5%,n:402		577386	Niabella yanshanensis (CFB group bacteria)
GCF_003350065.1	xanthomonadales	xanthomonadales_odb10	1	C:96.0%[S:96.0%,D:0.0%],F:0.4%,M:3.6%,n:1152		141949	Thermomonas haemolytica (g-proteobacteria)
GCF_003350205.1	alphaproteobacteria	alphaproteobacteria_odb10	1	C:98.8%[S:98.6%,D:0.2%],F:1.2%,M:0.0%,n:432		13160	Brevundimonas bullata (a-proteobacteria)
GCF_003350295.1	vibrionales	vibrionales_odb10	1	C:97.8%[S:97.7%,D:0.1%],F:0.2%,M:2.0%,n:1445		2231647	Vibrio tetraodonis (g-proteobacteria)
GCF_003350325.1	vibrionales	vibrionales_odb10	1	C:99.9%[S:99.9%,D:0.0%],F:0.1%,M:0.0%,n:1445		2231649	Vibrio rhodolitus (g-proteobacteria)
GCF_003350345.1	rhodobacterales	alphaproteobacteria_odb10	0.833333	C:99.1%[S:99.1%,D:0.0%],F:0.2%,M:0.7%,n:432		2026338	Alkalilacustris brevis (a-proteobacteria)
GCF_003350405.1	rhodospirillales	alphaproteobacteria_odb10	0.833333	C:98.8%[S:98.1%,D:0.7%],F:0.0%,M:1.2%,n:432		89584	Gluconacetobacter liquefaciens (a-proteobacteria)
GCF_003351025.1	sphingobacteriia	sphingobacteriia_odb10	1	C:97.9%[S:96.4%,D:1.5%],F:0.4%,M:1.7%,n:1068		2675003	Mucilaginibacter endophyticus (CFB group bacteria)
GCF_003351045.1	actinobacteria_phylum	bacteria_odb10	0.5	C:96.0%[S:95.2%,D:0.8%],F:2.4%,M:1.6%,n:124		1002870	Gaiella occulta (actinobacteria)
GCF_003351065.1	haloferacales	haloferacales_odb10	1	C:99.3%[S:98.7%,D:0.6%],F:0.2%,M:0.5%,n:1039		1236180	Halopelagius longus (euryarchaeotes)
GCF_003351105.1	thermotogae	thermotogae_odb10	1	C:98.2%[S:97.9%,D:0.3%],F:0.4%,M:1.4%,n:713		344616	Thermosipho africanus Ob7 (thermotogales)
GCF_003351125.1	thermotogae	thermotogae_odb10	1	C:88.5%[S:87.9%,D:0.6%],F:0.7%,M:10.8%,n:713		1405291	Mesotoga sp. Brook.08.YT.4.2.5.2. (bacteria)
GCF_003351145.1	bacteria	bacteria_odb10	1	C:86.3%[S:86.3%,D:0.0%],F:4.0%,M:9.7%,n:124		2058095	Meiothermus sp. QL-1 (bacteria)
GCF_003351565.1	neisseriales	neisseriales_odb10	1	C:98.8%[S:98.8%,D:0.0%],F:0.2%,M:1.0%,n:804		486	Neisseria lactamica (b-proteobacteria)
GCF_003351745.1	pseudomonadales	pseudomonadales_odb10	1	C:98.4%[S:98.1%,D:0.3%],F:0.1%,M:1.5%,n:782		2283318	Aquirhabdus parva (g-proteobacteria)
GCF_003351765.1	micrococcales	micrococcales_odb10	1	C:95.2%[S:94.8%,D:0.4%],F:0.4%,M:4.4%,n:537		2283195	Ornithinimicrobium sp. AMA3305 (high GC Gram+)
GCF_003351785.1	bacillales	bacillales_odb10	1	C:98.4%[S:98.0%,D:0.4%],F:0.0%,M:1.6%,n:450		2283194	Sporosarcina sp. PTS2304 (firmicutes)
GCF_003351905.1	cytophagales	bacteroidetes_odb10	0.666667	C:67.4%[S:66.9%,D:0.5%],F:2.2%,M:30.4%,n:402		650378	Cardinium endosymbiont of Sogatella furcifera (CFB group bacteria)
GCF_003351965.1	bacillales	bacillales_odb10	1	C:99.7%[S:98.4%,D:1.3%],F:0.0%,M:0.3%,n:450		1404	Priestia megaterium (firmicutes)
GCF_003352045.1	rhodobacterales	rhodobacterales_odb10	1	C:99.4%[S:99.0%,D:0.4%],F:0.4%,M:0.2%,n:833		2070369	Sulfitobacter sp. JL08 (a-proteobacteria)
GCF_003352065.1	rhodobacterales	rhodobacterales_odb10	1	C:99.9%[S:99.9%,D:0.0%],F:0.1%,M:0.0%,n:833		1389004	Sulfitobacter sp. SK011 (a-proteobacteria)
GCF_003352085.1	rhodobacterales	rhodobacterales_odb10	1	C:99.6%[S:98.8%,D:0.8%],F:0.2%,M:0.2%,n:833		1389005	Sulfitobacter sp. SK012 (a-proteobacteria)
GCF_003352105.1	rhodobacterales	rhodobacterales_odb10	1	C:99.8%[S:99.8%,D:0.0%],F:0.0%,M:0.2%,n:833		1389011	Sulfitobacter sp. SK025 (a-proteobacteria)
GCF_003352165.1	rhodospirillales	alphaproteobacteria_odb10	0.833333	C:98.6%[S:98.1%,D:0.5%],F:0.5%,M:0.9%,n:432		1969806	Acidibrevibacterium fodinaquatile (a-proteobacteria)
GCF_003352445.1	streptomycetales	streptomycetales_odb10	1	C:99.5%[S:99.2%,D:0.3%],F:0.2%,M:0.3%,n:1579		67258	Streptomyces cavourensis (high GC Gram+)
GCF_003352465.1	flavobacteriales	flavobacteriales_odb10	1	C:99.6%[S:99.3%,D:0.3%],F:0.3%,M:0.1%,n:733		2282170	Kordia sp. SMS9 (CFB group bacteria)
GCF_003352785.1	xanthomonadales	mollicutes_odb10	0	C:66.9%[S:65.6%,D:1.3%],F:7.3%,M:25.8%,n:151		1444770	Xylella taiwanensis (g-proteobacteria)
GCF_003352805.1	streptomycetales	streptomycetales_odb10	1	C:96.3%[S:95.8%,D:0.5%],F:1.9%,M:1.8%,n:1579		2211357	Streptomyces sp. ETH9427 (high GC Gram+)
GCF_003353065.1	bacteria	bacteroidetes_odb10	0	C:83.1%[S:82.6%,D:0.5%],F:4.2%,M:12.7%,n:402		1457365	Candidatus Cyclonatronum proteinivorum (bacteria)
GCF_003353085.1	alteromonadales	alteromonadales_odb10	1	C:99.5%[S:99.1%,D:0.4%],F:0.2%,M:0.3%,n:820		560080	Shewanella corallii (g-proteobacteria)
GCF_003353425.1	flavobacteriales	flavobacteriales_odb10	1	C:99.8%[S:99.7%,D:0.1%],F:0.0%,M:0.2%,n:733		1703343	Marinirhabdus gelatinilytica (CFB group bacteria)
GCF_003353445.1	lactobacillales	lactobacillales_odb10	1	C:98.7%[S:98.5%,D:0.2%],F:0.0%,M:1.3%,n:402		155866	Weissella soli (firmicutes)
GCF_003353515.1	pseudomonadales	pseudomonadales_odb10	1	C:99.6%[S:99.6%,D:0.0%],F:0.1%,M:0.3%,n:782		1265487	Pseudomonas sp. LAMO17WK12:I3 (g-proteobacteria)
GCF_003355005.1	sphingomonadales	sphingomonadales_odb10	1	C:99.6%[S:99.3%,D:0.3%],F:0.1%,M:0.3%,n:1018		2219696	Sphingomonas sp. FARSPH (a-proteobacteria)
GCF_003355455.1	sphingomonadales	sphingomonadales_odb10	1	C:98.2%[S:97.8%,D:0.4%],F:1.0%,M:0.8%,n:1018		2182384	Erythrobacter aureus (a-proteobacteria)
GCF_003355475.1	micrococcales	micrococcales_odb10	1	C:98.3%[S:98.1%,D:0.2%],F:0.4%,M:1.3%,n:537		556288	Brachybacterium saurashtrense (high GC Gram+)
GCF_003355495.1	neisseriales	neisseriales_odb10	1	C:99.3%[S:98.6%,D:0.7%],F:0.1%,M:0.6%,n:804		2290923	Crenobacter cavernae (b-proteobacteria)
GCF_003355565.1	rhizobiales	rhizobiales_odb10	1	C:100.0%[S:99.2%,D:0.8%],F:0.0%,M:0.0%,n:639		2203782	Ensifer sp. M14 (a-proteobacteria)
GCF_003358775.1	enterobacterales	enterobacterales_odb10	1	C:100.0%[S:99.5%,D:0.5%],F:0.0%,M:0.0%,n:440		1499973	Escherichia marmotae (enterobacteria)
GCF_003362725.1	flavobacteriales	flavobacteriales_odb10	1	C:99.0%[S:99.0%,D:0.0%],F:0.4%,M:0.6%,n:733		2219558	Winogradskyella aurantiaca (CFB group bacteria)
GCF_003362755.1	oceanospirillales	oceanospirillales_odb10	1	C:99.5%[S:99.5%,D:0.0%],F:0.2%,M:0.3%,n:619		2213058	Marinomonas piezotolerans (g-proteobacteria)
GCF_003362805.1	bacillales	bacillales_odb10	1	C:97.3%[S:97.1%,D:0.2%],F:0.2%,M:2.5%,n:450		2259171	Bacillus piezotolerans (firmicutes)
GCF_003363015.1	enterobacterales	enterobacterales_odb10	1	C:98.6%[S:98.4%,D:0.2%],F:0.7%,M:0.7%,n:440		1487935	Enterobacillus tribolii (enterobacteria)
GCF_003363135.1	sphingomonadales	sphingomonadales_odb10	1	C:98.4%[S:98.4%,D:0.0%],F:0.1%,M:1.5%,n:1018		1538146	Alteriqipengyuania lutimaris (a-proteobacteria)
GCF_003363155.1	xanthomonadales	gammaproteobacteria_odb10	0.833333	C:98.3%[S:97.8%,D:0.5%],F:0.8%,M:0.9%,n:366		1927958	Dyella monticola (g-proteobacteria)
GCF_003363195.1	streptomycetales	streptomycetales_odb10	1	C:99.9%[S:99.7%,D:0.2%],F:0.1%,M:0.0%,n:1579		255705	Streptomyces sp. M7 (high GC Gram+)
GCF_003363255.1	lactobacillales	lactobacillales_odb10	1	C:99.2%[S:99.0%,D:0.2%],F:0.0%,M:0.8%,n:402		89061	Weissella thailandensis (firmicutes)
GCF_003363265.1	xanthomonadales	xanthomonadales_odb10	1	C:98.3%[S:97.8%,D:0.5%],F:0.0%,M:1.7%,n:1152		1927960	Dyella psychrodurans (g-proteobacteria)
GCF_003363435.1	clostridiales	clostridiales_odb10	1	C:100.0%[S:98.9%,D:1.1%],F:0.0%,M:0.0%,n:264		1812858	Anaerosacchriphilus polymeriproducens (firmicutes)
GCF_003363715.1	bacteroidales	bacteroidales_odb10	1	C:100.0%[S:99.4%,D:0.6%],F:0.0%,M:0.0%,n:541		2290935	Parabacteroides acidifaciens (CFB group bacteria)
GCF_003363775.1	entomoplasmatales	entomoplasmatales_odb10	1	C:98.8%[S:98.8%,D:0.0%],F:0.3%,M:0.9%,n:332		216931	Spiroplasma alleghenense (mycoplasmas)
GCF_003364205.1	campylobacterales	campylobacterales_odb10	1	C:97.5%[S:97.5%,D:0.0%],F:0.6%,M:1.9%,n:628		375927	Helicobacter brantae (e-proteobacteria)
GCF_003364335.1	campylobacterales	campylobacterales_odb10	1	C:98.7%[S:98.7%,D:0.0%],F:0.0%,M:1.3%,n:628		375926	Helicobacter anseris (e-proteobacteria)
GCF_003366055.1	bacteria	bacteria_odb10	1	C:63.7%[S:63.7%,D:0.0%],F:8.9%,M:27.4%,n:124		2066483	Candidatus Dependentiae bacterium (ex Spumella elongata CCAP 955/1) (bacteria)
GCF_003366075.1	burkholderiales	burkholderiales_odb10	1	C:100.0%[S:99.3%,D:0.7%],F:0.0%,M:0.0%,n:688		1705310	Burkholderia sp. IDO3 (b-proteobacteria)
GCF_003367175.1	burkholderiales	burkholderiales_odb10	1	C:99.5%[S:98.5%,D:1.0%],F:0.4%,M:0.1%,n:688		2291023	Trinickia dinghuensis (b-proteobacteria)
GCF_003367195.1	rhizobiales	rhizobiales_odb10	1	C:99.8%[S:99.8%,D:0.0%],F:0.0%,M:0.2%,n:639		2292256	Pseudolabrys sp. GY_H (a-proteobacteria)
GCF_003367205.1	micrococcales	micrococcales_odb10	1	C:99.6%[S:97.4%,D:2.2%],F:0.2%,M:0.2%,n:537		2292263	Arthrobacter sp. RT-1 (high GC Gram+)
GCF_003367235.1	sphingomonadales	sphingomonadales_odb10	1	C:98.7%[S:98.5%,D:0.2%],F:0.3%,M:1.0%,n:1018		2292257	Sphingorhabdus sp. GY_G (a-proteobacteria)
GCF_003367245.1	cytophagales	bacteroidetes_odb10	0.666667	C:98.7%[S:98.5%,D:0.2%],F:0.0%,M:1.3%,n:402		1400979	Pontibacter diazotrophicus (CFB group bacteria)
GCF_003367335.1	corynebacteriales	corynebacteriales_odb10	1	C:99.5%[S:99.2%,D:0.3%],F:0.3%,M:0.2%,n:743		1795	Mycolicibacterium neoaurum (high GC Gram+)
GCF_003367355.1	xanthomonadales	xanthomonadales_odb10	1	C:98.7%[S:98.7%,D:0.0%],F:0.0%,M:1.3%,n:1152		2290922	Lysobacter sp. TY2-98 (g-proteobacteria)
GCF_003367375.1	gammaproteobacteria	gammaproteobacteria_odb10	1	C:99.8%[S:99.5%,D:0.3%],F:0.0%,M:0.2%,n:366		2291597	Gallaecimonas mangrovi (g-proteobacteria)
GCF_003367395.1	rhizobiales	rhizobiales_odb10	1	C:99.6%[S:99.4%,D:0.2%],F:0.3%,M:0.1%,n:639		331696	Pseudolabrys taiwanensis (a-proteobacteria)
GCF_003367475.1	alteromonadales	alteromonadales_odb10	1	C:99.8%[S:99.8%,D:0.0%],F:0.1%,M:0.1%,n:820		1938339	Alteromonas aestuariivivens (g-proteobacteria)
GCF_003367505.1	bacillales	bacillales_odb10	1	C:99.8%[S:99.1%,D:0.7%],F:0.0%,M:0.2%,n:450		2115968	Lysinibacillus capsici (firmicutes)
GCF_003367535.1	deltaproteobacteria	bacteria_odb10	0.5	C:91.1%[S:89.5%,D:1.6%],F:2.4%,M:6.5%,n:124		2283320	Bradymonadaceae bacterium TMQ3 (d-proteobacteria)
GCF_003367645.1	streptomycetales	streptomycetales_odb10	1	C:99.7%[S:99.4%,D:0.3%],F:0.3%,M:0.0%,n:1579		2174847	Streptomyces sp. IB2014 011-12 (high GC Gram+)
GCF_003367665.1	micrococcales	micrococcales_odb10	1	C:99.6%[S:98.9%,D:0.7%],F:0.4%,M:0.0%,n:537		2220072	Leifsonia sp. ku-ls (high GC Gram+)
GCF_900036045.1	methanomicrobiales	methanomicrobiales_odb10	1	C:87.3%[S:87.2%,D:0.1%],F:5.8%,M:6.9%,n:882		83986	Methanoculleus bourgensis (euryarchaeotes)
GCF_900069765.1	euryarchaeota	euryarchaeota_odb10	1	C:97.0%[S:97.0%,D:0.0%],F:2.6%,M:0.4%,n:234		2234	Archaeoglobus fulgidus (euryarchaeotes)
GCF_900095385.1	methanomicrobiales	methanomicrobiales_odb10	1	C:98.9%[S:98.9%,D:0.0%],F:0.3%,M:0.8%,n:882		118126	Methanoculleus chikugoensis (euryarchaeotes)
GCF_900097055.1	rickettsiales	rickettsiales_odb10	1	C:90.4%[S:89.3%,D:1.1%],F:3.8%,M:5.8%,n:364		215173	Wolbachia endosymbiont of Bemisia tabaci (a-proteobacteria)
GCF_900106765.1	tissierellia	tissierellales_odb10	0	C:97.5%[S:96.3%,D:1.2%],F:0.0%,M:2.5%,n:433		1123352	Tepidimicrobium xylanilyticum (firmicutes)
GCF_900107215.1	synergistetes	synergistetes_odb10	1	C:97.3%[S:97.1%,D:0.2%],F:0.2%,M:2.5%,n:655		1120987	Acetomicrobium thermoterrenum DSM 13490 (bacteria)
GCF_900129645.1	synergistetes	synergistetes_odb10	1	C:96.8%[S:96.8%,D:0.0%],F:0.3%,M:2.9%,n:655		49896	Acetomicrobium flavidum (bacteria)
GCF_900142005.1	tissierellia	firmicutes_odb10	0.75	C:98.6%[S:97.2%,D:1.4%],F:0.9%,M:0.5%,n:218		1121476	Dethiosulfatibacter aminovorans DSM 17477 (firmicutes)
GCF_900142435.1	aquificae	aquificae_odb10	1	C:98.5%[S:98.5%,D:0.0%],F:0.2%,M:1.3%,n:549		381751	Thermocrinis minervae (aquificales)
GCF_900149535.2	chlamydiae	chlamydiae_odb10	1	C:99.4%[S:99.4%,D:0.0%],F:0.0%,M:0.6%,n:533		83559	Chlamydia suis (chlamydias)
GCF_900156425.1	halobacteriales	halobacteriales_odb10	1	C:99.8%[S:98.6%,D:1.2%],F:0.0%,M:0.2%,n:904		553468	Haladaptatus litoreus (euryarchaeotes)
GCF_900156445.1	natrialbales	natrialbales_odb10	1	C:99.4%[S:99.0%,D:0.4%],F:0.1%,M:0.5%,n:1368		588898	Haloterrigena daqingensis (euryarchaeotes)
GCF_900166985.1	mollicutes	mollicutes_odb10	1	C:100.0%[S:98.0%,D:2.0%],F:0.0%,M:0.0%,n:151		35623	Acholeplasma oculi (mycoplasmas)
GCF_900170035.1	desulfobacterales	desulfobacterales_odb10	1	C:95.3%[S:94.3%,D:1.0%],F:1.3%,M:3.4%,n:599		1246637	Desulfamplus magnetovallimortis (d-proteobacteria)
GCF_900175965.1	actinobacteria_phylum	actinobacteria_phylum_odb10	1	C:65.4%[S:64.0%,D:1.4%],F:3.9%,M:30.7%,n:356		643560	Rubrobacter radiotolerans DSM 5868 (actinobacteria)
GCF_900176045.1	epsilonproteobacteria	epsilonproteobacteria_odb10	1	C:96.5%[S:95.8%,D:0.7%],F:0.3%,M:3.2%,n:591		1069081	Nitratiruptor tergarcus DSM 16512 (e-proteobacteria)
GCF_900176365.1	desulfobacterales	desulfobacterales_odb10	1	C:98.2%[S:97.0%,D:1.2%],F:0.3%,M:1.5%,n:599		1121400	Desulfobacterium vacuolatum DSM 3385 (d-proteobacteria)
GCF_900176435.1	thermoplasmata	thermoplasmata_odb10	1	C:99.4%[S:98.8%,D:0.6%],F:0.0%,M:0.6%,n:340		1122961	Picrophilus oshimae DSM 9789 (archaea)
GCF_900177735.1	synergistetes	synergistetes_odb10	1	C:97.4%[S:97.1%,D:0.3%],F:0.5%,M:2.1%,n:655		561720	Dethiosulfovibrio salsuginis (bacteria)
GCF_900186465.1	selenomonadales	selenomonadales_odb10	1	C:98.1%[S:98.1%,D:0.0%],F:0.3%,M:1.6%,n:796		1944634	Selenomonas felix (firmicutes)
GCF_900186505.1	coriobacteriales	coriobacteriales_odb10	1	C:99.3%[S:98.9%,D:0.4%],F:0.2%,M:0.5%,n:548		1871019	Enorma phocaeensis (actinobacteria)
GCF_900187405.1	desulfuromonadales	bacteria_odb10	0.5	C:96.0%[S:96.0%,D:0.0%],F:3.2%,M:0.8%,n:124		1277350	Geobacter sp. DSM 9736 (d-proteobacteria)
GCF_900188225.1	desulfovibrionales	desulfovibrionales_odb10	1	C:99.0%[S:98.5%,D:0.5%],F:0.3%,M:0.7%,n:777		147047	Desulfovibrio mexicanus (d-proteobacteria)
GCF_900188395.1	aquificae	bacteria_odb10	0.5	C:91.1%[S:90.3%,D:0.8%],F:4.0%,M:4.9%,n:124		240169	Desulfurobacterium atlanticum (bacteria)
GCF_900198835.1	euryarchaeota	euryarchaeota_odb10	1	C:100.0%[S:100.0%,D:0.0%],F:0.0%,M:0.0%,n:234		2016361	Thermococcus sp. EXT12c (euryarchaeotes)
GCF_900199705.1	coriobacteriales	coriobacteriales_odb10	1	C:98.3%[S:97.8%,D:0.5%],F:0.5%,M:1.2%,n:548		1937461	Collinsella provencensis (actinobacteria)
GCF_900205865.1	thermoanaerobacterales	thermoanaerobacterales_odb10	1	C:99.3%[S:98.5%,D:0.8%],F:0.4%,M:0.3%,n:476		1550240	Thermoanaerobacterium sp. RBIITD (firmicutes)
GCF_900215515.1	aquificae	bacteria_odb10	0.5	C:94.4%[S:94.4%,D:0.0%],F:4.0%,M:1.6%,n:124		198703	Persephonella hydrogeniphila (aquificales)
GCF_900215655.1	aquificae	bacteria_odb10	0.5	C:88.7%[S:88.7%,D:0.0%],F:3.2%,M:8.1%,n:124		35835	Hydrogenobacter hydrogenophilus (aquificales)
GCF_900215725.1	tissierellia	tissierellia_odb10	1	C:96.0%[S:96.0%,D:0.0%],F:0.3%,M:3.7%,n:379		1464038	Ezakiella peruensis (firmicutes)
GCF_900217235.1	desulfovibrionales	desulfovibrionales_odb10	1	C:99.5%[S:98.7%,D:0.8%],F:0.0%,M:0.5%,n:777		57320	Pseudodesulfovibrio profundus (d-proteobacteria)
GCF_900235925.1	clostridiales	clostridiales_odb10	1	C:98.1%[S:93.9%,D:4.2%],F:1.5%,M:0.4%,n:264		52689	Acetobacterium bakii (firmicutes)
GCF_900239945.1	chlamydiae	chlamydiae_odb10	1	C:99.6%[S:99.6%,D:0.0%],F:0.4%,M:0.0%,n:533		1967782	Chlamydia sp. H15-1957-10C (chlamydias)
GCF_900250115.1	burkholderiales	burkholderiales_odb10	1	C:99.7%[S:99.4%,D:0.3%],F:0.1%,M:0.2%,n:688		164546	Cupriavidus taiwanensis (b-proteobacteria)
GCF_900289035.1	methanobacteria	methanobacteria_odb10	1	C:98.2%[S:97.8%,D:0.4%],F:0.3%,M:1.5%,n:782		66851	Methanobrevibacter oralis (euryarchaeotes)
GCF_900290195.1	tissierellales	tissierellales_odb10	1	C:99.8%[S:99.8%,D:0.0%],F:0.0%,M:0.2%,n:433		2057797	Anaerococcus marasmi (firmicutes)
GCF_900290255.1	acidobacteria	acidobacteria_odb10	1	C:93.5%[S:88.7%,D:4.8%],F:0.8%,M:5.7%,n:601		2042962	Candidatus Sulfotelmatobacter kueseliae (bacteria)
GCF_900290285.1	selenomonadales	selenomonadales_odb10	1	C:99.7%[S:99.7%,D:0.0%],F:0.1%,M:0.2%,n:796		2058293	Selenomonas massiliensis (firmicutes)
GCF_900290305.1	acidobacteria	bacteria_odb10	0.5	C:50.8%[S:50.8%,D:0.0%],F:8.1%,M:41.1%,n:124		2043165	Candidatus Sulfopaludibacter sp. SbA4 (bacteria)
GCF_900290315.1	acidobacteria	bacteria_odb10	0.5	C:58.9%[S:58.9%,D:0.0%],F:9.7%,M:31.4%,n:124		2043164	Candidatus Sulfopaludibacter sp. SbA3 (bacteria)
GCF_900343085.1	tissierellales	firmicutes_odb10	0.666667	C:95.9%[S:95.9%,D:0.0%],F:0.5%,M:3.6%,n:218		2058292	Peptoniphilus sp. Marseille-P3761 (firmicutes)
GCF_900343135.1	coriobacteriales	coriobacteriales_odb10	1	C:94.4%[S:94.2%,D:0.2%],F:0.5%,M:5.1%,n:548		2094145	Atopobium massiliense (actinobacteria)
GCF_900444835.1	pseudomonadales	pseudomonadales_odb10	1	C:99.5%[S:98.3%,D:1.2%],F:0.3%,M:0.2%,n:782		29430	Acinetobacter haemolyticus (g-proteobacteria)
GCF_900444865.1	pseudomonadales	pseudomonadales_odb10	1	C:99.6%[S:99.1%,D:0.5%],F:0.3%,M:0.1%,n:782		40215	Acinetobacter junii (g-proteobacteria)
GCF_900444945.1	pasteurellales	pasteurellales_odb10	1	C:99.5%[S:99.1%,D:0.4%],F:0.2%,M:0.3%,n:1100		720	Actinobacillus lignieresii (g-proteobacteria)
GCF_900444965.1	pasteurellales	pasteurellales_odb10	1	C:97.7%[S:97.2%,D:0.5%],F:0.4%,M:1.9%,n:1100		123820	[Actinobacillus] rossii (g-proteobacteria)
GCF_900444975.1	pasteurellales	pasteurellales_odb10	1	C:99.8%[S:99.6%,D:0.2%],F:0.0%,M:0.2%,n:1100		715	Actinobacillus pleuropneumoniae (g-proteobacteria)
GCF_900445205.1	lactobacillales	lactobacillales_odb10	1	C:96.2%[S:96.0%,D:0.2%],F:1.0%,M:2.8%,n:402		1652	Alloiococcus otitis (firmicutes)
GCF_900445235.1	rhizobiales	rhizobiales_odb10	1	C:99.8%[S:98.9%,D:0.9%],F:0.2%,M:0.0%,n:639		83263	Aminobacter aminovorans (a-proteobacteria)
GCF_900445245.1	neisseriales	neisseriales_odb10	1	C:97.9%[S:97.8%,D:0.1%],F:0.2%,M:1.9%,n:804		153491	Alysiella crassa (b-proteobacteria)
GCF_900445285.1	tissierellales	tissierellales_odb10	1	C:99.7%[S:99.5%,D:0.2%],F:0.0%,M:0.3%,n:433		33034	Anaerococcus prevotii (firmicutes)
GCF_900445875.1	micrococcales	micrococcales_odb10	1	C:98.2%[S:97.8%,D:0.4%],F:0.7%,M:1.1%,n:537		31943	Brevibacterium iodinum (high GC Gram+)
GCF_900445915.1	alphaproteobacteria	alphaproteobacteria_odb10	1	C:99.5%[S:99.3%,D:0.2%],F:0.5%,M:0.0%,n:432		293	Brevundimonas diminuta (a-proteobacteria)
GCF_900445975.1	spirochaetia	spirochaetia_odb10	1	C:96.2%[S:96.2%,D:0.0%],F:0.4%,M:3.4%,n:239		52584	Brachyspira pilosicoli (bacteria)
GCF_900446275.1	burkholderiales	burkholderiales_odb10	1	C:100.0%[S:99.7%,D:0.3%],F:0.0%,M:0.0%,n:688		342113	Burkholderia oklahomensis (b-proteobacteria)
GCF_900446335.1	campylobacterales	campylobacterales_odb10	1	C:92.5%[S:92.2%,D:0.3%],F:0.8%,M:6.7%,n:628		824	Campylobacter gracilis (e-proteobacteria)
GCF_900446395.1	campylobacterales	campylobacterales_odb10	1	C:94.7%[S:94.4%,D:0.3%],F:0.0%,M:5.3%,n:628		76517	Campylobacter hominis (e-proteobacteria)
GCF_900446405.1	campylobacterales	campylobacterales_odb10	1	C:99.4%[S:99.4%,D:0.0%],F:0.2%,M:0.4%,n:628		28898	Campylobacter helveticus (e-proteobacteria)
GCF_900446675.1	flavobacteriales	flavobacteriales_odb10	1	C:94.4%[S:93.9%,D:0.5%],F:0.3%,M:5.3%,n:733		45242	Capnocytophaga granulosa (CFB group bacteria)
GCF_900446735.1	enterobacterales	enterobacterales_odb10	1	C:99.1%[S:98.9%,D:0.2%],F:0.5%,M:0.4%,n:440		158484	Cedecea davisae (enterobacteria)
GCF_900446755.1	lactobacillales	lactobacillales_odb10	1	C:100.0%[S:99.5%,D:0.5%],F:0.0%,M:0.0%,n:402		2748	Carnobacterium divergens (firmicutes)
GCF_900446905.1	enterobacterales	enterobacterales_odb10	1	C:99.7%[S:99.5%,D:0.2%],F:0.0%,M:0.3%,n:440		133448	Citrobacter youngae (enterobacteria)
GCF_900446955.1	enterobacterales	enterobacterales_odb10	1	C:98.4%[S:98.2%,D:0.2%],F:0.5%,M:1.1%,n:440		545	Citrobacter koseri (enterobacteria)
GCF_900447255.1	corynebacteriales	corynebacteriales_odb10	1	C:97.3%[S:97.3%,D:0.0%],F:0.8%,M:1.9%,n:743		1724	Corynebacterium renale (high GC Gram+)
GCF_900450505.1	coriobacteriia	bacteria_odb10	0.5	C:92.7%[S:91.9%,D:0.8%],F:3.2%,M:4.1%,n:124		84109	Slackia exigua (actinobacteria)
GCF_900450765.1	fusobacteriales	fusobacteriales_odb10	1	C:99.0%[S:98.4%,D:0.6%],F:0.2%,M:0.8%,n:510		858	Fusobacterium necrogenes (fusobacteria)
GCF_900450945.1	fusobacteriales	clostridiales_odb10	0	C:98.5%[S:98.1%,D:0.4%],F:0.4%,M:1.1%,n:264		77917	Fusobacterium naviforme (fusobacteria)
GCF_900451175.1	neisseriales	neisseriales_odb10	1	C:96.8%[S:96.8%,D:0.0%],F:0.2%,M:3.0%,n:804		265175	Kingella potus (b-proteobacteria)
GCF_900452515.1	legionellales	legionellales_odb10	1	C:99.5%[S:99.0%,D:0.5%],F:0.4%,M:0.1%,n:772		28083	Legionella birminghamensis (g-proteobacteria)
GCF_900452565.1	legionellales	legionellales_odb10	1	C:95.6%[S:95.6%,D:0.0%],F:2.6%,M:1.8%,n:772		449	Legionella hackeliae (g-proteobacteria)
GCF_900452755.1	legionellales	legionellales_odb10	1	C:99.1%[S:99.1%,D:0.0%],F:0.6%,M:0.3%,n:772		45068	Legionella londiniensis (g-proteobacteria)
GCF_900452835.1	legionellales	legionellales_odb10	1	C:99.6%[S:99.6%,D:0.0%],F:0.4%,M:0.0%,n:772		460	Legionella steigerwaltii (g-proteobacteria)
GCF_900453105.1	pseudomonadales	pseudomonadales_odb10	1	C:92.2%[S:91.6%,D:0.6%],F:0.6%,M:7.2%,n:782		29433	Moraxella ovis (g-proteobacteria)
GCF_900453235.1	actinobacteria_class	actinobacteria_class_odb10	1	C:95.2%[S:95.2%,D:0.0%],F:0.7%,M:4.1%,n:292		144178	Mobiluncus holmesii (high GC Gram+)
GCF_900453275.1	actinobacteria_class	actinobacteria_class_odb10	1	C:93.8%[S:93.8%,D:0.0%],F:0.7%,M:5.5%,n:292		2052	Mobiluncus mulieris (high GC Gram+)
GCF_900453355.1	selenomonadales	selenomonadales_odb10	1	C:93.6%[S:93.1%,D:0.5%],F:0.1%,M:6.3%,n:796		158847	Megamonas hypermegale (firmicutes)
GCF_900453365.1	corynebacteriales	corynebacteriales_odb10	1	C:98.3%[S:98.0%,D:0.3%],F:1.3%,M:0.4%,n:743		39695	Mycolicibacterium tokaiense (high GC Gram+)
GCF_900453685.1	neisseriales	neisseriales_odb10	1	C:99.6%[S:98.5%,D:1.1%],F:0.1%,M:0.3%,n:804		194197	Neisseria dentiae (b-proteobacteria)
GCF_900454305.1	corynebacteriales	corynebacteriales_odb10	1	C:99.8%[S:98.9%,D:0.9%],F:0.0%,M:0.2%,n:743		1823	Nocardia otitidiscaviarum (high GC Gram+)
GCF_900454515.1	pasteurellales	pasteurellales_odb10	1	C:96.0%[S:95.5%,D:0.5%],F:1.5%,M:2.5%,n:1100		752	Pasteurella bettyae (g-proteobacteria)
GCF_900454665.1	tissierellales	tissierellales_odb10	1	C:99.7%[S:99.5%,D:0.2%],F:0.2%,M:0.1%,n:433		33030	Peptoniphilus indolicus (firmicutes)
GCF_900454715.1	tissierellales	tissierellales_odb10	1	C:99.8%[S:99.3%,D:0.5%],F:0.0%,M:0.2%,n:433		33031	Peptoniphilus lacrimalis (firmicutes)
GCF_900454815.1	bacteroidales	bacteroidales_odb10	1	C:96.1%[S:96.1%,D:0.0%],F:0.7%,M:3.2%,n:541		28124	Porphyromonas endodontalis (CFB group bacteria)
GCF_900454935.1	bacteroidales	bacteroidales_odb10	1	C:99.6%[S:99.4%,D:0.2%],F:0.4%,M:0.0%,n:541		60133	Prevotella pallens (CFB group bacteria)
GCF_900454985.1	bacteroidales	bacteroidales_odb10	1	C:99.4%[S:99.4%,D:0.0%],F:0.4%,M:0.2%,n:541		28133	Prevotella nigrescens (CFB group bacteria)
GCF_900455725.1	corynebacteriales	corynebacteriales_odb10	1	C:99.9%[S:99.2%,D:0.7%],F:0.0%,M:0.1%,n:743		223392	Rhodococcus gordoniae (high GC Gram+)
GCF_900455755.1	bacteroidales	bacteroidales_odb10	1	C:95.8%[S:95.4%,D:0.4%],F:0.7%,M:3.5%,n:541		28139	Rikenella microfusus (CFB group bacteria)
GCF_900455865.1	rhodospirillales	alphaproteobacteria_odb10	0.833333	C:98.4%[S:97.9%,D:0.5%],F:1.2%,M:0.4%,n:432		243956	Roseomonas gilardii subsp. rosea (a-proteobacteria)
GCF_900456835.1	fusobacteriales	fusobacteriales_odb10	1	C:98.3%[S:96.3%,D:2.0%],F:0.8%,M:0.9%,n:510		826	Sebaldella termitidis (fusobacteria)
GCF_900457435.1	sphingobacteriia	sphingobacteriia_odb10	1	C:99.7%[S:99.6%,D:0.1%],F:0.2%,M:0.1%,n:1068		258	Sphingobacterium spiritivorum (CFB group bacteria)
GCF_900458845.1	bacillales	bacillales_odb10	1	C:98.9%[S:98.9%,D:0.0%],F:0.7%,M:0.4%,n:450		29382	Staphylococcus cohnii (firmicutes)
GCF_900459315.1	firmicutes	firmicutes_odb10	1	C:91.3%[S:89.0%,D:2.3%],F:0.5%,M:8.2%,n:218		1323	Faecalicoccus pleomorphus (firmicutes)
GCF_900459405.1	lactobacillales	lactobacillales_odb10	1	C:99.2%[S:99.0%,D:0.2%],F:0.0%,M:0.8%,n:402		1337	Streptococcus hyointestinalis (firmicutes)
GCF_900460215.1	gammaproteobacteria	gammaproteobacteria_odb10	1	C:94.0%[S:93.7%,D:0.3%],F:1.4%,M:4.6%,n:366		13276	Suttonella indologenes (g-proteobacteria)
GCF_900460225.1	vibrionales	vibrionales_odb10	1	C:99.6%[S:99.5%,D:0.1%],F:0.3%,M:0.1%,n:1445		29494	Vibrio furnissii (g-proteobacteria)
GCF_900460305.1	vibrionales	vibrionales_odb10	1	C:94.4%[S:94.3%,D:0.1%],F:0.8%,M:4.8%,n:1445		28172	Vibrio metschnikovii (g-proteobacteria)
GCF_900460315.1	firmicutes	firmicutes_odb10	1	C:97.3%[S:96.8%,D:0.5%],F:0.9%,M:1.8%,n:218		103891	Veillonella criceti (firmicutes)
GCF_900460625.1	pasteurellales	pasteurellales_odb10	1	C:98.3%[S:98.1%,D:0.2%],F:0.3%,M:1.4%,n:1100		722	Actinobacillus seminis (g-proteobacteria)
GCF_900460955.1	gammaproteobacteria	gammaproteobacteria_odb10	1	C:85.3%[S:85.0%,D:0.3%],F:1.9%,M:12.8%,n:366		194702	Cardiobacterium valvarum (g-proteobacteria)
GCF_900460995.1	flavobacteriales	flavobacteriales_odb10	1	C:99.7%[S:99.2%,D:0.5%],F:0.3%,M:0.0%,n:733		253	Chryseobacterium indologenes (CFB group bacteria)
GCF_900461105.1	clostridiales	clostridiales_odb10	1	C:99.3%[S:98.5%,D:0.8%],F:0.0%,M:0.7%,n:264		99675	Clostridium putrefaciens (firmicutes)
GCF_900461125.1	clostridiales	clostridiales_odb10	1	C:99.2%[S:99.2%,D:0.0%],F:0.0%,M:0.8%,n:264		1532	Blautia coccoides (firmicutes)
GCF_900461275.1	clostridiales	clostridiales_odb10	1	C:99.6%[S:99.6%,D:0.0%],F:0.0%,M:0.4%,n:264		1512	[Clostridium] symbiosum (firmicutes)
GCF_900461435.1	burkholderiales	burkholderiales_odb10	1	C:99.4%[S:99.0%,D:0.4%],F:0.3%,M:0.3%,n:688		32013	Comamonas terrigena (b-proteobacteria)
GCF_900473965.1	synechococcales	synechococcales_odb10	1	C:99.0%[S:98.7%,D:0.3%],F:0.5%,M:0.5%,n:788		2575510	Synechococcus sp. UW179A (cyanobacteria)
GCF_900492185.1	rhizobiales	rhizobiales_odb10	1	C:96.8%[S:96.6%,D:0.2%],F:0.2%,M:3.0%,n:1937	The prediction from BUSCO was rhizobium-agrobacterium_group_odb10, more specific, but not supported by this benchmark. It was manually changed to its less specific parent dataset. Completeness based on the original choice of dataset	1336235	Rhizobium selenitireducens ATCC BAA-1503 (a-proteobacteria)
GCF_900492725.1	legionellales	legionellales_odb10	1	C:99.7%[S:99.4%,D:0.3%],F:0.4%,M:0.1%,n:772		28087	Legionella sainthelensi (g-proteobacteria)
GCF_900499005.1	actinobacteria_class	actinobacteria_class_odb10	1	C:98.3%[S:98.3%,D:0.0%],F:0.7%,M:1.0%,n:292		1926276	Actinomyces culturomici (high GC Gram+)
