# Supplementary material for: BUSCO Update: Novel and Streamlined Workflows along with Broader and Deeper Phylogenetic Coverage for Scoring of Eukaryotic, Prokaryotic, and Viral Genomes
Source: Mol Biol Evol. 2021 Jul 28;38(10):4647–54. doi: 10.1093/molbev/msab199 (PMC8476166; doi:10.1093/molbev/msab199)
Supplement: msab199_Supplementary_Data [file msab199_supplementary_data.zip › Supplementary_table8.xlsx]

## Sheet: Sheet1
Accession	Dataset	BUSCO_Compl	BUSCO_CSingle	BUSCO_Cdupl	BUSCO_Frag	BUSCO_Missing	BUSCO_n	CheckM_Marker_lineage	CheckM_#genomes	CheckM_#markers	CheckM_#marker_sets	0	1	2	3	4	5	CheckM_Completeness	CheckM_Contamination	Strain_heterogeneity	taxID	Species_name
GCF_000015945.1	desulfurococcales_odb10	99.2	99	0.2	0.2	0.6	491	c__Thermoprotei (UID148)	41	245	158	2	243	0	0	0	0	98.73	0	0	399550	Staphylothermus marinus F1 (crenarchaeotes)
GCF_000016125.1	methanococcales_odb10	99.9	99.8	0.1	0.1	0	958	p__Euryarchaeota (UID5)	32	308	210	1	307	0	0	0	0	99.52	0	0	402880	Methanococcus maripaludis C5 (euryarchaeotes)
GCF_000020905.1	desulfurococcales_odb10	96.9	96.9	0	0.2	2.9	491	c__Thermoprotei (UID148)	41	245	158	0	245	0	0	0	0	100	0	0	490899	Desulfurococcus amylolyticus 1221n (crenarchaeotes)
GCF_000023985.1	methanococcales_odb10	99	99	0	0.2	0.8	958	p__Euryarchaeota (UID5)	32	308	210	1	307	0	0	0	0	99.52	0	0	573064	Methanocaldococcus fervens AG86 (euryarchaeotes)
GCF_000153385.1	flavobacteriales_odb10	99.5	99.5	0	0.4	0.1	733	s__algicola (UID2847)	33	496	263	7	488	1	0	0	0	98.16	0.19	0	156586	Flavobacteria bacterium BBFL7 (CFB group bacteria)
GCF_000214415.1	methanococcales_odb10	99.1	98.4	0.7	0	0.9	958	p__Euryarchaeota (UID5)	32	308	210	1	307	0	0	0	0	99.52	0	0	880724	Methanotorris igneus Kol 5 (euryarchaeotes)
GCF_000226975.2	natrialbales_odb10	98.7	98.3	0.4	0.3	1	1368	f__Halobacteriaceae (UID96)	40	417	263	2	415	0	0	0	0	99.43	0	0	358396	Halobiforma lacisalsi AJ5 (euryarchaeotes)
GCF_000299395.1	thaumarchaeota_odb10	97.1	96.7	0.4	1.2	1.7	722	k__Archaea (UID2)	207	145	103	3	142	0	0	0	0	97.09	0	0	1229909	Candidatus Nitrosopumilus sediminis (archaea)
GCF_000363885.1	methanococcales_odb10	90.6	90.6	0	2.4	7	958	p__Euryarchaeota (UID5)	32	308	210	13	294	1	0	0	0	94.52	0.24	0	1069083	Methanocaldococcus villosus KIN24-T80 (euryarchaeotes)
GCF_000739065.1	methanococcales_odb10	99.9	99.6	0.3	0.1	0	958	p__Euryarchaeota (UID5)	32	308	210	1	307	0	0	0	0	99.52	0	0	1301915	Methanocaldococcus bathoardescens (euryarchaeotes)
GCF_000813245.1	thermoproteales_odb10	97.5	97	0.5	0.7	1.8	404	k__Archaea (UID146)	59	174	136	1	171	2	0	0	0	99.26	0.74	0	697581	Thermofilum adornatus 1505 (crenarchaeotes)
GCF_000820525.2	entomoplasmatales_odb10	95.5	92.8	2.7	1.5	3	332	c__Mollicutes (UID2395)	108	228	133	4	217	7	0	0	0	97.74	2.51	100	2138	Spiroplasma poulsonii (Melanogaster sex ratio organism)
GCF_000949015.1	thermoplasmata_odb10	99.1	98.8	0.3	0	0.9	340	p__Euryarchaeota (UID3)	148	187	124	3	181	3	0	0	0	97.98	2.42	0	1293648	Acidiplasma sp. MBA-1 (archaea)
GCF_000974285.1	bacillales_odb10	98.6	98.2	0.4	0	1.4	450	c__Bacilli (UID256)	765	275	151	3	269	3	0	0	0	98.01	1.21	0	1637974	Bacilli bacterium VT-13-104 (firmicutes)
GCF_001006085.1	desulfurococcales_odb10	91.6	91.2	0.4	0.4	8	491	c__Thermoprotei (UID148)	41	245	158	16	228	0	1	0	0	93.39	1.27	33.33	675631	Desulfurococcus mucosus DSM 2161 (crenarchaeotes)
GCF_001017125.1	methanomicrobiales_odb10	99.5	99.5	0	0.1	0.4	882	p__Euryarchaeota (UID54)	90	234	153	2	231	1	0	0	0	99.02	0.65	0	1550566	Methanoculleus sediminis (euryarchaeotes)
GCF_001266695.1	sulfolobales_odb10	98.2	98	0.2	0.3	1.5	1244	c__Thermoprotei (UID147)	54	217	168	0	217	0	0	0	0	100	0	0	43687	Metallosphaera sedula (crenarchaeotes)
GCF_001304615.1	methanomicrobia_odb10	98.5	98.3	0.2	0.5	1	588	p__Euryarchaeota (UID49)	95	228	153	1	226	1	0	0	0	99.84	0.33	0	1715806	Methanosarcina flavescens (euryarchaeotes)
GCF_001399695.1	thermoplasmata_odb10	98	97.4	0.6	0.3	1.7	340	p__Euryarchaeota (UID3)	148	187	124	5	178	4	0	0	0	96.37	3.23	0	507754	Acidiplasma aeolicum (archaea)
GCF_001402935.1	thermoplasmata_odb10	99.1	98.8	0.3	0	0.9	340	p__Euryarchaeota (UID3)	148	187	124	3	181	3	0	0	0	97.98	2.42	0	312540	Acidiplasma cupricumulans (archaea)
GCF_001482745.2	bacteria_odb10	98.4	45.2	53.2	1.6	0	124	k__Bacteria (UID203)	5449	104	58	0	16	88	0	0	0	100	80.53	0	1751289	Oscillatoriales cyanobacterium MTP1 (cyanobacteria)
GCF_001552895.1	tissierellales_odb10	92.4	92.4	0	0.5	7.1	433	o__Clostridiales (UID1125)	128	313	164	8	304	1	0	0	0	96.19	0.09	0	1588751	Tissierellia bacterium KA00581 (firmicutes)
GCF_001560045.1	sulfolobales_odb10	94.5	94.2	0.3	0.7	4.8	1244	c__Thermoprotei (UID147)	54	217	168	2	214	1	0	0	0	99.29	0.6	0	2285	Sulfolobus acidocaldarius (crenarchaeotes)
GCF_001595645.1	epsilonproteobacteria_odb10	94.1	93.6	0.5	0.7	5.2	591	k__Bacteria (UID3060)	138	335	244	2	328	5	0	0	0	99.18	1.29	0	1630136	Sulfurovum riftiae (e-proteobacteria)
GCF_001650235.2	proteobacteria_odb10	98.2	97.3	0.9	1.4	0.4	219	p__Proteobacteria (UID3882)	1493	256	161	1	253	2	0	0	0	99.38	1.24	0	33059	Acidithiobacillus caldus (proteobacteria)
GCF_001861355.1	natrialbales_odb10	99.7	99.2	0.5	0.1	0.2	1368	f__Halobacteriaceae (UID96)	40	417	263	4	413	0	0	0	0	99.36	0	0	1869245	Natrialba sp. SSL1 (euryarchaeotes)
GCF_001866375.1	mollicutes_odb10	95.4	95.4	0	0	4.6	151	k__Bacteria (UID2328)	3167	121	70	1	120	0	0	0	0	98.57	0	0	146897	Rice orange leaf phytoplasma (mycoplasmas)
GCF_001886955.1	halobacteriales_odb10	88.6	88.3	0.3	0	11.4	904	f__Halobacteriaceae (UID84)	60	359	235	10	346	3	0	0	0	96.09	1.06	0	1873524	Halodesulfurarchaeum formicicum (euryarchaeotes)
GCF_001889405.1	methanomicrobia_odb10	99	99	0	0	1	588	p__Euryarchaeota (UID49)	95	228	153	2	226	0	0	0	0	99.51	0	0	2177	Methanohalophilus halophilus (euryarchaeotes)
GCF_001931755.2	rickettsiales_odb10	99.5	99.2	0.3	0	0.5	364	o__Rickettsiales (UID3811)	63	368	234	2	362	0	0	0	4	99.36	1.82	6.67	169402	Wolbachia endosymbiont of Folsomia candida (a-proteobacteria)
GCF_001953745.1	natrialbales_odb10	99.7	98.7	1	0.1	0.2	1368	f__Halobacteriaceae (UID96)	40	417	263	4	407	6	0	0	0	99.3	1.9	0	301967	Haloterrigena saccharevitans (euryarchaeotes)
GCF_001968985.1	aquificae_odb10	97.3	97.1	0.2	0.2	2.5	549	k__Bacteria (UID3060)	138	329	237	7	320	2	0	0	0	97.05	0.42	0	1914305	Desulfurobacterium indicum (bacteria)
GCF_002007215.1	synergistetes_odb10	91.3	90.4	0.9	0.8	7.9	655	k__Bacteria (UID209)	5443	105	59	0	104	1	0	0	0	100	0.15	0	1943580	Pyramidobacter sp. C12-8 (bacteria)
GCF_002009625.1	mollicutes_odb10	78.1	78.1	0	3.3	18.6	151	k__Bacteria (UID2328)	3167	123	73	16	107	0	0	0	0	84.93	0	0	180978	Candidatus Phytoplasma aurantifolia (mycoplasmas)
GCF_002093115.1	bacteria_odb10	98.4	97.6	0.8	0.8	0.8	124	c__Deltaproteobacteria (UID3216)	83	247	155	1	245	1	0	0	0	99.35	0.65	0	1969733	Geothermobacter hydrogeniphilus (d-proteobacteria)
GCF_002100115.1	selenomonadales_odb10	94.7	94.1	0.6	0.6	4.7	796	p__Firmicutes (UID1022)	100	295	158	2	288	5	0	0	0	99.66	1.4	0	1240085	Anaerovibrio sp. JC8 (firmicutes)
GCF_002113825.1	chlorobi_odb10	90.4	90.1	0.3	3	6.6	1160	k__Bacteria (UID2570)	433	273	183	5	268	0	0	0	0	97.27	0	0	1974213	Prosthecochloris sp. HL-130-GSB (green sulfur bacteria)
GCF_002117975.1	bacteria_odb10	97.6	95.2	2.4	1.6	0.8	124	c__Deltaproteobacteria (UID3216)	83	246	154	0	246	0	0	0	0	100	0	0	60036	Geobacter pelophilus (d-proteobacteria)
GCF_002155105.1	lactobacillales_odb10	99	98.3	0.7	0.2	0.8	402	o__Lactobacillales (UID355)	490	334	183	2	325	4	3	0	0	98.91	3.19	0	1955060	Sedimentibacter sp. SX930 (firmicutes)
GCF_002156965.1	thaumarchaeota_odb10	99.6	99.6	0	0	0.4	722	k__Archaea (UID2)	207	145	103	0	145	0	0	0	0	100	0	0	1898749	Candidatus Nitrosomarinus catalina (archaea)
GCF_002159945.1	synergistetes_odb10	96.9	96.6	0.3	0	3.1	655	k__Bacteria (UID209)	5443	104	58	0	103	1	0	0	0	100	0.86	0	1965591	Cloacibacillus sp. An23 (bacteria)
GCF_002194565.1	desulfurococcales_odb10	99	98.6	0.4	0.2	0.8	491	c__Thermoprotei (UID148)	41	245	158	1	238	5	1	0	0	99.37	4.43	12.5	1273541	Pyrodictium delaneyi (crenarchaeotes)
GCF_002197185.1	euryarchaeota_odb10	97.4	97.4	0	0	2.6	234	p__Euryarchaeota (UID4)	45	299	202	0	299	0	0	0	0	100	0	0	2008440	Thermococcus sp. 5-4 (euryarchaeotes)
GCF_002212765.2	bacteria_odb10	30.6	30.6	0	6.5	62.9	124	c__Deltaproteobacteria (UID3216)	83	247	155	167	79	1	0	0	0	21.7	0.02	0	1931276	Haliangium sp. UPWRP_2 (d-proteobacteria)
GCF_002214385.1	euryarchaeota_odb10	96.6	96.6	0	0	3.4	234	p__Euryarchaeota (UID4)	45	299	202	8	291	0	0	0	0	97.03	0	0	71997	Thermococcus gorgonarius (euryarchaeotes)
GCF_002214565.1	euryarchaeota_odb10	97.9	97.9	0	0	2.1	234	p__Euryarchaeota (UID4)	45	299	202	0	299	0	0	0	0	100	0	0	187880	Thermococcus radiotolerans (euryarchaeotes)
GCF_002216005.1	clostridia_odb10	95.1	94.7	0.4	1.6	3.3	247	p__Firmicutes (UID240)	1318	179	104	3	176	0	0	0	0	97.12	0	0	759412	Natranaerobius trueperi (firmicutes)
GCF_002232035.1	coriobacteriales_odb10	99	98.5	0.5	0.2	0.8	548	p__Actinobacteria (UID2112)	31	211	124	0	209	2	0	0	0	100	1.61	0	2018038	Collinsella sp. TF06-26 (actinobacteria)
GCF_002240205.1	chlorobi_odb10	98.3	98.2	0.1	0.5	1.2	1160	k__Bacteria (UID2570)	433	273	183	1	271	1	0	0	0	99.45	0.27	0	281093	Prosthecochloris sp. GSB1 (green sulfur bacteria)
GCF_002252185.2	mollicutes_odb10	100	98	2	0	0	151	k__Bacteria (UID2328)	3167	125	74	1	124	0	0	0	0	98.65	0	0	2148	Acholeplasma laidlawii (mycoplasmas)
GCF_002257705.1	selenomonadales_odb10	97.8	94.3	3.5	0.1	2.1	796	p__Firmicutes (UID1022)	100	294	158	0	289	3	0	2	0	100	2.66	0	1123289	Sporomusa silvacetica DSM 10669 (firmicutes)
GCF_002285055.1	bacteria_odb10	93.5	93.5	0	0.8	5.7	124	k__Bacteria (UID2328)	3167	126	75	1	124	1	0	0	0	98.67	1.33	0	2024899	Candidatus Izimaplasma sp. ZiA1 (bacteria)
GCF_002287235.1	methanomicrobia_odb10	99	98.3	0.7	0.3	0.7	588	p__Euryarchaeota (UID49)	95	228	153	1	225	2	0	0	0	99.84	0.65	50	1036679	Methanosarcina spelaei (euryarchaeotes)
GCF_002334685.1	desulfovibrionales_odb10	96.3	95.4	0.9	1.2	2.5	777	c__Deltaproteobacteria (UID3218)	61	284	169	3	280	1	0	0	0	98.52	0.59	0	631220	Desulfovibrio sp. G11 (d-proteobacteria)
GCF_002335445.1	epsilonproteobacteria_odb10	93.3	93.1	0.2	0.5	6.2	591	k__Bacteria (UID3060)	138	338	246	1	336	1	0	0	0	99.59	0.41	0	1936991	Lebetimonas natsushimae (e-proteobacteria)
GCF_002356555.2	chromatiales_odb10	95	93.9	1.1	0.5	4.5	652	c__Gammaproteobacteria (UID4267)	119	543	283	16	525	2	0	0	0	96.54	0.71	0	1052	Halorhodospira halochloris (g-proteobacteria)
GCF_002412335.2	oscillatoriales_odb10	91.4	90.9	0.5	0.7	7.9	1493	p__Cyanobacteria (UID2192)	79	583	457	29	554	0	0	0	0	94.58	0	0	2040638	Tychonema bourrellyi FEM_GT703 (cyanobacteria)
GCF_002563855.1	bacteria_odb10	91.9	91.1	0.8	5.6	2.5	124	k__Bacteria (UID1452)	924	161	108	5	155	1	0	0	0	95.99	0.93	0	2761530	Chloroflexi bacterium G233 (GNS bacteria)
GCF_002727185.1	planctomycetes_odb10	99.3	99.1	0.2	0.2	0.5	571	k__Bacteria (UID2565)	2921	140	85	1	138	1	0	0	0	99.93	1.18	0	2014065	Rhodopirellula bahusiensis (bacteria)
GCF_002761295.1	methanomicrobia_odb10	99	99	0	0	1	588	p__Euryarchaeota (UID49)	95	228	153	2	223	3	0	0	0	99.51	1.96	0	39664	Methanohalophilus portucalensis (euryarchaeotes)
GCF_002798115.1	desulfobacterales_odb10	96	94.7	1.3	1.2	2.8	599	c__Deltaproteobacteria (UID3216)	83	247	155	2	244	1	0	0	0	99.33	0.65	0	157842	Desulfofaba hansenii (d-proteobacteria)
GCF_002817655.1	chlamydiae_odb10	99.5	99.1	0.4	0.4	0.1	533	k__Bacteria (UID2993)	77	301	197	1	299	1	0	0	0	99.49	0.25	100	2038470	Candidatus Chlamydia corallus (chlamydias)
GCF_002838185.1	mollicutes_odb10	100	94	6	0	0	151	k__Bacteria (UID2328)	3167	126	75	1	120	5	0	0	0	98.67	5.78	80	1911684	Tenericutes bacterium MO-XQ (bacteria)
GCF_002838205.1	mollicutes_odb10	99.3	99.3	0	0	0.7	151	k__Bacteria (UID2328)	3167	126	75	1	123	2	0	0	0	98.67	1.78	0	1911683	Tenericutes bacterium MZ-XQ (bacteria)
GCF_002844335.1	halobacteriales_odb10	99.8	99.6	0.2	0	0.2	904	f__Halobacteriaceae (UID85)	51	395	250	1	394	0	0	0	0	99.93	0	0	1932004	Haloarcula taiwanensis (euryarchaeotes)
GCF_002872415.1	bacteria_odb10	85.5	85.5	0	8.9	5.6	124	k__Bacteria (UID3187)	2258	182	112	8	173	0	1	0	0	93.3	1.79	0	960	Bacteriovorax stolpii (proteobacteria)
GCF_002878295.2	chloroflexi_odb10	98.9	98.5	0.4	0.4	0.7	271	k__Bacteria (UID1452)	924	151	101	7	144	0	0	0	0	94.39	0	0	1536648	Dehalogenimonas sp. GP (GNS bacteria)
GCF_002898515.1	bacteria_odb10	98.4	97.6	0.8	0.8	0.8	124	c__Deltaproteobacteria (UID3216)	83	247	155	2	245	0	0	0	0	98.71	0	0	1969733	Geothermobacter hydrogeniphilus (d-proteobacteria)
GCF_002901265.1	planctomycetes_odb10	95.1	94	1.1	3.2	1.7	571	k__Bacteria (UID2565)	2921	140	85	3	136	0	1	0	0	97.58	2.35	33.33	265606	Rhodopirellula baltica (bacteria)
GCF_002903145.1	proteobacteria_odb10	79	77.6	1.4	5	16	219	k__Bacteria (UID3187)	2258	182	112	12	169	1	0	0	0	91.22	0.89	0	2067553	Halobacteriovorax sp. DA5 (proteobacteria)
GCF_002915595.1	cellvibrionales_odb10	99.7	98.9	0.8	0	0.3	913	c__Gammaproteobacteria (UID4444)	263	507	232	0	502	4	1	0	0	100	1.8	0	2067667	Marortus luteolus (g-proteobacteria)
GCF_002916695.1	spirochaetales_odb10	95.1	94.8	0.3	2	2.9	345	c__Spirochaetia (UID2496)	72	215	125	4	210	1	0	0	0	97.6	0.8	0	1187066	Alkalispirochaeta sphaeroplastigenens (spirochetes)
GCF_002928315.1	oceanospirillales_odb10	98.4	98.1	0.3	1	0.6	619	o__Oceanospirillales (UID4446)	43	529	233	3	521	5	0	0	0	98.71	0.94	0	2083153	Proteobacteria bacterium 228 (proteobacteria)
GCF_002930185.1	entomoplasmatales_odb10	99.1	97.9	1.2	0.3	0.6	332	c__Mollicutes (UID2395)	108	227	132	1	224	2	0	0	0	99.62	1.14	0	209274	Entomoplasma lucivorax (mycoplasmas)
GCF_002943105.1	flavobacteriales_odb10	99.5	99.5	0	0.4	0.1	733	o__Flavobacteriales (UID2815)	123	324	204	1	321	2	0	0	0	99.93	0.49	0	237258	Cloacibacterium normanense (CFB group bacteria)
GCF_002949735.1	nostocales_odb10	99.3	98.5	0.8	0.1	0.6	1899	p__Cyanobacteria (UID2189)	82	579	450	3	568	8	0	0	0	99.44	1.19	0	1261031	Nostoc sp. 'Peltigera membranacea cyanobiont' N6 (cyanobacteria)
GCF_002949795.1	nostocales_odb10	98.9	98.3	0.6	0.2	0.9	1899	p__Cyanobacteria (UID2189)	82	579	450	3	574	2	0	0	0	99.55	0.44	0	1618022	Nostoc sp. 'Lobaria pulmonaria (5183) cyanobiont' (cyanobacteria)
GCF_002952055.1	bacteria_odb10	92.7	92.7	0	2.4	4.9	124	c__Deltaproteobacteria (UID3217)	62	280	168	2	278	0	0	0	0	98.81	0	0	1986146	Desulfobulbus oralis (d-proteobacteria)
GCF_002958735.1	chromatiales_odb10	76.1	68.9	7.2	8.9	15	652	c__Gammaproteobacteria (UID4274)	112	580	290	53	457	68	1	1	0	88.76	13.1	96.1	61644	Chromatium okenii (g-proteobacteria)
GCF_002959965.1	cellvibrionales_odb10	98.8	97.9	0.9	0.4	0.8	913	c__Gammaproteobacteria (UID4444)	263	507	232	1	502	4	0	0	0	99.57	1.32	0	407164	Microbulbifer pacificus (g-proteobacteria)
GCF_002967725.1	bacteria_odb10	80.6	41.9	38.7	3.2	16.2	124	k__Bacteria (UID203)	5449	103	57	4	31	68	0	0	0	92.98	44.74	23.53	124	Blastopirellula marina (bacteria)
GCF_002968355.1	entomoplasmatales_odb10	95.5	94.6	0.9	1.5	3	332	c__Mollicutes (UID2395)	108	228	133	4	222	2	0	0	0	97.74	0.86	50	2099885	Spiroplasma sp. ChiS (mycoplasmas)
GCF_002973515.1	methanomicrobia_odb10	98.3	98.3	0	0.3	1.4	588	p__Euryarchaeota (UID49)	95	228	153	2	226	0	0	0	0	99.51	0	0	51203	Methanohalophilus euhalobius (euryarchaeotes)
GCF_002995755.1	firmicutes_odb10	93.6	93.1	0.5	0	6.4	218	c__Clostridia (UID1085)	35	420	196	0	420	0	0	0	0	100	0	0	676965	Moorella humiferrea (firmicutes)
GCF_002995805.1	thermoanaerobacterales_odb10	99.2	97.9	1.3	0.4	0.4	476	c__Clostridia (UID1085)	35	420	196	3	416	1	0	0	0	98.98	0.13	0	1266720	Moorella stamsii (firmicutes)
GCF_002995935.1	spirochaetales_odb10	99.7	99.7	0	0	0.3	345	f__Spirochaetaceae (UID2512)	56	235	124	0	235	0	0	0	0	100	0	0	139	Borreliella burgdorferi (Lyme disease spirochete)
GCF_003002135.1	bacteria_odb10	26.6	26.6	0	3.2	70.2	124	k__Bacteria (UID3060)	138	336	244	267	69	0	0	0	0	15.98	0	0	1449181	Epsilonproteobacteria bacterium SCGC AD-311-E16 (e-proteobacteria)
GCF_003003885.1	synechococcales_odb10	98.7	98.2	0.5	0.4	0.9	788	p__Cyanobacteria (UID2189)	82	579	450	1	576	2	0	0	0	99.78	0.33	0	2107693	Chlorogloea sp. CCALA 695 (cyanobacteria)
GCF_003003925.1	synechococcales_odb10	99.1	99.1	0	0.5	0.4	788	p__Cyanobacteria (UID2143)	129	472	368	0	471	1	0	0	0	100	0.27	0	2107695	Aphanothece cf. minutissima CCALA 015 (cyanobacteria)
GCF_003004015.1	cyanobacteria_odb10	98.4	97.5	0.9	1	0.6	773	p__Cyanobacteria (UID2189)	82	579	450	6	564	7	2	0	0	99.26	1.78	7.69	2107697	Cyanosarcina cf. burmensis CCALA 770 (cyanobacteria)
GCF_003007785.1	cyanobacteria_odb10	99.4	99	0.4	0.3	0.3	773	p__Cyanobacteria (UID2192)	79	584	458	3	581	0	0	0	0	99.49	0	0	2107694	Aphanothece hegewaldii CCALA 016 (cyanobacteria)
GCF_003011125.1	synechococcales_odb10	96.6	96.1	0.5	1.3	2.1	788	p__Cyanobacteria (UID2143)	129	472	368	6	458	8	0	0	0	98.55	1.72	75	2116544	Synechococcus lacustris (cyanobacteria)
GCF_003011885.1	synechococcales_odb10	98.7	98.6	0.1	0.3	1	788	p__Cyanobacteria (UID2143)	129	472	368	1	470	1	0	0	0	99.73	0.27	0	2116684	Cyanobium usitatum str. Tous (cyanobacteria)
GCF_003013815.1	oscillatoriales_odb10	92.7	91.9	0.8	1.7	5.6	1493	p__Cyanobacteria (UID2192)	79	584	458	5	575	3	0	1	0	99.13	1.09	88.89	2082950	Cyanothece sp. BG0011 (cyanobacteria)
GCF_003014495.1	bacteroidia_odb10	99.3	98.9	0.4	0.2	0.5	538	k__Bacteria (UID2569)	434	278	186	1	272	4	1	0	0	99.46	2.96	0	1541063	Prolixibacter denitrificans (CFB group bacteria)
GCF_003015105.1	cyanobacteria_odb10	97.2	96.4	0.8	2.1	0.7	773	p__Cyanobacteria (UID2189)	82	579	450	6	570	1	2	0	0	98.81	1	0	869949	Chroococcidiopsis sp. CCALA 051 (cyanobacteria)
GCF_003015145.1	rickettsiales_odb10	86.5	86	0.5	0.5	13	364	k__Bacteria (UID2495)	2993	147	91	2	145	0	0	0	0	97.8	0	0	2115978	Candidatus Phycorickettsia trachydisci (a-proteobacteria)
GCF_003015225.1	synechococcales_odb10	97.4	97	0.4	0.4	2.2	788	p__Cyanobacteria (UID2192)	79	584	458	1	583	0	0	0	0	99.78	0	0	2116702	Synechocystis sp. IPPAS B-1465 (cyanobacteria)
GCF_003017785.1	synechococcales_odb10	81.5	78.6	2.9	7.7	10.8	788	p__Cyanobacteria (UID2143)	129	472	368	47	390	33	2	0	0	89.75	7.41	30.77	2107701	filamentous cyanobacterium CCP5 (cyanobacteria)
GCF_003017855.1	synechococcales_odb10	95.3	92.8	2.5	1.6	3.1	788	p__Cyanobacteria (UID2143)	129	472	368	10	440	19	3	0	0	97.6	4.66	17.86	2107702	filamentous cyanobacterium CCT1 (cyanobacteria)
GCF_003018975.1	synechococcales_odb10	88.1	86.5	1.6	4.1	7.8	788	p__Cyanobacteria (UID2143)	129	472	368	24	432	14	2	0	0	94.07	4.08	15	2107699	filamentous cyanobacterium CCP4 (cyanobacteria)
GCF_003019315.1	fusobacteriales_odb10	98.2	97.6	0.6	0.4	1.4	510	k__Bacteria (UID2329)	174	149	89	1	147	1	0	0	0	98.88	1.12	0	469616	Fusobacterium mortiferum ATCC 9817 (fusobacteria)
GCF_003019735.1	chroococcales_odb10	99.6	99.3	0.3	0	0.4	1493	p__Cyanobacteria (UID2192)	79	582	456	1	577	4	0	0	0	99.89	0.58	50	1967666	Microcystis sp. MC19 (cyanobacteria)
GCF_003022385.1	synechococcales_odb10	92.8	91.4	1.4	2.3	4.9	788	p__Cyanobacteria (UID2143)	129	472	368	16	443	13	0	0	0	95.65	2.01	7.69	2107704	filamentous cyanobacterium CCP3 (cyanobacteria)
GCF_003044185.1	actinobacteria_phylum_odb10	70.3	69.7	0.6	5.1	24.6	356	p__Actinobacteria (UID1454)	732	200	117	2	196	2	0	0	0	98.72	1.28	0	2133960	Conexibacter sp. Seoho-28 (actinobacteria)
GCF_003044305.1	bacteria_odb10	98.4	96	2.4	1.6	0	124	c__Deltaproteobacteria (UID3216)	83	245	154	1	234	9	1	0	0	99.35	6.33	0	2138576	Vitiosangium sp. GDMCC 1.1324 (d-proteobacteria)
GCF_003045125.1	thaumarchaeota_odb10	98.5	98.2	0.3	0.3	1.2	722	k__Archaea (UID2)	207	145	103	1	144	0	0	0	0	99.51	0	0	1410606	Candidatus Nitrosopelagicus brevis (archaea)
GCF_003046625.1	bacteroidia_odb10	99.1	98.5	0.6	0.4	0.5	538	k__Bacteria (UID2569)	434	278	186	0	270	8	0	0	0	100	4.03	0	1639118	Mangrovibacterium marinum (CFB group bacteria)
GCF_003046795.1	desulfovibrionales_odb10	97.5	97.2	0.3	1	1.5	777	c__Deltaproteobacteria (UID3217)	62	280	168	1	275	4	0	0	0	99.98	2.38	0	2109626	Desulfonatronum sp. SC1 (d-proteobacteria)
GCF_003050825.1	betaproteobacteria_odb10	96.7	96.3	0.4	0.2	3.1	569	c__Betaproteobacteria (UID3959)	235	414	210	3	409	2	0	0	0	99.48	0.26	0	200119	Nitrosospira sp. Nsp5 (b-proteobacteria)
GCF_003050965.1	betaproteobacteria_odb10	96.7	96.7	0	0.2	3.1	569	c__Betaproteobacteria (UID3959)	235	414	210	4	405	5	0	0	0	98.77	1.02	0	136548	Nitrosospira sp. Nsp2 (b-proteobacteria)
GCF_003053505.1	bacteria_odb10	91.9	88.7	3.2	0.8	7.3	124	c__Deltaproteobacteria (UID3216)	83	247	155	10	235	2	0	0	0	99.13	0.81	0	2135459	Geobacter sp. DSM 2909 (d-proteobacteria)
GCF_003053905.1	burkholderiales_odb10	88.5	87.9	0.6	0.6	10.9	688	c__Betaproteobacteria (UID3959)	235	414	210	2	405	7	0	0	0	99.72	1.51	0	2135783	Nitrosospira sp. Nsp37 (b-proteobacteria)
GCF_003054515.1	betaproteobacteria_odb10	99.3	98.8	0.5	0.4	0.3	569	f__Rhodocyclaceae (UID3972)	30	540	241	2	538	0	0	0	0	99.17	0	0	2080469	Zoogloeaceae bacteirum Par-f-2 (b-proteobacteria)
GCF_003054695.1	bacteria_odb10	87.1	86.3	0.8	6.5	6.4	124	k__Bacteria (UID2982)	88	230	148	0	224	6	0	0	0	100	3.55	0	2161867	Verrucomicrobia bacterium LW23 (verrucomicrobia)
GCF_003054705.1	bacteria_odb10	85.5	84.7	0.8	5.6	8.9	124	k__Bacteria (UID2982)	88	227	146	1	223	2	1	0	0	99.32	2.74	0	2161864	Opitutus sp. ER46 (verrucomicrobia)
GCF_003056015.1	chlamydiae_odb10	22.2	14.3	7.9	0	77.8	533	k__Bacteria (UID2982)	88	230	148	88	84	54	4	0	0	53.62	28.41	27.27	1903953	Candidatus Similichlamydia epinepheli (bacteria)
GCF_003057965.1	thermoanaerobacterales_odb10	79.4	79.2	0.2	1.9	18.7	476	k__Bacteria (UID203)	5449	104	58	1	102	1	0	0	0	98.28	1.72	0	1794699	Thermodesulfobium acidiphilum (firmicutes)
GCF_003058365.1	halobacteriales_odb10	87.8	87.1	0.7	0.3	11.9	904	f__Halobacteriaceae (UID85)	51	395	250	10	383	2	0	0	0	96.52	0.27	0	1679096	Haloarculaceae archaeon HArcel1 (euryarchaeotes)
GCF_003060805.1	oscillatoriales_odb10	97.7	97.1	0.6	0.4	1.9	1493	p__Cyanobacteria (UID2192)	79	584	458	1	576	7	0	0	0	99.93	0.38	100	2153484	Arthrospira sp. TJSD092 (cyanobacteria)
GCF_003072465.1	betaproteobacteria_odb10	73.5	73.5	0	1.1	25.4	569	c__Betaproteobacteria (UID3959)	235	420	211	78	342	0	0	0	0	78.11	0	0	1576550	Candidatus Kinetoplastibacterium sorsogonicusi (b-proteobacteria)
GCF_003072485.1	bacteria_odb10	71.8	71.8	0	8.1	20.1	124	k__Bacteria (UID2495)	2993	147	91	11	136	0	0	0	0	89.38	0	0	1802984	Candidatus Fokinia solitaria (a-proteobacteria)
GCF_003073135.1	bacteria_odb10	96	94.4	1.6	3.2	0.8	124	k__Bacteria (UID1453)	901	171	117	1	166	4	0	0	0	99.15	2.85	0	2052804	Euzebya rosea (actinobacteria)
GCF_003076275.1	cellvibrionales_odb10	99.3	99.2	0.1	0.1	0.6	913	c__Gammaproteobacteria (UID4444)	263	507	232	1	505	1	0	0	0	99.57	0.43	0	359370	Microbulbifer sp. A4B17 (g-proteobacteria)
GCF_003076595.1	spirochaetales_odb10	98.8	98.8	0	0.3	0.9	345	f__Spirochaetaceae (UID2512)	56	235	124	1	234	0	0	0	0	99.19	0	0	1964448	Candidatus Borrelia tachyglossi (spirochetes)
GCF_003096195.1	bacteria_odb10	80.6	80.6	0	8.1	11.3	124	k__Bacteria (UID2982)	88	230	148	10	218	2	0	0	0	93.89	0.68	0	1796921	Ereboglobus luteus (verrucomicrobia)
GCF_003112675.1	spirochaetia_odb10	100	100	0	0	0	239	k__Bacteria (UID2495)	2993	140	85	1	139	0	0	0	0	98.82	0	0	1917820	Leptospira johnsonii (bacteria)
GCF_003112695.1	betaproteobacteria_odb10	99.3	98.6	0.7	0.2	0.5	569	c__Betaproteobacteria (UID3971)	223	424	211	0	423	1	0	0	0	100	0.47	0	1765050	Azospira sp. I13 (b-proteobacteria)
GCF_003113895.1	nostocales_odb10	99.4	99	0.4	0.1	0.5	1899	p__Cyanobacteria (UID2189)	82	579	450	2	576	1	0	0	0	99.77	0.22	0	2005467	Nostoc commune NIES-4072 (cyanobacteria)
GCF_003114815.1	spirochaetia_odb10	98.3	98.3	0	1.7	0	239	k__Bacteria (UID2495)	2993	140	85	0	140	0	0	0	0	100	0	0	1917822	Leptospira ellinghausenii (bacteria)
GCF_003114835.1	spirochaetia_odb10	98.7	98.3	0.4	1.3	0	239	k__Bacteria (UID2495)	2993	140	85	0	140	0	0	0	0	100	0	0	1917830	Leptospira kobayashii (bacteria)
GCF_003114855.1	spirochaetia_odb10	98.3	97.9	0.4	1.7	0	239	k__Bacteria (UID2495)	2993	140	85	1	139	0	0	0	0	98.82	0	0	1917863	Leptospira ryugenii (bacteria)
GCF_003116855.1	desulfurococcales_odb10	79.8	78.8	1	0.4	19.8	491	c__Thermoprotei (UID148)	41	245	158	3	242	0	0	0	0	98.1	0	0	2027460	Desulfurococcaceae archaeon AG1 (crenarchaeotes)
GCF_003116935.1	thermoanaerobacterales_odb10	99	97.7	1.3	0	1	476	c__Clostridia (UID1085)	35	420	196	3	413	4	0	0	0	99.23	1.7	0	2138101	Moorella sp. Hama-1 (firmicutes)
GCF_003121985.1	bacteroidia_odb10	99.2	98.1	1.1	0.2	0.6	538	k__Bacteria (UID2569)	434	275	184	1	273	1	0	0	0	99.46	0.54	0	2162893	Marinilabilia rubra (CFB group bacteria)
GCF_003131205.1	acidobacteria_odb10	98.2	97.5	0.7	0.7	1.1	601	k__Bacteria (UID3187)	2258	187	116	4	183	0	0	0	0	97.63	0	0	1002691	Occallatibacter savannae (bacteria)
GCF_003149435.1	chromatiales_odb10	98.6	96.8	1.8	0.2	1.2	652	c__Gammaproteobacteria (UID4267)	119	543	283	7	525	11	0	0	0	98.21	2.92	54.55	2182432	Spiribacter sp. E85 (g-proteobacteria)
GCF_003149495.1	bacteria_odb10	79	79	0	8.9	12.1	124	k__Bacteria (UID2565)	2921	141	86	4	130	7	0	0	0	96.28	6.34	14.29	114	Gemmata obscuriglobus (bacteria)
GCF_003149675.1	methanobacteria_odb10	88.9	88.4	0.5	0.3	10.8	782	p__Euryarchaeota (UID3)	148	188	125	5	183	0	0	0	0	96	0	0	1077256	Methanosphaera cuniculi (euryarchaeotes)
GCF_003172895.1	gammaproteobacteria_odb10	98.7	98.4	0.3	0	1.3	366	c__Gammaproteobacteria (UID4274)	112	581	290	10	555	16	0	0	0	97.18	3.6	12.5	1481894	Leucothrix arctica (g-proteobacteria)
GCF_003173335.1	methanomicrobiales_odb10	97.1	96.3	0.8	0.2	2.7	882	p__Euryarchaeota (UID54)	90	234	153	2	230	2	0	0	0	99.02	1.31	0	1277351	Methanospirillum stamsii (euryarchaeotes)
GCF_003173355.1	methanomicrobiales_odb10	96.6	96	0.6	0.3	3.1	882	p__Euryarchaeota (UID54)	90	234	153	2	230	2	0	0	0	99.54	1.31	0	668570	Methanospirillum lacunae (euryarchaeotes)
GCF_003175215.1	thaumarchaeota_odb10	99.6	99.2	0.4	0	0.4	722	k__Archaea (UID2)	207	145	103	0	145	0	0	0	0	100	0	0	718286	Candidatus Nitrosopumilus sp. NM25 (archaea)
GCF_003182595.1	chlorobi_odb10	97.6	97.2	0.4	0.2	2.2	1160	k__Bacteria (UID2570)	433	272	182	2	267	3	0	0	0	99.43	1.37	0	2017681	Prosthecochloris marina (green sulfur bacteria)
GCF_003185655.1	bacteria_odb10	85.5	85.5	0	5.6	8.9	124	k__Bacteria (UID2982)	88	230	148	0	228	2	0	0	0	100	1.35	0	2174842	Coraliomargarita sinensis (verrucomicrobia)
GCF_003185865.1	sphingomonadales_odb10	93	35.3	57.7	0.8	6.2	1018	k__Bacteria (UID203)	5449	104	58	5	39	37	19	4	0	91.38	93.18	26.27	2204170	Nostoc sp. 3335mG (cyanobacteria)
GCF_003201565.1	betaproteobacteria_odb10	96.5	96.1	0.4	0.2	3.3	569	c__Betaproteobacteria (UID3959)	235	413	209	0	413	0	0	0	0	100	0	0	200124	Nitrosomonas sp. Nm84 (b-proteobacteria)
GCF_003201675.1	sulfolobales_odb10	97.4	97.3	0.1	0.8	1.8	1244	c__Thermoprotei (UID147)	54	217	168	1	216	0	0	0	0	99.4	0	0	1293036	Metallosphaera hakonensis JCM 8857 = DSM 7519 (crenarchaeotes)
GCF_003201765.1	sulfolobales_odb10	98.2	97.6	0.6	0.2	1.6	1244	c__Thermoprotei (UID147)	54	217	168	2	214	1	0	0	0	99.11	0.6	0	619593	Acidianus sulfidivorans JP7 (crenarchaeotes)
GCF_003201835.1	sulfolobales_odb10	95.9	95.2	0.7	1.1	3	1244	c__Thermoprotei (UID147)	54	217	168	1	215	0	1	0	0	99.4	1.19	0	41673	Acidianus brierleyi (crenarchaeotes)
GCF_003202105.1	firmicutes_odb10	94	93.1	0.9	0.5	5.5	218	k__Bacteria (UID2372)	131	177	106	0	175	1	1	0	0	100	2.83	0	1034346	Dielma fastidiosa (firmicutes)
GCF_003202155.1	bacteroidia_odb10	98.3	97.2	1.1	0	1.7	538	k__Bacteria (UID2569)	434	278	186	1	268	9	0	0	0	99.73	2.8	0	2184082	Marinifilum breve (CFB group bacteria)
GCF_003205235.1	thermoplasmata_odb10	97.4	97.4	0	0.3	2.3	340	p__Euryarchaeota (UID3)	148	186	123	2	184	0	0	0	0	99.55	0	0	2094122	Thermoplasma sp. Kam2015 (archaea)
GCF_003205875.1	chloroflexi_odb10	100	100	0	0	0	271	k__Bacteria (UID1452)	924	161	110	1	158	2	0	0	0	99.09	1.82	0	2094568	Herpetosiphon llansteffanensis (GNS bacteria)
GCF_003208255.1	chromatiales_odb10	99.8	99.8	0	0.2	0	652	s__thiocyanoxidans (UID4307)	68	1099	253	1	1096	2	0	0	0	99.97	0.22	0	1158175	Thioalkalivibrio sp. ALE21 (g-proteobacteria)
GCF_003226565.1	betaproteobacteria_odb10	99.5	98.8	0.7	0.2	0.3	569	f__Rhodocyclaceae (UID3972)	30	540	241	2	535	3	0	0	0	99.38	0.58	0	1121029	Azoarcus communis SWub3 = DSM 12120 (b-proteobacteria)
GCF_003228205.1	thermotogae_odb10	56.1	55.1	1	1.7	42.2	713	k__Bacteria (UID209)	5443	104	58	19	85	0	0	0	0	73.82	0	0	1389250	Mesotoga sp. TolDC (bacteria)
GCF_003231495.1	synechococcales_odb10	98.2	96.4	1.8	0.5	1.3	788	p__Cyanobacteria (UID2182)	89	544	424	4	534	4	1	1	0	99.17	2	0	1764569	Acaryochloris sp. RCC1774 (cyanobacteria)
GCF_003253565.1	bacteria_odb10	94.4	87.1	7.3	4	1.6	124	k__Bacteria (UID1452)	924	151	101	2	130	19	0	0	0	98.68	10.89	0	644383	Thermosporothrix hazakensis (GNS bacteria)
GCF_003254475.1	alphaproteobacteria_odb10	99.7	99.5	0.2	0	0.3	432	c__Alphaproteobacteria (UID3422)	26	529	308	1	519	9	0	0	0	99.68	2	0	2170551	Phenylobacterium soli (a-proteobacteria)
GCF_003254505.1	alphaproteobacteria_odb10	99.1	99.1	0	0.7	0.2	432	c__Alphaproteobacteria (UID3422)	26	529	308	2	519	8	0	0	0	99.73	1.54	0	1813876	Phenylobacterium hankyongense (a-proteobacteria)
GCF_003254525.1	alphaproteobacteria_odb10	99	98.8	0.2	0.7	0.3	432	c__Alphaproteobacteria (UID3422)	26	529	308	2	524	3	0	0	0	99.57	0.97	0	1445034	Phenylobacterium kunshanense (a-proteobacteria)
GCF_003258315.1	bacteria_odb10	90.3	87.9	2.4	4	5.7	124	c__Deltaproteobacteria (UID3216)	83	247	155	19	222	6	0	0	0	89.01	2.73	0	1548548	Bradymonas sediminis (d-proteobacteria)
GCF_003258605.2	streptomycetales_odb10	97.3	95.9	1.4	0.6	2.1	1579	o__Actinomycetales (UID1696)	455	315	190	0	310	5	0	0	0	100	2.37	0	2126346	Streptacidiphilus bronchialis (high GC Gram+)
GCF_003259155.1	cellvibrionales_odb10	98.3	98.1	0.2	0	1.7	913	c__Gammaproteobacteria (UID4444)	263	507	232	0	506	1	0	0	0	100	0.22	0	2202654	Marinimicrobium alkaliphilum (g-proteobacteria)
GCF_003259895.1	clostridia_odb10	95.1	93.5	1.6	0.4	4.5	247	p__Firmicutes (UID241)	930	209	115	1	205	3	0	0	0	99.13	2.17	0	43595	Halanaerobium saccharolyticum (firmicutes)
GCF_003260125.1	bacteria_odb10	93.5	91.9	1.6	1.6	4.9	124	c__Deltaproteobacteria (UID3216)	83	247	155	16	224	7	0	0	0	90.32	4	0	2211119	Lujinxingia litoralis (d-proteobacteria)
GCF_003261095.1	desulfobacterales_odb10	100	98.8	1.2	0	0	599	c__Deltaproteobacteria (UID3216)	83	247	155	1	245	1	0	0	0	99.35	0.65	100	2291	Desulfobacter hydrogenophilus (d-proteobacteria)
GCF_003261635.1	propionibacteriales_odb10	98.7	97.5	1.2	0.2	1.1	649	o__Actinomycetales (UID1697)	387	330	193	0	320	10	0	0	0	100	2.09	0	2185285	Kribbella monticola (high GC Gram+)
GCF_003263355.1	mollicutes_odb10	89.4	88.7	0.7	2	8.6	151	k__Bacteria (UID2328)	3167	121	70	3	118	0	0	0	0	97.38	0	0	203274	Candidatus Phytoplasma oryzae (Rice yellow dwarf phytoplasma)
GCF_003264935.1	methanobacteria_odb10	98.1	98.1	0	0.4	1.5	782	p__Euryarchaeota (UID3)	148	188	125	1	187	0	0	0	0	99.2	0	0	680118	Methanothermobacter tenebrarum (euryarchaeotes)
GCF_003265145.1	thermotogae_odb10	88.3	87.7	0.6	1	10.7	713	k__Bacteria (UID209)	5443	104	58	1	103	0	0	0	0	99.84	0	0	1343998	Mesotoga sp. Brook.08.YT.4.2.5.4. (bacteria)
GCF_003265365.1	thermotogae_odb10	93.3	92.6	0.7	0.4	6.3	713	k__Bacteria (UID209)	5443	103	58	2	101	0	0	0	0	96.55	0	0	1308979	Petrotoga sp. 9PW.55.5.1 (bacteria)
GCF_003265405.1	methanobacteria_odb10	93	92.5	0.5	0.5	6.5	782	p__Euryarchaeota (UID3)	148	188	125	3	185	0	0	0	0	97.6	0	0	2317	Methanosphaera stadtmanae (euryarchaeotes)
GCF_003265435.1	cellvibrionales_odb10	96.6	96.2	0.4	0.5	2.9	913	c__Gammaproteobacteria (UID4444)	263	507	232	5	498	3	1	0	0	98.76	1.34	16.67	2022661	Cellvibrionaceae bacterium AOL6 (g-proteobacteria)
GCF_003268005.1	methanobacteria_odb10	93.3	92.1	1.2	0.3	6.4	782	p__Euryarchaeota (UID3)	148	188	125	4	183	1	0	0	0	96.8	0.8	100	1789762	Methanosphaera sp. BMS (euryarchaeotes)
GCF_003268325.1	oscillatoriales_odb10	72.4	70.4	2	5.6	22	1493	p__Cyanobacteria (UID2192)	79	584	458	87	481	16	0	0	0	84.14	2.66	68.75	1982223	Arthrospira sp. O9.13F (cyanobacteria)
GCF_003268475.1	chloroflexi_odb10	95.6	94.1	1.5	0	4.4	271	k__Bacteria (UID1452)	924	151	101	3	145	3	0	0	0	98.18	2.97	0	1825093	Thermogemmatispora tikiterensis (GNS bacteria)
GCF_003268805.1	bacteria_odb10	89.5	88.7	0.8	4	6.5	124	k__Bacteria (UID2495)	2993	147	91	0	146	1	0	0	0	100	0.55	0	1945873	Fibrobacter sp. UWH8 (bacteria)
GCF_003268955.1	betaproteobacteria_odb10	96.5	96.1	0.4	0.2	3.3	569	c__Betaproteobacteria (UID3959)	235	413	209	2	407	4	0	0	0	99.4	0.88	0	200123	Nitrosomonas sp. Nm143 (b-proteobacteria)
GCF_003269155.1	thaumarchaeota_odb10	31.2	30.5	0.7	0.8	68	722	k__Archaea (UID2)	207	145	103	77	56	0	12	0	0	39.24	1.79	100	1465461	Thaumarchaeota archaeon SCGC AC-337_F14 (archaea)
GCF_003269275.1	firmicutes_odb10	96.8	95.4	1.4	0.9	2.3	218	o__Selenomonadales (UID1024)	64	334	167	1	329	4	0	0	0	99.98	1.5	0	1122957	Phascolarctobacterium faecium DSM 14760 (firmicutes)
GCF_003269445.1	mycoplasmatales_odb10	99.4	99.4	0	0	0.6	174	g__Mycoplasma (UID2415)	53	244	133	0	244	0	0	0	0	100	0	0	92401	Mycoplasma cloacale (mycoplasmas)
GCF_003285045.1	mycoplasmatales_odb10	97.7	97.7	0	1.7	0.6	174	g__Mycoplasma (UID2415)	53	244	133	0	243	1	0	0	0	100	0.25	0	92400	Mycoplasma anseris (mycoplasmas)
GCF_003285065.1	mycoplasmatales_odb10	100	100	0	0	0	174	g__Mycoplasma (UID2415)	53	244	133	0	244	0	0	0	0	100	0	0	171279	Mycoplasma anatis (mycoplasmas)
GCF_003285105.1	bacteroidetes_odb10	84	82.3	1.7	4.5	11.5	402	k__Bacteria (UID2570)	433	265	177	0	260	5	0	0	0	100	2	20	2026787	Rhodothermaceae bacterium (CFB group bacteria)
GCF_003287355.1	haloferacales_odb10	99.4	99	0.4	0	0.6	1039	f__Halobacteriaceae (UID96)	40	417	263	6	407	4	0	0	0	98.61	1.52	0	2249761	Halorubrum sp. 48-1-W (euryarchaeotes)
GCF_003289645.1	streptosporangiales_odb10	97.8	97.2	0.6	0.1	2.1	1162	o__Actinomycetales (UID1696)	455	311	187	0	307	4	0	0	0	100	1.87	0	2231787	Actinomadura craniellae (high GC Gram+)
GCF_003290325.1	bacteroidetes_odb10	80.6	79.1	1.5	4.5	14.9	402	k__Bacteria (UID2570)	433	262	172	6	253	3	0	0	0	96.51	1.74	33.33	146919	Salinibacter ruber (CFB group bacteria)
GCF_003290445.1	thiotrichales_odb10	100	99.8	0.2	0	0	491	o__Thiotrichales (UID4410)	43	675	243	6	661	8	0	0	0	99.15	1.55	0	2007306	Francisella adeliensis (g-proteobacteria)
GCF_003298465.1	halobacteriales_odb10	99.4	96.7	2.7	0	0.6	904	f__Halobacteriaceae (UID84)	60	359	235	2	349	6	2	0	0	99.36	3.48	25	29295	halophilic archaeon (extreme halophile)
GCF_003308995.1	bacteroidetes_odb10	99	97.8	1.2	0.5	0.5	402	p__Bacteroidetes (UID2591)	364	303	203	1	300	2	0	0	0	99.51	0.49	0	2259036	Chitinophaga flava (CFB group bacteria)
GCF_003312285.1	desulfovibrionales_odb10	77.7	77.6	0.1	0.3	22	777	c__Deltaproteobacteria (UID3218)	61	284	169	11	273	0	0	0	0	93.49	0	0	29546	Lawsonia intracellularis (d-proteobacteria)
GCF_003313395.1	streptosporangiales_odb10	94.9	93.7	1.2	3.2	1.9	1162	o__Actinomycetales (UID1696)	455	314	189	1	304	9	0	0	0	99.47	2.95	11.11	2249762	Nonomuraea lactucae (high GC Gram+)
GCF_003315205.1	bacteria_odb10	87.1	87.1	0	5.6	7.3	124	k__Bacteria (UID2982)	88	229	147	1	220	6	2	0	0	99.32	4.99	8.33	748857	Roseimicrobium gellanilyticum (verrucomicrobia)
GCF_003315595.1	sphingobacteriia_odb10	98.2	97.8	0.4	0.2	1.6	1068	p__Bacteroidetes (UID2605)	350	315	209	5	307	3	0	0	0	97.61	0.66	0	2259170	Pedobacter miscanthi (CFB group bacteria)
GCF_003315775.1	firmicutes_odb10	98.2	98.2	0	0	1.8	218	o__Selenomonadales (UID1024)	64	334	167	0	333	1	0	0	0	100	0.2	0	1675036	Megasphaera hexanoica (firmicutes)
GCF_003315795.1	streptosporangiales_odb10	96.7	95.9	0.8	0.2	3.1	1162	o__Actinomycetales (UID1696)	455	314	189	0	301	12	1	0	0	100	2.47	26.67	2248750	Sphaerisporangium sp. LHW63015 (high GC Gram+)
GCF_003319095.1	actinobacteria_class_odb10	99.3	99	0.3	0.3	0.4	292	o__Actinomycetales (UID1802)	274	384	211	1	380	3	0	0	0	99.53	0.28	0	2250581	Blastococcus sp. TBT05-19 (high GC Gram+)
GCF_003323745.1	streptosporangiales_odb10	98.3	97.3	1	0.5	1.2	1162	o__Actinomycetales (UID1696)	455	314	189	0	301	12	1	0	0	100	2.96	20	509200	Sphaerisporangium album (high GC Gram+)
GCF_003324525.1	sphingobacteriia_odb10	96.6	96.3	0.3	0.2	3.2	1068	p__Bacteroidetes (UID2605)	350	312	206	1	309	2	0	0	0	99.51	0.97	0	2201324	Mucilaginibacter hurinus (CFB group bacteria)
GCF_003325455.1	propionibacteriales_odb10	99.4	99.4	0	0	0.6	649	o__Actinomycetales (UID1530)	622	259	152	0	259	0	0	0	0	100	0	0	2057246	Acidipropionibacterium virtanenii (high GC Gram+)
GCF_003326015.1	gammaproteobacteria_odb10	90.2	90.2	0	0.8	9	366	p__Proteobacteria (UID3880)	1495	242	151	3	239	0	0	0	0	98.01	0	0	2508687	Candidatus Thioglobus sp. NP1 (g-proteobacteria)
GCF_003326125.1	mycoplasmatales_odb10	100	100	0	0	0	174	g__Mycoplasma (UID2415)	53	244	133	2	242	0	0	0	0	99.25	0	0	2098	Mycoplasma hominis (mycoplasmas)
GCF_003326245.1	nostocales_odb10	99.7	99.2	0.5	0.1	0.2	1899	p__Cyanobacteria (UID2189)	82	579	450	2	574	3	0	0	0	99.56	0.44	0	76335	Nostoc sp. ATCC 53789 (cyanobacteria)
GCF_003327535.1	propionibacteriales_odb10	98.2	98	0.2	0.2	1.6	649	o__Actinomycetales (UID1697)	387	330	193	2	328	0	0	0	0	98.96	0	0	2268447	Desertihabitans brevis (high GC Gram+)
GCF_003330725.1	acidobacteria_odb10	98.5	98	0.5	0.3	1.2	601	k__Bacteria (UID3187)	2258	188	117	1	187	0	0	0	0	99.95	0	0	2211140	Acidisarcina polymorpha (bacteria)
GCF_003332325.1	mycoplasmatales_odb10	100	100	0	0	0	174	g__Mycoplasma (UID2415)	53	244	133	0	244	0	0	0	0	100	0	0	142651	Mycoplasma phocidae (mycoplasmas)
GCF_003332885.1	bacteroidetes_odb10	97.8	97.3	0.5	0.5	1.7	402	p__Bacteroidetes (UID2591)	364	303	203	0	301	2	0	0	0	100	0.49	0	2268757	Paracnuella aquatica (CFB group bacteria)
GCF_003333285.1	propionibacteriales_odb10	99	98.8	0.2	0.5	0.5	649	o__Actinomycetales (UID1697)	387	329	192	1	328	0	0	0	0	99.48	0	0	2045452	Nocardioides houyundeii (high GC Gram+)
GCF_003333395.1	bacillales_odb10	98.6	98.2	0.4	0	1.4	450	c__Bacilli (UID256)	765	275	151	3	269	3	0	0	0	98.01	1.21	0	1903720	Bacilli bacterium (firmicutes)
GCF_003335255.1	vibrionales_odb10	94	93.9	0.1	0.1	5.9	1445	f__Vibrionaceae (UID4865)	80	922	367	22	894	6	0	0	0	96.01	0.84	0	673372	Vibrio casei (g-proteobacteria)
GCF_003335505.1	bacteria_odb10	84.7	83.9	0.8	4.8	10.5	124	k__Bacteria (UID2565)	2921	140	85	2	137	1	0	0	0	98.75	1.18	0	1031537	Blastopirellula cremea (bacteria)
GCF_003336225.1	alteromonadales_odb10	98.9	98.7	0.2	0	1.1	820	c__Gammaproteobacteria (UID4442)	899	312	185	0	312	0	0	0	0	100	0	0	2282215	Corallincola sp. C4 (g-proteobacteria)
GCF_003336245.1	haloferacales_odb10	97	96.3	0.7	0.1	2.9	1039	f__Halobacteriaceae (UID96)	40	417	263	4	408	4	1	0	0	99.36	1.24	0	1126245	Haloplanus salinus (euryarchaeotes)
GCF_003336425.1	streptosporangiales_odb10	97.4	97.2	0.2	0.6	2	1162	o__Actinomycetales (UID1663)	488	308	183	1	305	2	0	0	0	99.45	0.55	0	1931232	Marinitenerispora sediminis (high GC Gram+)
GCF_003336705.1	gammaproteobacteria_odb10	100	99.7	0.3	0	0	366	c__Gammaproteobacteria (UID4444)	263	507	232	0	506	1	0	0	0	100	0.22	0	187981	Marinobacter litoralis (g-proteobacteria)
GCF_003336745.1	bacteria_odb10	89.5	89.5	0	3.2	7.3	124	k__Bacteria (UID2142)	169	316	236	0	316	0	0	0	0	100	0	0	1930763	Thermus caldifontis (bacteria)
GCF_003336805.1	oceanospirillales_odb10	99.4	99.2	0.2	0.3	0.3	619	c__Gammaproteobacteria (UID4444)	263	505	231	1	501	3	0	0	0	99.57	0.97	0	1982602	Marinospirillum perlucidum (g-proteobacteria)
GCF_003336875.1	alphaproteobacteria_odb10	99.8	98.6	1.2	0	0.2	432	c__Alphaproteobacteria (UID3305)	564	348	229	0	345	3	0	0	0	100	0.58	0	2171757	Oleisolibacter albus (a-proteobacteria)
GCF_003337235.1	actinobacteria_class_odb10	99.7	99.7	0	0.3	0	292	o__Actinomycetales (UID2012)	35	495	282	1	492	2	0	0	0	99.65	0.35	0	1500506	Halopolyspora algeriensis (high GC Gram+)
GCF_003337245.1	clostridia_odb10	94.3	93.9	0.4	0.8	4.9	247	p__Firmicutes (UID241)	930	207	114	1	206	0	0	0	0	99.12	0	0	2183913	Halanaerobium sp. MA284_MarDTE_T2 (firmicutes)
GCF_003337275.1	oceanospirillales_odb10	100	100	0	0	0	619	o__Oceanospirillales (UID4446)	43	529	233	0	526	2	1	0	0	100	0.52	0	491950	Marinomonas foliarum (g-proteobacteria)
GCF_003337655.1	gammaproteobacteria_odb10	99.2	98.9	0.3	0.5	0.3	366	c__Gammaproteobacteria (UID4444)	263	507	232	0	506	1	0	0	0	100	0.07	0	2743	Marinobacter hydrocarbonoclasticus (g-proteobacteria)
GCF_003337665.1	clostridia_odb10	94.7	93.5	1.2	0.8	4.5	247	p__Firmicutes (UID241)	930	209	115	1	204	3	1	0	0	99.13	3.33	0	2183914	Halanaerobium sp. ST460_2HS_T2 (firmicutes)
GCF_003337725.1	bacteroidia_odb10	99.5	98.9	0.6	0	0.5	538	k__Bacteria (UID2569)	434	275	184	0	273	2	0	0	0	100	1.09	0	989	Marinilabilia salmonicolor (CFB group bacteria)
GCF_003337735.1	chromatiales_odb10	98.8	98.6	0.2	0.2	1	652	c__Gammaproteobacteria (UID4267)	119	544	284	3	527	13	1	0	0	99.28	4.11	0	547122	Thioalbus denitrificans (g-proteobacteria)
GCF_003338615.1	clostridia_odb10	94.3	93.9	0.4	0.8	4.9	247	p__Firmicutes (UID241)	930	207	114	1	206	0	0	0	0	99.12	0	0	1653064	Halanaerobium sp. DL-01 (firmicutes)
GCF_003339615.1	chlamydiae_odb10	24.8	24.8	0	0	75.2	533	k__Bacteria (UID2982)	88	230	148	70	160	0	0	0	0	62.19	0	0	2170265	Candidatus Similichlamydia laticola (bacteria)
GCF_003339685.1	oceanospirillales_odb10	99	98.2	0.8	0.3	0.7	619	c__Gammaproteobacteria (UID4444)	263	506	232	4	495	7	0	0	0	99.14	1.4	42.86	2282311	Halomonas sp. DQ26W (g-proteobacteria)
GCF_003339775.1	entomoplasmatales_odb10	94	94	0	2.4	3.6	332	c__Mollicutes (UID2395)	108	228	133	6	220	2	0	0	0	96.62	1.13	100	1276259	Spiroplasma phoeniceum P40 (mycoplasmas)
GCF_003339805.1	bacteria_odb10	95.1	93.5	1.6	1.6	3.3	124	p__Actinobacteria (UID2112)	31	211	124	0	211	0	0	0	0	100	0	0	1473216	Senegalimassilia anaerobia (actinobacteria)
GCF_003339865.1	sphingobacteriia_odb10	99	98.6	0.4	0.1	0.9	1068	p__Bacteroidetes (UID2605)	350	315	209	4	309	2	0	0	0	98.09	0.96	0	2282421	Pedobacter chinensis (CFB group bacteria)
GCF_003340305.1	coriobacteriia_odb10	99.6	99.1	0.5	0.2	0.2	422	p__Actinobacteria (UID2112)	31	211	124	0	210	1	0	0	0	100	0.81	0	394340	Adlercreutzia equolifaciens subsp. celatus (actinobacteria)
GCF_003340315.1	coriobacteriia_odb10	98.5	98.3	0.2	0.2	1.3	422	p__Actinobacteria (UID2112)	31	211	124	0	211	0	0	0	0	100	0	0	572010	Slackia isoflavoniconvertens (actinobacteria)
GCF_003340345.1	coriobacteriia_odb10	99.3	99.1	0.2	0.2	0.5	422	p__Actinobacteria (UID2112)	31	211	124	0	210	1	0	0	0	100	0.81	0	230658	Paraeggerthella hongkongensis (actinobacteria)
GCF_003340395.1	coriobacteriia_odb10	99.6	99.1	0.5	0	0.4	422	p__Actinobacteria (UID2112)	31	211	124	0	210	1	0	0	0	100	0.81	0	84112	Eggerthella lenta (actinobacteria)
GCF_003340495.1	bacteroidetes_odb10	97.5	97	0.5	2	0.5	402	o__Cytophagales (UID2936)	47	454	336	0	451	3	0	0	0	100	0.89	0	2072847	Adhaeribacter pallidiroseus (CFB group bacteria)
GCF_003342675.1	haloferacales_odb10	97.4	96.5	0.9	0.1	2.5	1039	f__Halobacteriaceae (UID96)	40	417	263	5	403	7	2	0	0	98.68	2.28	0	1547898	Haloplanus rubicundus (euryarchaeotes)
GCF_003342695.1	haloferacales_odb10	96.9	96.2	0.7	0.1	3	1039	f__Halobacteriaceae (UID96)	40	417	263	5	406	4	2	0	0	98.68	1.11	0	1547898	Haloplanus rubicundus (euryarchaeotes)
GCF_003344345.1	rickettsiales_odb10	92.8	85.7	7.1	4.4	2.8	364	o__Rickettsiales (UID3811)	63	368	234	5	330	33	0	0	0	98.4	8.12	100	118728	Wolbachia endosymbiont of Cylisticus convexus (a-proteobacteria)
GCF_003344365.1	chlorobi_odb10	97.8	97.1	0.7	0.5	1.7	1160	k__Bacteria (UID2570)	433	273	183	0	273	0	0	0	0	100	0	0	2045206	Prosthecochloris sp. ZM_2 (green sulfur bacteria)
GCF_003344375.1	chlorobi_odb10	98.8	97.2	1.6	0.5	0.7	1160	k__Bacteria (UID2570)	433	272	182	2	265	5	0	0	0	98.9	2.47	40	2283143	Prosthecochloris sp. ZM (green sulfur bacteria)
GCF_003344485.1	gammaproteobacteria_odb10	99.8	99.5	0.3	0	0.2	366	c__Gammaproteobacteria (UID4754)	541	304	171	0	304	0	0	0	0	100	0	0	1747384	Aeromonas sp. ARM81 (g-proteobacteria)
GCF_003344565.1	natrialbales_odb10	89.8	88.8	1	0.5	9.7	1368	f__Halobacteriaceae (UID85)	51	395	250	6	384	5	0	0	0	97.8	1.73	40	2282654	Saliphagus sp. LR7 (euryarchaeotes)
GCF_003344635.1	propionibacteriales_odb10	92.8	92.8	0	3.2	4	649	o__Actinomycetales (UID1697)	387	330	193	3	326	1	0	0	0	98.79	0.17	0	2282477	Desertihabitans aurantiacus (high GC Gram+)
GCF_003344765.1	alphaproteobacteria_odb10	99.3	98.1	1.2	0.2	0.5	432	c__Alphaproteobacteria (UID3305)	564	349	230	0	344	4	1	0	0	100	1.96	0	2661937	Ferruginivarius sediminum (a-proteobacteria)
GCF_003344865.1	bacteria_odb10	96	94.4	1.6	2.4	1.6	124	k__Bacteria (UID1453)	901	171	117	1	161	9	0	0	0	99.15	7.12	0	1608957	Euzebya sp. DY32-46 (actinobacteria)
GCF_003345255.1	betaproteobacteria_odb10	99.5	99.1	0.4	0.2	0.3	569	f__Rhodocyclaceae (UID3972)	30	540	241	2	537	1	0	0	0	99.17	0.41	0	2184083	Thauera hydrothermalis (b-proteobacteria)
GCF_003345655.1	oceanospirillales_odb10	98.7	98.2	0.5	0.2	1.1	619	o__Oceanospirillales (UID4446)	43	529	233	5	518	6	0	0	0	98.63	1.01	0	2283196	Motiliproteus coralliicola (g-proteobacteria)
GCF_003345675.1	fusobacteriales_odb10	96.3	94.1	2.2	0.2	3.5	510	k__Bacteria (UID2329)	174	149	89	1	147	1	0	0	0	98.88	1.12	0	2283384	Psychrilyobacter sp. S5 (fusobacteria)
GCF_003346715.1	spirochaetales_odb10	98.9	98.3	0.6	0.6	0.5	345	c__Spirochaetia (UID2496)	72	215	125	1	207	7	0	0	0	99.73	3.73	0	2283433	Oceanispirochaeta sp. M1 (spirochetes)
GCF_003346865.1	bacteria_odb10	85.5	85.5	0	4	10.5	124	k__Bacteria (UID3187)	2258	182	112	12	168	2	0	0	0	91.82	1.79	0	2152716	Halobacteriovorax sp. BL9 (proteobacteria)
GCF_003347095.1	thiotrichales_odb10	100	100	0	0	0	491	o__Thiotrichales (UID4410)	43	675	243	6	668	1	0	0	0	99.07	0.1	0	2016517	Francisella opportunistica (g-proteobacteria)
GCF_003347115.1	thiotrichales_odb10	100	100	0	0	0	491	o__Thiotrichales (UID4410)	43	675	243	6	668	1	0	0	0	99.07	0.1	0	2016517	Francisella opportunistica (g-proteobacteria)
GCF_003347135.1	thiotrichales_odb10	100	100	0	0	0	491	o__Thiotrichales (UID4410)	43	675	243	6	668	1	0	0	0	99.07	0.1	0	2016517	Francisella opportunistica (g-proteobacteria)
GCF_003347495.1	bacteroidetes_odb10	99.5	99	0.5	0.2	0.3	402	o__Cytophagales (UID2936)	47	454	336	1	450	3	0	0	0	99.85	0.6	0	2164132	Negadavirga sp. SW125 (CFB group bacteria)
GCF_003347595.1	bacteria_odb10	100	37.9	62.1	0	0	124	k__Bacteria (UID203)	5449	104	58	0	13	90	1	0	0	100	96.33	0	2171629	Botryobacter ruber (CFB group bacteria)
GCF_003347635.1	sphingomonadales_odb10	96.9	95.3	1.6	0.3	2.8	1018	c__Alphaproteobacteria (UID3305)	564	349	230	1	346	2	0	0	0	99.57	0.87	0	2172047	Sphingomonadaceae bacterium KCTC 52780 (a-proteobacteria)
GCF_003349965.1	bacteroidetes_odb10	97.8	97.3	0.5	0.7	1.5	402	p__Bacteroidetes (UID2591)	364	301	202	0	300	1	0	0	0	100	0.03	0	577386	Niabella yanshanensis (CFB group bacteria)
GCF_003350065.1	xanthomonadales_odb10	96	96	0	0.4	3.6	1152	f__Xanthomonadaceae (UID4214)	55	659	290	3	653	3	0	0	0	99.41	1.03	0	141949	Thermomonas haemolytica (g-proteobacteria)
GCF_003350205.1	alphaproteobacteria_odb10	98.8	98.6	0.2	1.2	0	432	c__Alphaproteobacteria (UID3422)	26	529	308	1	526	2	0	0	0	99.68	0.49	0	13160	Brevundimonas bullata (a-proteobacteria)
GCF_003350295.1	vibrionales_odb10	97.8	97.7	0.1	0.2	2	1445	g__Vibrio (UID4874)	71	1067	378	15	1043	8	1	0	0	97.02	0.73	0	2231647	Vibrio tetraodonis (g-proteobacteria)
GCF_003350325.1	vibrionales_odb10	99.9	99.9	0	0.1	0	1445	g__Vibrio (UID4874)	71	1067	378	1	1061	5	0	0	0	99.93	0.58	0	2231649	Vibrio rhodolitus (g-proteobacteria)
GCF_003350345.1	alphaproteobacteria_odb10	99.1	99.1	0	0.2	0.7	432	f__Rhodobacteraceae (UID3340)	84	568	330	10	558	0	0	0	0	97.27	0	0	2026338	Alkalilacustris brevis (a-proteobacteria)
GCF_003350405.1	alphaproteobacteria_odb10	98.8	98.1	0.7	0	1.2	432	o__Rhodospirillales (UID3754)	63	336	201	0	334	2	0	0	0	100	0.54	0	89584	Gluconacetobacter liquefaciens (a-proteobacteria)
GCF_003351025.1	sphingobacteriia_odb10	97.9	96.4	1.5	0.4	1.7	1068	p__Bacteroidetes (UID2605)	350	312	206	0	309	3	0	0	0	100	1.21	0	2675003	Mucilaginibacter endophyticus (CFB group bacteria)
GCF_003351045.1	bacteria_odb10	96	95.2	0.8	2.4	1.6	124	p__Actinobacteria (UID1454)	732	199	116	5	192	2	0	0	0	97.84	1.29	0	1002870	Gaiella occulta (actinobacteria)
GCF_003351065.1	haloferacales_odb10	99.3	98.7	0.6	0.2	0.5	1039	f__Halobacteriaceae (UID96)	40	417	263	3	411	3	0	0	0	99.38	0.22	33.33	1236180	Halopelagius longus (euryarchaeotes)
GCF_003351105.1	thermotogae_odb10	98.2	97.9	0.3	0.4	1.4	713	k__Bacteria (UID209)	5443	104	58	3	101	0	0	0	0	96.39	0	0	344616	Thermosipho africanus Ob7 (thermotogales)
GCF_003351125.1	thermotogae_odb10	88.5	87.9	0.6	0.7	10.8	713	k__Bacteria (UID209)	5443	104	58	1	103	0	0	0	0	99.84	0	0	1405291	Mesotoga sp. Brook.08.YT.4.2.5.2. (bacteria)
GCF_003351145.1	bacteria_odb10	86.3	86.3	0	4	9.7	124	k__Bacteria (UID2142)	169	314	234	0	314	0	0	0	0	100	0	0	2058095	Meiothermus sp. QL-1 (bacteria)
GCF_003351565.1	neisseriales_odb10	98.8	98.8	0	0.2	1	804	f__Neisseriaceae (UID3890)	69	657	443	1	656	0	0	0	0	99.92	0	0	486	Neisseria lactamica (b-proteobacteria)
GCF_003351745.1	pseudomonadales_odb10	98.4	98.1	0.3	0.1	1.5	782	c__Gammaproteobacteria (UID4201)	1164	275	174	1	271	1	2	0	0	99.86	1.15	28.57	2283318	Aquirhabdus parva (g-proteobacteria)
GCF_003351765.1	micrococcales_odb10	95.2	94.8	0.4	0.4	4.4	537	o__Actinomycetales (UID1663)	488	306	183	1	304	1	0	0	0	99.45	0.55	0	2283195	Ornithinimicrobium sp. AMA3305 (high GC Gram+)
GCF_003351785.1	bacillales_odb10	98.4	98	0.4	0	1.6	450	c__Bacilli (UID259)	750	271	149	1	266	4	0	0	0	99.33	1.45	0	2283194	Sporosarcina sp. PTS2304 (firmicutes)
GCF_003351905.1	bacteroidetes_odb10	67.4	66.9	0.5	2.2	30.4	402	k__Bacteria (UID2570)	433	274	183	57	216	1	0	0	0	73.11	0.55	0	650378	Cardinium endosymbiont of Sogatella furcifera (CFB group bacteria)
GCF_003351965.1	bacillales_odb10	99.7	98.4	1.3	0	0.3	450	o__Bacillales (UID828)	139	508	174	1	505	1	1	0	0	99.43	0.14	25	1404	Priestia megaterium (firmicutes)
GCF_003352045.1	rhodobacterales_odb10	99.4	99	0.4	0.4	0.2	833	f__Rhodobacteraceae (UID3360)	56	582	313	1	578	3	0	0	0	99.68	0.59	0	2070369	Sulfitobacter sp. JL08 (a-proteobacteria)
GCF_003352065.1	rhodobacterales_odb10	99.9	99.9	0	0.1	0	833	f__Rhodobacteraceae (UID3360)	56	582	313	1	580	1	0	0	0	99.89	0.08	0	1389004	Sulfitobacter sp. SK011 (a-proteobacteria)
GCF_003352085.1	rhodobacterales_odb10	99.6	98.8	0.8	0.2	0.2	833	f__Rhodobacteraceae (UID3360)	56	582	313	2	579	1	0	0	0	99.57	0.11	0	1389005	Sulfitobacter sp. SK012 (a-proteobacteria)
GCF_003352105.1	rhodobacterales_odb10	99.8	99.8	0	0	0.2	833	f__Rhodobacteraceae (UID3360)	56	582	313	2	580	0	0	0	0	99.36	0	0	1389011	Sulfitobacter sp. SK025 (a-proteobacteria)
GCF_003352165.1	alphaproteobacteria_odb10	98.6	98.1	0.5	0.5	0.9	432	o__Rhodospirillales (UID3754)	63	336	201	1	334	1	0	0	0	99.5	0.25	0	1969806	Acidibrevibacterium fodinaquatile (a-proteobacteria)
GCF_003352445.1	streptomycetales_odb10	99.5	99.2	0.3	0.2	0.3	1579	g__Streptomyces (UID2055)	49	577	284	2	569	6	0	0	0	99.84	0.98	33.33	67258	Streptomyces cavourensis (high GC Gram+)
GCF_003352465.1	flavobacteriales_odb10	99.6	99.3	0.3	0.3	0.1	733	s__algicola (UID2846)	47	571	303	2	562	7	0	0	0	99.59	1.27	0	2282170	Kordia sp. SMS9 (CFB group bacteria)
GCF_003352785.1	mollicutes_odb10	66.9	65.6	1.3	7.3	25.8	151	c__Gammaproteobacteria (UID4202)	67	481	276	54	427	0	0	0	0	88.87	0	0	1444770	Xylella taiwanensis (g-proteobacteria)
GCF_003352805.1	streptomycetales_odb10	96.3	95.8	0.5	1.9	1.8	1579	f__Streptomycetaceae (UID2048)	60	460	233	16	444	0	0	0	0	95.08	0	0	2211357	Streptomyces sp. ETH9427 (high GC Gram+)
GCF_003353065.1	bacteroidetes_odb10	83.1	82.6	0.5	4.2	12.7	402	k__Bacteria (UID2570)	433	274	183	5	264	5	0	0	0	97.54	2.46	40	1457365	Candidatus Cyclonatronum proteinivorum (bacteria)
GCF_003353085.1	alteromonadales_odb10	99.5	99.1	0.4	0.2	0.3	820	c__Gammaproteobacteria (UID4442)	899	312	185	1	298	13	0	0	0	99.46	4.42	0	560080	Shewanella corallii (g-proteobacteria)
GCF_003353425.1	flavobacteriales_odb10	99.8	99.7	0.1	0	0.2	733	s__algicola (UID2847)	33	496	263	3	493	0	0	0	0	98.86	0	0	1703343	Marinirhabdus gelatinilytica (CFB group bacteria)
GCF_003353445.1	lactobacillales_odb10	98.7	98.5	0.2	0	1.3	402	o__Lactobacillales (UID375)	177	350	163	2	348	0	0	0	0	99.08	0	0	155866	Weissella soli (firmicutes)
GCF_003353515.1	pseudomonadales_odb10	99.6	99.6	0	0.1	0.3	782	f__Pseudomonadaceae (UID4490)	183	845	321	1	842	2	0	0	0	99.69	0.13	0	1265487	Pseudomonas sp. LAMO17WK12:I3 (g-proteobacteria)
GCF_003355005.1	sphingomonadales_odb10	99.6	99.3	0.3	0.1	0.3	1018	o__Sphingomonadales (UID3310)	26	569	293	1	564	4	0	0	0	99.66	1.19	0	2219696	Sphingomonas sp. FARSPH (a-proteobacteria)
GCF_003355455.1	sphingomonadales_odb10	98.2	97.8	0.4	1	0.8	1018	o__Sphingomonadales (UID3310)	26	569	293	5	549	15	0	0	0	99.09	3.35	0	2182384	Erythrobacter aureus (a-proteobacteria)
GCF_003355475.1	micrococcales_odb10	98.3	98.1	0.2	0.4	1.3	537	o__Actinomycetales (UID1572)	580	286	171	1	285	0	0	0	0	99.71	0	0	556288	Brachybacterium saurashtrense (high GC Gram+)
GCF_003355495.1	neisseriales_odb10	99.3	98.6	0.7	0.1	0.6	804	c__Betaproteobacteria (UID3888)	323	387	234	3	382	2	0	0	0	98.72	0.53	0	2290923	Crenobacter cavernae (b-proteobacteria)
GCF_003355565.1	rhizobiales_odb10	100	99.2	0.8	0	0	639	f__Rhizobiaceae (UID3563)	81	808	337	2	793	11	1	1	0	99.88	2.79	10	2203782	Ensifer sp. M14 (a-proteobacteria)
GCF_003358775.1	enterobacterales_odb10	100	99.5	0.5	0	0	440	f__Enterobacteriaceae (UID5124)	134	1173	336	0	1170	3	0	0	0	100	0.12	33.33	1499973	Escherichia marmotae (enterobacteria)
GCF_003362725.1	flavobacteriales_odb10	99	99	0	0.4	0.6	733	s__algicola (UID2846)	47	571	303	3	567	1	0	0	0	99.01	0.33	0	2219558	Winogradskyella aurantiaca (CFB group bacteria)
GCF_003362755.1	oceanospirillales_odb10	99.5	99.5	0	0.2	0.3	619	o__Oceanospirillales (UID4446)	43	529	233	1	523	5	0	0	0	99.89	1.8	0	2213058	Marinomonas piezotolerans (g-proteobacteria)
GCF_003362805.1	bacillales_odb10	97.3	97.1	0.2	0.2	2.5	450	f__Bacillaceae (UID829)	128	555	180	10	537	8	0	0	0	97.22	1.54	0	2259171	Bacillus piezotolerans (firmicutes)
GCF_003363015.1	enterobacterales_odb10	98.6	98.4	0.2	0.7	0.7	440	f__Enterobacteriaceae (UID5054)	223	876	305	5	866	5	0	0	0	99.5	0.37	0	1487935	Enterobacillus tribolii (enterobacteria)
GCF_003363135.1	sphingomonadales_odb10	98.4	98.4	0	0.1	1.5	1018	o__Sphingomonadales (UID3310)	26	569	293	3	565	1	0	0	0	99.48	0.34	0	1538146	Alteriqipengyuania lutimaris (a-proteobacteria)
GCF_003363155.1	gammaproteobacteria_odb10	98.3	97.8	0.5	0.8	0.9	366	f__Xanthomonadaceae (UID4214)	55	659	290	11	637	10	1	0	0	98.5	1.78	7.69	1927958	Dyella monticola (g-proteobacteria)
GCF_003363195.1	streptomycetales_odb10	99.9	99.7	0.2	0.1	0	1579	f__Streptomycetaceae (UID2048)	60	460	233	0	458	2	0	0	0	100	0.36	0	255705	Streptomyces sp. M7 (high GC Gram+)
GCF_003363255.1	lactobacillales_odb10	99.2	99	0.2	0	0.8	402	o__Lactobacillales (UID375)	177	350	163	2	345	3	0	0	0	98.77	1.07	0	89061	Weissella thailandensis (firmicutes)
GCF_003363265.1	xanthomonadales_odb10	98.3	97.8	0.5	0	1.7	1152	f__Xanthomonadaceae (UID4214)	55	659	290	6	640	13	0	0	0	98.99	1.98	0	1927960	Dyella psychrodurans (g-proteobacteria)
GCF_003363435.1	clostridiales_odb10	100	98.9	1.1	0	0	264	o__Clostridiales (UID1226)	155	278	158	2	273	3	0	0	0	99.05	1.58	0	1812858	Anaerosacchriphilus polymeriproducens (firmicutes)
GCF_003363715.1	bacteroidales_odb10	100	99.4	0.6	0	0	541	o__Bacteroidales (UID2621)	198	427	260	1	425	1	0	0	0	99.62	0.19	0	2290935	Parabacteroides acidifaciens (CFB group bacteria)
GCF_003363775.1	entomoplasmatales_odb10	98.8	98.8	0	0.3	0.9	332	c__Mollicutes (UID2395)	108	228	133	2	224	2	0	0	0	98.87	1.13	0	216931	Spiroplasma alleghenense (mycoplasmas)
GCF_003364205.1	campylobacterales_odb10	97.5	97.5	0	0.6	1.9	628	o__Campylobacterales (UID3068)	106	477	284	11	466	0	0	0	0	96.77	0	0	375927	Helicobacter brantae (e-proteobacteria)
GCF_003364335.1	campylobacterales_odb10	98.7	98.7	0	0	1.3	628	o__Campylobacterales (UID3068)	106	477	284	7	470	0	0	0	0	98	0	0	375926	Helicobacter anseris (e-proteobacteria)
GCF_003366055.1	bacteria_odb10	63.7	63.7	0	8.9	27.4	124	k__Bacteria (UID203)	5449	104	58	6	98	0	0	0	0	89.66	0	0	2066483	Candidatus Dependentiae bacterium (ex Spumella elongata CCAP 955/1) (bacteria)
GCF_003366075.1	burkholderiales_odb10	100	99.3	0.7	0	0	688	g__Burkholderia (UID4006)	64	769	248	0	762	4	3	0	0	100	1.79	0	1705310	Burkholderia sp. IDO3 (b-proteobacteria)
GCF_003367175.1	burkholderiales_odb10	99.5	98.5	1	0.4	0.1	688	o__Burkholderiales (UID4001)	108	570	250	1	558	10	1	0	0	99.95	2.69	0	2291023	Trinickia dinghuensis (b-proteobacteria)
GCF_003367195.1	rhizobiales_odb10	99.8	99.8	0	0	0.2	639	o__Rhizobiales (UID3642)	107	485	316	2	482	1	0	0	0	99.58	0.32	0	2292256	Pseudolabrys sp. GY_H (a-proteobacteria)
GCF_003367205.1	micrococcales_odb10	99.6	97.4	2.2	0.2	0.2	537	f__Micrococcaceae (UID1631)	31	367	171	1	366	0	0	0	0	99.71	0	0	2292263	Arthrobacter sp. RT-1 (high GC Gram+)
GCF_003367235.1	sphingomonadales_odb10	98.7	98.5	0.2	0.3	1	1018	o__Sphingomonadales (UID3310)	26	569	293	3	563	3	0	0	0	98.98	0.24	0	2292257	Sphingorhabdus sp. GY_G (a-proteobacteria)
GCF_003367245.1	bacteroidetes_odb10	98.7	98.5	0.2	0	1.3	402	o__Cytophagales (UID2936)	47	454	336	0	451	3	0	0	0	100	0.74	0	1400979	Pontibacter diazotrophicus (CFB group bacteria)
GCF_003367335.1	corynebacteriales_odb10	99.5	99.2	0.3	0.3	0.2	743	o__Actinomycetales (UID1815)	120	572	265	1	563	8	0	0	0	99.62	1.44	0	1795	Mycolicibacterium neoaurum (high GC Gram+)
GCF_003367355.1	xanthomonadales_odb10	98.7	98.7	0	0	1.3	1152	f__Xanthomonadaceae (UID4214)	55	659	290	0	657	2	0	0	0	100	0.24	0	2290922	Lysobacter sp. TY2-98 (g-proteobacteria)
GCF_003367375.1	gammaproteobacteria_odb10	99.8	99.5	0.3	0	0.2	366	c__Gammaproteobacteria (UID4442)	899	312	185	1	311	0	0	0	0	99.82	0	0	2291597	Gallaecimonas mangrovi (g-proteobacteria)
GCF_003367395.1	rhizobiales_odb10	99.6	99.4	0.2	0.3	0.1	639	o__Rhizobiales (UID3642)	107	485	316	3	477	5	0	0	0	99.26	1.27	0	331696	Pseudolabrys taiwanensis (a-proteobacteria)
GCF_003367475.1	alteromonadales_odb10	99.8	99.8	0	0.1	0.1	820	c__Gammaproteobacteria (UID4761)	52	693	297	0	690	3	0	0	0	100	0.28	0	1938339	Alteromonas aestuariivivens (g-proteobacteria)
GCF_003367505.1	bacillales_odb10	99.8	99.1	0.7	0	0.2	450	c__Bacilli (UID259)	750	275	151	1	272	2	0	0	0	99.34	0.55	0	2115968	Lysinibacillus capsici (firmicutes)
GCF_003367535.1	bacteria_odb10	91.1	89.5	1.6	2.4	6.5	124	c__Deltaproteobacteria (UID3216)	83	247	155	19	222	6	0	0	0	88.71	3.35	0	2283320	Bradymonadaceae bacterium TMQ3 (d-proteobacteria)
GCF_003367645.1	streptomycetales_odb10	99.7	99.4	0.3	0.3	0	1579	g__Streptomyces (UID2055)	49	577	284	2	570	5	0	0	0	99.84	0.61	40	2174847	Streptomyces sp. IB2014 011-12 (high GC Gram+)
GCF_003367665.1	micrococcales_odb10	99.6	98.9	0.7	0.4	0	537	o__Actinomycetales (UID1593)	69	399	197	1	396	2	0	0	0	99.49	0.51	0	2220072	Leifsonia sp. ku-ls (high GC Gram+)
GCF_900036045.1	methanomicrobiales_odb10	87.3	87.2	0.1	5.8	6.9	882	p__Euryarchaeota (UID54)	90	234	153	7	226	1	0	0	0	96.27	0.65	0	83986	Methanoculleus bourgensis (euryarchaeotes)
GCF_900069765.1	euryarchaeota_odb10	97	97	0	2.6	0.4	234	p__Euryarchaeota (UID49)	95	228	153	0	225	3	0	0	0	100	0.1	0	2234	Archaeoglobus fulgidus (euryarchaeotes)
GCF_900095385.1	methanomicrobiales_odb10	98.9	98.9	0	0.3	0.8	882	p__Euryarchaeota (UID54)	90	234	153	2	229	3	0	0	0	99.02	1.63	0	118126	Methanoculleus chikugoensis (euryarchaeotes)
GCF_900097055.1	rickettsiales_odb10	90.4	89.3	1.1	3.8	5.8	364	o__Rickettsiales (UID3811)	63	368	234	8	344	16	0	0	0	97.22	4.24	6.25	215173	Wolbachia endosymbiont of Bemisia tabaci (a-proteobacteria)
GCF_900106765.1	tissierellales_odb10	97.5	96.3	1.2	0	2.5	433	o__Clostridiales (UID1120)	304	250	143	2	247	1	0	0	0	98.6	0.7	0	1123352	Tepidimicrobium xylanilyticum (firmicutes)
GCF_900107215.1	synergistetes_odb10	97.3	97.1	0.2	0.2	2.5	655	k__Bacteria (UID209)	5443	105	59	0	105	0	0	0	0	100	0	0	1120987	Acetomicrobium thermoterrenum DSM 13490 (bacteria)
GCF_900129645.1	synergistetes_odb10	96.8	96.8	0	0.3	2.9	655	k__Bacteria (UID209)	5443	105	59	0	105	0	0	0	0	100	0	0	49896	Acetomicrobium flavidum (bacteria)
GCF_900142005.1	firmicutes_odb10	98.6	97.2	1.4	0.9	0.5	218	o__Clostridiales (UID1120)	304	250	143	2	245	2	0	1	0	99.07	2.97	0	1121476	Dethiosulfatibacter aminovorans DSM 17477 (firmicutes)
GCF_900142435.1	aquificae_odb10	98.5	98.5	0	0.2	1.3	549	k__Bacteria (UID3060)	138	335	246	1	334	0	0	0	0	99.59	0	0	381751	Thermocrinis minervae (aquificales)
GCF_900149535.2	chlamydiae_odb10	99.4	99.4	0	0	0.6	533	o__Chlamydiales (UID2994)	64	455	185	4	451	0	0	0	0	98.78	0	0	83559	Chlamydia suis (chlamydias)
GCF_900156425.1	halobacteriales_odb10	99.8	98.6	1.2	0	0.2	904	f__Halobacteriaceae (UID84)	60	359	235	0	355	4	0	0	0	100	1.42	25	553468	Haladaptatus litoreus (euryarchaeotes)
GCF_900156445.1	natrialbales_odb10	99.4	99	0.4	0.1	0.5	1368	f__Halobacteriaceae (UID96)	40	417	263	4	412	1	0	0	0	99.11	0.19	0	588898	Haloterrigena daqingensis (euryarchaeotes)
GCF_900166985.1	mollicutes_odb10	100	98	2	0	0	151	k__Bacteria (UID2328)	3167	126	75	1	123	2	0	0	0	98.67	2.67	0	35623	Acholeplasma oculi (mycoplasmas)
GCF_900170035.1	desulfobacterales_odb10	95.3	94.3	1	1.3	3.4	599	c__Deltaproteobacteria (UID3216)	83	247	155	8	234	5	0	0	0	95.97	2.15	20	1246637	Desulfamplus magnetovallimortis (d-proteobacteria)
GCF_900175965.1	actinobacteria_phylum_odb10	65.4	64	1.4	3.9	30.7	356	p__Actinobacteria (UID1454)	732	196	114	2	194	0	0	0	0	98.68	0	0	643560	Rubrobacter radiotolerans DSM 5868 (actinobacteria)
GCF_900176045.1	epsilonproteobacteria_odb10	96.5	95.8	0.7	0.3	3.2	591	k__Bacteria (UID3060)	138	338	246	1	336	1	0	0	0	99.59	0.41	100	1069081	Nitratiruptor tergarcus DSM 16512 (e-proteobacteria)
GCF_900176365.1	desulfobacterales_odb10	98.2	97	1.2	0.3	1.5	599	c__Deltaproteobacteria (UID3216)	83	247	155	2	240	5	0	0	0	98.71	2.47	0	1121400	Desulfobacterium vacuolatum DSM 3385 (d-proteobacteria)
GCF_900176435.1	thermoplasmata_odb10	99.4	98.8	0.6	0	0.6	340	p__Euryarchaeota (UID3)	148	186	123	1	185	0	0	0	0	99.59	0	0	1122961	Picrophilus oshimae DSM 9789 (archaea)
GCF_900177735.1	synergistetes_odb10	97.4	97.1	0.3	0.5	2.1	655	k__Bacteria (UID209)	5443	105	59	0	101	4	0	0	0	100	0.62	0	561720	Dethiosulfovibrio salsuginis (bacteria)
GCF_900186465.1	selenomonadales_odb10	98.1	98.1	0	0.3	1.6	796	f__Veillonellaceae (UID1033)	26	623	289	4	618	1	0	0	0	98.89	0.05	0	1944634	Selenomonas felix (firmicutes)
GCF_900186505.1	coriobacteriales_odb10	99.3	98.9	0.4	0.2	0.5	548	p__Actinobacteria (UID2112)	31	211	124	1	209	1	0	0	0	99.19	0.81	0	1871019	Enorma phocaeensis (actinobacteria)
GCF_900187405.1	bacteria_odb10	96	96	0	3.2	0.8	124	c__Deltaproteobacteria (UID3216)	83	247	155	1	245	1	0	0	0	99.35	0.65	0	1277350	Geobacter sp. DSM 9736 (d-proteobacteria)
GCF_900188225.1	desulfovibrionales_odb10	99	98.5	0.5	0.3	0.7	777	c__Deltaproteobacteria (UID3218)	61	284	169	1	281	2	0	0	0	99.7	0.89	0	147047	Desulfovibrio mexicanus (d-proteobacteria)
GCF_900188395.1	bacteria_odb10	91.1	90.3	0.8	4	4.9	124	k__Bacteria (UID3060)	138	329	237	7	320	2	0	0	0	97.26	0.63	0	240169	Desulfurobacterium atlanticum (bacteria)
GCF_900198835.1	euryarchaeota_odb10	100	100	0	0	0	234	p__Euryarchaeota (UID4)	45	299	202	0	299	0	0	0	0	100	0	0	2016361	Thermococcus sp. EXT12c (euryarchaeotes)
GCF_900199705.1	coriobacteriales_odb10	98.3	97.8	0.5	0.5	1.2	548	p__Actinobacteria (UID2112)	31	211	124	1	210	0	0	0	0	99.19	0	0	1937461	Collinsella provencensis (actinobacteria)
GCF_900205865.1	thermoanaerobacterales_odb10	99.3	98.5	0.8	0.4	0.3	476	o__Thermoanaerobacterales (UID1420)	32	488	209	1	476	10	0	0	1	99.88	3.66	52	1550240	Thermoanaerobacterium sp. RBIITD (firmicutes)
GCF_900215515.1	bacteria_odb10	94.4	94.4	0	4	1.6	124	k__Bacteria (UID3060)	138	338	246	2	336	0	0	0	0	99.39	0	0	198703	Persephonella hydrogeniphila (aquificales)
GCF_900215655.1	bacteria_odb10	88.7	88.7	0	3.2	8.1	124	k__Bacteria (UID3060)	138	336	246	1	332	3	0	0	0	99.59	0.51	33.33	35835	Hydrogenobacter hydrogenophilus (aquificales)
GCF_900215725.1	tissierellia_odb10	96	96	0	0.3	3.7	379	o__Clostridiales (UID1120)	304	250	143	5	245	0	0	0	0	97.09	0	0	1464038	Ezakiella peruensis (firmicutes)
GCF_900217235.1	desulfovibrionales_odb10	99.5	98.7	0.8	0	0.5	777	c__Deltaproteobacteria (UID3218)	61	284	169	0	284	0	0	0	0	100	0	0	57320	Pseudodesulfovibrio profundus (d-proteobacteria)
GCF_900235925.1	clostridiales_odb10	98.1	93.9	4.2	1.5	0.4	264	o__Clostridiales (UID1120)	304	249	142	1	230	15	3	0	0	99.3	10.61	54.17	52689	Acetobacterium bakii (firmicutes)
GCF_900239945.1	chlamydiae_odb10	99.6	99.6	0	0.4	0	533	k__Bacteria (UID2993)	77	301	197	1	300	0	0	0	0	99.49	0	0	1967782	Chlamydia sp. H15-1957-10C (chlamydias)
GCF_900250115.1	burkholderiales_odb10	99.7	99.4	0.3	0.1	0.2	688	f__Burkholderiaceae (UID4003)	91	596	218	1	592	3	0	0	0	99.94	0.8	33.33	164546	Cupriavidus taiwanensis (b-proteobacteria)
GCF_900289035.1	methanobacteria_odb10	98.2	97.8	0.4	0.3	1.5	782	p__Euryarchaeota (UID3)	148	188	125	0	188	0	0	0	0	100	0	0	66851	Methanobrevibacter oralis (euryarchaeotes)
GCF_900290195.1	tissierellales_odb10	99.8	99.8	0	0	0.2	433	o__Clostridiales (UID1125)	128	313	164	1	311	1	0	0	0	99.39	0.61	0	2057797	Anaerococcus marasmi (firmicutes)
GCF_900290255.1	acidobacteria_odb10	93.5	88.7	4.8	0.8	5.7	601	k__Bacteria (UID3187)	2258	188	117	6	163	19	0	0	0	97.08	10.45	42.11	2042962	Candidatus Sulfotelmatobacter kueseliae (bacteria)
GCF_900290285.1	selenomonadales_odb10	99.7	99.7	0	0.1	0.2	796	f__Veillonellaceae (UID1033)	26	623	289	1	621	1	0	0	0	99.65	0.05	0	2058293	Selenomonas massiliensis (firmicutes)
GCF_900290305.1	bacteria_odb10	50.8	50.8	0	8.1	41.1	124	k__Bacteria (UID3187)	2258	184	114	75	106	2	1	0	0	68.87	3.07	80	2043165	Candidatus Sulfopaludibacter sp. SbA4 (bacteria)
GCF_900290315.1	bacteria_odb10	58.9	58.9	0	9.7	31.4	124	k__Bacteria (UID3187)	2258	184	114	64	116	4	0	0	0	71.48	1.97	25	2043164	Candidatus Sulfopaludibacter sp. SbA3 (bacteria)
GCF_900343085.1	firmicutes_odb10	95.9	95.9	0	0.5	3.6	218	o__Clostridiales (UID1120)	304	250	143	2	248	0	0	0	0	98.95	0	0	2058292	Peptoniphilus sp. Marseille-P3761 (firmicutes)
GCF_900343135.1	coriobacteriales_odb10	94.4	94.2	0.2	0.5	5.1	548	p__Actinobacteria (UID2112)	31	211	124	0	211	0	0	0	0	100	0	0	2094145	Atopobium massiliense (actinobacteria)
GCF_900444835.1	pseudomonadales_odb10	99.5	98.3	1.2	0.3	0.2	782	f__Moraxellaceae (UID4680)	86	688	364	1	671	16	0	0	0	99.73	2.52	93.75	29430	Acinetobacter haemolyticus (g-proteobacteria)
GCF_900444865.1	pseudomonadales_odb10	99.6	99.1	0.5	0.3	0.1	782	f__Moraxellaceae (UID4680)	86	689	365	0	688	1	0	0	0	100	0.27	0	40215	Acinetobacter junii (g-proteobacteria)
GCF_900444945.1	pasteurellales_odb10	99.5	99.1	0.4	0.2	0.3	1100	f__Pasteurellaceae (UID4932)	83	767	440	1	762	3	1	0	0	99.89	1.02	66.67	720	Actinobacillus lignieresii (g-proteobacteria)
GCF_900444965.1	pasteurellales_odb10	97.7	97.2	0.5	0.4	1.9	1100	c__Gammaproteobacteria (UID4387)	965	277	177	0	276	1	0	0	0	100	0.56	0	123820	[Actinobacillus] rossii (g-proteobacteria)
GCF_900444975.1	pasteurellales_odb10	99.8	99.6	0.2	0	0.2	1100	f__Pasteurellaceae (UID4932)	83	767	440	1	766	0	0	0	0	99.89	0	0	715	Actinobacillus pleuropneumoniae (g-proteobacteria)
GCF_900445205.1	lactobacillales_odb10	96.2	96	0.2	1	2.8	402	o__Lactobacillales (UID355)	490	334	183	11	320	3	0	0	0	97.27	1.09	66.67	1652	Alloiococcus otitis (firmicutes)
GCF_900445235.1	rhizobiales_odb10	99.8	98.9	0.9	0.2	0	639	o__Rhizobiales (UID3450)	238	513	244	3	506	4	0	0	0	99.3	0.51	0	83263	Aminobacter aminovorans (a-proteobacteria)
GCF_900445245.1	neisseriales_odb10	97.9	97.8	0.1	0.2	1.9	804	f__Neisseriaceae (UID3890)	69	656	443	7	647	2	0	0	0	98.7	0.45	0	153491	Alysiella crassa (b-proteobacteria)
GCF_900445285.1	tissierellales_odb10	99.7	99.5	0.2	0	0.3	433	o__Clostridiales (UID1125)	128	313	164	1	312	0	0	0	0	99.39	0	0	33034	Anaerococcus prevotii (firmicutes)
GCF_900445875.1	micrococcales_odb10	98.2	97.8	0.4	0.7	1.1	537	o__Actinomycetales (UID1572)	580	286	172	0	284	2	0	0	0	100	0.58	100	31943	Brevibacterium iodinum (high GC Gram+)
GCF_900445915.1	alphaproteobacteria_odb10	99.5	99.3	0.2	0.5	0	432	c__Alphaproteobacteria (UID3422)	26	529	308	2	527	0	0	0	0	99.86	0	0	293	Brevundimonas diminuta (a-proteobacteria)
GCF_900445975.1	spirochaetia_odb10	96.2	96.2	0	0.4	3.4	239	c__Spirochaetia (UID2496)	72	215	125	1	214	0	0	0	0	99.2	0	0	52584	Brachyspira pilosicoli (bacteria)
GCF_900446275.1	burkholderiales_odb10	100	99.7	0.3	0	0	688	g__Burkholderia (UID4006)	64	769	248	0	765	4	0	0	0	100	0.73	0	342113	Burkholderia oklahomensis (b-proteobacteria)
GCF_900446335.1	campylobacterales_odb10	92.5	92.2	0.3	0.8	6.7	628	c__Epsilonproteobacteria (UID3065)	111	445	271	14	429	2	0	0	0	96.73	0.43	0	824	Campylobacter gracilis (e-proteobacteria)
GCF_900446395.1	campylobacterales_odb10	94.7	94.4	0.3	0	5.3	628	c__Epsilonproteobacteria (UID3065)	111	445	271	1	440	4	0	0	0	99.88	1.48	50	76517	Campylobacter hominis (e-proteobacteria)
GCF_900446405.1	campylobacterales_odb10	99.4	99.4	0	0.2	0.4	628	c__Epsilonproteobacteria (UID3066)	110	450	273	2	448	0	0	0	0	99.69	0	0	28898	Campylobacter helveticus (e-proteobacteria)
GCF_900446675.1	flavobacteriales_odb10	94.4	93.9	0.5	0.3	5.3	733	p__Bacteroidetes (UID2605)	350	316	210	0	309	7	0	0	0	100	2.41	71.43	45242	Capnocytophaga granulosa (CFB group bacteria)
GCF_900446735.1	enterobacterales_odb10	99.1	98.9	0.2	0.5	0.4	440	f__Enterobacteriaceae (UID5054)	223	875	304	4	869	2	0	0	0	99.89	0.41	0	158484	Cedecea davisae (enterobacteria)
GCF_900446755.1	lactobacillales_odb10	100	99.5	0.5	0	0	402	o__Lactobacillales (UID355)	490	334	183	1	331	2	0	0	0	99.45	0.55	0	2748	Carnobacterium divergens (firmicutes)
GCF_900446905.1	enterobacterales_odb10	99.7	99.5	0.2	0	0.3	440	f__Enterobacteriaceae (UID5124)	134	1172	336	2	1165	4	1	0	0	99.55	0.55	14.29	133448	Citrobacter youngae (enterobacteria)
GCF_900446955.1	enterobacterales_odb10	98.4	98.2	0.2	0.5	1.1	440	f__Enterobacteriaceae (UID5124)	134	1173	336	4	1165	4	0	0	0	99.76	0.25	0	545	Citrobacter koseri (enterobacteria)
GCF_900447255.1	corynebacteriales_odb10	97.3	97.3	0	0.8	1.9	743	o__Actinomycetales (UID1812)	229	457	227	5	452	0	0	0	0	98.35	0	0	1724	Corynebacterium renale (high GC Gram+)
GCF_900450505.1	bacteria_odb10	92.7	91.9	0.8	3.2	4.1	124	p__Actinobacteria (UID2112)	31	211	124	0	211	0	0	0	0	100	0	0	84109	Slackia exigua (actinobacteria)
GCF_900450765.1	fusobacteriales_odb10	99	98.4	0.6	0.2	0.8	510	k__Bacteria (UID2329)	174	149	89	2	146	1	0	0	0	97.75	1.12	0	858	Fusobacterium necrogenes (fusobacteria)
GCF_900450945.1	clostridiales_odb10	98.5	98.1	0.4	0.4	1.1	264	o__Clostridiales (UID1226)	155	278	158	2	275	1	0	0	0	99.16	0.63	0	77917	Fusobacterium naviforme (fusobacteria)
GCF_900451175.1	neisseriales_odb10	96.8	96.8	0	0.2	3	804	f__Neisseriaceae (UID3890)	69	657	443	18	635	4	0	0	0	99.25	0.6	25	265175	Kingella potus (b-proteobacteria)
GCF_900452515.1	legionellales_odb10	99.5	99	0.5	0.4	0.1	772	c__Gammaproteobacteria (UID4266)	1097	269	171	0	261	7	0	0	1	100	3.61	0	28083	Legionella birminghamensis (g-proteobacteria)
GCF_900452565.1	legionellales_odb10	95.6	95.6	0	2.6	1.8	772	c__Gammaproteobacteria (UID4266)	1097	269	171	6	261	1	0	1	0	97.76	1.17	0	449	Legionella hackeliae (g-proteobacteria)
GCF_900452755.1	legionellales_odb10	99.1	99.1	0	0.6	0.3	772	c__Gammaproteobacteria (UID4266)	1097	269	171	3	264	1	0	0	1	98.83	1.56	0	45068	Legionella londiniensis (g-proteobacteria)
GCF_900452835.1	legionellales_odb10	99.6	99.6	0	0.4	0	772	c__Gammaproteobacteria (UID4388)	66	444	262	0	443	1	0	0	0	100	0.38	0	460	Legionella steigerwaltii (g-proteobacteria)
GCF_900453105.1	pseudomonadales_odb10	92.2	91.6	0.6	0.6	7.2	782	o__Pseudomonadales (UID4679)	87	674	364	13	659	2	0	0	0	98.02	0.55	0	29433	Moraxella ovis (g-proteobacteria)
GCF_900453235.1	actinobacteria_class_odb10	95.2	95.2	0	0.7	4.1	292	f__Actinomycetaceae (UID1531)	42	420	211	0	416	1	0	3	0	100	4.74	68.42	144178	Mobiluncus holmesii (high GC Gram+)
GCF_900453275.1	actinobacteria_class_odb10	93.8	93.8	0	0.7	5.5	292	f__Actinomycetaceae (UID1531)	42	420	211	1	417	0	1	1	0	99.53	2.37	33.33	2052	Mobiluncus mulieris (high GC Gram+)
GCF_900453355.1	selenomonadales_odb10	93.6	93.1	0.5	0.1	6.3	796	p__Firmicutes (UID1022)	100	295	158	1	287	7	0	0	0	99.37	3.38	0	158847	Megamonas hypermegale (firmicutes)
GCF_900453365.1	corynebacteriales_odb10	98.3	98	0.3	1.3	0.4	743	o__Actinomycetales (UID1815)	120	572	265	5	561	6	0	0	0	99.18	1.18	0	39695	Mycolicibacterium tokaiense (high GC Gram+)
GCF_900453685.1	neisseriales_odb10	99.6	98.5	1.1	0.1	0.3	804	c__Betaproteobacteria (UID3888)	323	386	233	1	382	3	0	0	0	99.97	1.07	66.67	194197	Neisseria dentiae (b-proteobacteria)
GCF_900454305.1	corynebacteriales_odb10	99.8	98.9	0.9	0	0.2	743	o__Actinomycetales (UID1815)	120	567	264	3	549	15	0	0	0	99.67	1.5	13.33	1823	Nocardia otitidiscaviarum (high GC Gram+)
GCF_900454515.1	pasteurellales_odb10	96	95.5	0.5	1.5	2.5	1100	c__Gammaproteobacteria (UID4387)	965	277	177	0	275	2	0	0	0	100	0.85	50	752	Pasteurella bettyae (g-proteobacteria)
GCF_900454665.1	tissierellales_odb10	99.7	99.5	0.2	0.2	0.1	433	o__Clostridiales (UID1120)	304	250	143	1	249	0	0	0	0	99.65	0	0	33030	Peptoniphilus indolicus (firmicutes)
GCF_900454715.1	tissierellales_odb10	99.8	99.3	0.5	0	0.2	433	o__Clostridiales (UID1120)	304	250	143	1	247	0	2	0	0	99.3	1.4	100	33031	Peptoniphilus lacrimalis (firmicutes)
GCF_900454815.1	bacteroidales_odb10	96.1	96.1	0	0.7	3.2	541	f__Porphyromonadaceae (UID2622)	35	475	318	2	473	0	0	0	0	99.61	0	0	28124	Porphyromonas endodontalis (CFB group bacteria)
GCF_900454935.1	bacteroidales_odb10	99.6	99.4	0.2	0.4	0	541	g__Prevotella (UID2724)	55	567	296	1	566	0	0	0	0	99.66	0	0	60133	Prevotella pallens (CFB group bacteria)
GCF_900454985.1	bacteroidales_odb10	99.4	99.4	0	0.4	0.2	541	g__Prevotella (UID2724)	55	567	296	3	564	0	0	0	0	99.31	0	0	28133	Prevotella nigrescens (CFB group bacteria)
GCF_900455725.1	corynebacteriales_odb10	99.9	99.2	0.7	0	0.1	743	o__Actinomycetales (UID1815)	120	572	264	1	571	0	0	0	0	99.81	0	0	223392	Rhodococcus gordoniae (high GC Gram+)
GCF_900455755.1	bacteroidales_odb10	95.8	95.4	0.4	0.7	3.5	541	p__Bacteroidetes (UID2605)	350	315	209	3	311	1	0	0	0	99.12	0.48	100	28139	Rikenella microfusus (CFB group bacteria)
GCF_900455865.1	alphaproteobacteria_odb10	98.4	97.9	0.5	1.2	0.4	432	o__Rhodospirillales (UID3754)	63	336	201	1	335	0	0	0	0	99.5	0	0	243956	Roseomonas gilardii subsp. rosea (a-proteobacteria)
GCF_900456835.1	fusobacteriales_odb10	98.3	96.3	2	0.8	0.9	510	k__Bacteria (UID2329)	174	149	89	0	147	2	0	0	0	100	1.69	0	826	Sebaldella termitidis (fusobacteria)
GCF_900457435.1	sphingobacteriia_odb10	99.7	99.6	0.1	0.2	0.1	1068	p__Bacteroidetes (UID2605)	350	316	210	1	315	0	0	0	0	99.84	0	0	258	Sphingobacterium spiritivorum (CFB group bacteria)
GCF_900458845.1	bacillales_odb10	98.9	98.9	0	0.7	0.4	450	c__Bacilli (UID285)	586	325	181	2	323	0	0	0	0	98.9	0	0	29382	Staphylococcus cohnii (firmicutes)
GCF_900459315.1	firmicutes_odb10	91.3	89	2.3	0.5	8.2	218	k__Bacteria (UID2372)	131	177	106	2	165	10	0	0	0	98.11	4.58	30	1323	Faecalicoccus pleomorphus (firmicutes)
GCF_900459405.1	lactobacillales_odb10	99.2	99	0.2	0	0.8	402	o__Lactobacillales (UID544)	293	475	267	0	474	1	0	0	0	100	0.37	0	1337	Streptococcus hyointestinalis (firmicutes)
GCF_900460215.1	gammaproteobacteria_odb10	94	93.7	0.3	1.4	4.6	366	c__Gammaproteobacteria (UID4201)	1164	271	170	1	268	2	0	0	0	99.71	0.88	50	13276	Suttonella indologenes (g-proteobacteria)
GCF_900460225.1	vibrionales_odb10	99.6	99.5	0.1	0.3	0.1	1445	f__Vibrionaceae (UID4868)	77	946	363	1	933	12	0	0	0	99.95	1.41	0	29494	Vibrio furnissii (g-proteobacteria)
GCF_900460305.1	vibrionales_odb10	94.4	94.3	0.1	0.8	4.8	1445	f__Vibrionaceae (UID4868)	77	946	363	34	907	5	0	0	0	96.38	0.85	40	28172	Vibrio metschnikovii (g-proteobacteria)
GCF_900460315.1	firmicutes_odb10	97.3	96.8	0.5	0.9	1.8	218	o__Selenomonadales (UID1024)	64	334	167	0	328	6	0	0	0	100	1.2	100	103891	Veillonella criceti (firmicutes)
GCF_900460625.1	pasteurellales_odb10	98.3	98.1	0.2	0.3	1.4	1100	f__Pasteurellaceae (UID4932)	83	767	440	5	757	5	0	0	0	99.2	0.68	60	722	Actinobacillus seminis (g-proteobacteria)
GCF_900460955.1	gammaproteobacteria_odb10	85.3	85	0.3	1.9	12.8	366	c__Gammaproteobacteria (UID4201)	1164	271	170	17	254	0	0	0	0	98.28	0	0	194702	Cardiobacterium valvarum (g-proteobacteria)
GCF_900460995.1	flavobacteriales_odb10	99.7	99.2	0.5	0.3	0	733	o__Flavobacteriales (UID2815)	123	324	204	0	322	2	0	0	0	100	0.49	0	253	Chryseobacterium indologenes (CFB group bacteria)
GCF_900461105.1	clostridiales_odb10	99.3	98.5	0.8	0	0.7	264	o__Clostridiales (UID1375)	50	332	124	2	325	4	1	0	0	99.19	2.16	42.86	99675	Clostridium putrefaciens (firmicutes)
GCF_900461125.1	clostridiales_odb10	99.2	99.2	0	0	0.8	264	o__Clostridiales (UID1226)	155	274	157	1	273	0	0	0	0	99.36	0	0	1532	Blautia coccoides (firmicutes)
GCF_900461275.1	clostridiales_odb10	99.6	99.6	0	0	0.4	264	o__Clostridiales (UID1226)	155	278	158	1	277	0	0	0	0	99.37	0	0	1512	[Clostridium] symbiosum (firmicutes)
GCF_900461435.1	burkholderiales_odb10	99.4	99	0.4	0.3	0.3	688	f__Comamonadaceae (UID4119)	39	693	323	11	679	3	0	0	0	98.6	0.52	0	32013	Comamonas terrigena (b-proteobacteria)
GCF_900473965.1	synechococcales_odb10	99	98.7	0.3	0.5	0.5	788	p__Cyanobacteria (UID2143)	129	472	368	0	470	2	0	0	0	100	0.41	50	2575510	Synechococcus sp. UW179A (cyanobacteria)
GCF_900492185.1	rhizobium-agrobacterium_group_odb10	96.8	96.6	0.2	0.2	3	1937	f__Rhizobiaceae (UID3564)	78	837	352	10	821	2	3	1	0	97.77	1.46	0	1336235	Rhizobium selenitireducens ATCC BAA-1503 (a-proteobacteria)
GCF_900492725.1	legionellales_odb10	99.7	99.4	0.3	0.4	0.1	772	c__Gammaproteobacteria (UID4388)	66	444	262	0	441	3	0	0	0	100	0.76	0	28087	Legionella sainthelensi (g-proteobacteria)
GCF_900499005.1	actinobacteria_class_odb10	98.3	98.3	0	0.7	1	292	f__Actinomycetaceae (UID1531)	42	420	211	2	416	1	1	0	0	99.05	1.42	0	1926276	Actinomyces culturomici (high GC Gram+)
